# Supplementary material for: NFAT as a Biomarker and Therapeutic Target in Non–Small Cell Lung Cancer–Related Brain Metastasis
Source: Front Oncol. 2021 Nov 30;11:781150. doi: 10.3389/fonc.2021.781150 (PMC8669620; doi:10.3389/fonc.2021.781150)
Supplement: Supplementary file 2 [file DataSheet_2.xls]

## Sheet: b102e525-c5b8-4c2c-98f3-34c2d54
Category	ID	Name	Source	p-value	q-value Bonferroni	q-value FDR B&H	q-value FDR B&Y	Hit Count in Query List	Hit Count in Genome	Hit in Query List
GO: Biological Process	GO:0050852	T cell receptor signaling pathway		1.341e-08	5.914e-06	5.914e-06	3.943e-05	4	219	CD3D,CD3G,FYN,CD247
GO: Biological Process	GO:0050851	antigen receptor-mediated signaling pathway		7.683e-08	3.388e-05	1.694e-05	0.000113	4	338	CD3D,CD3G,FYN,CD247
GO: Biological Process	GO:0002429	immune response-activating cell surface receptor signaling pathway		3.641e-07	0.0001606	3.622e-05	0.0002415	4	498	CD3D,CD3G,FYN,CD247
GO: Biological Process	GO:0002757	immune response-activating signal transduction		3.671e-07	0.0001619	3.622e-05	0.0002415	4	499	CD3D,CD3G,FYN,CD247
GO: Biological Process	GO:0002768	immune response-regulating cell surface receptor signaling pathway		4.782e-07	0.0002109	3.622e-05	0.0002415	4	533	CD3D,CD3G,FYN,CD247
GO: Biological Process	GO:0002764	immune response-regulating signaling pathway		4.928e-07	0.0002173	3.622e-05	0.0002415	4	537	CD3D,CD3G,FYN,CD247
GO: Biological Process	GO:0002253	activation of immune response		7.536e-07	0.0003323	4.748e-05	0.0003165	4	597	CD3D,CD3G,FYN,CD247
GO: Biological Process	GO:0038096	Fc-gamma receptor signaling pathway involved in phagocytosis		1.267e-06	0.0005586	5.889e-05	0.0003927	3	139	CD3G,FYN,CD247
GO: Biological Process	GO:0002433	immune response-regulating cell surface receptor signaling pathway involved in phagocytosis		1.267e-06	0.0005586	5.889e-05	0.0003927	3	139	CD3G,FYN,CD247
GO: Biological Process	GO:0038094	Fc-gamma receptor signaling pathway		1.38e-06	0.0006085	5.889e-05	0.0003927	3	143	CD3G,FYN,CD247
GO: Biological Process	GO:0002431	Fc receptor mediated stimulatory signaling pathway		1.469e-06	0.0006478	5.889e-05	0.0003927	3	146	CD3G,FYN,CD247
GO: Biological Process	GO:0002250	adaptive immune response		2.015e-06	0.0008886	7.405e-05	0.0004937	4	763	CD3D,CD3G,FYN,CD247
GO: Biological Process	GO:0050778	positive regulation of immune response		2.548e-06	0.001124	8.643e-05	0.0005763	4	809	CD3D,CD3G,FYN,CD247
GO: Biological Process	GO:0045059	positive thymic T cell selection		3.521e-06	0.001553	0.0001109	0.0007396	2	16	CD3D,CD3G
GO: Biological Process	GO:0038093	Fc receptor signaling pathway		6.721e-06	0.002964	0.0001976	0.001317	3	242	CD3G,FYN,CD247
GO: Biological Process	GO:0050776	regulation of immune response		7.695e-06	0.003393	0.0002121	0.001414	4	1066	CD3D,CD3G,FYN,CD247
GO: Biological Process	GO:0045061	thymic T cell selection		1.029e-05	0.004539	0.0002572	0.001715	2	27	CD3D,CD3G
GO: Biological Process	GO:0002684	positive regulation of immune system process		1.05e-05	0.00463	0.0002572	0.001715	4	1152	CD3D,CD3G,FYN,CD247
GO: Biological Process	GO:0050690	regulation of defense response to virus by virus		1.19e-05	0.00525	0.0002763	0.001842	2	29	FYN,CD247
GO: Biological Process	GO:0043368	positive T cell selection		2.9e-05	0.01279	0.0006319	0.004213	2	45	CD3D,CD3G
GO: Biological Process	GO:0006909	phagocytosis		3.009e-05	0.01327	0.0006319	0.004213	3	399	CD3G,FYN,CD247
GO: Biological Process	GO:0045058	T cell selection		5.007e-05	0.02208	0.001004	0.006692	2	59	CD3D,CD3G
GO: Biological Process	GO:0002682	regulation of immune system process		5.563e-05	0.02453	0.001067	0.007111	4	1747	CD3D,CD3G,FYN,CD247
GO: Biological Process	GO:0042110	T cell activation		8.555e-05	0.03773	0.001572	0.01048	3	566	CD3D,CD3G,FYN
GO: Biological Process	GO:0033077	T cell differentiation in thymus		0.0001387	0.06118	0.002447	0.01632	2	98	CD3D,CD3G
GO: Biological Process	GO:1905430	cellular response to glycine		0.0001979	0.08728	0.003233	0.02155	1	1	FYN
GO: Biological Process	GO:0000304	response to singlet oxygen		0.0001979	0.08728	0.003233	0.02155	1	1	FYN
GO: Biological Process	GO:0046649	lymphocyte activation		0.0003024	0.1334	0.004764	0.03176	3	865	CD3D,CD3G,FYN
GO: Biological Process	GO:1905429	response to glycine		0.0003958	0.1745	0.006018	0.04013	1	2	FYN
GO: Biological Process	GO:0010730	negative regulation of hydrogen peroxide biosynthetic process		0.0007914	0.349	0.01163	0.07757	1	4	FYN
GO: Biological Process	GO:1902951	negative regulation of dendritic spine maintenance		0.001187	0.5234	0.01652	0.1102	1	6	FYN
GO: Biological Process	GO:0002252	immune effector process		0.001239	0.5465	0.01652	0.1102	3	1393	CD3G,FYN,CD247
GO: Biological Process	GO:0030217	T cell differentiation		0.001309	0.5772	0.01652	0.1102	2	302	CD3D,CD3G
GO: Biological Process	GO:1903997	positive regulation of non-membrane spanning protein tyrosine kinase activity		0.001385	0.6106	0.01652	0.1102	1	7	FYN
GO: Biological Process	GO:1905232	cellular response to L-glutamate		0.001385	0.6106	0.01652	0.1102	1	7	FYN
GO: Biological Process	GO:1900449	regulation of glutamate receptor signaling pathway		0.001385	0.6106	0.01652	0.1102	1	7	FYN
GO: Biological Process	GO:0045321	leukocyte activation		0.001386	0.6113	0.01652	0.1102	3	1447	CD3D,CD3G,FYN
GO: Biological Process	GO:1903995	regulation of non-membrane spanning protein tyrosine kinase activity		0.001582	0.6978	0.01789	0.1193	1	8	FYN
GO: Biological Process	GO:0010727	negative regulation of hydrogen peroxide metabolic process		0.001582	0.6978	0.01789	0.1193	1	8	FYN
GO: Biological Process	GO:1903829	positive regulation of cellular protein localization		0.001646	0.7257	0.01814	0.121	2	339	FYN,CD247
GO: Biological Process	GO:1905664	regulation of calcium ion import across plasma membrane		0.00178	0.785	0.01915	0.1277	1	9	FYN
GO: Biological Process	GO:0001775	cell activation		0.001943	0.8568	0.02028	0.1352	3	1623	CD3D,CD3G,FYN
GO: Biological Process	GO:0010728	regulation of hydrogen peroxide biosynthetic process		0.001978	0.8721	0.02028	0.1352	1	10	FYN
GO: Biological Process	GO:1902065	response to L-glutamate		0.00257	1	0.02576	0.1718	1	13	FYN
GO: Biological Process	GO:0030098	lymphocyte differentiation		0.002633	1	0.02581	0.1721	2	430	CD3D,CD3G
GO: Biological Process	GO:1902950	regulation of dendritic spine maintenance		0.002965	1	0.02843	0.1895	1	15	FYN
GO: Biological Process	GO:1903131	mononuclear cell differentiation		0.003352	1	0.03145	0.2097	2	486	CD3D,CD3G
GO: Biological Process	GO:0050665	hydrogen peroxide biosynthetic process		0.003952	1	0.03631	0.2421	1	20	FYN
GO: Biological Process	GO:2000010	positive regulation of protein localization to cell surface		0.004347	1	0.03912	0.2608	1	22	CD247
GO: Biological Process	GO:0010310	regulation of hydrogen peroxide metabolic process		0.004544	1	0.04008	0.2672	1	23	FYN
GO: Biological Process	GO:0050966	detection of mechanical stimulus involved in sensory perception of pain		0.004741	1	0.041	0.2734	1	24	FYN
GO: Biological Process	GO:0097062	dendritic spine maintenance		0.004939	1	0.04188	0.2792	1	25	FYN
GO: Biological Process	GO:0036120	cellular response to platelet-derived growth factor stimulus		0.005333	1	0.04278	0.2853	1	27	FYN
GO: Biological Process	GO:0098703	calcium ion import across plasma membrane		0.005333	1	0.04278	0.2853	1	27	FYN
GO: Biological Process	GO:0002521	leukocyte differentiation		0.005512	1	0.04278	0.2853	2	626	CD3D,CD3G
GO: Biological Process	GO:0036119	response to platelet-derived growth factor		0.00553	1	0.04278	0.2853	1	28	FYN
GO: Biological Process	GO:1902656	calcium ion import into cytosol		0.00553	1	0.04278	0.2853	1	28	FYN
GO: Biological Process	GO:1903827	regulation of cellular protein localization		0.005845	1	0.04444	0.2963	2	645	FYN,CD247
GO: Biological Process	GO:0090314	positive regulation of protein targeting to membrane		0.006515	1	0.0487	0.3247	1	33	FYN
