# Supplementary material for: NFAT as a Biomarker and Therapeutic Target in Non–Small Cell Lung Cancer–Related Brain Metastasis
Source: Front Oncol. 2021 Nov 30;11:781150. doi: 10.3389/fonc.2021.781150 (PMC8669620; doi:10.3389/fonc.2021.781150)
Supplement: Supplementary file 3 [file DataSheet_3.xls]

## Sheet: string_interactions
#node1	node2	node1_string_id	node2_string_id	neighborhood_on_chromosome	gene_fusion	phylogenetic_cooccurrence	homology	coexpression	experimentally_determined_interaction	database_annotated	automated_textmining	combined_score
A2M	THBS1	9606.ENSP00000323929	9606.ENSP00000260356	0	0	0	0	0	0	0.9	0.232	0.919
A2M	SERPING1	9606.ENSP00000323929	9606.ENSP00000278407	0	0	0	0	0.14	0	0.9	0.672	0.969
A2M	VEGFC	9606.ENSP00000323929	9606.ENSP00000480043	0	0	0	0	0	0	0.9	0.091	0.905
A2M	CFD	9606.ENSP00000323929	9606.ENSP00000332139	0	0	0	0	0.041	0.05	0.9	0.165	0.913
AMICA1	ITGA4	9606.ENSP00000348635	9606.ENSP00000380227	0	0	0	0	0.061	0	0.9	0.112	0.909
ATM	SPO11	9606.ENSP00000278616	9606.ENSP00000360310	0	0	0	0	0.063	0.261	0.9	0.836	0.987
BCL2	IL2RG	9606.ENSP00000381185	9606.ENSP00000363318	0	0	0	0	0.107	0	0.9	0.061	0.908
BCL2	JAK3	9606.ENSP00000381185	9606.ENSP00000391676	0	0	0	0	0	0	0.9	0.061	0.902
BST1	CD38	9606.ENSP00000265016	9606.ENSP00000226279	0	0	0	0.855	0.061	0	0.9	0.816	0.913
BST1	CEACAM8	9606.ENSP00000265016	9606.ENSP00000244336	0	0	0	0	0.065	0	0.9	0.121	0.91
BST1	ITGAL	9606.ENSP00000265016	9606.ENSP00000349252	0	0	0	0	0.085	0	0.9	0	0.904
BST1	CYBB	9606.ENSP00000265016	9606.ENSP00000367851	0	0	0	0	0.083	0	0.9	0	0.904
BST1	CD53	9606.ENSP00000265016	9606.ENSP00000271324	0	0	0	0	0.063	0	0.9	0.073	0.905
BST1	CD36	9606.ENSP00000265016	9606.ENSP00000399421	0	0	0	0	0.117	0	0.9	0	0.908
BST1	TNFRSF1B	9606.ENSP00000265016	9606.ENSP00000365435	0	0	0	0	0.095	0	0.9	0.102	0.911
BST1	THY1	9606.ENSP00000265016	9606.ENSP00000284240	0	0	0	0	0	0	0.9	0.151	0.911
BTK	CD79A	9606.ENSP00000483570	9606.ENSP00000221972	0	0	0	0	0.338	0.057	0.9	0.664	0.976
BTK	ZAP70	9606.ENSP00000483570	9606.ENSP00000264972	0	0	0	0.688	0.169	0.064	0.9	0.668	0.932
BTK	MS4A2	9606.ENSP00000483570	9606.ENSP00000278888	0	0	0	0	0	0.079	0.9	0	0.903
BTK	FCER1G	9606.ENSP00000483570	9606.ENSP00000289902	0	0	0	0	0.215	0.435	0.9	0.284	0.964
BTK	LCK	9606.ENSP00000483570	9606.ENSP00000337825	0	0	0	0.868	0.112	0	0.9	0.6	0.914
BTK	FYN	9606.ENSP00000483570	9606.ENSP00000346671	0	0	0	0.848	0.063	0.556	0.9	0.654	0.959
BTK	FCER1A	9606.ENSP00000483570	9606.ENSP00000357097	0	0	0	0	0.289	0.05	0.9	0.105	0.931
BTK	JAK2	9606.ENSP00000483570	9606.ENSP00000371067	0	0	0	0.618	0.08	0	0.9	0.448	0.919
BTK	KLRC2	9606.ENSP00000483570	9606.ENSP00000371327	0	0	0	0	0	0	0.9	0	0.9
BTK	CD79B	9606.ENSP00000483570	9606.ENSP00000376544	0	0	0	0	0.349	0.057	0.9	0.672	0.977
BTK	ITK	9606.ENSP00000483570	9606.ENSP00000398655	0	0	0	0.947	0.062	0.305	0.9	0.758	0.931
BTK	CD19	9606.ENSP00000483570	9606.ENSP00000437940	0	0	0	0	0.308	0.379	0.9	0.672	0.984
BTK	HCK	9606.ENSP00000483570	9606.ENSP00000444986	0	0	0	0.857	0.359	0.379	0.9	0.588	0.96
C1R	CRP	9606.ENSP00000438615	9606.ENSP00000255030	0	0	0	0	0.061	0	0.9	0.399	0.938
C1R	SERPING1	9606.ENSP00000438615	9606.ENSP00000278407	0	0	0	0	0.703	0.435	0.9	0.78	0.995
C1R	C1S	9606.ENSP00000438615	9606.ENSP00000385035	0	0	0	0.879	0.874	0.87	0.9	0.958	0.998
C1S	CRP	9606.ENSP00000385035	9606.ENSP00000255030	0	0	0	0	0.061	0	0.9	0.401	0.938
C1S	SERPING1	9606.ENSP00000385035	9606.ENSP00000278407	0	0	0	0	0.451	0.435	0.9	0.844	0.994
C4BPA	CD40	9606.ENSP00000356037	9606.ENSP00000361359	0	0	0	0	0	0	0.9	0.228	0.919
C6	CFP	9606.ENSP00000263413	9606.ENSP00000247153	0	0	0	0	0	0	0.9	0.251	0.921
C6	C7	9606.ENSP00000263413	9606.ENSP00000322061	0	0	0	0.811	0.173	0	0.9	0.645	0.924
C6	C8B	9606.ENSP00000263413	9606.ENSP00000360281	0	0	0	0.785	0.321	0	0.9	0.43	0.935
C6	C8A	9606.ENSP00000263413	9606.ENSP00000354458	0	0	0	0.812	0.57	0	0.9	0.281	0.957
C7	CFP	9606.ENSP00000322061	9606.ENSP00000247153	0	0	0	0	0	0	0.9	0.641	0.962
C7	C8B	9606.ENSP00000322061	9606.ENSP00000360281	0	0	0	0.74	0.061	0	0.9	0.237	0.907
C7	C8A	9606.ENSP00000322061	9606.ENSP00000354458	0	0	0	0.775	0.064	0	0.9	0.506	0.913
C8A	C8B	9606.ENSP00000354458	9606.ENSP00000360281	0	0	0	0.836	0.779	0.87	0.9	0.922	0.997
CARD9	MAPK11	9606.ENSP00000360797	9606.ENSP00000333685	0	0	0	0	0.076	0	0.9	0.099	0.909
CCL1	CCR4	9606.ENSP00000225842	9606.ENSP00000332659	0	0	0	0	0.051	0	0.9	0.195	0.916
CCL1	CCL13	9606.ENSP00000225842	9606.ENSP00000225844	0	0	0	0.811	0.089	0	0.9	0.628	0.916
CCL1	CXCR6	9606.ENSP00000225842	9606.ENSP00000395704	0	0	0	0	0	0	0.9	0.36	0.933
CCL1	CXCR5	9606.ENSP00000225842	9606.ENSP00000292174	0	0	0	0	0.062	0	0.9	0.389	0.937
CCL1	CXCR4	9606.ENSP00000225842	9606.ENSP00000386884	0	0	0	0	0	0	0.9	0.401	0.937
CCL1	CXCR2	9606.ENSP00000225842	9606.ENSP00000319635	0	0	0	0	0	0	0.9	0.444	0.942
CCL1	CCR7	9606.ENSP00000225842	9606.ENSP00000246657	0	0	0	0	0.058	0	0.9	0.51	0.949
CCL1	CXCR3	9606.ENSP00000225842	9606.ENSP00000362795	0	0	0	0	0	0	0.9	0.529	0.95
CCL1	CCL16	9606.ENSP00000225842	9606.ENSP00000478024	0	0	0	0	0	0	0.9	0.539	0.951
CCL1	CCR5	9606.ENSP00000225842	9606.ENSP00000292303	0	0	0	0	0.074	0	0.9	0.54	0.953
CCL1	CXCL12	9606.ENSP00000225842	9606.ENSP00000379140	0	0	0	0	0	0	0.9	0.564	0.954
CCL1	CCR2	9606.ENSP00000225842	9606.ENSP00000292301	0	0	0	0	0.051	0	0.9	0.561	0.954
CCL1	CCL21	9606.ENSP00000225842	9606.ENSP00000259607	0	0	0	0	0	0	0.9	0.582	0.956
CCL1	CXCL2	9606.ENSP00000225842	9606.ENSP00000427279	0	0	0	0	0.077	0	0.9	0.572	0.957
CCL1	CCL19	9606.ENSP00000225842	9606.ENSP00000308815	0	0	0	0	0.108	0	0.9	0.568	0.958
CCL1	CXCL13	9606.ENSP00000225842	9606.ENSP00000286758	0	0	0	0	0	0	0.9	0.631	0.961
CCL1	CXCL9	9606.ENSP00000225842	9606.ENSP00000354901	0	0	0	0	0.062	0	0.9	0.653	0.964
CCL1	CCL5	9606.ENSP00000225842	9606.ENSP00000474412	0	0	0	0	0	0	0.9	0.677	0.966
CCL1	CXCL11	9606.ENSP00000225842	9606.ENSP00000306884	0	0	0	0	0.065	0.667	0.9	0.598	0.985
CCL11	IL4	9606.ENSP00000302234	9606.ENSP00000231449	0	0	0	0	0.064	0	0	0.943	0.946
CCL11	CCR2	9606.ENSP00000302234	9606.ENSP00000292301	0	0	0	0	0.087	0.52	0.6	0.788	0.958
CCL11	CCR5	9606.ENSP00000302234	9606.ENSP00000292303	0	0	0	0	0.087	0.52	0.9	0.646	0.982
CCL11	HCK	9606.ENSP00000302234	9606.ENSP00000444986	0	0	0	0	0.051	0	0.9	0.089	0.906
CCL11	CXCR4	9606.ENSP00000302234	9606.ENSP00000386884	0	0	0	0	0.062	0.124	0.9	0.48	0.951
CCL11	CXCL12	9606.ENSP00000302234	9606.ENSP00000379140	0	0	0	0	0.076	0.211	0.9	0.633	0.969
CCL11	CXCR3	9606.ENSP00000302234	9606.ENSP00000362795	0	0	0	0	0	0.365	0.9	0.649	0.975
CCL13	CCR4	9606.ENSP00000225844	9606.ENSP00000332659	0	0	0	0	0	0	0.9	0.166	0.913
CCL13	CCL16	9606.ENSP00000225844	9606.ENSP00000478024	0	0	0	0.806	0	0	0.9	0.753	0.914
CCL13	CXCR5	9606.ENSP00000225844	9606.ENSP00000292174	0	0	0	0	0	0	0.9	0.239	0.92
CCL13	CXCR6	9606.ENSP00000225844	9606.ENSP00000395704	0	0	0	0	0.104	0	0.9	0.254	0.927
CCL13	CCL5	9606.ENSP00000225844	9606.ENSP00000474412	0	0	0	0.861	0.1	0.201	0.9	0.677	0.929
CCL13	CXCR4	9606.ENSP00000225844	9606.ENSP00000386884	0	0	0	0	0	0	0.9	0.389	0.936
CCL13	CXCR2	9606.ENSP00000225844	9606.ENSP00000319635	0	0	0	0	0	0	0.9	0.398	0.937
CCL13	CCR7	9606.ENSP00000225844	9606.ENSP00000246657	0	0	0	0	0.049	0	0.9	0.407	0.938
CCL13	CXCL2	9606.ENSP00000225844	9606.ENSP00000427279	0	0	0	0	0.095	0	0.9	0.453	0.946
CCL13	CXCL13	9606.ENSP00000225844	9606.ENSP00000286758	0	0	0	0	0.102	0	0.9	0.534	0.954
CCL13	CXCR3	9606.ENSP00000225844	9606.ENSP00000362795	0	0	0	0	0	0.305	0.9	0.43	0.956
CCL13	CXCL12	9606.ENSP00000225844	9606.ENSP00000379140	0	0	0	0	0.076	0.221	0.9	0.538	0.962
CCL13	CCL19	9606.ENSP00000225844	9606.ENSP00000308815	0	0	0	0	0.226	0	0.9	0.564	0.963
CCL13	CCL21	9606.ENSP00000225844	9606.ENSP00000259607	0	0	0	0	0.173	0.221	0.9	0.54	0.966
CCL13	CXCL11	9606.ENSP00000225844	9606.ENSP00000306884	0	0	0	0	0.111	0.221	0.9	0.636	0.971
CCL13	CXCL9	9606.ENSP00000225844	9606.ENSP00000354901	0	0	0	0	0.232	0.221	0.9	0.574	0.971
CCL13	CCR2	9606.ENSP00000225844	9606.ENSP00000292301	0	0	0	0	0.06	0.379	0.9	0.588	0.972
CCL13	CCR5	9606.ENSP00000225844	9606.ENSP00000292303	0	0	0	0	0.167	0.313	0.9	0.683	0.979
CCL16	CCR7	9606.ENSP00000478024	9606.ENSP00000246657	0	0	0	0	0	0	0.9	0.311	0.928
CCL16	CCL21	9606.ENSP00000478024	9606.ENSP00000259607	0	0	0	0.776	0	0	0.9	0.511	0.91
CCL16	CXCL13	9606.ENSP00000478024	9606.ENSP00000286758	0	0	0	0	0	0	0.9	0.414	0.938
CCL16	CXCR5	9606.ENSP00000478024	9606.ENSP00000292174	0	0	0	0	0	0.305	0.9	0.268	0.944
CCL16	CCR2	9606.ENSP00000478024	9606.ENSP00000292301	0	0	0	0	0	0.305	0.9	0.472	0.96
CCL16	CCR5	9606.ENSP00000478024	9606.ENSP00000292303	0	0	0	0	0	0.305	0.9	0.397	0.954
CCL16	CXCL11	9606.ENSP00000478024	9606.ENSP00000306884	0	0	0	0	0	0	0.9	0.473	0.945
CCL16	CCL19	9606.ENSP00000478024	9606.ENSP00000308815	0	0	0	0	0	0	0.9	0.473	0.945
CCL16	CXCR2	9606.ENSP00000478024	9606.ENSP00000319635	0	0	0	0	0	0	0.9	0.329	0.93
CCL16	CCR4	9606.ENSP00000478024	9606.ENSP00000332659	0	0	0	0	0.065	0	0.9	0.104	0.908
CCL16	CXCL9	9606.ENSP00000478024	9606.ENSP00000354901	0	0	0	0	0	0	0.9	0.471	0.944
CCL16	CXCR3	9606.ENSP00000478024	9606.ENSP00000362795	0	0	0	0	0	0	0.9	0.312	0.928
CCL16	CXCL12	9606.ENSP00000478024	9606.ENSP00000379140	0	0	0	0	0	0	0.9	0.4	0.937
CCL16	CXCR4	9606.ENSP00000478024	9606.ENSP00000386884	0	0	0	0	0	0	0.9	0.287	0.925
CCL16	CXCR6	9606.ENSP00000478024	9606.ENSP00000395704	0	0	0	0	0	0	0.9	0.247	0.921
CCL16	CXCL2	9606.ENSP00000478024	9606.ENSP00000427279	0	0	0	0	0	0	0.9	0.383	0.935
CCL16	CCL5	9606.ENSP00000478024	9606.ENSP00000474412	0	0	0	0.863	0.064	0.305	0.9	0.641	0.935
CCL19	CCR7	9606.ENSP00000308815	9606.ENSP00000246657	0	0	0	0	0.152	0.379	0.9	0.944	0.996
CCL19	CCL21	9606.ENSP00000308815	9606.ENSP00000259607	0	0	0	0.844	0.547	0	0.9	0.922	0.959
CCL19	CXCL13	9606.ENSP00000308815	9606.ENSP00000286758	0	0	0	0	0.423	0.379	0.9	0.841	0.993
CCL19	CXCR5	9606.ENSP00000308815	9606.ENSP00000292174	0	0	0	0	0.064	0	0.9	0.756	0.975
CCL19	CCR2	9606.ENSP00000308815	9606.ENSP00000292301	0	0	0	0	0.063	0	0.9	0.662	0.965
CCL19	CCR5	9606.ENSP00000308815	9606.ENSP00000292303	0	0	0	0	0.186	0	0.9	0.688	0.972
CCL19	CXCL11	9606.ENSP00000308815	9606.ENSP00000306884	0	0	0	0	0.142	0	0.9	0.672	0.969
CCL19	CCL5	9606.ENSP00000308815	9606.ENSP00000474412	0	0	0	0.821	0.12	0	0.9	0.679	0.919
CCL19	CCR4	9606.ENSP00000308815	9606.ENSP00000332659	0	0	0	0	0.063	0	0.9	0.258	0.924
CCL19	CXCR6	9606.ENSP00000308815	9606.ENSP00000395704	0	0	0	0	0.102	0	0.9	0.444	0.945
CCL19	CXCR2	9606.ENSP00000308815	9606.ENSP00000319635	0	0	0	0	0	0	0.9	0.519	0.949
CCL19	CXCL2	9606.ENSP00000308815	9606.ENSP00000427279	0	0	0	0	0.061	0	0.9	0.545	0.953
CCL19	CXCR4	9606.ENSP00000308815	9606.ENSP00000386884	0	0	0	0	0	0	0.9	0.67	0.965
CCL19	CXCR3	9606.ENSP00000308815	9606.ENSP00000362795	0	0	0	0	0.095	0	0.9	0.673	0.967
CCL19	CXCL12	9606.ENSP00000308815	9606.ENSP00000379140	0	0	0	0	0.1	0	0.9	0.759	0.976
CCL19	CXCL9	9606.ENSP00000308815	9606.ENSP00000354901	0	0	0	0	0.552	0	0.9	0.687	0.984
CCL2	CXCL2	9606.ENSP00000225831	9606.ENSP00000427279	0	0	0	0	0.193	0	0	0.885	0.903
CCL2	ICAM1	9606.ENSP00000225831	9606.ENSP00000264832	0	0	0	0	0.149	0	0	0.919	0.929
CCL2	VCAM1	9606.ENSP00000225831	9606.ENSP00000294728	0	0	0	0	0.206	0	0	0.927	0.94
CCL2	IL1B	9606.ENSP00000225831	9606.ENSP00000263341	0	0	0	0	0.126	0	0	0.945	0.95
CCL2	CCR5	9606.ENSP00000225831	9606.ENSP00000292303	0	0	0	0	0.084	0.377	0.6	0.875	0.967
CCL2	IL6	9606.ENSP00000225831	9606.ENSP00000385675	0	0	0	0	0.267	0	0	0.977	0.982
CCL2	IL4	9606.ENSP00000225831	9606.ENSP00000231449	0	0	0	0	0	0	0.9	0.918	0.991
CCL2	CCR2	9606.ENSP00000225831	9606.ENSP00000292301	0	0	0	0	0.061	0.437	0.8	0.975	0.997
CCL21	CCR7	9606.ENSP00000259607	9606.ENSP00000246657	0	0	0	0	0.062	0.379	0.9	0.96	0.997
CCL21	CCR4	9606.ENSP00000259607	9606.ENSP00000332659	0	0	0	0	0	0.05	0.9	0.269	0.924
CCL21	CXCR6	9606.ENSP00000259607	9606.ENSP00000395704	0	0	0	0	0.062	0	0.9	0.429	0.941
CCL21	CXCR2	9606.ENSP00000259607	9606.ENSP00000319635	0	0	0	0	0.061	0.05	0.9	0.488	0.948
CCL21	CXCL2	9606.ENSP00000259607	9606.ENSP00000427279	0	0	0	0	0.055	0.223	0.9	0.519	0.96
CCL21	CCR2	9606.ENSP00000259607	9606.ENSP00000292301	0	0	0	0	0.062	0.05	0.9	0.651	0.964
CCL21	CXCR3	9606.ENSP00000259607	9606.ENSP00000362795	0	0	0	0	0.062	0.05	0.9	0.675	0.967
CCL21	CXCL11	9606.ENSP00000259607	9606.ENSP00000306884	0	0	0	0	0.061	0.196	0.9	0.63	0.968
CCL21	CCR5	9606.ENSP00000259607	9606.ENSP00000292303	0	0	0	0	0.076	0.05	0.9	0.683	0.968
CCL21	CXCR5	9606.ENSP00000259607	9606.ENSP00000292174	0	0	0	0	0.061	0.05	0.9	0.701	0.969
CCL21	CXCR4	9606.ENSP00000259607	9606.ENSP00000386884	0	0	0	0	0.062	0.05	0.9	0.702	0.969
CCL21	CCL5	9606.ENSP00000259607	9606.ENSP00000474412	0	0	0	0	0.062	0.207	0.9	0.669	0.972
CCL21	CXCL9	9606.ENSP00000259607	9606.ENSP00000354901	0	0	0	0	0.198	0.243	0.9	0.672	0.977
CCL21	CXCL12	9606.ENSP00000259607	9606.ENSP00000379140	0	0	0	0	0.098	0.221	0.9	0.79	0.983
CCL21	CXCL13	9606.ENSP00000259607	9606.ENSP00000286758	0	0	0	0	0.214	0.379	0.9	0.842	0.991
CCL22	CCR4	9606.ENSP00000219235	9606.ENSP00000332659	0	0	0	0	0.095	0.384	0.8	0.786	0.973
CCL22	IL4	9606.ENSP00000219235	9606.ENSP00000231449	0	0	0	0	0	0	0.9	0.814	0.98
CCL5	CCR7	9606.ENSP00000474412	9606.ENSP00000246657	0	0	0	0	0.184	0	0.9	0.678	0.971
CCL5	CXCL13	9606.ENSP00000474412	9606.ENSP00000286758	0	0	0	0	0.087	0	0.9	0.671	0.967
CCL5	CXCR5	9606.ENSP00000474412	9606.ENSP00000292174	0	0	0	0	0.097	0.384	0.9	0.72	0.982
CCL5	CCR2	9606.ENSP00000474412	9606.ENSP00000292301	0	0	0	0	0.105	0.084	0.9	0.875	0.988
CCL5	CCR5	9606.ENSP00000474412	9606.ENSP00000292303	0	0	0	0	0.181	0.902	0.9	0.959	0.999
CCL5	CXCL11	9606.ENSP00000474412	9606.ENSP00000306884	0	0	0	0	0.153	0.207	0.9	0.751	0.981
CCL5	CXCR2	9606.ENSP00000474412	9606.ENSP00000319635	0	0	0	0	0.098	0.05	0.9	0.677	0.968
CCL5	CCR4	9606.ENSP00000474412	9606.ENSP00000332659	0	0	0	0	0.138	0.463	0.9	0.399	0.968
CCL5	CXCL9	9606.ENSP00000474412	9606.ENSP00000354901	0	0	0	0	0.266	0.221	0.9	0.861	0.991
CCL5	CXCR3	9606.ENSP00000474412	9606.ENSP00000362795	0	0	0	0	0.172	0.311	0.9	0.743	0.983
CCL5	CXCL12	9606.ENSP00000474412	9606.ENSP00000379140	0	0	0	0	0	0.201	0.9	0.791	0.981
CCL5	IL6	9606.ENSP00000474412	9606.ENSP00000385675	0	0	0	0	0.064	0	0	0.932	0.934
CCL5	CXCR4	9606.ENSP00000474412	9606.ENSP00000386884	0	0	0	0	0.061	0.05	0.9	0.832	0.983
CCL5	CXCR6	9606.ENSP00000474412	9606.ENSP00000395704	0	0	0	0	0.184	0	0.9	0.557	0.96
CCL5	CXCL2	9606.ENSP00000474412	9606.ENSP00000427279	0	0	0	0	0.063	0.228	0.9	0.777	0.981
CCR2	CCR7	9606.ENSP00000292301	9606.ENSP00000246657	0	0	0	0.842	0.125	0	0.9	0.757	0.919
CCR2	CXCL13	9606.ENSP00000292301	9606.ENSP00000286758	0	0	0	0	0.063	0	0.9	0.538	0.952
CCR2	CXCR5	9606.ENSP00000292301	9606.ENSP00000292174	0	0	0	0.783	0.081	0	0.9	0.603	0.916
CCR2	CXCR6	9606.ENSP00000292301	9606.ENSP00000395704	0	0	0	0.828	0.083	0	0.9	0.677	0.915
CCR2	CXCR2	9606.ENSP00000292301	9606.ENSP00000319635	0	0	0	0.833	0.117	0	0.9	0.768	0.919
CCR2	CXCR4	9606.ENSP00000292301	9606.ENSP00000386884	0	0	0	0.832	0.127	0	0.9	0.802	0.921
CCR2	CCR4	9606.ENSP00000292301	9606.ENSP00000332659	0	0	0	0.924	0.041	0.261	0.9	0.44	0.925
CCR2	CXCR3	9606.ENSP00000292301	9606.ENSP00000362795	0	0	0	0.823	0.175	0	0.9	0.824	0.926
CCR2	CCR5	9606.ENSP00000292301	9606.ENSP00000292303	0	0	0	0.968	0.328	0.305	0.9	0.937	0.95
CCR2	CXCL11	9606.ENSP00000292301	9606.ENSP00000306884	0	0	0	0	0.061	0	0.9	0.577	0.956
CCR2	CXCL2	9606.ENSP00000292301	9606.ENSP00000427279	0	0	0	0	0	0	0.9	0.657	0.964
CCR2	CXCL9	9606.ENSP00000292301	9606.ENSP00000354901	0	0	0	0	0.107	0	0.9	0.679	0.968
CCR2	CXCL12	9606.ENSP00000292301	9606.ENSP00000379140	0	0	0	0	0	0.162	0.9	0.73	0.975
CCR4	CCR7	9606.ENSP00000332659	9606.ENSP00000246657	0	0	0	0.87	0.086	0	0.9	0.473	0.91
CCR4	CXCL13	9606.ENSP00000332659	9606.ENSP00000286758	0	0	0	0	0	0	0.9	0.181	0.914
CCR4	CXCR5	9606.ENSP00000332659	9606.ENSP00000292174	0	0	0	0.806	0.062	0	0.9	0.5	0.911
CCR4	CCR5	9606.ENSP00000332659	9606.ENSP00000292303	0	0	0	0.94	0.041	0.269	0.9	0.558	0.926
CCR4	CXCL11	9606.ENSP00000332659	9606.ENSP00000306884	0	0	0	0	0	0	0.9	0.25	0.921
CCR4	CXCR2	9606.ENSP00000332659	9606.ENSP00000319635	0	0	0	0.868	0.097	0	0.9	0.355	0.909
CCR4	CXCR6	9606.ENSP00000332659	9606.ENSP00000395704	0	0	0	0.818	0.061	0	0.9	0.294	0.906
CCR4	CXCR4	9606.ENSP00000332659	9606.ENSP00000386884	0	0	0	0.865	0	0	0.9	0.557	0.907
CCR4	CXCR3	9606.ENSP00000332659	9606.ENSP00000362795	0	0	0	0.843	0.072	0	0.9	0.515	0.91
CCR4	CXCL2	9606.ENSP00000332659	9606.ENSP00000427279	0	0	0	0	0	0	0.9	0.16	0.912
CCR4	CXCL9	9606.ENSP00000332659	9606.ENSP00000354901	0	0	0	0	0	0	0.9	0.224	0.919
CCR4	CXCL12	9606.ENSP00000332659	9606.ENSP00000379140	0	0	0	0	0	0.457	0.9	0.705	0.982
CCR5	CD4	9606.ENSP00000292303	9606.ENSP00000011653	0	0	0	0	0.322	0.472	0	0.799	0.921
CCR5	CCR7	9606.ENSP00000292303	9606.ENSP00000246657	0	0	0	0.851	0.182	0	0.9	0.819	0.925
CCR5	CXCL13	9606.ENSP00000292303	9606.ENSP00000286758	0	0	0	0	0.108	0	0.9	0.562	0.957
CCR5	CXCR5	9606.ENSP00000292303	9606.ENSP00000292174	0	0	0	0.795	0.082	0	0.9	0.684	0.917
CCR5	CXCR2	9606.ENSP00000292303	9606.ENSP00000319635	0	0	0	0.825	0.108	0	0.9	0.731	0.918
CCR5	CXCR6	9606.ENSP00000292303	9606.ENSP00000395704	0	0	0	0.809	0.195	0	0.9	0.745	0.927
CCR5	CXCR3	9606.ENSP00000292303	9606.ENSP00000362795	0	0	0	0.83	0.195	0	0.9	0.888	0.928
CCR5	CXCR4	9606.ENSP00000292303	9606.ENSP00000386884	0	0	0	0.82	0.098	0.379	0.9	0.956	0.949
CCR5	CXCL2	9606.ENSP00000292303	9606.ENSP00000427279	0	0	0	0	0.069	0	0.9	0.572	0.956
CCR5	CXCL11	9606.ENSP00000292303	9606.ENSP00000306884	0	0	0	0	0.135	0	0.9	0.668	0.968
CCR5	CXCL12	9606.ENSP00000292303	9606.ENSP00000379140	0	0	0	0	0	0.162	0.9	0.734	0.975
CCR5	CXCL9	9606.ENSP00000292303	9606.ENSP00000354901	0	0	0	0	0.336	0	0.9	0.716	0.979
CCR7	SELL	9606.ENSP00000246657	9606.ENSP00000236147	0	0	0	0	0.33	0	0	0.864	0.905
CCR7	CXCR2	9606.ENSP00000246657	9606.ENSP00000319635	0	0	0	0.854	0.085	0	0.9	0.664	0.913
CCR7	CXCR6	9606.ENSP00000246657	9606.ENSP00000395704	0	0	0	0.871	0.115	0	0.9	0.674	0.915
CCR7	CXCR4	9606.ENSP00000246657	9606.ENSP00000386884	0	0	0	0.851	0.099	0	0.9	0.821	0.917
CCR7	CXCR5	9606.ENSP00000246657	9606.ENSP00000292174	0	0	0	0.85	0.18	0	0.9	0.899	0.926
CCR7	CXCR3	9606.ENSP00000246657	9606.ENSP00000362795	0	0	0	0.852	0.23	0	0.9	0.816	0.929
CCR7	CXCL2	9606.ENSP00000246657	9606.ENSP00000427279	0	0	0	0	0	0	0.9	0.441	0.941
CCR7	CXCL11	9606.ENSP00000246657	9606.ENSP00000306884	0	0	0	0	0	0	0.9	0.575	0.955
CCR7	CXCL9	9606.ENSP00000246657	9606.ENSP00000354901	0	0	0	0	0.132	0	0.9	0.651	0.967
CCR7	CXCL12	9606.ENSP00000246657	9606.ENSP00000379140	0	0	0	0	0	0	0.9	0.733	0.972
CCR7	CXCL13	9606.ENSP00000246657	9606.ENSP00000286758	0	0	0	0	0.12	0	0.9	0.712	0.972
CD180	LY96	9606.ENSP00000256447	9606.ENSP00000284818	0	0	0	0	0.076	0.351	0.9	0.59	0.972
CD19	CD22	9606.ENSP00000437940	9606.ENSP00000085219	0	0	0	0	0.229	0.294	0	0.933	0.96
CD19	CD79A	9606.ENSP00000437940	9606.ENSP00000221972	0	0	0	0	0.789	0.294	0.9	0.803	0.996
CD19	CD5	9606.ENSP00000437940	9606.ENSP00000342681	0	0	0	0	0.13	0	0	0.92	0.928
CD19	CR2	9606.ENSP00000437940	9606.ENSP00000356024	0	0	0	0	0.16	0.379	0.9	0.94	0.996
CD19	CD79B	9606.ENSP00000437940	9606.ENSP00000376544	0	0	0	0	0.712	0.294	0.9	0.703	0.993
CD19	PTPRC	9606.ENSP00000437940	9606.ENSP00000411355	0	0	0	0	0.172	0	0	0.92	0.931
CD19	ITGAX	9606.ENSP00000437940	9606.ENSP00000454623	0	0	0	0	0.095	0	0	0.895	0.901
CD1A	CD3G	9606.ENSP00000289429	9606.ENSP00000431445	0	0	0	0	0.077	0	0.9	0.046	0.904
CD1A	CD3D	9606.ENSP00000289429	9606.ENSP00000300692	0	0	0	0	0.239	0	0.9	0.122	0.927
CD1A	CD3E	9606.ENSP00000289429	9606.ENSP00000354566	0	0	0	0	0.298	0	0.9	0.294	0.946
CD1B	CD3D	9606.ENSP00000357150	9606.ENSP00000300692	0	0	0	0	0.277	0	0.9	0.158	0.933
CD1B	CD3E	9606.ENSP00000357150	9606.ENSP00000354566	0	0	0	0	0.248	0	0.9	0.214	0.935
CD1B	CD3G	9606.ENSP00000357150	9606.ENSP00000431445	0	0	0	0	0.092	0	0.9	0.046	0.905
CD1C	CD3D	9606.ENSP00000357152	9606.ENSP00000300692	0	0	0	0	0.299	0	0.9	0.105	0.931
CD1C	CD3E	9606.ENSP00000357152	9606.ENSP00000354566	0	0	0	0	0.343	0	0.9	0.207	0.943
CD1C	CD3G	9606.ENSP00000357152	9606.ENSP00000431445	0	0	0	0	0.088	0	0.9	0	0.904
CD1D	CD3D	9606.ENSP00000357153	9606.ENSP00000300692	0	0	0	0	0.142	0	0.9	0.189	0.924
CD1D	CD3E	9606.ENSP00000357153	9606.ENSP00000354566	0	0	0	0	0.16	0	0.9	0.417	0.946
CD1D	CD3G	9606.ENSP00000357153	9606.ENSP00000431445	0	0	0	0	0	0	0.9	0.086	0.904
CD2	CD7	9606.ENSP00000358490	9606.ENSP00000312027	0	0	0	0	0.403	0	0	0.92	0.95
CD2	CD28	9606.ENSP00000358490	9606.ENSP00000324890	0	0	0	0	0.15	0	0.9	0.789	0.98
CD2	LCK	9606.ENSP00000358490	9606.ENSP00000337825	0	0	0	0	0.403	0.379	0	0.77	0.907
CD2	CD5	9606.ENSP00000358490	9606.ENSP00000342681	0	0	0	0	0.516	0.379	0	0.934	0.978
CD2	CD3E	9606.ENSP00000358490	9606.ENSP00000354566	0	0	0	0	0.859	0	0	0.389	0.91
CD2	CD247	9606.ENSP00000358490	9606.ENSP00000354782	0	0	0	0	0.776	0.379	0.9	0.448	0.991
CD2	FCGR3A	9606.ENSP00000358490	9606.ENSP00000356946	0	0	0	0	0.337	0	0.9	0.352	0.953
CD2	PTPRC	9606.ENSP00000358490	9606.ENSP00000411355	0	0	0	0	0.539	0.379	0	0.728	0.915
CD2	CD48	9606.ENSP00000358490	9606.ENSP00000484431	0	0	0	0	0.551	0.379	0	0.809	0.942
CD22	CD79B	9606.ENSP00000085219	9606.ENSP00000376544	0	0	0	0	0.209	0	0.9	0.733	0.977
CD22	PTPRC	9606.ENSP00000085219	9606.ENSP00000411355	0	0	0	0	0.182	0.389	0.8	0.816	0.979
CD22	CD79A	9606.ENSP00000085219	9606.ENSP00000221972	0	0	0	0	0.185	0	0.9	0.788	0.981
CD244	FYN	9606.ENSP00000357012	9606.ENSP00000346671	0	0	0	0	0.061	0.379	0.8	0.405	0.921
CD244	SH2D1B	9606.ENSP00000357012	9606.ENSP00000356906	0	0	0	0	0.095	0.562	0.8	0.645	0.968
CD244	SH2D1A	9606.ENSP00000357012	9606.ENSP00000360181	0	0	0	0	0.102	0.535	0.8	0.655	0.967
CD244	CD48	9606.ENSP00000357012	9606.ENSP00000484431	0	0	0	0	0.346	0.723	0.9	0.895	0.997
CD247	CD4	9606.ENSP00000354782	9606.ENSP00000011653	0	0	0	0	0.233	0	0.9	0.211	0.934
CD247	IL2RB	9606.ENSP00000354782	9606.ENSP00000216223	0	0	0	0	0.638	0	0.9	0.267	0.971
CD247	CD80	9606.ENSP00000354782	9606.ENSP00000264246	0	0	0	0	0.088	0	0.9	0.355	0.936
CD247	ZAP70	9606.ENSP00000354782	9606.ENSP00000264972	0	0	0	0	0.602	0.915	0.9	0.709	0.998
CD247	NCR1	9606.ENSP00000354782	9606.ENSP00000291890	0	0	0	0	0.061	0.379	0.8	0.527	0.937
CD247	CD3D	9606.ENSP00000354782	9606.ENSP00000300692	0	0	0	0	0.756	0.379	0.9	0.734	0.995
CD247	CD28	9606.ENSP00000354782	9606.ENSP00000324890	0	0	0	0	0.17	0.379	0.9	0.707	0.982
CD247	CD8B	9606.ENSP00000354782	9606.ENSP00000331172	0	0	0	0	0.301	0	0.9	0.296	0.946
CD247	LCK	9606.ENSP00000354782	9606.ENSP00000337825	0	0	0	0	0.347	0.435	0.9	0.802	0.991
CD247	FYN	9606.ENSP00000354782	9606.ENSP00000346671	0	0	0	0	0.096	0.435	0.9	0.499	0.971
CD247	CD3E	9606.ENSP00000354782	9606.ENSP00000354566	0	0	0	0	0.554	0.514	0.9	0.662	0.991
CD247	HLA-DRA	9606.ENSP00000354782	9606.ENSP00000378786	0	0	0	0	0.13	0	0.9	0.211	0.925
CD247	FCGR3A	9606.ENSP00000354782	9606.ENSP00000356946	0	0	0	0	0.149	0.379	0.8	0.385	0.926
CD247	IL2RG	9606.ENSP00000354782	9606.ENSP00000363318	0	0	0	0	0.231	0	0.9	0.244	0.936
CD247	CD8A	9606.ENSP00000354782	9606.ENSP00000386559	0	0	0	0	0.359	0	0.9	0.295	0.95
CD247	PTPRC	9606.ENSP00000354782	9606.ENSP00000411355	0	0	0	0	0.326	0.393	0.9	0.441	0.974
CD247	CD3G	9606.ENSP00000354782	9606.ENSP00000431445	0	0	0	0	0.387	0	0.9	0.743	0.982
CD247	ITK	9606.ENSP00000354782	9606.ENSP00000398655	0	0	0	0	0.74	0.128	0.9	0.443	0.985
CD27	CD70	9606.ENSP00000266557	9606.ENSP00000245903	0	0	0	0	0	0.379	0.9	0.922	0.994
CD28	CD4	9606.ENSP00000324890	9606.ENSP00000011653	0	0	0	0	0.169	0.336	0.9	0.59	0.974
CD28	IL4	9606.ENSP00000324890	9606.ENSP00000231449	0	0	0	0	0.064	0	0	0.912	0.914
CD28	CD80	9606.ENSP00000324890	9606.ENSP00000264246	0	0	0	0	0.062	0.41	0.9	0.958	0.997
CD28	ZAP70	9606.ENSP00000324890	9606.ENSP00000264972	0	0	0	0	0.259	0.05	0.9	0.779	0.982
CD28	CD3D	9606.ENSP00000324890	9606.ENSP00000300692	0	0	0	0	0.347	0	0.9	0.382	0.956
CD28	CTLA4	9606.ENSP00000324890	9606.ENSP00000303939	0	0	0	0.689	0.127	0	0.9	0.779	0.93
CD28	ITGB3	9606.ENSP00000324890	9606.ENSP00000452786	0	0	0	0	0.062	0	0.9	0.144	0.912
CD28	FCGR3A	9606.ENSP00000324890	9606.ENSP00000356946	0	0	0	0	0	0	0.9	0.221	0.918
CD28	HLA-DRA	9606.ENSP00000324890	9606.ENSP00000378786	0	0	0	0	0.061	0	0.9	0.266	0.925
CD28	ITGAX	9606.ENSP00000324890	9606.ENSP00000454623	0	0	0	0	0.069	0	0.72	0.739	0.926
CD28	FOXP3	9606.ENSP00000324890	9606.ENSP00000365380	0	0	0	0	0	0.084	0	0.922	0.926
CD28	CD3G	9606.ENSP00000324890	9606.ENSP00000431445	0	0	0	0	0.196	0	0.9	0.345	0.942
CD28	CD8B	9606.ENSP00000324890	9606.ENSP00000331172	0	0	0	0	0.199	0	0.9	0.425	0.949
CD28	CD8A	9606.ENSP00000324890	9606.ENSP00000386559	0	0	0	0	0.083	0	0.9	0.537	0.953
CD28	ITGAL	9606.ENSP00000324890	9606.ENSP00000349252	0	0	0	0	0.143	0	0.9	0.655	0.967
CD28	FYN	9606.ENSP00000324890	9606.ENSP00000346671	0	0	0	0	0.053	0.05	0.9	0.717	0.971
CD28	CD3E	9606.ENSP00000324890	9606.ENSP00000354566	0	0	0	0	0.27	0	0.9	0.662	0.973
CD28	ITGA4	9606.ENSP00000324890	9606.ENSP00000380227	0	0	0	0	0.12	0	0.9	0.755	0.976
CD28	ITK	9606.ENSP00000324890	9606.ENSP00000398655	0	0	0	0	0.259	0.384	0.9	0.616	0.98
CD28	LCK	9606.ENSP00000324890	9606.ENSP00000337825	0	0	0	0	0.194	0.384	0.9	0.836	0.99
CD34	SELL	9606.ENSP00000310036	9606.ENSP00000236147	0	0	0	0	0	0	0.8	0.781	0.954
CD34	THY1	9606.ENSP00000310036	9606.ENSP00000284240	0	0	0	0	0.062	0	0	0.929	0.931
CD34	KIT	9606.ENSP00000310036	9606.ENSP00000288135	0	0	0	0	0.084	0	0	0.926	0.93
CD34	PTPRC	9606.ENSP00000310036	9606.ENSP00000411355	0	0	0	0	0	0	0	0.925	0.925
CD34	PECAM1	9606.ENSP00000310036	9606.ENSP00000457421	0	0	0	0	0.155	0	0	0.924	0.933
CD36	IL4	9606.ENSP00000399421	9606.ENSP00000231449	0	0	0	0	0.061	0	0.9	0.163	0.914
CD36	CEACAM8	9606.ENSP00000399421	9606.ENSP00000244336	0	0	0	0	0	0	0.9	0	0.9
CD36	THBS1	9606.ENSP00000399421	9606.ENSP00000260356	0	0	0	0	0.061	0.379	0.8	0.441	0.926
CD36	CD53	9606.ENSP00000399421	9606.ENSP00000271324	0	0	0	0	0.088	0	0.9	0	0.904
CD36	GZMA	9606.ENSP00000399421	9606.ENSP00000274306	0	0	0	0	0.142	0	0.9	0	0.91
CD36	FYN	9606.ENSP00000399421	9606.ENSP00000346671	0	0	0	0	0	0.379	0.9	0.197	0.945
CD36	ITGAL	9606.ENSP00000399421	9606.ENSP00000349252	0	0	0	0	0.106	0	0.9	0.064	0.909
CD36	TNFRSF1B	9606.ENSP00000399421	9606.ENSP00000365435	0	0	0	0	0.106	0	0.9	0.045	0.907
CD36	CYBB	9606.ENSP00000399421	9606.ENSP00000367851	0	0	0	0	0.151	0	0.9	0.154	0.922
CD3D	CD4	9606.ENSP00000300692	9606.ENSP00000011653	0	0	0	0	0.228	0	0.9	0.421	0.951
CD3D	IL2RB	9606.ENSP00000300692	9606.ENSP00000216223	0	0	0	0	0.312	0	0.9	0.268	0.945
CD3D	CD80	9606.ENSP00000300692	9606.ENSP00000264246	0	0	0	0	0.084	0	0.9	0.203	0.92
CD3D	ZAP70	9606.ENSP00000300692	9606.ENSP00000264972	0	0	0	0	0.688	0.172	0.9	0.53	0.986
CD3D	PDCD1LG2	9606.ENSP00000300692	9606.ENSP00000380855	0	0	0	0	0.062	0	0.9	0.092	0.907
CD3D	HLA-G	9606.ENSP00000300692	9606.ENSP00000412927	0	0	0	0	0	0	0.9	0.165	0.912
CD3D	HLA-DPA1	9606.ENSP00000300692	9606.ENSP00000393566	0	0	0	0	0.097	0	0.9	0.2	0.921
CD3D	HLA-DPB1	9606.ENSP00000300692	9606.ENSP00000408146	0	0	0	0	0.103	0	0.9	0.229	0.924
CD3D	IL7R	9606.ENSP00000300692	9606.ENSP00000306157	0	0	0	0	0.219	0	0.9	0.17	0.929
CD3D	PDCD1	9606.ENSP00000300692	9606.ENSP00000335062	0	0	0	0	0.192	0	0.9	0.212	0.93
CD3D	FYN	9606.ENSP00000300692	9606.ENSP00000346671	0	0	0	0	0.049	0.276	0.9	0.163	0.934
CD3D	HLA-DRA	9606.ENSP00000300692	9606.ENSP00000378786	0	0	0	0	0.097	0	0.9	0.354	0.936
CD3D	PTPRC	9606.ENSP00000300692	9606.ENSP00000411355	0	0	0	0	0.302	0	0.9	0.33	0.949
CD3D	IL2RG	9606.ENSP00000300692	9606.ENSP00000363318	0	0	0	0	0.371	0	0.9	0.349	0.955
CD3D	CD8A	9606.ENSP00000300692	9606.ENSP00000386559	0	0	0	0	0.383	0.379	0.9	0.389	0.973
CD3D	ITK	9606.ENSP00000300692	9606.ENSP00000398655	0	0	0	0	0.592	0.05	0.9	0.47	0.976
CD3D	LCK	9606.ENSP00000300692	9606.ENSP00000337825	0	0	0	0	0.739	0.05	0.9	0.479	0.985
CD3D	CD8B	9606.ENSP00000300692	9606.ENSP00000331172	0	0	0	0	0.555	0.379	0.9	0.593	0.987
CD3D	CD3G	9606.ENSP00000300692	9606.ENSP00000431445	0	0	0	0.894	0.827	0.379	0.9	0.895	0.989
CD3D	CD3E	9606.ENSP00000300692	9606.ENSP00000354566	0	0	0	0	0.766	0.87	0.9	0.826	0.999
CD3E	CD4	9606.ENSP00000354566	9606.ENSP00000011653	0	0	0	0	0.218	0	0.9	0.48	0.955
CD3E	IL2RB	9606.ENSP00000354566	9606.ENSP00000216223	0	0	0	0	0.302	0	0.9	0.429	0.956
CD3E	CD80	9606.ENSP00000354566	9606.ENSP00000264246	0	0	0	0	0.078	0	0.9	0.514	0.951
CD3E	ZAP70	9606.ENSP00000354566	9606.ENSP00000264972	0	0	0	0	0.717	0.395	0.9	0.491	0.99
CD3E	CD8B	9606.ENSP00000354566	9606.ENSP00000331172	0	0	0	0	0.395	0	0.9	0.63	0.975
CD3E	PDCD1	9606.ENSP00000354566	9606.ENSP00000335062	0	0	0	0	0.214	0	0.9	0.358	0.945
CD3E	LCK	9606.ENSP00000354566	9606.ENSP00000337825	0	0	0	0	0.572	0.379	0.9	0.591	0.987
CD3E	FYN	9606.ENSP00000354566	9606.ENSP00000346671	0	0	0	0	0.096	0	0.9	0.296	0.93
CD3E	HLA-G	9606.ENSP00000354566	9606.ENSP00000412927	0	0	0	0	0	0	0.9	0.097	0.905
CD3E	HLA-DPB1	9606.ENSP00000354566	9606.ENSP00000408146	0	0	0	0	0.106	0	0.9	0.162	0.918
CD3E	HLA-DPA1	9606.ENSP00000354566	9606.ENSP00000393566	0	0	0	0	0.145	0	0.9	0.167	0.922
CD3E	PDCD1LG2	9606.ENSP00000354566	9606.ENSP00000380855	0	0	0	0	0.062	0	0.9	0.267	0.925
CD3E	HLA-DRA	9606.ENSP00000354566	9606.ENSP00000378786	0	0	0	0	0.156	0	0.9	0.291	0.934
CD3E	IL2RG	9606.ENSP00000354566	9606.ENSP00000363318	0	0	0	0	0.35	0	0.9	0.359	0.954
CD3E	CD8A	9606.ENSP00000354566	9606.ENSP00000386559	0	0	0	0	0.366	0	0.9	0.417	0.959
CD3E	PTPRC	9606.ENSP00000354566	9606.ENSP00000411355	0	0	0	0	0.35	0.064	0.9	0.752	0.982
CD3E	ITK	9606.ENSP00000354566	9606.ENSP00000398655	0	0	0	0	0.87	0	0.9	0.316	0.99
CD3E	CD3G	9606.ENSP00000354566	9606.ENSP00000431445	0	0	0	0	0.564	0.379	0.9	0.826	0.994
CD3G	CD4	9606.ENSP00000431445	9606.ENSP00000011653	0	0	0	0	0.174	0	0.9	0.54	0.958
CD3G	IL2RB	9606.ENSP00000431445	9606.ENSP00000216223	0	0	0	0	0.292	0	0.9	0.221	0.94
CD3G	CD80	9606.ENSP00000431445	9606.ENSP00000264246	0	0	0	0	0.064	0	0.9	0.21	0.919
CD3G	ZAP70	9606.ENSP00000431445	9606.ENSP00000264972	0	0	0	0	0.318	0.172	0.9	0.555	0.971
CD3G	IL7R	9606.ENSP00000431445	9606.ENSP00000306157	0	0	0	0	0.209	0	0.9	0.171	0.928
CD3G	CD8B	9606.ENSP00000431445	9606.ENSP00000331172	0	0	0	0	0.213	0	0.9	0.571	0.963
CD3G	PDCD1	9606.ENSP00000431445	9606.ENSP00000335062	0	0	0	0	0.104	0	0.9	0.194	0.921
CD3G	LCK	9606.ENSP00000431445	9606.ENSP00000337825	0	0	0	0	0.453	0.05	0.9	0.477	0.969
CD3G	FYN	9606.ENSP00000431445	9606.ENSP00000346671	0	0	0	0	0.061	0.276	0.9	0.293	0.945
CD3G	FCGR3A	9606.ENSP00000431445	9606.ENSP00000356946	0	0	0	0	0.063	0	0.9	0.161	0.914
CD3G	IL2RG	9606.ENSP00000431445	9606.ENSP00000363318	0	0	0	0	0.22	0	0.9	0.367	0.946
CD3G	HLA-DRA	9606.ENSP00000431445	9606.ENSP00000378786	0	0	0	0	0.063	0	0.9	0.354	0.934
CD3G	PDCD1LG2	9606.ENSP00000431445	9606.ENSP00000380855	0	0	0	0	0.062	0	0.9	0.119	0.91
CD3G	CD8A	9606.ENSP00000431445	9606.ENSP00000386559	0	0	0	0	0.293	0	0.9	0.496	0.961
CD3G	HLA-DPA1	9606.ENSP00000431445	9606.ENSP00000393566	0	0	0	0	0.063	0	0.9	0.267	0.925
CD3G	ITK	9606.ENSP00000431445	9606.ENSP00000398655	0	0	0	0	0.455	0.05	0.9	0.441	0.967
CD3G	HLA-DPB1	9606.ENSP00000431445	9606.ENSP00000408146	0	0	0	0	0.081	0	0.9	0.243	0.924
CD3G	PTPRC	9606.ENSP00000431445	9606.ENSP00000411355	0	0	0	0	0.272	0	0.9	0.329	0.946
CD3G	HLA-G	9606.ENSP00000431445	9606.ENSP00000412927	0	0	0	0	0	0	0.9	0.125	0.908
CD3G	HCK	9606.ENSP00000431445	9606.ENSP00000444986	0	0	0	0	0.063	0.05	0.9	0.054	0.904
CD4	HLA-DPB1	9606.ENSP00000011653	9606.ENSP00000408146	0	0	0	0	0.172	0	0.9	0.084	0.917
CD4	PDCD1	9606.ENSP00000011653	9606.ENSP00000335062	0	0	0	0	0.098	0	0.9	0.271	0.928
CD4	PDCD1LG2	9606.ENSP00000011653	9606.ENSP00000380855	0	0	0	0	0.062	0	0.9	0.355	0.934
CD4	FYN	9606.ENSP00000011653	9606.ENSP00000346671	0	0	0	0	0.05	0.263	0.9	0.229	0.938
CD4	CD80	9606.ENSP00000011653	9606.ENSP00000264246	0	0	0	0	0.099	0	0.9	0.389	0.94
CD4	IL7R	9606.ENSP00000011653	9606.ENSP00000306157	0	0	0	0	0.246	0	0.9	0.387	0.949
CD4	CD8B	9606.ENSP00000011653	9606.ENSP00000331172	0	0	0	0	0.127	0	0.9	0.483	0.95
CD4	HLA-DPA1	9606.ENSP00000011653	9606.ENSP00000393566	0	0	0	0	0.193	0.379	0.9	0.165	0.952
CD4	CD5	9606.ENSP00000011653	9606.ENSP00000342681	0	0	0	0	0.197	0.861	0	0.618	0.953
CD4	IL16	9606.ENSP00000011653	9606.ENSP00000302935	0	0	0	0	0.218	0.379	0.9	0.441	0.969
CD4	ZAP70	9606.ENSP00000011653	9606.ENSP00000264972	0	0	0	0	0.468	0.4	0.9	0.367	0.977
CD4	ITK	9606.ENSP00000011653	9606.ENSP00000398655	0	0	0	0	0.662	0.263	0.9	0.212	0.977
CD4	PTPRC	9606.ENSP00000011653	9606.ENSP00000411355	0	0	0	0	0.304	0.379	0.9	0.639	0.982
CD4	CXCR4	9606.ENSP00000011653	9606.ENSP00000386884	0	0	0	0	0.087	0.393	0.9	0.739	0.983
CD4	HLA-DRA	9606.ENSP00000011653	9606.ENSP00000378786	0	0	0	0	0.201	0.8	0.9	0.426	0.989
CD4	CD8A	9606.ENSP00000011653	9606.ENSP00000386559	0	0	0	0	0.115	0.268	0.9	0.904	0.992
CD4	LCK	9606.ENSP00000011653	9606.ENSP00000337825	0	0	0	0	0.111	0.952	0.9	0.657	0.998
CD40	CD80	9606.ENSP00000361359	9606.ENSP00000264246	0	0	0	0	0.121	0	0	0.956	0.96
CD40	MAPK11	9606.ENSP00000361359	9606.ENSP00000333685	0	0	0	0	0	0	0.9	0.16	0.912
CD40	PIK3CG	9606.ENSP00000361359	9606.ENSP00000352121	0	0	0	0	0.06	0	0.9	0.248	0.923
CD40	CD40LG	9606.ENSP00000361359	9606.ENSP00000359663	0	0	0	0	0.061	0.87	0.9	0.974	0.999
CD40	IL6	9606.ENSP00000361359	9606.ENSP00000385675	0	0	0	0	0.109	0	0	0.893	0.901
CD40	JAK3	9606.ENSP00000361359	9606.ENSP00000391676	0	0	0	0	0.085	0.432	0.9	0.443	0.967
CD40LG	IL4	9606.ENSP00000359663	9606.ENSP00000231449	0	0	0	0	0	0	0	0.914	0.914
CD40LG	CD80	9606.ENSP00000359663	9606.ENSP00000264246	0	0	0	0	0.086	0	0	0.898	0.904
CD40LG	TNFRSF13C	9606.ENSP00000359663	9606.ENSP00000291232	0	0	0	0	0.081	0	0.9	0.574	0.957
CD40LG	TNFSF12	9606.ENSP00000359663	9606.ENSP00000293825	0	0	0	0	0	0	0.9	0.421	0.939
CD40LG	CTLA4	9606.ENSP00000359663	9606.ENSP00000303939	0	0	0	0	0.16	0	0	0.9	0.913
CD40LG	ICOS	9606.ENSP00000359663	9606.ENSP00000319476	0	0	0	0	0.291	0	0.8	0.569	0.933
CD40LG	MAPK11	9606.ENSP00000359663	9606.ENSP00000333685	0	0	0	0	0	0	0.9	0.085	0.904
CD40LG	PSMB10	9606.ENSP00000359663	9606.ENSP00000351314	0	0	0	0	0	0	0.9	0.091	0.905
CD40LG	PIK3CG	9606.ENSP00000359663	9606.ENSP00000352121	0	0	0	0	0.088	0.05	0.9	0.19	0.92
CD40LG	LTB	9606.ENSP00000359663	9606.ENSP00000410481	0	0	0	0	0.15	0	0.9	0.312	0.936
CD40LG	JAK3	9606.ENSP00000359663	9606.ENSP00000391676	0	0	0	0	0.088	0.072	0.9	0.398	0.942
CD40LG	TNFSF14	9606.ENSP00000359663	9606.ENSP00000469049	0	0	0	0	0.089	0	0.9	0.423	0.942
CD40LG	LTA	9606.ENSP00000359663	9606.ENSP00000403495	0	0	0	0	0.098	0	0.9	0.472	0.948
CD40LG	TNFRSF1B	9606.ENSP00000359663	9606.ENSP00000365435	0	0	0	0	0.088	0	0.9	0.51	0.951
CD40LG	TNFSF13B	9606.ENSP00000359663	9606.ENSP00000365048	0	0	0	0	0.095	0	0.9	0.742	0.974
CD44	CD74	9606.ENSP00000398632	9606.ENSP00000009530	0	0	0	0	0.088	0.379	0.72	0.782	0.961
CD44	SELL	9606.ENSP00000398632	9606.ENSP00000236147	0	0	0	0	0.073	0.064	0	0.938	0.942
CD44	IRF8	9606.ENSP00000398632	9606.ENSP00000268638	0	0	0	0	0.061	0	0.9	0.255	0.923
CD44	THY1	9606.ENSP00000398632	9606.ENSP00000284240	0	0	0	0	0	0	0	0.904	0.904
CD44	SELE	9606.ENSP00000398632	9606.ENSP00000331736	0	0	0	0	0	0.447	0.9	0.817	0.989
CD44	IRF4	9606.ENSP00000398632	9606.ENSP00000370343	0	0	0	0	0.061	0	0.9	0.423	0.941
CD44	HLA-DRA	9606.ENSP00000398632	9606.ENSP00000378786	0	0	0	0	0.089	0	0.9	0.122	0.913
CD44	HLA-DPA1	9606.ENSP00000398632	9606.ENSP00000393566	0	0	0	0	0.082	0	0.9	0	0.904
CD44	HLA-DPB1	9606.ENSP00000398632	9606.ENSP00000408146	0	0	0	0	0	0	0.9	0.064	0.902
CD44	HLA-G	9606.ENSP00000398632	9606.ENSP00000412927	0	0	0	0	0	0	0.9	0.33	0.93
CD44	PTPRC	9606.ENSP00000398632	9606.ENSP00000411355	0	0	0	0	0.083	0.447	0	0.897	0.943
CD5	CD79A	9606.ENSP00000342681	9606.ENSP00000221972	0	0	0	0	0.171	0.379	0	0.836	0.908
CD5	CD7	9606.ENSP00000342681	9606.ENSP00000312027	0	0	0	0	0.293	0	0	0.898	0.924
CD53	CEACAM8	9606.ENSP00000271324	9606.ENSP00000244336	0	0	0	0	0	0	0.9	0.094	0.905
CD53	CLEC4C	9606.ENSP00000271324	9606.ENSP00000440428	0	0	0	0	0	0	0.9	0.052	0.901
CD53	TNFRSF1B	9606.ENSP00000271324	9606.ENSP00000365435	0	0	0	0	0.28	0	0.9	0.133	0.932
CD53	ITGAX	9606.ENSP00000271324	9606.ENSP00000454623	0	0	0	0	0.285	0.064	0.9	0.184	0.938
CD53	FCER1G	9606.ENSP00000271324	9606.ENSP00000289902	0	0	0	0	0.346	0	0.9	0.255	0.947
CD53	LILRB2	9606.ENSP00000271324	9606.ENSP00000375629	0	0	0	0	0.53	0	0.9	0	0.95
CD53	ITGAL	9606.ENSP00000271324	9606.ENSP00000349252	0	0	0	0	0.335	0.064	0.9	0.317	0.951
CD53	CYBB	9606.ENSP00000271324	9606.ENSP00000367851	0	0	0	0	0.488	0	0.9	0.199	0.955
CD74	HLA-DOB	9606.ENSP00000009530	9606.ENSP00000390020	0	0	0	0	0.16	0	0.9	0.285	0.934
CD74	HLA-DPB1	9606.ENSP00000009530	9606.ENSP00000408146	0	0	0	0	0.35	0.411	0.9	0.424	0.975
CD74	HLA-DPA1	9606.ENSP00000009530	9606.ENSP00000393566	0	0	0	0	0.825	0.47	0.9	0.547	0.995
CD74	HLA-DRA	9606.ENSP00000009530	9606.ENSP00000378786	0	0	0	0	0.924	0.889	0.9	0.574	0.999
CD79A	FYN	9606.ENSP00000221972	9606.ENSP00000346671	0	0	0	0	0	0.316	0.9	0.4	0.955
CD79A	PTPRC	9606.ENSP00000221972	9606.ENSP00000411355	0	0	0	0	0.277	0.379	0.9	0.73	0.986
CD79A	CD79B	9606.ENSP00000221972	9606.ENSP00000376544	0	0	0	0.633	0.748	0.472	0.9	0.937	0.99
CD79B	FYN	9606.ENSP00000376544	9606.ENSP00000346671	0	0	0	0	0	0.316	0.9	0.65	0.974
CD79B	PTPRC	9606.ENSP00000376544	9606.ENSP00000411355	0	0	0	0	0.324	0.379	0.9	0.445	0.973
CD80	IL4	9606.ENSP00000264246	9606.ENSP00000231449	0	0	0	0	0	0	0	0.901	0.901
CD80	ITGB3	9606.ENSP00000264246	9606.ENSP00000452786	0	0	0	0	0.093	0	0.9	0.217	0.922
CD80	FYN	9606.ENSP00000264246	9606.ENSP00000346671	0	0	0	0	0	0	0.9	0.268	0.923
CD80	CD83	9606.ENSP00000264246	9606.ENSP00000368450	0	0	0	0	0.098	0	0	0.922	0.926
CD80	ITK	9606.ENSP00000264246	9606.ENSP00000398655	0	0	0	0	0.078	0	0.9	0.297	0.929
CD80	CD8B	9606.ENSP00000264246	9606.ENSP00000331172	0	0	0	0	0.061	0	0.9	0.315	0.93
CD80	HLA-DRA	9606.ENSP00000264246	9606.ENSP00000378786	0	0	0	0	0.152	0	0.9	0.279	0.933
CD80	CD8A	9606.ENSP00000264246	9606.ENSP00000386559	0	0	0	0	0	0	0.9	0.39	0.936
CD80	ITGA4	9606.ENSP00000264246	9606.ENSP00000380227	0	0	0	0	0.076	0	0.9	0.45	0.944
CD80	LCK	9606.ENSP00000264246	9606.ENSP00000337825	0	0	0	0	0.061	0	0.9	0.473	0.946
CD80	ZAP70	9606.ENSP00000264246	9606.ENSP00000264972	0	0	0	0	0.082	0	0.9	0.51	0.951
CD80	ITGAL	9606.ENSP00000264246	9606.ENSP00000349252	0	0	0	0	0.111	0	0.9	0.634	0.964
CD80	ITGAX	9606.ENSP00000264246	9606.ENSP00000454623	0	0	0	0	0.1	0	0.72	0.911	0.975
CD80	CTLA4	9606.ENSP00000264246	9606.ENSP00000303939	0	0	0	0	0.086	0.882	0.9	0.968	0.999
CD8A	IL2RB	9606.ENSP00000386559	9606.ENSP00000216223	0	0	0	0	0.322	0	0.9	0.527	0.965
CD8A	ZAP70	9606.ENSP00000386559	9606.ENSP00000264972	0	0	0	0	0.185	0.079	0.9	0.362	0.945
CD8A	CD8B	9606.ENSP00000386559	9606.ENSP00000331172	0	0	0	0	0.479	0.841	0.9	0.663	0.996
CD8A	LCK	9606.ENSP00000386559	9606.ENSP00000337825	0	0	0	0	0.216	0.889	0.9	0.389	0.994
CD8A	FYN	9606.ENSP00000386559	9606.ENSP00000346671	0	0	0	0	0.076	0.079	0.9	0.185	0.921
CD8A	IL2RG	9606.ENSP00000386559	9606.ENSP00000363318	0	0	0	0	0.12	0	0.9	0.311	0.934
CD8A	HLA-G	9606.ENSP00000386559	9606.ENSP00000412927	0	0	0	0	0	0.522	0.9	0.203	0.958
CD8B	IL2RB	9606.ENSP00000331172	9606.ENSP00000216223	0	0	0	0	0.133	0	0.9	0.318	0.935
CD8B	ZAP70	9606.ENSP00000331172	9606.ENSP00000264972	0	0	0	0	0.563	0	0.9	0.309	0.967
CD8B	FYN	9606.ENSP00000331172	9606.ENSP00000346671	0	0	0	0	0	0	0.9	0.121	0.908
CD8B	IL2RG	9606.ENSP00000331172	9606.ENSP00000363318	0	0	0	0	0.169	0	0.9	0.172	0.925
CD8B	HLA-G	9606.ENSP00000331172	9606.ENSP00000412927	0	0	0	0	0	0.307	0.9	0.056	0.928
CD8B	LCK	9606.ENSP00000331172	9606.ENSP00000337825	0	0	0	0	0.291	0	0.9	0.376	0.951
CDH5	PECAM1	9606.ENSP00000344115	9606.ENSP00000457421	0	0	0	0	0.143	0	0.8	0.938	0.988
CEACAM8	FCER1G	9606.ENSP00000244336	9606.ENSP00000289902	0	0	0	0	0.061	0	0.9	0.056	0.903
CEACAM8	TNFRSF1B	9606.ENSP00000244336	9606.ENSP00000365435	0	0	0	0	0.061	0	0.9	0.146	0.912
CEACAM8	LILRB2	9606.ENSP00000244336	9606.ENSP00000375629	0	0	0	0	0	0	0.9	0.171	0.913
CEACAM8	CYBB	9606.ENSP00000244336	9606.ENSP00000367851	0	0	0	0	0.061	0	0.9	0.249	0.923
CEACAM8	CLEC4C	9606.ENSP00000244336	9606.ENSP00000440428	0	0	0	0	0.065	0	0.9	0.354	0.934
CEACAM8	ITGAL	9606.ENSP00000244336	9606.ENSP00000349252	0	0	0	0	0.061	0	0.9	0.429	0.941
CEACAM8	ITGAX	9606.ENSP00000244336	9606.ENSP00000454623	0	0	0	0	0.065	0	0.9	0.49	0.948
CFD	THBS1	9606.ENSP00000332139	9606.ENSP00000260356	0	0	0	0	0	0	0.9	0.094	0.905
CFD	SERPING1	9606.ENSP00000332139	9606.ENSP00000278407	0	0	0	0	0.062	0.129	0.9	0.458	0.949
CFD	VEGFC	9606.ENSP00000332139	9606.ENSP00000480043	0	0	0	0	0	0	0.9	0.042	0.9
CFP	LTF	9606.ENSP00000247153	9606.ENSP00000231751	0	0	0	0	0.06	0	0.9	0	0.901
CFP	TOLLIP	9606.ENSP00000247153	9606.ENSP00000314733	0	0	0	0	0	0	0.9	0.043	0.9
CFP	CHIT1	9606.ENSP00000247153	9606.ENSP00000356198	0	0	0	0	0.07	0	0.9	0.049	0.903
CFP	THBS1	9606.ENSP00000247153	9606.ENSP00000260356	0	0	0	0.66	0	0	0.9	0.526	0.917
CHIT1	LTF	9606.ENSP00000356198	9606.ENSP00000231751	0	0	0	0	0.076	0	0.9	0.091	0.908
CHIT1	TOLLIP	9606.ENSP00000356198	9606.ENSP00000314733	0	0	0	0	0	0	0.9	0	0.9
CLEC4C	FCER1G	9606.ENSP00000440428	9606.ENSP00000289902	0	0	0	0	0	0.379	0.9	0.139	0.941
CLEC4C	CYBB	9606.ENSP00000440428	9606.ENSP00000367851	0	0	0	0	0	0	0.9	0.048	0.9
CLEC4C	LILRB2	9606.ENSP00000440428	9606.ENSP00000375629	0	0	0	0	0	0	0.9	0.293	0.926
CLEC4C	ITGAX	9606.ENSP00000440428	9606.ENSP00000454623	0	0	0	0	0.065	0	0.9	0.709	0.97
CLEC6A	FCER1G	9606.ENSP00000371505	9606.ENSP00000289902	0	0	0	0	0.141	0	0.9	0.368	0.941
CLEC6A	FYN	9606.ENSP00000371505	9606.ENSP00000346671	0	0	0	0	0	0.063	0.9	0.05	0.903
COL3A1	ITGB3	9606.ENSP00000304408	9606.ENSP00000452786	0	0	0	0	0.089	0	0.9	0.31	0.931
CRP	IL6	9606.ENSP00000255030	9606.ENSP00000385675	0	0	0	0	0	0	0	0.97	0.97
CSF1R	ITGB3	9606.ENSP00000286301	9606.ENSP00000452786	0	0	0	0	0.115	0.085	0.9	0.341	0.939
CSF1R	IL34	9606.ENSP00000286301	9606.ENSP00000397863	0	0	0	0	0.197	0.886	0.9	0.888	0.998
CSF2RB	IL2RB	9606.ENSP00000384053	9606.ENSP00000216223	0	0	0	0	0.473	0	0.9	0.403	0.965
CSF2RB	IL3RA	9606.ENSP00000384053	9606.ENSP00000327890	0	0	0	0	0.237	0.433	0.9	0.646	0.982
CSF2RB	IL2RG	9606.ENSP00000384053	9606.ENSP00000363318	0	0	0	0.579	0.479	0	0.9	0.42	0.954
CSF2RB	JAK2	9606.ENSP00000384053	9606.ENSP00000371067	0	0	0	0	0.089	0.456	0.9	0.4	0.966
CSF2RB	JAK3	9606.ENSP00000384053	9606.ENSP00000391676	0	0	0	0	0.155	0.128	0.9	0.165	0.93
CTLA4	IL4	9606.ENSP00000303939	9606.ENSP00000231449	0	0	0	0	0.064	0	0	0.918	0.92
CTLA4	PDCD1	9606.ENSP00000303939	9606.ENSP00000335062	0	0	0	0	0.153	0	0	0.891	0.904
CTLA4	TNFRSF4	9606.ENSP00000303939	9606.ENSP00000368538	0	0	0	0	0.117	0	0	0.898	0.907
CTLA4	ITGB3	9606.ENSP00000303939	9606.ENSP00000452786	0	0	0	0	0.061	0	0.9	0.138	0.911
CTLA4	ITGAX	9606.ENSP00000303939	9606.ENSP00000454623	0	0	0	0	0.077	0	0.72	0.731	0.924
CTLA4	ITGAL	9606.ENSP00000303939	9606.ENSP00000349252	0	0	0	0	0.102	0	0.9	0.668	0.967
CTLA4	ITGA4	9606.ENSP00000303939	9606.ENSP00000380227	0	0	0	0	0.07	0	0.9	0.734	0.973
CTLA4	FYN	9606.ENSP00000303939	9606.ENSP00000346671	0	0	0	0	0.051	0.559	0.9	0.743	0.987
CTLA4	LCK	9606.ENSP00000303939	9606.ENSP00000337825	0	0	0	0	0.098	0.384	0.9	0.829	0.989
CTLA4	FOXP3	9606.ENSP00000303939	9606.ENSP00000365380	0	0	0	0	0.088	0.268	0.9	0.961	0.997
CTSG	TOLLIP	9606.ENSP00000216336	9606.ENSP00000314733	0	0	0	0	0	0	0.9	0.07	0.903
CXCL11	IFNG	9606.ENSP00000306884	9606.ENSP00000229135	0	0	0	0	0.116	0	0	0.913	0.92
CXCL11	CXCL13	9606.ENSP00000306884	9606.ENSP00000286758	0	0	0	0	0.153	0	0.9	0.676	0.97
CXCL11	CXCR5	9606.ENSP00000306884	9606.ENSP00000292174	0	0	0	0	0.061	0	0.9	0.473	0.946
CXCL11	CXCR6	9606.ENSP00000306884	9606.ENSP00000395704	0	0	0	0	0.089	0	0.9	0.473	0.947
CXCL11	CXCR2	9606.ENSP00000306884	9606.ENSP00000319635	0	0	0	0	0	0	0.9	0.563	0.954
CXCL11	CXCR4	9606.ENSP00000306884	9606.ENSP00000386884	0	0	0	0	0	0	0.9	0.643	0.962
CXCL11	CXCL12	9606.ENSP00000306884	9606.ENSP00000379140	0	0	0	0	0	0.226	0.9	0.71	0.975
CXCL11	CXCL2	9606.ENSP00000306884	9606.ENSP00000427279	0	0	0	0	0.107	0.232	0.9	0.717	0.978
CXCL11	CXCL9	9606.ENSP00000306884	9606.ENSP00000354901	0	0	0	0.846	0.749	0.221	0.9	0.9	0.981
CXCL11	CXCR3	9606.ENSP00000306884	9606.ENSP00000362795	0	0	0	0	0.061	0.379	0.9	0.929	0.995
CXCL12	CXCL13	9606.ENSP00000379140	9606.ENSP00000286758	0	0	0	0	0.061	0	0.9	0.766	0.976
CXCL12	CXCR5	9606.ENSP00000379140	9606.ENSP00000292174	0	0	0	0	0	0.162	0.9	0.669	0.969
CXCL12	CXCR2	9606.ENSP00000379140	9606.ENSP00000319635	0	0	0	0	0	0.162	0.9	0.7	0.972
CXCL12	LCK	9606.ENSP00000379140	9606.ENSP00000337825	0	0	0	0	0	0	0.9	0.475	0.945
CXCL12	PIK3CG	9606.ENSP00000379140	9606.ENSP00000352121	0	0	0	0	0	0	0.9	0.228	0.919
CXCL12	CXCL9	9606.ENSP00000379140	9606.ENSP00000354901	0	0	0	0	0.065	0.221	0.9	0.681	0.973
CXCL12	CXCR3	9606.ENSP00000379140	9606.ENSP00000362795	0	0	0	0	0	0.162	0.9	0.7	0.972
CXCL12	JAK2	9606.ENSP00000379140	9606.ENSP00000371067	0	0	0	0	0	0	0.9	0.643	0.962
CXCL12	HCK	9606.ENSP00000379140	9606.ENSP00000444986	0	0	0	0	0	0	0.9	0.213	0.917
CXCL12	CXCR6	9606.ENSP00000379140	9606.ENSP00000395704	0	0	0	0	0	0	0.9	0.582	0.956
CXCL12	PTPRC	9606.ENSP00000379140	9606.ENSP00000411355	0	0	0	0	0	0	0.9	0.672	0.965
CXCL12	CXCL2	9606.ENSP00000379140	9606.ENSP00000427279	0	0	0	0	0	0.224	0.9	0.668	0.971
CXCL12	CXCR4	9606.ENSP00000379140	9606.ENSP00000386884	0	0	0	0	0	0.457	0.9	0.971	0.998
CXCL13	CXCR6	9606.ENSP00000286758	9606.ENSP00000395704	0	0	0	0	0.097	0	0.9	0.452	0.946
CXCL13	CXCR2	9606.ENSP00000286758	9606.ENSP00000319635	0	0	0	0	0	0	0.9	0.572	0.955
CXCL13	CXCL2	9606.ENSP00000286758	9606.ENSP00000427279	0	0	0	0	0	0	0.9	0.596	0.957
CXCL13	CXCR4	9606.ENSP00000286758	9606.ENSP00000386884	0	0	0	0	0.061	0	0.9	0.668	0.966
CXCL13	CXCR3	9606.ENSP00000286758	9606.ENSP00000362795	0	0	0	0	0.09	0.379	0.9	0.646	0.977
CXCL13	CXCL9	9606.ENSP00000286758	9606.ENSP00000354901	0	0	0	0	0.482	0	0.9	0.704	0.983
CXCL13	CXCR5	9606.ENSP00000286758	9606.ENSP00000292174	0	0	0	0	0.093	0.379	0.9	0.926	0.995
CXCL2	IL1B	9606.ENSP00000427279	9606.ENSP00000263341	0	0	0	0	0.592	0	0	0.781	0.906
CXCL2	CXCR5	9606.ENSP00000427279	9606.ENSP00000292174	0	0	0	0	0.061	0	0.9	0.405	0.939
CXCL2	CXCR2	9606.ENSP00000427279	9606.ENSP00000319635	0	0	0	0	0	0.379	0.9	0.815	0.987
CXCL2	CXCL9	9606.ENSP00000427279	9606.ENSP00000354901	0	0	0	0.865	0.08	0.226	0.9	0.727	0.93
CXCL2	CXCR3	9606.ENSP00000427279	9606.ENSP00000362795	0	0	0	0	0	0	0.9	0.559	0.954
CXCL2	IL6	9606.ENSP00000427279	9606.ENSP00000385675	0	0	0	0	0.631	0	0	0.825	0.932
CXCL2	CXCR4	9606.ENSP00000427279	9606.ENSP00000386884	0	0	0	0	0	0	0.9	0.58	0.956
CXCL2	CXCR6	9606.ENSP00000427279	9606.ENSP00000395704	0	0	0	0	0.05	0	0.9	0.355	0.933
CXCL9	CXCR5	9606.ENSP00000354901	9606.ENSP00000292174	0	0	0	0	0.062	0	0.9	0.514	0.95
CXCL9	CXCR2	9606.ENSP00000354901	9606.ENSP00000319635	0	0	0	0	0	0	0.9	0.597	0.957
CXCL9	CXCR4	9606.ENSP00000354901	9606.ENSP00000386884	0	0	0	0	0.065	0	0.9	0.584	0.957
CXCL9	CXCR6	9606.ENSP00000354901	9606.ENSP00000395704	0	0	0	0	0.172	0	0.9	0.54	0.958
CXCL9	CXCR3	9606.ENSP00000354901	9606.ENSP00000362795	0	0	0	0	0.122	0.379	0.9	0.94	0.996
CXCR2	CXCR5	9606.ENSP00000319635	9606.ENSP00000292174	0	0	0	0.863	0.062	0	0.9	0.604	0.91
CXCR2	CXCR3	9606.ENSP00000319635	9606.ENSP00000362795	0	0	0	0.875	0.079	0	0.9	0.722	0.912
CXCR2	CXCR6	9606.ENSP00000319635	9606.ENSP00000395704	0	0	0	0.812	0.061	0	0.9	0.587	0.912
CXCR2	CXCR4	9606.ENSP00000319635	9606.ENSP00000386884	0	0	0	0.844	0.061	0	0.9	0.839	0.914
CXCR3	CXCR5	9606.ENSP00000362795	9606.ENSP00000292174	0	0	0	0.865	0.091	0	0.9	0.776	0.915
CXCR3	CXCR4	9606.ENSP00000362795	9606.ENSP00000386884	0	0	0	0.86	0.088	0	0.9	0.773	0.915
CXCR3	CXCR6	9606.ENSP00000362795	9606.ENSP00000395704	0	0	0	0.825	0.26	0	0.9	0.75	0.932
CXCR4	CXCR5	9606.ENSP00000386884	9606.ENSP00000292174	0	0	0	0.839	0	0.358	0.9	0.886	0.942
CXCR4	LCK	9606.ENSP00000386884	9606.ENSP00000337825	0	0	0	0	0.091	0.072	0.9	0.53	0.955
CXCR4	PIK3CG	9606.ENSP00000386884	9606.ENSP00000352121	0	0	0	0	0.114	0.265	0.9	0.199	0.94
CXCR4	JAK2	9606.ENSP00000386884	9606.ENSP00000371067	0	0	0	0	0	0.349	0.9	0.65	0.975
CXCR4	CXCR6	9606.ENSP00000386884	9606.ENSP00000395704	0	0	0	0.831	0.061	0	0.9	0.701	0.913
CXCR4	PTPRC	9606.ENSP00000386884	9606.ENSP00000411355	0	0	0	0	0.224	0.379	0.9	0.829	0.99
CXCR5	CXCR6	9606.ENSP00000292174	9606.ENSP00000395704	0	0	0	0.778	0.063	0	0.9	0.69	0.916
CYBB	FCER1G	9606.ENSP00000367851	9606.ENSP00000289902	0	0	0	0	0.366	0	0.9	0.151	0.941
CYBB	VCAM1	9606.ENSP00000367851	9606.ENSP00000294728	0	0	0	0	0.085	0	0.9	0.541	0.954
CYBB	ITGAL	9606.ENSP00000367851	9606.ENSP00000349252	0	0	0	0	0.458	0	0.9	0.138	0.949
CYBB	TNFRSF1B	9606.ENSP00000367851	9606.ENSP00000365435	0	0	0	0	0.198	0	0.9	0.224	0.932
CYBB	ITGAX	9606.ENSP00000367851	9606.ENSP00000454623	0	0	0	0	0.232	0	0.9	0.319	0.943
CYBB	LILRB2	9606.ENSP00000367851	9606.ENSP00000375629	0	0	0	0	0.38	0	0.9	0.175	0.944
EGR1	HLA-G	9606.ENSP00000239938	9606.ENSP00000412927	0	0	0	0	0	0	0.9	0.05	0.901
EGR1	MX1	9606.ENSP00000239938	9606.ENSP00000381601	0	0	0	0	0.063	0.056	0.9	0.19	0.918
EGR1	IRF4	9606.ENSP00000239938	9606.ENSP00000370343	0	0	0	0	0	0	0.9	0.285	0.925
EGR1	IRF8	9606.ENSP00000239938	9606.ENSP00000268638	0	0	0	0	0	0.056	0.9	0.297	0.927
ETS1	IL4	9606.ENSP00000376436	9606.ENSP00000231449	0	0	0	0	0	0	0.9	0.297	0.926
ETS1	PAX5	9606.ENSP00000376436	9606.ENSP00000350844	0	0	0	0	0.061	0.973	0	0.554	0.988
ETS1	IL2RG	9606.ENSP00000376436	9606.ENSP00000363318	0	0	0	0	0.107	0	0.9	0.125	0.915
ETS1	JAK3	9606.ENSP00000376436	9606.ENSP00000391676	0	0	0	0	0.065	0.058	0.9	0.151	0.915
F12	SERPING1	9606.ENSP00000253496	9606.ENSP00000278407	0	0	0	0	0.063	0.129	0.9	0.726	0.974
FCER1A	MS4A2	9606.ENSP00000357097	9606.ENSP00000278888	0	0	0	0	0.128	0.379	0.9	0.608	0.975
FCER1A	FCER1G	9606.ENSP00000357097	9606.ENSP00000289902	0	0	0	0	0.223	0.379	0.9	0.717	0.984
FCER1A	FYN	9606.ENSP00000357097	9606.ENSP00000346671	0	0	0	0	0	0.05	0.9	0.411	0.939
FCER1A	KLRG1	9606.ENSP00000357097	9606.ENSP00000349477	0	0	0	0	0	0	0.9	0.077	0.903
FCER1A	ITK	9606.ENSP00000357097	9606.ENSP00000398655	0	0	0	0	0.061	0.05	0.9	0.042	0.903
FCER1G	MS4A2	9606.ENSP00000289902	9606.ENSP00000278888	0	0	0	0	0.058	0	0.9	0.386	0.937
FCER1G	KLRG1	9606.ENSP00000289902	9606.ENSP00000349477	0	0	0	0	0	0	0.9	0.133	0.909
FCER1G	ITK	9606.ENSP00000289902	9606.ENSP00000398655	0	0	0	0	0.066	0.128	0.9	0.125	0.919
FCER1G	NCR1	9606.ENSP00000289902	9606.ENSP00000291890	0	0	0	0	0.072	0.379	0.8	0.401	0.921
FCER1G	PIK3CG	9606.ENSP00000289902	9606.ENSP00000352121	0	0	0	0	0.119	0	0.9	0.211	0.924
FCER1G	FYN	9606.ENSP00000289902	9606.ENSP00000346671	0	0	0	0	0.062	0.128	0.9	0.401	0.944
FCER1G	ITGAX	9606.ENSP00000289902	9606.ENSP00000454623	0	0	0	0	0.437	0	0.9	0.177	0.949
FCER1G	LILRB2	9606.ENSP00000289902	9606.ENSP00000375629	0	0	0	0	0.549	0	0.9	0.165	0.959
FCER1G	FCGR3A	9606.ENSP00000289902	9606.ENSP00000356946	0	0	0	0	0.38	0.379	0.8	0.661	0.97
FCGR3A	FYN	9606.ENSP00000356946	9606.ENSP00000346671	0	0	0	0	0.061	0.05	0.9	0.074	0.906
FCGR3A	LILRB2	9606.ENSP00000356946	9606.ENSP00000375629	0	0	0	0	0.782	0	0.8	0.073	0.956
FCGR3A	HCK	9606.ENSP00000356946	9606.ENSP00000444986	0	0	0	0	0.75	0.05	0.9	0.075	0.975
FLT3	FLT3LG	9606.ENSP00000241453	9606.ENSP00000469613	0	0	0	0	0	0.87	0.9	0.836	0.997
FOXP3	IFNG	9606.ENSP00000365380	9606.ENSP00000229135	0	0	0	0	0.06	0.441	0.9	0.776	0.986
FOXP3	IL4	9606.ENSP00000365380	9606.ENSP00000231449	0	0	0	0	0	0	0	0.929	0.929
FOXP3	IL6	9606.ENSP00000365380	9606.ENSP00000385675	0	0	0	0	0	0.269	0	0.934	0.95
FYN	IL2RB	9606.ENSP00000346671	9606.ENSP00000216223	0	0	0	0	0.061	0.379	0.9	0.267	0.951
FYN	PDGFRB	9606.ENSP00000346671	9606.ENSP00000261799	0	0	0	0.653	0	0.472	0.9	0.518	0.954
FYN	ZAP70	9606.ENSP00000346671	9606.ENSP00000264972	0	0	0	0.73	0.062	0.393	0.9	0.819	0.951
FYN	GZMA	9606.ENSP00000346671	9606.ENSP00000274306	0	0	0	0	0	0.05	0.9	0.149	0.912
FYN	MS4A2	9606.ENSP00000346671	9606.ENSP00000278888	0	0	0	0	0	0.079	0.9	0	0.903
FYN	KIT	9606.ENSP00000346671	9606.ENSP00000288135	0	0	0	0.674	0	0.414	0.9	0.475	0.947
FYN	SLAMF1	9606.ENSP00000346671	9606.ENSP00000306190	0	0	0	0	0.061	0.454	0.8	0.536	0.946
FYN	MAPK11	9606.ENSP00000346671	9606.ENSP00000333685	0	0	0.259	0.615	0.061	0.146	0.9	0.244	0.926
FYN	LCK	9606.ENSP00000346671	9606.ENSP00000337825	0	0	0.435	0.956	0.062	0	0.9	0.944	0.907
FYN	HCK	9606.ENSP00000346671	9606.ENSP00000444986	0	0	0.444	0.958	0	0	0.9	0.849	0.905
FYN	IL2RG	9606.ENSP00000346671	9606.ENSP00000363318	0	0	0	0	0.061	0	0.9	0.087	0.906
FYN	HLA-DRA	9606.ENSP00000346671	9606.ENSP00000378786	0	0	0	0	0.062	0	0.9	0.116	0.909
FYN	KLRC2	9606.ENSP00000346671	9606.ENSP00000371327	0	0	0	0	0	0	0.9	0.141	0.91
FYN	JAK3	9606.ENSP00000346671	9606.ENSP00000391676	0	0	0	0.654	0.061	0.111	0.9	0.428	0.921
FYN	PIK3CG	9606.ENSP00000346671	9606.ENSP00000352121	0	0	0	0	0.062	0.124	0.9	0.257	0.93
FYN	ITK	9606.ENSP00000346671	9606.ENSP00000398655	0	0	0	0.843	0.106	0.305	0.9	0.641	0.939
FYN	JAK2	9606.ENSP00000346671	9606.ENSP00000371067	0	0	0	0.645	0.061	0.424	0.9	0.68	0.955
FYN	PECAM1	9606.ENSP00000346671	9606.ENSP00000457421	0	0	0	0	0	0.311	0.9	0.41	0.955
FYN	PTPRC	9606.ENSP00000346671	9606.ENSP00000411355	0	0	0	0	0.063	0.456	0.9	0.706	0.983
FYN	SH2D1A	9606.ENSP00000346671	9606.ENSP00000360181	0	0	0	0	0.061	0.974	0.8	0.536	0.997
GNLY	GZMB	9606.ENSP00000263863	9606.ENSP00000216341	0	0	0	0	0.797	0	0	0.707	0.938
GNLY	GZMA	9606.ENSP00000263863	9606.ENSP00000274306	0	0	0	0	0.778	0	0	0.669	0.923
GNLY	PRF1	9606.ENSP00000263863	9606.ENSP00000398568	0	0	0	0	0.783	0	0	0.794	0.953
GZMA	GZMK	9606.ENSP00000274306	9606.ENSP00000231009	0	0	0.446	0.906	0.907	0	0	0.739	0.916
GZMA	PRF1	9606.ENSP00000274306	9606.ENSP00000398568	0	0	0	0	0.729	0	0.9	0.87	0.996
GZMB	PRF1	9606.ENSP00000216341	9606.ENSP00000398568	0	0	0	0	0.78	0.379	0.9	0.951	0.999
HCK	PDGFRB	9606.ENSP00000444986	9606.ENSP00000261799	0	0	0	0.685	0	0.096	0.9	0.429	0.917
HCK	ZAP70	9606.ENSP00000444986	9606.ENSP00000264972	0	0	0	0.745	0.108	0.064	0.9	0.485	0.92
HCK	MAPK11	9606.ENSP00000444986	9606.ENSP00000333685	0	0	0.281	0.607	0	0.146	0.9	0.074	0.92
HCK	LCK	9606.ENSP00000444986	9606.ENSP00000337825	0	0	0.437	0.968	0.065	0	0.9	0.737	0.906
HCK	IL6	9606.ENSP00000444986	9606.ENSP00000385675	0	0	0	0	0.061	0	0.9	0.441	0.942
HCK	ITK	9606.ENSP00000444986	9606.ENSP00000398655	0	0	0	0.845	0.081	0	0.9	0.501	0.911
HCK	PTPRC	9606.ENSP00000444986	9606.ENSP00000411355	0	0	0	0	0.384	0.16	0.8	0.315	0.919
HLA-DOB	HLA-DRA	9606.ENSP00000390020	9606.ENSP00000378786	0	0	0	0.614	0.194	0	0.9	0.593	0.934
HLA-DOB	HLA-DPB1	9606.ENSP00000390020	9606.ENSP00000408146	0	0	0	0.947	0.129	0	0.9	0.753	0.912
HLA-DOB	HLA-DPA1	9606.ENSP00000390020	9606.ENSP00000393566	0	0	0	0.635	0.18	0	0.9	0.543	0.93
HLA-DPA1	LAG3	9606.ENSP00000393566	9606.ENSP00000203629	0	0	0	0	0.084	0	0.9	0.072	0.907
HLA-DPA1	ICAM1	9606.ENSP00000393566	9606.ENSP00000264832	0	0	0	0	0.069	0	0.9	0.162	0.915
HLA-DPA1	ZAP70	9606.ENSP00000393566	9606.ENSP00000264972	0	0	0	0	0.117	0	0.9	0.069	0.91
HLA-DPA1	IRF8	9606.ENSP00000393566	9606.ENSP00000268638	0	0	0	0	0.375	0	0.9	0.161	0.943
HLA-DPA1	VCAM1	9606.ENSP00000393566	9606.ENSP00000294728	0	0	0	0	0.07	0	0.9	0.112	0.91
HLA-DPA1	PDCD1	9606.ENSP00000393566	9606.ENSP00000335062	0	0	0	0	0.112	0	0.9	0	0.907
HLA-DPA1	LCK	9606.ENSP00000393566	9606.ENSP00000337825	0	0	0	0	0.083	0	0.9	0.09	0.909
HLA-DPA1	IRF4	9606.ENSP00000393566	9606.ENSP00000370343	0	0	0	0	0.118	0	0.9	0.087	0.912
HLA-DPA1	HLA-DRA	9606.ENSP00000393566	9606.ENSP00000378786	0	0	0	0.957	0.56	0	0.9	0.771	0.955
HLA-DPA1	PDCD1LG2	9606.ENSP00000393566	9606.ENSP00000380855	0	0	0	0	0.08	0	0.9	0.101	0.91
HLA-DPA1	HLA-G	9606.ENSP00000393566	9606.ENSP00000412927	0	0	0	0.594	0	0	0.9	0.483	0.918
HLA-DPA1	PTPRC	9606.ENSP00000393566	9606.ENSP00000411355	0	0	0	0	0.253	0	0.9	0.088	0.925
HLA-DPA1	HLA-DPB1	9606.ENSP00000393566	9606.ENSP00000408146	0	0	0	0.68	0.435	0.899	0.9	0.895	0.995
HLA-DPB1	LAG3	9606.ENSP00000408146	9606.ENSP00000203629	0	0	0	0	0	0	0.9	0.054	0.901
HLA-DPB1	ICAM1	9606.ENSP00000408146	9606.ENSP00000264832	0	0	0	0	0	0	0.9	0.231	0.919
HLA-DPB1	ZAP70	9606.ENSP00000408146	9606.ENSP00000264972	0	0	0	0	0.076	0	0.9	0.109	0.91
HLA-DPB1	IRF8	9606.ENSP00000408146	9606.ENSP00000268638	0	0	0	0	0.234	0	0.9	0.29	0.94
HLA-DPB1	VCAM1	9606.ENSP00000408146	9606.ENSP00000294728	0	0	0	0	0.086	0	0.9	0.209	0.921
HLA-DPB1	PDCD1	9606.ENSP00000408146	9606.ENSP00000335062	0	0	0	0	0.088	0	0.9	0.214	0.922
HLA-DPB1	LCK	9606.ENSP00000408146	9606.ENSP00000337825	0	0	0	0	0.069	0	0.9	0.136	0.912
HLA-DPB1	IRF4	9606.ENSP00000408146	9606.ENSP00000370343	0	0	0	0	0.106	0	0.9	0.116	0.914
HLA-DPB1	HLA-DRA	9606.ENSP00000408146	9606.ENSP00000378786	0	0	0	0.665	0.394	0.195	0.9	0.732	0.959
HLA-DPB1	PDCD1LG2	9606.ENSP00000408146	9606.ENSP00000380855	0	0	0	0	0.048	0	0.9	0.057	0.902
HLA-DPB1	HLA-G	9606.ENSP00000408146	9606.ENSP00000412927	0	0	0	0.629	0.041	0	0.9	0.531	0.918
HLA-DPB1	PTPRC	9606.ENSP00000408146	9606.ENSP00000411355	0	0	0	0	0.152	0	0.9	0.238	0.929
HLA-DRA	LAG3	9606.ENSP00000378786	9606.ENSP00000203629	0	0	0	0	0.062	0	0.9	0.11	0.909
HLA-DRA	ICAM1	9606.ENSP00000378786	9606.ENSP00000264832	0	0	0	0	0.076	0	0.9	0.254	0.925
HLA-DRA	ZAP70	9606.ENSP00000378786	9606.ENSP00000264972	0	0	0	0	0.117	0	0.9	0.1	0.913
HLA-DRA	IRF8	9606.ENSP00000378786	9606.ENSP00000268638	0	0	0	0	0.391	0	0.9	0.238	0.949
HLA-DRA	VCAM1	9606.ENSP00000378786	9606.ENSP00000294728	0	0	0	0	0.071	0	0.9	0.187	0.917
HLA-DRA	PDCD1	9606.ENSP00000378786	9606.ENSP00000335062	0	0	0	0	0.122	0	0.9	0.189	0.922
HLA-DRA	LCK	9606.ENSP00000378786	9606.ENSP00000337825	0	0	0	0	0.086	0	0.9	0.157	0.916
HLA-DRA	IRF4	9606.ENSP00000378786	9606.ENSP00000370343	0	0	0	0	0.118	0	0.9	0.187	0.922
HLA-DRA	ITK	9606.ENSP00000378786	9606.ENSP00000398655	0	0	0	0	0.086	0	0.9	0	0.904
HLA-DRA	HLA-G	9606.ENSP00000378786	9606.ENSP00000412927	0	0	0	0.599	0	0	0.9	0.451	0.917
HLA-DRA	PDCD1LG2	9606.ENSP00000378786	9606.ENSP00000380855	0	0	0	0	0.062	0	0.9	0.19	0.917
HLA-DRA	PTPRC	9606.ENSP00000378786	9606.ENSP00000411355	0	0	0	0	0.325	0	0.9	0.236	0.943
HLA-G	LILRB3	9606.ENSP00000412927	9606.ENSP00000245620	0	0	0	0	0	0.064	0.9	0.349	0.933
HLA-G	ICAM1	9606.ENSP00000412927	9606.ENSP00000264832	0	0	0	0	0	0	0.9	0.35	0.932
HLA-G	IRF8	9606.ENSP00000412927	9606.ENSP00000268638	0	0	0	0	0.064	0	0.9	0.079	0.906
HLA-G	VCAM1	9606.ENSP00000412927	9606.ENSP00000294728	0	0	0	0	0	0	0.9	0.293	0.926
HLA-G	LILRB1	9606.ENSP00000412927	9606.ENSP00000315997	0	0	0	0	0	0.393	0.9	0.903	0.993
HLA-G	IRF4	9606.ENSP00000412927	9606.ENSP00000370343	0	0	0	0	0	0	0.9	0.116	0.907
HLA-G	LILRB2	9606.ENSP00000412927	9606.ENSP00000375629	0	0	0	0	0.065	0.873	0.9	0.888	0.998
HLA-G	MX1	9606.ENSP00000412927	9606.ENSP00000381601	0	0	0	0	0.061	0	0.9	0.09	0.907
HLA-G	LILRA5	9606.ENSP00000412927	9606.ENSP00000404236	0	0	0	0	0	0.052	0.9	0.25	0.922
HLA-G	KLRC1	9606.ENSP00000412927	9606.ENSP00000438038	0	0	0	0	0	0.328	0.6	0.706	0.914
ICAM1	IL1B	9606.ENSP00000264832	9606.ENSP00000263341	0	0	0	0	0.154	0	0	0.916	0.926
ICAM1	IRF4	9606.ENSP00000264832	9606.ENSP00000370343	0	0	0	0	0.076	0	0.9	0.222	0.921
ICAM1	IRF8	9606.ENSP00000264832	9606.ENSP00000268638	0	0	0	0	0.088	0	0.9	0.27	0.927
ICAM1	VCAM1	9606.ENSP00000264832	9606.ENSP00000294728	0	0	0	0	0.069	0	0	0.938	0.94
ICAM1	IL6	9606.ENSP00000264832	9606.ENSP00000385675	0	0	0	0	0.152	0	0	0.947	0.953
ICAM1	SELE	9606.ENSP00000264832	9606.ENSP00000331736	0	0	0	0	0.058	0	0	0.953	0.954
ICAM1	ITGAX	9606.ENSP00000264832	9606.ENSP00000454623	0	0	0	0	0.084	0.17	0.9	0.799	0.982
ICAM1	ITGAL	9606.ENSP00000264832	9606.ENSP00000349252	0	0	0	0	0.09	0.887	0.9	0.932	0.999
ICAM4	ITGAL	9606.ENSP00000342114	9606.ENSP00000349252	0	0	0	0	0	0.17	0.9	0.398	0.945
IFNA2	IFNA7	9606.ENSP00000369554	9606.ENSP00000239347	0	0	0	0.975	0.084	0	0.9	0.648	0.906
IFNA2	IFNAR1	9606.ENSP00000369554	9606.ENSP00000270139	0	0	0	0	0	0.87	0.9	0.63	0.994
IFNA7	IFNAR1	9606.ENSP00000239347	9606.ENSP00000270139	0	0	0	0	0	0	0.9	0.25	0.921
IFNAR1	IFNG	9606.ENSP00000270139	9606.ENSP00000229135	0	0	0	0	0	0	0.8	0.604	0.917
IFNAR1	JAK2	9606.ENSP00000270139	9606.ENSP00000371067	0	0	0	0	0.061	0.05	0.8	0.55	0.909
IFNAR1	JAK3	9606.ENSP00000270139	9606.ENSP00000391676	0	0	0	0	0.049	0.05	0.8	0.56	0.91
IFNG	IL1B	9606.ENSP00000229135	9606.ENSP00000263341	0	0	0	0	0.082	0	0	0.898	0.902
IFNG	IL4	9606.ENSP00000229135	9606.ENSP00000231449	0	0	0	0	0	0	0	0.921	0.921
IFNG	IL6	9606.ENSP00000229135	9606.ENSP00000385675	0	0	0	0	0.064	0	0	0.937	0.939
IFNG	JAK2	9606.ENSP00000229135	9606.ENSP00000371067	0	0	0	0	0	0	0.9	0.552	0.953
IFNG	STAT4	9606.ENSP00000229135	9606.ENSP00000376134	0	0	0	0	0.087	0	0.9	0.71	0.971
IFNL1	STAT4	9606.ENSP00000329991	9606.ENSP00000376134	0	0	0	0	0	0	0.9	0.226	0.919
IL10RA	IL22	9606.ENSP00000227752	9606.ENSP00000442424	0	0	0	0	0	0	0.9	0.419	0.939
IL11	JAK2	9606.ENSP00000264563	9606.ENSP00000371067	0	0	0	0	0	0	0.9	0.534	0.951
IL12RB1	IL4	9606.ENSP00000470788	9606.ENSP00000231449	0	0	0	0	0	0	0.9	0.743	0.973
IL12RB1	IL12RB2	9606.ENSP00000470788	9606.ENSP00000262345	0	0	0	0	0	0.447	0.9	0.764	0.985
IL12RB1	IL1B	9606.ENSP00000470788	9606.ENSP00000263341	0	0	0	0	0	0	0.9	0.348	0.932
IL12RB1	LCK	9606.ENSP00000470788	9606.ENSP00000337825	0	0	0	0	0.106	0.126	0.9	0.196	0.928
IL12RB1	JAK2	9606.ENSP00000470788	9606.ENSP00000371067	0	0	0	0	0	0.126	0.9	0.473	0.949
IL12RB1	STAT4	9606.ENSP00000470788	9606.ENSP00000376134	0	0	0	0	0	0.379	0.9	0.709	0.98
IL12RB2	IL4	9606.ENSP00000262345	9606.ENSP00000231449	0	0	0	0	0.064	0	0.9	0.44	0.943
IL12RB2	LCK	9606.ENSP00000262345	9606.ENSP00000337825	0	0	0	0	0	0.057	0.9	0.104	0.908
IL12RB2	IL1B	9606.ENSP00000262345	9606.ENSP00000263341	0	0	0	0	0	0	0.9	0.269	0.923
IL12RB2	JAK2	9606.ENSP00000262345	9606.ENSP00000371067	0	0	0	0	0	0.454	0.9	0.276	0.957
IL12RB2	STAT4	9606.ENSP00000262345	9606.ENSP00000376134	0	0	0	0	0.061	0.379	0.9	0.669	0.978
IL15	IL2RB	9606.ENSP00000296545	9606.ENSP00000216223	0	0	0	0	0.149	0.87	0.9	0.87	0.998
IL15	IL4	9606.ENSP00000296545	9606.ENSP00000231449	0	0	0	0	0	0	0	0.902	0.902
IL15	KLRK1	9606.ENSP00000296545	9606.ENSP00000240618	0	0	0	0	0.061	0	0	0.919	0.921
IL15	IL7R	9606.ENSP00000296545	9606.ENSP00000306157	0	0	0	0	0.11	0	0.6	0.812	0.927
IL15	JAK3	9606.ENSP00000296545	9606.ENSP00000391676	0	0	0	0	0.061	0	0.9	0.679	0.967
IL15	IL2RG	9606.ENSP00000296545	9606.ENSP00000363318	0	0	0	0	0.116	0.881	0.9	0.71	0.996
IL15	IL15RA	9606.ENSP00000296545	9606.ENSP00000380421	0	0	0	0	0.098	0.912	0.9	0.731	0.997
IL15RA	IL2RB	9606.ENSP00000380421	9606.ENSP00000216223	0	0	0	0	0.065	0.87	0.9	0.55	0.993
IL15RA	IL2RG	9606.ENSP00000380421	9606.ENSP00000363318	0	0	0	0	0.077	0.899	0.9	0.5	0.994
IL15RA	JAK3	9606.ENSP00000380421	9606.ENSP00000391676	0	0	0	0	0	0	0.9	0.383	0.935
IL18R1	IL18RAP	9606.ENSP00000387211	9606.ENSP00000264260	0	0	0	0.686	0.526	0.8	0.9	0.581	0.991
IL18R1	STAT4	9606.ENSP00000387211	9606.ENSP00000376134	0	0	0	0	0.088	0.054	0.9	0.475	0.948
IL18RAP	STAT4	9606.ENSP00000264260	9606.ENSP00000376134	0	0	0	0	0.102	0.054	0.9	0.355	0.937
IL1B	IL4	9606.ENSP00000263341	9606.ENSP00000231449	0	0	0	0	0	0	0.9	0.916	0.991
IL1B	TOLLIP	9606.ENSP00000263341	9606.ENSP00000314733	0	0	0	0	0	0	0.9	0.443	0.942
IL1B	MAPK11	9606.ENSP00000263341	9606.ENSP00000333685	0	0	0	0	0	0	0.9	0.446	0.942
IL1B	JAK2	9606.ENSP00000263341	9606.ENSP00000371067	0	0	0	0	0.089	0.059	0.9	0.473	0.948
IL1B	IRAK4	9606.ENSP00000263341	9606.ENSP00000390651	0	0	0	0	0.061	0.059	0.9	0.558	0.955
IL1B	PTGS2	9606.ENSP00000263341	9606.ENSP00000356438	0	0	0	0	0.561	0	0	0.943	0.974
IL1B	IL6	9606.ENSP00000263341	9606.ENSP00000385675	0	0	0	0	0.43	0	0	0.973	0.984
IL1B	MYD88	9606.ENSP00000263341	9606.ENSP00000401399	0	0	0	0	0.097	0	0.9	0.862	0.986
IL1B	NLRP3	9606.ENSP00000263341	9606.ENSP00000337383	0	0	0	0	0.232	0	0.8	0.933	0.988
IL1B	IL1R1	9606.ENSP00000263341	9606.ENSP00000386380	0	0	0	0	0.076	0.875	0.9	0.893	0.998
IL1R1	TOLLIP	9606.ENSP00000386380	9606.ENSP00000314733	0	0	0	0	0	0.476	0.9	0.638	0.979
IL1R1	MYD88	9606.ENSP00000386380	9606.ENSP00000401399	0	0	0	0	0.061	0.993	0.9	0.915	0.999
IL1R1	IRAK4	9606.ENSP00000386380	9606.ENSP00000390651	0	0	0	0	0.061	0.993	0.9	0.749	0.999
IL1RL1	IRAK4	9606.ENSP00000233954	9606.ENSP00000390651	0	0	0	0	0	0.313	0.9	0.429	0.957
IL1RL1	MYD88	9606.ENSP00000233954	9606.ENSP00000401399	0	0	0	0	0.061	0.379	0.9	0.531	0.968
IL21	JAK3	9606.ENSP00000264497	9606.ENSP00000391676	0	0	0	0	0	0	0.9	0.432	0.94
IL21	STAT4	9606.ENSP00000264497	9606.ENSP00000376134	0	0	0	0	0	0	0.9	0.564	0.954
IL21	IL2RG	9606.ENSP00000264497	9606.ENSP00000363318	0	0	0	0	0	0.32	0.9	0.443	0.958
IL21	IL21R	9606.ENSP00000264497	9606.ENSP00000338010	0	0	0	0	0	0.871	0.9	0.888	0.998
IL21R	STAT4	9606.ENSP00000338010	9606.ENSP00000376134	0	0	0	0	0.061	0	0.9	0.477	0.946
IL21R	JAK3	9606.ENSP00000338010	9606.ENSP00000391676	0	0	0	0	0.107	0	0.9	0.557	0.957
IL21R	IL2RG	9606.ENSP00000338010	9606.ENSP00000363318	0	0	0	0	0.185	0	0.9	0.545	0.959
IL2RB	MAPK11	9606.ENSP00000216223	9606.ENSP00000333685	0	0	0	0	0	0	0.9	0	0.9
IL2RB	IL3RA	9606.ENSP00000216223	9606.ENSP00000327890	0	0	0	0	0.187	0	0.9	0.271	0.935
IL2RB	JAK2	9606.ENSP00000216223	9606.ENSP00000371067	0	0	0	0	0.061	0.379	0.9	0.234	0.949
IL2RB	JAK3	9606.ENSP00000216223	9606.ENSP00000391676	0	0	0	0	0.113	0.379	0.9	0.529	0.97
IL2RB	LCK	9606.ENSP00000216223	9606.ENSP00000337825	0	0	0	0	0.187	0.379	0.9	0.479	0.97
IL2RB	IL2RG	9606.ENSP00000216223	9606.ENSP00000363318	0	0	0	0	0.299	0.87	0.9	0.836	0.998
IL2RG	IL4	9606.ENSP00000363318	9606.ENSP00000231449	0	0	0	0	0	0.877	0.9	0.743	0.996
IL2RG	IL7R	9606.ENSP00000363318	9606.ENSP00000306157	0	0	0	0	0.14	0.379	0.9	0.67	0.98
IL2RG	IL3RA	9606.ENSP00000363318	9606.ENSP00000327890	0	0	0	0	0.147	0	0.9	0.283	0.933
IL2RG	MAPK11	9606.ENSP00000363318	9606.ENSP00000333685	0	0	0	0	0	0.126	0.9	0.042	0.908
IL2RG	LCK	9606.ENSP00000363318	9606.ENSP00000337825	0	0	0	0	0.228	0	0.9	0.349	0.945
IL2RG	STAT4	9606.ENSP00000363318	9606.ENSP00000376134	0	0	0	0	0.085	0	0.9	0.221	0.922
IL2RG	JAK2	9606.ENSP00000363318	9606.ENSP00000371067	0	0	0	0	0.065	0.379	0.9	0.327	0.955
IL2RG	JAK3	9606.ENSP00000363318	9606.ENSP00000391676	0	0	0	0	0.152	0.379	0.9	0.817	0.989
IL3RA	JAK3	9606.ENSP00000327890	9606.ENSP00000391676	0	0	0	0	0.071	0.126	0.9	0.145	0.921
IL3RA	JAK2	9606.ENSP00000327890	9606.ENSP00000371067	0	0	0	0	0.06	0.454	0.9	0.328	0.96
IL4	IL7R	9606.ENSP00000231449	9606.ENSP00000306157	0	0	0	0	0	0	0.6	0.79	0.912
IL4	JAK2	9606.ENSP00000231449	9606.ENSP00000371067	0	0	0	0	0	0	0.9	0.559	0.954
IL4	JAK3	9606.ENSP00000231449	9606.ENSP00000391676	0	0	0	0	0	0	0.9	0.669	0.965
IL4	IL6	9606.ENSP00000231449	9606.ENSP00000385675	0	0	0	0	0	0	0.9	0.968	0.996
IL6	TLR9	9606.ENSP00000385675	9606.ENSP00000353874	0	0	0	0	0	0	0	0.905	0.905
IL6	PTGS2	9606.ENSP00000385675	9606.ENSP00000356438	0	0	0	0	0.314	0	0	0.922	0.945
IL6	JAK2	9606.ENSP00000385675	9606.ENSP00000371067	0	0	0	0	0.064	0	0.9	0.756	0.975
IL6	JAK3	9606.ENSP00000385675	9606.ENSP00000391676	0	0	0	0	0.062	0	0.9	0.601	0.959
IL7R	JAK3	9606.ENSP00000306157	9606.ENSP00000391676	0	0	0	0	0.084	0.437	0.9	0.473	0.969
IRAK4	LY96	9606.ENSP00000390651	9606.ENSP00000284818	0	0	0	0	0.062	0	0.9	0.551	0.954
IRAK4	TLR8	9606.ENSP00000390651	9606.ENSP00000312082	0	0	0	0	0	0.177	0.9	0.675	0.97
IRAK4	TOLLIP	9606.ENSP00000390651	9606.ENSP00000314733	0	0	0	0	0.05	0.094	0.9	0.726	0.973
IRAK4	TLR7	9606.ENSP00000390651	9606.ENSP00000370034	0	0	0	0	0.061	0.177	0.9	0.71	0.974
IRAK4	MYD88	9606.ENSP00000390651	9606.ENSP00000401399	0	0	0	0	0.061	0.922	0.9	0.982	0.999
IRF4	VCAM1	9606.ENSP00000370343	9606.ENSP00000294728	0	0	0	0	0.064	0	0.9	0.167	0.915
IRF4	MX1	9606.ENSP00000370343	9606.ENSP00000381601	0	0	0	0	0.062	0	0.9	0.353	0.934
IRF4	MYD88	9606.ENSP00000370343	9606.ENSP00000401399	0	0	0	0	0.061	0.447	0	0.897	0.942
IRF8	VCAM1	9606.ENSP00000268638	9606.ENSP00000294728	0	0	0	0	0.061	0	0.9	0.196	0.917
IRF8	MX1	9606.ENSP00000268638	9606.ENSP00000381601	0	0	0	0	0.106	0	0.9	0.409	0.942
ITGA4	THBS1	9606.ENSP00000380227	9606.ENSP00000260356	0	0	0	0	0.049	0.13	0.9	0.25	0.929
ITGA4	VCAM1	9606.ENSP00000380227	9606.ENSP00000294728	0	0	0	0	0.049	0.069	0.9	0.739	0.973
ITGA4	JAM3	9606.ENSP00000380227	9606.ENSP00000299106	0	0	0	0	0	0	0.9	0.537	0.951
ITGA4	ITGAL	9606.ENSP00000380227	9606.ENSP00000349252	0	0	0	0.602	0.132	0	0.9	0.837	0.939
ITGA4	RUNX3	9606.ENSP00000380227	9606.ENSP00000382800	0	0	0	0	0.126	0	0.9	0.21	0.924
ITGA4	ITGB3	9606.ENSP00000380227	9606.ENSP00000452786	0	0	0	0	0.117	0.575	0.9	0.656	0.985
ITGAL	PTPRC	9606.ENSP00000349252	9606.ENSP00000411355	0	0	0	0	0.638	0.404	0	0.67	0.922
ITGAL	RUNX3	9606.ENSP00000349252	9606.ENSP00000382800	0	0	0	0	0.163	0	0.9	0.244	0.931
ITGAL	TNFRSF1B	9606.ENSP00000349252	9606.ENSP00000365435	0	0	0	0	0.2	0	0.9	0.398	0.947
ITGAL	ITGB3	9606.ENSP00000349252	9606.ENSP00000452786	0	0	0	0	0.079	0.303	0.9	0.525	0.965
ITGAX	JAM3	9606.ENSP00000454623	9606.ENSP00000299106	0	0	0	0	0	0.379	0.9	0.116	0.94
ITGAX	LILRB2	9606.ENSP00000454623	9606.ENSP00000375629	0	0	0	0	0.558	0	0.9	0.329	0.967
ITGAX	PTPRC	9606.ENSP00000454623	9606.ENSP00000411355	0	0	0	0	0.292	0.081	0	0.899	0.929
ITGB3	THBS1	9606.ENSP00000452786	9606.ENSP00000260356	0	0	0	0	0.115	0.379	0.9	0.398	0.962
ITGB3	PDGFRB	9606.ENSP00000452786	9606.ENSP00000261799	0	0	0	0	0.088	0.407	0.9	0.221	0.952
ITGB3	THY1	9606.ENSP00000452786	9606.ENSP00000284240	0	0	0	0	0	0.379	0.9	0.396	0.959
ITGB3	PECAM1	9606.ENSP00000452786	9606.ENSP00000457421	0	0	0	0	0.049	0.379	0.9	0.608	0.973
ITK	ZAP70	9606.ENSP00000398655	9606.ENSP00000264972	0	0	0	0.675	0.684	0.064	0.9	0.751	0.975
ITK	MS4A2	9606.ENSP00000398655	9606.ENSP00000278888	0	0	0	0	0.076	0.079	0.9	0.186	0.921
ITK	LCK	9606.ENSP00000398655	9606.ENSP00000337825	0	0	0	0.856	0.409	0.379	0.9	0.866	0.965
JAK2	PDGFRB	9606.ENSP00000371067	9606.ENSP00000261799	0	0	0	0.553	0	0.414	0.9	0.585	0.954
JAK2	KIT	9606.ENSP00000371067	9606.ENSP00000288135	0	0	0	0.563	0	0.472	0.9	0.669	0.96
JAK2	LCK	9606.ENSP00000371067	9606.ENSP00000337825	0	0	0	0.666	0.055	0	0.9	0.473	0.916
JAK2	PIK3CG	9606.ENSP00000371067	9606.ENSP00000352121	0	0	0	0	0.108	0.124	0.9	0.317	0.939
JAK2	JAK3	9606.ENSP00000371067	9606.ENSP00000391676	0	0	0	0.943	0	0.328	0.9	0.872	0.933
JAK2	STAT4	9606.ENSP00000371067	9606.ENSP00000376134	0	0	0	0	0.058	0.124	0.9	0.836	0.984
JAK3	MAPK11	9606.ENSP00000391676	9606.ENSP00000333685	0	0	0	0.575	0.062	0.146	0.9	0.117	0.915
JAK3	LCK	9606.ENSP00000391676	9606.ENSP00000337825	0	0	0	0.678	0.107	0.379	0.9	0.559	0.95
JAK3	STAT4	9606.ENSP00000391676	9606.ENSP00000376134	0	0	0	0	0.069	0.124	0.9	0.733	0.975
KIT	LCK	9606.ENSP00000288135	9606.ENSP00000337825	0	0	0	0.685	0	0.414	0.9	0.789	0.953
KLRC1	KLRC2	9606.ENSP00000438038	9606.ENSP00000371327	0	0	0	0.974	0.265	0	0.9	0.899	0.925
KLRC2	LCK	9606.ENSP00000371327	9606.ENSP00000337825	0	0	0	0	0	0	0.9	0.145	0.91
KLRG1	MS4A2	9606.ENSP00000349477	9606.ENSP00000278888	0	0	0	0	0.061	0	0.9	0.107	0.908
KLRK1	NCR1	9606.ENSP00000240618	9606.ENSP00000291890	0	0	0	0	0.085	0	0	0.916	0.92
LCK	PDGFRB	9606.ENSP00000337825	9606.ENSP00000261799	0	0	0	0.685	0	0.096	0.9	0.492	0.919
LCK	ZAP70	9606.ENSP00000337825	9606.ENSP00000264972	0	0	0	0.751	0.534	0.472	0.9	0.964	0.979
LCK	MAPK11	9606.ENSP00000337825	9606.ENSP00000333685	0	0	0.242	0.609	0	0.146	0.9	0.107	0.92
LCK	PDCD1	9606.ENSP00000337825	9606.ENSP00000335062	0	0	0	0	0.159	0	0.9	0.31	0.937
LCK	PDCD1LG2	9606.ENSP00000337825	9606.ENSP00000380855	0	0	0	0	0.061	0	0.9	0.25	0.923
LCK	PECAM1	9606.ENSP00000337825	9606.ENSP00000457421	0	0	0	0	0	0.384	0.9	0.312	0.953
LCK	PTPRC	9606.ENSP00000337825	9606.ENSP00000411355	0	0	0	0	0.194	0.472	0.9	0.895	0.994
LCP1	STAT4	9606.ENSP00000381581	9606.ENSP00000376134	0	0	0	0	0.065	0	0.9	0.063	0.904
LTA	TNFRSF13C	9606.ENSP00000403495	9606.ENSP00000291232	0	0	0	0	0.091	0	0.9	0.188	0.919
LTA	TNFSF12	9606.ENSP00000403495	9606.ENSP00000293825	0	0	0	0	0	0	0.9	0.149	0.911
LTA	PSMB10	9606.ENSP00000403495	9606.ENSP00000351314	0	0	0	0	0	0	0.9	0.047	0.9
LTA	TNFSF13B	9606.ENSP00000403495	9606.ENSP00000365048	0	0	0	0	0.069	0	0.9	0.268	0.925
LTA	TNFRSF1B	9606.ENSP00000403495	9606.ENSP00000365435	0	0	0	0	0.11	0.454	0.9	0.588	0.977
LTA	TNFSF14	9606.ENSP00000403495	9606.ENSP00000469049	0	0	0	0	0.09	0	0.9	0.45	0.945
LTA	LTB	9606.ENSP00000403495	9606.ENSP00000410481	0	0	0	0.647	0.215	0.882	0.9	0.842	0.992
LTB	TNFRSF13C	9606.ENSP00000410481	9606.ENSP00000291232	0	0	0	0	0.159	0	0.9	0.187	0.925
LTB	TNFSF12	9606.ENSP00000410481	9606.ENSP00000293825	0	0	0	0	0.076	0	0.9	0.268	0.926
LTB	PSMB10	9606.ENSP00000410481	9606.ENSP00000351314	0	0	0	0	0.106	0	0.9	0	0.906
LTB	TNFSF13B	9606.ENSP00000410481	9606.ENSP00000365048	0	0	0	0	0.096	0	0.9	0.429	0.943
LTB	TNFRSF1B	9606.ENSP00000410481	9606.ENSP00000365435	0	0	0	0	0.155	0.109	0.9	0.353	0.944
LTB	TNFSF14	9606.ENSP00000410481	9606.ENSP00000469049	0	0	0	0.625	0.096	0.305	0.9	0.545	0.945
LTF	TOLLIP	9606.ENSP00000231751	9606.ENSP00000314733	0	0	0	0	0	0	0.9	0	0.9
LY96	TOLLIP	9606.ENSP00000284818	9606.ENSP00000314733	0	0	0	0	0	0	0.9	0.505	0.948
LY96	S100A8	9606.ENSP00000284818	9606.ENSP00000357722	0	0	0	0	0.117	0	0.9	0.502	0.952
LY96	MYD88	9606.ENSP00000284818	9606.ENSP00000401399	0	0	0	0	0.088	0	0.9	0.766	0.976
MAPK11	MEF2C	9606.ENSP00000333685	9606.ENSP00000340874	0	0	0	0	0.092	0.261	0.9	0.252	0.943
MYD88	TLR10	9606.ENSP00000401399	9606.ENSP00000308925	0	0	0	0	0.061	0.49	0	0.887	0.941
MYD88	TLR8	9606.ENSP00000401399	9606.ENSP00000312082	0	0	0	0	0.076	0.537	0.9	0.862	0.993
MYD88	TOLLIP	9606.ENSP00000401399	9606.ENSP00000314733	0	0	0	0	0	0	0.9	0.783	0.977
MYD88	TLR9	9606.ENSP00000401399	9606.ENSP00000353874	0	0	0	0	0.06	0.64	0	0.969	0.989
MYD88	S100A8	9606.ENSP00000401399	9606.ENSP00000357722	0	0	0	0	0.07	0	0.9	0.26	0.925
MYD88	TLR7	9606.ENSP00000401399	9606.ENSP00000370034	0	0	0	0	0.061	0.537	0.9	0.901	0.995
PDCD1	PDCD1LG2	9606.ENSP00000335062	9606.ENSP00000380855	0	0	0	0	0.061	0.841	0.9	0.927	0.998
PDGFRB	PIK3CG	9606.ENSP00000261799	9606.ENSP00000352121	0	0	0	0	0	0.08	0.9	0.293	0.929
PECAM1	PTPRC	9606.ENSP00000457421	9606.ENSP00000411355	0	0	0	0	0.197	0.058	0	0.928	0.941
PSMB10	TNFRSF13C	9606.ENSP00000351314	9606.ENSP00000291232	0	0	0	0	0	0	0.9	0	0.9
PSMB10	TNFSF12	9606.ENSP00000351314	9606.ENSP00000293825	0	0	0	0	0	0	0.9	0.045	0.9
PSMB10	RUNX3	9606.ENSP00000351314	9606.ENSP00000382800	0	0	0	0	0.069	0	0.9	0	0.902
PSMB10	TNFSF14	9606.ENSP00000351314	9606.ENSP00000469049	0	0	0	0	0.061	0	0.9	0	0.902
PSMB10	TNFRSF1B	9606.ENSP00000351314	9606.ENSP00000365435	0	0	0	0	0.073	0	0.9	0.043	0.903
PSMB10	TNFSF13B	9606.ENSP00000351314	9606.ENSP00000365048	0	0	0	0	0.049	0	0.9	0.079	0.904
PTPRC	SELL	9606.ENSP00000411355	9606.ENSP00000236147	0	0	0	0	0.573	0	0	0.803	0.912
PTPRC	THY1	9606.ENSP00000411355	9606.ENSP00000284240	0	0	0	0	0	0	0	0.926	0.926
RUNX3	TCF7	9606.ENSP00000382800	9606.ENSP00000340347	0	0	0	0	0.076	0.328	0.9	0.402	0.957
S100A12	S100A8	9606.ENSP00000357726	9606.ENSP00000357722	0	0	0	0.851	0.983	0.085	0	0.706	0.985
SELE	VCAM1	9606.ENSP00000331736	9606.ENSP00000294728	0	0	0	0	0.12	0	0	0.926	0.932
SELE	SPN	9606.ENSP00000331736	9606.ENSP00000353238	0	0	0	0	0	0	0.9	0.699	0.968
SERPING1	THBS1	9606.ENSP00000278407	9606.ENSP00000260356	0	0	0	0	0.061	0	0.9	0.214	0.919
SERPING1	VEGFC	9606.ENSP00000278407	9606.ENSP00000480043	0	0	0	0	0.061	0	0.9	0.064	0.904
SH2D1A	SLAMF1	9606.ENSP00000360181	9606.ENSP00000306190	0	0	0	0	0.104	0.472	0.8	0.873	0.986
SH2D1A	SLAMF6	9606.ENSP00000360181	9606.ENSP00000357036	0	0	0	0	0.119	0.393	0.9	0.706	0.982
SH2D1B	SLAMF7	9606.ENSP00000356906	9606.ENSP00000357022	0	0	0	0	0.084	0.562	0	0.798	0.912
SH2D1B	SLAMF6	9606.ENSP00000356906	9606.ENSP00000357036	0	0	0	0	0.083	0.328	0.9	0.654	0.975
THBS1	VCAM1	9606.ENSP00000260356	9606.ENSP00000294728	0	0	0	0	0.062	0	0.9	0.65	0.964
THBS1	VEGFC	9606.ENSP00000260356	9606.ENSP00000480043	0	0	0	0	0.152	0	0.9	0.677	0.97
TLR7	TLR8	9606.ENSP00000370034	9606.ENSP00000312082	0	0	0	0.904	0.29	0.379	0.9	0.935	0.956
TNFRSF11B	TNFSF10	9606.ENSP00000297350	9606.ENSP00000241261	0	0	0	0	0	0.551	0.8	0.678	0.968
TNFRSF13B	TNFRSF13C	9606.ENSP00000261652	9606.ENSP00000291232	0	0	0	0	0.089	0	0	0.897	0.902
TNFRSF13B	TNFSF13B	9606.ENSP00000261652	9606.ENSP00000365048	0	0	0	0	0	0.379	0.9	0.95	0.996
TNFRSF13C	TNFSF14	9606.ENSP00000291232	9606.ENSP00000469049	0	0	0	0	0.077	0	0.9	0.122	0.911
TNFRSF13C	TNFRSF1B	9606.ENSP00000291232	9606.ENSP00000365435	0	0	0	0	0	0	0.9	0.322	0.929
TNFRSF13C	TNFSF12	9606.ENSP00000291232	9606.ENSP00000293825	0	0	0	0	0	0	0.9	0.441	0.941
TNFRSF13C	TNFSF13B	9606.ENSP00000291232	9606.ENSP00000365048	0	0	0	0	0.063	0.379	0.9	0.957	0.997
TNFRSF17	TNFSF13B	9606.ENSP00000053243	9606.ENSP00000365048	0	0	0	0	0.061	0.909	0.9	0.874	0.998
TNFRSF1B	TNFSF12	9606.ENSP00000365435	9606.ENSP00000293825	0	0	0	0	0.09	0	0.9	0.44	0.944
TNFRSF1B	TNFSF13B	9606.ENSP00000365435	9606.ENSP00000365048	0	0	0	0	0.092	0	0.9	0.473	0.947
TNFRSF1B	TNFSF14	9606.ENSP00000365435	9606.ENSP00000469049	0	0	0	0	0.098	0	0.9	0.231	0.924
TNFRSF4	TNFSF4	9606.ENSP00000368538	9606.ENSP00000281834	0	0	0	0	0.059	0.877	0.9	0.941	0.999
TNFRSF8	TNFSF8	9606.ENSP00000263932	9606.ENSP00000223795	0	0	0	0	0.08	0.379	0.9	0.879	0.992
TNFSF12	TNFSF14	9606.ENSP00000293825	9606.ENSP00000469049	0	0	0	0	0	0	0.9	0.327	0.929
TNFSF12	TNFSF13B	9606.ENSP00000293825	9606.ENSP00000365048	0	0	0	0	0	0.379	0.9	0.692	0.979
TNFSF13B	TNFSF14	9606.ENSP00000365048	9606.ENSP00000469049	0	0	0	0	0.076	0	0.9	0.393	0.939
