# Supplementary material for: NFAT as a Biomarker and Therapeutic Target in Non–Small Cell Lung Cancer–Related Brain Metastasis
Source: Front Oncol. 2021 Nov 30;11:781150. doi: 10.3389/fonc.2021.781150 (PMC8669620; doi:10.3389/fonc.2021.781150)
Supplement: Supplementary file 4 [file DataSheet_4.xls]

## Sheet: 7c347910-f3f0-4451-9ba7-e2aade6
Category	ID	Name	Source	p-value	q-value Bonferroni	q-value FDR B&H	q-value FDR B&Y	Hit Count in Query List	Hit Count in Genome	Hit in Query List
GO: Biological Process	GO:0071173	spindle assembly checkpoint signaling		3.094e-08	1.34e-05	1.929e-06	1.283e-05	3	41	CENPF,CCNB1,BUB1
GO: Biological Process	GO:0007094	mitotic spindle assembly checkpoint signaling		3.094e-08	1.34e-05	1.929e-06	1.283e-05	3	41	CENPF,CCNB1,BUB1
GO: Biological Process	GO:0071174	mitotic spindle checkpoint signaling		3.582e-08	1.551e-05	1.929e-06	1.283e-05	3	43	CENPF,CCNB1,BUB1
GO: Biological Process	GO:0045841	negative regulation of mitotic metaphase/anaphase transition		3.582e-08	1.551e-05	1.929e-06	1.283e-05	3	43	CENPF,CCNB1,BUB1
GO: Biological Process	GO:1902100	negative regulation of metaphase/anaphase transition of cell cycle		4.118e-08	1.783e-05	1.929e-06	1.283e-05	3	45	CENPF,CCNB1,BUB1
GO: Biological Process	GO:2000816	negative regulation of mitotic sister chromatid separation		4.405e-08	1.907e-05	1.929e-06	1.283e-05	3	46	CENPF,CCNB1,BUB1
GO: Biological Process	GO:0031577	spindle checkpoint signaling		4.405e-08	1.907e-05	1.929e-06	1.283e-05	3	46	CENPF,CCNB1,BUB1
GO: Biological Process	GO:0033048	negative regulation of mitotic sister chromatid segregation		4.405e-08	1.907e-05	1.929e-06	1.283e-05	3	46	CENPF,CCNB1,BUB1
GO: Biological Process	GO:0033046	negative regulation of sister chromatid segregation		4.405e-08	1.907e-05	1.929e-06	1.283e-05	3	46	CENPF,CCNB1,BUB1
GO: Biological Process	GO:1905819	negative regulation of chromosome separation		5.019e-08	2.173e-05	1.929e-06	1.283e-05	3	48	CENPF,CCNB1,BUB1
GO: Biological Process	GO:0051985	negative regulation of chromosome segregation		5.346e-08	2.315e-05	1.929e-06	1.283e-05	3	49	CENPF,CCNB1,BUB1
GO: Biological Process	GO:0033047	regulation of mitotic sister chromatid segregation		5.346e-08	2.315e-05	1.929e-06	1.283e-05	3	49	CENPF,CCNB1,BUB1
GO: Biological Process	GO:0045839	negative regulation of mitotic nuclear division		7.196e-08	3.116e-05	2.397e-06	1.594e-05	3	54	CENPF,CCNB1,BUB1
GO: Biological Process	GO:0051784	negative regulation of nuclear division		1.097e-07	4.749e-05	3.166e-06	2.105e-05	3	62	CENPF,CCNB1,BUB1
GO: Biological Process	GO:0030071	regulation of mitotic metaphase/anaphase transition		1.097e-07	4.749e-05	3.166e-06	2.105e-05	3	62	CENPF,CCNB1,BUB1
GO: Biological Process	GO:1902099	regulation of metaphase/anaphase transition of cell cycle		1.267e-07	5.485e-05	3.226e-06	2.145e-05	3	65	CENPF,CCNB1,BUB1
GO: Biological Process	GO:0007091	metaphase/anaphase transition of mitotic cell cycle		1.267e-07	5.485e-05	3.226e-06	2.145e-05	3	65	CENPF,CCNB1,BUB1
GO: Biological Process	GO:0010965	regulation of mitotic sister chromatid separation		1.453e-07	6.292e-05	3.312e-06	2.202e-05	3	68	CENPF,CCNB1,BUB1
GO: Biological Process	GO:0044784	metaphase/anaphase transition of cell cycle		1.453e-07	6.292e-05	3.312e-06	2.202e-05	3	68	CENPF,CCNB1,BUB1
GO: Biological Process	GO:0051306	mitotic sister chromatid separation		1.657e-07	7.175e-05	3.588e-06	2.385e-05	3	71	CENPF,CCNB1,BUB1
GO: Biological Process	GO:1905818	regulation of chromosome separation		1.957e-07	8.476e-05	3.853e-06	2.562e-05	3	75	CENPF,CCNB1,BUB1
GO: Biological Process	GO:0033045	regulation of sister chromatid segregation		1.957e-07	8.476e-05	3.853e-06	2.562e-05	3	75	CENPF,CCNB1,BUB1
GO: Biological Process	GO:0051983	regulation of chromosome segregation		3.883e-07	0.0001681	7.31e-06	4.861e-05	3	94	CENPF,CCNB1,BUB1
GO: Biological Process	GO:2001251	negative regulation of chromosome organization		4.543e-07	0.0001967	8.196e-06	5.449e-05	3	99	CENPF,CCNB1,BUB1
GO: Biological Process	GO:0051304	chromosome separation		5.121e-07	0.0002218	8.87e-06	5.898e-05	3	103	CENPF,CCNB1,BUB1
GO: Biological Process	GO:0007088	regulation of mitotic nuclear division		8.974e-07	0.0003886	1.494e-05	9.937e-05	3	124	CENPF,CCNB1,BUB1
GO: Biological Process	GO:0044772	mitotic cell cycle phase transition		9.774e-07	0.0004232	1.567e-05	0.0001042	4	637	CENPF,CCNB1,BUB1,CCNB2
GO: Biological Process	GO:0044770	cell cycle phase transition		1.316e-06	0.0005696	2.034e-05	0.0001353	4	686	CENPF,CCNB1,BUB1,CCNB2
GO: Biological Process	GO:0051301	cell division		1.459e-06	0.0006319	2.179e-05	0.0001449	4	704	CENPF,CCNB1,BUB1,CCNB2
GO: Biological Process	GO:0051783	regulation of nuclear division		1.794e-06	0.0007766	2.589e-05	0.0001721	3	156	CENPF,CCNB1,BUB1
GO: Biological Process	GO:0007077	mitotic nuclear membrane disassembly		1.937e-06	0.0008389	2.706e-05	0.0001799	2	12	CCNB1,CCNB2
GO: Biological Process	GO:0000070	mitotic sister chromatid segregation		2.407e-06	0.001042	3.257e-05	0.0002166	3	172	CENPF,CCNB1,BUB1
GO: Biological Process	GO:0007093	mitotic cell cycle checkpoint signaling		2.536e-06	0.001098	3.327e-05	0.0002212	3	175	CENPF,CCNB1,BUB1
GO: Biological Process	GO:0051081	nuclear membrane disassembly		3.521e-06	0.001525	4.357e-05	0.0002897	2	16	CCNB1,CCNB2
GO: Biological Process	GO:0030397	membrane disassembly		3.521e-06	0.001525	4.357e-05	0.0002897	2	16	CCNB1,CCNB2
GO: Biological Process	GO:0000819	sister chromatid segregation		4.326e-06	0.001873	5.203e-05	0.000346	3	209	CENPF,CCNB1,BUB1
GO: Biological Process	GO:0000075	cell cycle checkpoint signaling		5.693e-06	0.002465	6.663e-05	0.000443	3	229	CENPF,CCNB1,BUB1
GO: Biological Process	GO:1901991	negative regulation of mitotic cell cycle phase transition		8.927e-06	0.003865	9.487e-05	0.0006308	3	266	CENPF,CCNB1,BUB1
GO: Biological Process	GO:0000278	mitotic cell cycle		8.983e-06	0.00389	9.487e-05	0.0006308	4	1108	CENPF,CCNB1,BUB1,CCNB2
GO: Biological Process	GO:0140014	mitotic nuclear division		8.983e-06	0.00389	9.487e-05	0.0006308	4	1108	CENPF,CCNB1,BUB1,CCNB2
GO: Biological Process	GO:1903047	mitotic cell cycle process		8.983e-06	0.00389	9.487e-05	0.0006308	4	1108	CENPF,CCNB1,BUB1,CCNB2
GO: Biological Process	GO:0000086	G2/M transition of mitotic cell cycle		9.44e-06	0.004088	9.732e-05	0.0006471	3	271	CENPF,CCNB1,CCNB2
GO: Biological Process	GO:1901988	negative regulation of cell cycle phase transition		1.11e-05	0.004805	0.0001117	0.0007429	3	286	CENPF,CCNB1,BUB1
GO: Biological Process	GO:0044839	cell cycle G2/M phase transition		1.169e-05	0.005061	0.000115	0.0007648	3	291	CENPF,CCNB1,CCNB2
GO: Biological Process	GO:0098813	nuclear chromosome segregation		1.205e-05	0.005219	0.000116	0.0007712	3	294	CENPF,CCNB1,BUB1
GO: Biological Process	GO:0033044	regulation of chromosome organization		1.399e-05	0.006059	0.0001317	0.0008758	3	309	CENPF,CCNB1,BUB1
GO: Biological Process	GO:0000280	nuclear division		1.616e-05	0.006998	0.0001489	0.00099	4	1283	CENPF,CCNB1,BUB1,CCNB2
GO: Biological Process	GO:0051726	regulation of cell cycle		1.762e-05	0.00763	0.000159	0.001057	4	1311	CENPF,CCNB1,BUB1,CCNB2
GO: Biological Process	GO:0048285	organelle fission		1.901e-05	0.008229	0.0001679	0.001117	4	1336	CENPF,CCNB1,BUB1,CCNB2
GO: Biological Process	GO:0045930	negative regulation of mitotic cell cycle		1.947e-05	0.00843	0.0001686	0.001121	3	345	CENPF,CCNB1,BUB1
GO: Biological Process	GO:0007059	chromosome segregation		2.193e-05	0.009497	0.0001862	0.001238	3	359	CENPF,CCNB1,BUB1
GO: Biological Process	GO:0010948	negative regulation of cell cycle process		2.725e-05	0.0118	0.0002269	0.001509	3	386	CENPF,CCNB1,BUB1
GO: Biological Process	GO:0010639	negative regulation of organelle organization		2.832e-05	0.01226	0.0002314	0.001539	3	391	CENPF,CCNB1,BUB1
GO: Biological Process	GO:0006998	nuclear envelope organization		4.507e-05	0.01952	0.0003614	0.002403	2	56	CCNB1,CCNB2
GO: Biological Process	GO:0022402	cell cycle process		4.655e-05	0.02016	0.0003665	0.002437	4	1671	CENPF,CCNB1,BUB1,CCNB2
GO: Biological Process	GO:1901990	regulation of mitotic cell cycle phase transition		4.911e-05	0.02126	0.0003797	0.002525	3	470	CENPF,CCNB1,BUB1
GO: Biological Process	GO:1901987	regulation of cell cycle phase transition		6.305e-05	0.0273	0.0004789	0.003185	3	511	CENPF,CCNB1,BUB1
GO: Biological Process	GO:0051310	metaphase plate congression		6.86e-05	0.02971	0.0005122	0.003405	2	69	CENPF,CCNB1
GO: Biological Process	GO:0051303	establishment of chromosome localization		0.0001144	0.04952	0.0008393	0.005581	2	89	CENPF,CCNB1
GO: Biological Process	GO:0050000	chromosome localization		0.0001196	0.05178	0.0008629	0.005738	2	91	CENPF,CCNB1
GO: Biological Process	GO:0007346	regulation of mitotic cell cycle		0.0001353	0.05857	0.0009601	0.006384	3	660	CENPF,CCNB1,BUB1
GO: Biological Process	GO:0045786	negative regulation of cell cycle		0.0001415	0.06125	0.0009879	0.006569	3	670	CENPF,CCNB1,BUB1
GO: Biological Process	GO:0000079	regulation of cyclin-dependent protein serine/threonine kinase activity		0.0001563	0.06766	0.001074	0.007141	2	104	CCNB1,CCNB2
GO: Biological Process	GO:1904029	regulation of cyclin-dependent protein kinase activity		0.0001685	0.07297	0.00114	0.007581	2	108	CCNB1,CCNB2
GO: Biological Process	GO:2000775	histone H3-S10 phosphorylation involved in chromosome condensation		0.0001979	0.0857	0.001298	0.008634	1	1	CCNB1
GO: Biological Process	GO:0046680	response to DDT		0.0001979	0.0857	0.001298	0.008634	1	1	CCNB1
GO: Biological Process	GO:0051129	negative regulation of cellular component organization		0.0002792	0.1209	0.001804	0.012	3	842	CENPF,CCNB1,BUB1
GO: Biological Process	GO:0010564	regulation of cell cycle process		0.0002891	0.1252	0.001841	0.01224	3	852	CENPF,CCNB1,BUB1
GO: Biological Process	GO:0006997	nucleus organization		0.000356	0.1542	0.002234	0.01486	2	157	CCNB1,CCNB2
GO: Biological Process	GO:0007292	female gamete generation		0.0004421	0.1914	0.002735	0.01818	2	175	CCNB1,CCNB2
GO: Biological Process	GO:0071283	cellular response to iron(III) ion		0.0005936	0.257	0.00362	0.02407	1	3	CCNB1
GO: Biological Process	GO:0010389	regulation of G2/M transition of mitotic cell cycle		0.0006479	0.2805	0.003896	0.02591	2	212	CENPF,CCNB1
GO: Biological Process	GO:0007051	spindle organization		0.0006601	0.2858	0.003915	0.02603	2	214	CCNB1,CCNB2
GO: Biological Process	GO:1902749	regulation of cell cycle G2/M phase transition		0.0007554	0.3271	0.00442	0.02939	2	229	CENPF,CCNB1
GO: Biological Process	GO:1905448	positive regulation of mitochondrial ATP synthesis coupled electron transport		0.0007914	0.3427	0.004569	0.03038	1	4	CCNB1
GO: Biological Process	GO:0051754	meiotic sister chromatid cohesion, centromeric		0.0009892	0.4283	0.005422	0.03605	1	5	BUB1
GO: Biological Process	GO:0008315	G2/MI transition of meiotic cell cycle		0.0009892	0.4283	0.005422	0.03605	1	5	CCNB2
GO: Biological Process	GO:0007057	spindle assembly involved in female meiosis I		0.0009892	0.4283	0.005422	0.03605	1	5	CCNB2
GO: Biological Process	GO:0060623	regulation of chromosome condensation		0.0009892	0.4283	0.005422	0.03605	1	5	CCNB1
GO: Biological Process	GO:0051276	chromosome organization		0.001039	0.4497	0.005614	0.03733	3	1312	CENPF,CCNB1,BUB1
GO: Biological Process	GO:0033043	regulation of organelle organization		0.00105	0.4548	0.005614	0.03733	3	1317	CENPF,CCNB1,BUB1
GO: Biological Process	GO:0043987	histone H3-S10 phosphorylation		0.001187	0.5139	0.006039	0.04015	1	6	CCNB1
GO: Biological Process	GO:0010041	response to iron(III) ion		0.001187	0.5139	0.006039	0.04015	1	6	CCNB1
GO: Biological Process	GO:0140013	meiotic nuclear division		0.001199	0.5193	0.006039	0.04015	2	289	BUB1,CCNB2
GO: Biological Process	GO:0051321	meiotic cell cycle		0.001199	0.5193	0.006039	0.04015	2	289	BUB1,CCNB2
GO: Biological Process	GO:1903046	meiotic cell cycle process		0.001199	0.5193	0.006039	0.04015	2	289	BUB1,CCNB2
GO: Biological Process	GO:0051987	positive regulation of attachment of spindle microtubules to kinetochore		0.001385	0.5995	0.006736	0.04479	1	7	CCNB1
GO: Biological Process	GO:1905446	regulation of mitochondrial ATP synthesis coupled electron transport		0.001385	0.5995	0.006736	0.04479	1	7	CCNB1
GO: Biological Process	GO:0007056	spindle assembly involved in female meiosis		0.001385	0.5995	0.006736	0.04479	1	7	CCNB2
GO: Biological Process	GO:0017085	response to insecticide		0.001978	0.8563	0.00941	0.06257	1	10	CCNB1
GO: Biological Process	GO:0033129	positive regulation of histone phosphorylation		0.001978	0.8563	0.00941	0.06257	1	10	CCNB1
GO: Biological Process	GO:0007144	female meiosis I		0.002175	0.9419	0.009914	0.06592	1	11	CCNB2
GO: Biological Process	GO:0031442	positive regulation of mRNA 3'-end processing		0.002175	0.9419	0.009914	0.06592	1	11	CCNB1
GO: Biological Process	GO:0044771	meiotic cell cycle phase transition		0.002175	0.9419	0.009914	0.06592	1	11	CCNB2
GO: Biological Process	GO:0090306	spindle assembly involved in meiosis		0.002175	0.9419	0.009914	0.06592	1	11	CCNB2
GO: Biological Process	GO:0022414	reproductive process		0.002269	0.9824	0.01017	0.06764	3	1711	CCNB1,BUB1,CCNB2
GO: Biological Process	GO:0000003	reproduction		0.00228	0.9874	0.01017	0.06764	3	1714	CCNB1,BUB1,CCNB2
GO: Biological Process	GO:0070601	centromeric sister chromatid cohesion		0.002373	1	0.01017	0.06764	1	12	BUB1
GO: Biological Process	GO:0051177	meiotic sister chromatid cohesion		0.002373	1	0.01017	0.06764	1	12	BUB1
GO: Biological Process	GO:0045144	meiotic sister chromatid segregation		0.002373	1	0.01017	0.06764	1	12	BUB1
GO: Biological Process	GO:0055015	ventricular cardiac muscle cell development		0.002373	1	0.01017	0.06764	1	12	CCNB1
GO: Biological Process	GO:0042493	response to drug		0.002502	1	0.01062	0.07062	2	419	CENPF,CCNB1
GO: Biological Process	GO:0006468	protein phosphorylation		0.002531	1	0.01064	0.07074	3	1776	CCNB1,BUB1,CCNB2
GO: Biological Process	GO:0035404	histone-serine phosphorylation		0.00257	1	0.0107	0.07115	1	13	CCNB1
GO: Biological Process	GO:0071281	cellular response to iron ion		0.002768	1	0.011	0.07311	1	14	CCNB1
GO: Biological Process	GO:0051984	positive regulation of chromosome segregation		0.002768	1	0.011	0.07311	1	14	CCNB1
GO: Biological Process	GO:0051988	regulation of attachment of spindle microtubules to kinetochore		0.002768	1	0.011	0.07311	1	14	CCNB1
GO: Biological Process	GO:0007135	meiosis II		0.002768	1	0.011	0.07311	1	14	BUB1
GO: Biological Process	GO:0061983	meiosis II cell cycle process		0.002768	1	0.011	0.07311	1	14	BUB1
GO: Biological Process	GO:0022412	cellular process involved in reproduction in multicellular organism		0.002957	1	0.01136	0.07555	2	456	CCNB1,CCNB2
GO: Biological Process	GO:1903504	regulation of mitotic spindle checkpoint		0.002965	1	0.01136	0.07555	1	15	CCNB1
GO: Biological Process	GO:0033127	regulation of histone phosphorylation		0.002965	1	0.01136	0.07555	1	15	CCNB1
GO: Biological Process	GO:0090266	regulation of mitotic cell cycle spindle assembly checkpoint		0.002965	1	0.01136	0.07555	1	15	CCNB1
GO: Biological Process	GO:0014706	striated muscle tissue development		0.00306	1	0.01162	0.07727	2	464	CENPF,CCNB1
GO: Biological Process	GO:0051382	kinetochore assembly		0.00336	1	0.01251	0.08316	1	17	CENPF
GO: Biological Process	GO:0090231	regulation of spindle checkpoint		0.00336	1	0.01251	0.08316	1	17	CCNB1
GO: Biological Process	GO:0060537	muscle tissue development		0.003379	1	0.01251	0.08316	2	488	CENPF,CCNB1
GO: Biological Process	GO:0055012	ventricular cardiac muscle cell differentiation		0.003558	1	0.01305	0.0868	1	18	CCNB1
GO: Biological Process	GO:0001701	in utero embryonic development		0.003917	1	0.01425	0.09476	2	526	CCNB1,CCNB2
GO: Biological Process	GO:0000212	meiotic spindle organization		0.003952	1	0.01426	0.09482	1	20	CCNB2
GO: Biological Process	GO:0071900	regulation of protein serine/threonine kinase activity		0.004276	1	0.0153	0.1017	2	550	CCNB1,CCNB2
GO: Biological Process	GO:0051383	kinetochore organization		0.004347	1	0.01543	0.1026	1	22	CENPF
GO: Biological Process	GO:0007063	regulation of sister chromatid cohesion		0.004741	1	0.01669	0.111	1	24	BUB1
GO: Biological Process	GO:0010971	positive regulation of G2/M transition of mitotic cell cycle		0.005727	1	0.01972	0.1311	1	29	CCNB1
GO: Biological Process	GO:0031440	regulation of mRNA 3'-end processing		0.005727	1	0.01972	0.1311	1	29	CCNB1
GO: Biological Process	GO:0010256	endomembrane system organization		0.005739	1	0.01972	0.1311	2	639	CCNB1,CCNB2
GO: Biological Process	GO:1902751	positive regulation of cell cycle G2/M phase transition		0.006318	1	0.02137	0.1421	1	32	CCNB1
GO: Biological Process	GO:0001556	oocyte maturation		0.006318	1	0.02137	0.1421	1	32	CCNB1
GO: Biological Process	GO:0022411	cellular component disassembly		0.006594	1	0.02213	0.1472	2	686	CCNB1,CCNB2
GO: Biological Process	GO:0045737	positive regulation of cyclin-dependent protein serine/threonine kinase activity		0.006712	1	0.02236	0.1486	1	34	CCNB1
GO: Biological Process	GO:0021591	ventricular system development		0.006909	1	0.02266	0.1507	1	35	CENPF
GO: Biological Process	GO:1901976	regulation of cell cycle checkpoint		0.006909	1	0.02266	0.1507	1	35	CCNB1
GO: Biological Process	GO:0008608	attachment of spindle microtubules to kinetochore		0.007106	1	0.02279	0.1515	1	36	CCNB1
GO: Biological Process	GO:0060045	positive regulation of cardiac muscle cell proliferation		0.007106	1	0.02279	0.1515	1	36	CCNB1
GO: Biological Process	GO:0010039	response to iron ion		0.007106	1	0.02279	0.1515	1	36	CCNB1
GO: Biological Process	GO:1904031	positive regulation of cyclin-dependent protein kinase activity		0.007499	1	0.02388	0.1588	1	38	CCNB1
GO: Biological Process	GO:0050685	positive regulation of mRNA processing		0.007696	1	0.02432	0.1617	1	39	CCNB1
GO: Biological Process	GO:0061061	muscle structure development		0.007951	1	0.02495	0.1659	2	755	CENPF,CCNB1
GO: Biological Process	GO:0007143	female meiotic nuclear division		0.00809	1	0.0252	0.1676	1	41	CCNB2
GO: Biological Process	GO:0071398	cellular response to fatty acid		0.008286	1	0.02563	0.1704	1	42	CCNB1
GO: Biological Process	GO:0016572	histone phosphorylation		0.00868	1	0.02665	0.1772	1	44	CCNB1
GO: Biological Process	GO:0040008	regulation of growth		0.008857	1	0.02701	0.1796	2	798	CCNB1,CCNB2
GO: Biological Process	GO:0030261	chromosome condensation		0.009269	1	0.02807	0.1866	1	47	CCNB1
GO: Biological Process	GO:0007276	gamete generation		0.009428	1	0.02816	0.1872	2	824	CCNB1,CCNB2
GO: Biological Process	GO:0043029	T cell homeostasis		0.009466	1	0.02816	0.1872	1	48	CCNB2
GO: Biological Process	GO:0043009	chordate embryonic development		0.009495	1	0.02816	0.1872	2	827	CCNB1,CCNB2
GO: Biological Process	GO:0009792	embryo development ending in birth or egg hatching		0.01001	1	0.0295	0.1961	2	850	CCNB1,CCNB2
GO: Biological Process	GO:0007080	mitotic metaphase plate congression		0.01045	1	0.03032	0.2016	1	53	CCNB1
GO: Biological Process	GO:0051656	establishment of organelle localization		0.01052	1	0.03032	0.2016	2	872	CENPF,CCNB1
GO: Biological Process	GO:0016202	regulation of striated muscle tissue development		0.01064	1	0.03032	0.2016	1	54	CENPF
GO: Biological Process	GO:0048599	oocyte development		0.01064	1	0.03032	0.2016	1	54	CCNB1
GO: Biological Process	GO:0055023	positive regulation of cardiac muscle tissue growth		0.01064	1	0.03032	0.2016	1	54	CCNB1
GO: Biological Process	GO:0006977	DNA damage response, signal transduction by p53 class mediator resulting in cell cycle arrest		0.01123	1	0.0312	0.2075	1	57	CCNB1
GO: Biological Process	GO:0034508	centromere complex assembly		0.01123	1	0.0312	0.2075	1	57	CENPF
GO: Biological Process	GO:1901861	regulation of muscle tissue development		0.01123	1	0.0312	0.2075	1	57	CENPF
GO: Biological Process	GO:0000226	microtubule cytoskeleton organization		0.01126	1	0.0312	0.2075	2	903	CCNB1,CCNB2
GO: Biological Process	GO:0060421	positive regulation of heart growth		0.01143	1	0.0312	0.2075	1	58	CCNB1
GO: Biological Process	GO:0048538	thymus development		0.01143	1	0.0312	0.2075	1	58	CCNB2
GO: Biological Process	GO:0045859	regulation of protein kinase activity		0.01146	1	0.0312	0.2075	2	911	CCNB1,CCNB2
GO: Biological Process	GO:0009994	oocyte differentiation		0.01163	1	0.03127	0.2079	1	59	CCNB1
GO: Biological Process	GO:0048634	regulation of muscle organ development		0.01163	1	0.03127	0.2079	1	59	CENPF
GO: Biological Process	GO:0060043	regulation of cardiac muscle cell proliferation		0.01221	1	0.03265	0.2171	1	62	CCNB1
GO: Biological Process	GO:0031571	mitotic G1 DNA damage checkpoint signaling		0.0128	1	0.03401	0.2261	1	65	CCNB1
GO: Biological Process	GO:0044819	mitotic G1/S transition checkpoint signaling		0.013	1	0.03411	0.2268	1	66	CCNB1
GO: Biological Process	GO:0007062	sister chromatid cohesion		0.013	1	0.03411	0.2268	1	66	BUB1
GO: Biological Process	GO:0070542	response to fatty acid		0.01319	1	0.03442	0.2288	1	67	CCNB1
GO: Biological Process	GO:0070925	organelle assembly		0.01335	1	0.03463	0.2302	2	986	CENPF,CCNB2
GO: Biological Process	GO:0048609	multicellular organismal reproductive process		0.01362	1	0.0351	0.2334	2	996	CCNB1,CCNB2
GO: Biological Process	GO:0046622	positive regulation of organ growth		0.01398	1	0.03535	0.235	1	71	CCNB1
GO: Biological Process	GO:0019953	sexual reproduction		0.01404	1	0.03535	0.235	2	1012	CCNB1,CCNB2
GO: Biological Process	GO:0043549	regulation of kinase activity		0.0141	1	0.03535	0.235	2	1014	CCNB1,CCNB2
GO: Biological Process	GO:0032504	multicellular organism reproduction		0.01415	1	0.03535	0.235	2	1016	CCNB1,CCNB2
GO: Biological Process	GO:0048146	positive regulation of fibroblast proliferation		0.01417	1	0.03535	0.235	1	72	CCNB1
GO: Biological Process	GO:0051640	organelle localization		0.0142	1	0.03535	0.235	2	1018	CENPF,CCNB1
GO: Biological Process	GO:2001244	positive regulation of intrinsic apoptotic signaling pathway		0.01437	1	0.03555	0.2364	1	73	BUB1
GO: Biological Process	GO:0060038	cardiac muscle cell proliferation		0.01476	1	0.03631	0.2415	1	75	CCNB1
GO: Biological Process	GO:0070192	chromosome organization involved in meiotic cell cycle		0.01535	1	0.03733	0.2482	1	78	BUB1
GO: Biological Process	GO:0002260	lymphocyte homeostasis		0.01535	1	0.03733	0.2482	1	78	CCNB2
GO: Biological Process	GO:0031145	anaphase-promoting complex-dependent catabolic process		0.01633	1	0.03949	0.2626	1	83	CCNB1
GO: Biological Process	GO:0042246	tissue regeneration		0.0173	1	0.04154	0.2762	1	88	CCNB1
GO: Biological Process	GO:0051338	regulation of transferase activity		0.0174	1	0.04154	0.2762	2	1131	CCNB1,CCNB2
GO: Biological Process	GO:0007017	microtubule-based process		0.01746	1	0.04154	0.2762	2	1133	CCNB1,CCNB2
GO: Biological Process	GO:1903313	positive regulation of mRNA metabolic process		0.01789	1	0.04233	0.2814	1	91	CCNB1
GO: Biological Process	GO:0014855	striated muscle cell proliferation		0.01808	1	0.04256	0.283	1	92	CCNB1
GO: Biological Process	GO:0055021	regulation of cardiac muscle tissue growth		0.01828	1	0.04278	0.2845	1	93	CCNB1
GO: Biological Process	GO:0040007	growth		0.01863	1	0.04338	0.2884	2	1172	CCNB1,CCNB2
GO: Biological Process	GO:0044703	multi-organism reproductive process		0.0195	1	0.04515	0.3002	2	1200	CCNB1,CCNB2
GO: Biological Process	GO:0060420	regulation of heart growth		0.01984	1	0.04566	0.3036	1	101	CCNB1
GO: Biological Process	GO:0042775	mitochondrial ATP synthesis coupled electron transport		0.02003	1	0.04566	0.3036	1	102	CCNB1
GO: Biological Process	GO:1901992	positive regulation of mitotic cell cycle phase transition		0.02003	1	0.04566	0.3036	1	102	CCNB1
GO: Biological Process	GO:0042773	ATP synthesis coupled electron transport		0.02023	1	0.04586	0.3049	1	103	CCNB1
GO: Biological Process	GO:0045132	meiotic chromosome segregation		0.02042	1	0.04606	0.3063	1	104	BUB1
GO: Biological Process	GO:0055013	cardiac muscle cell development		0.02081	1	0.0467	0.3105	1	106	CCNB1
GO: Biological Process	GO:0048477	oogenesis		0.02101	1	0.04689	0.3118	1	107	CCNB1
GO: Biological Process	GO:0031124	mRNA 3'-end processing		0.0212	1	0.04708	0.3131	1	108	CCNB1
GO: Biological Process	GO:0044773	mitotic DNA damage checkpoint signaling		0.0214	1	0.04727	0.3143	1	109	CCNB1
GO: Biological Process	GO:0030330	DNA damage response, signal transduction by p53 class mediator		0.02159	1	0.04746	0.3156	1	110	CCNB1
GO: Biological Process	GO:0031058	positive regulation of histone modification		0.02179	1	0.04765	0.3168	1	111	CCNB1
GO: Biological Process	GO:0048145	regulation of fibroblast proliferation		0.02198	1	0.04777	0.3177	1	112	CCNB1
GO: Biological Process	GO:0044774	mitotic DNA integrity checkpoint signaling		0.02218	1	0.04777	0.3177	1	113	CCNB1
GO: Biological Process	GO:0001776	leukocyte homeostasis		0.02218	1	0.04777	0.3177	1	113	CCNB2
GO: Biological Process	GO:0055006	cardiac cell development		0.02237	1	0.04795	0.3189	1	114	CCNB1
GO: Biological Process	GO:0048144	fibroblast proliferation		0.02257	1	0.04803	0.3193	1	115	CCNB1
GO: Biological Process	GO:0051704	multi-organism process		0.02263	1	0.04803	0.3193	2	1297	CCNB1,CCNB2
GO: Biological Process	GO:0009790	embryo development		0.02327	1	0.04907	0.3263	2	1316	CCNB1,CCNB2
GO: Biological Process	GO:1901989	positive regulation of cell cycle phase transition		0.02334	1	0.04907	0.3263	1	119	CCNB1
