# Supplementary material for: NFAT as a Biomarker and Therapeutic Target in Non–Small Cell Lung Cancer–Related Brain Metastasis
Source: Front Oncol. 2021 Nov 30;11:781150. doi: 10.3389/fonc.2021.781150 (PMC8669620; doi:10.3389/fonc.2021.781150)
Supplement: Supplementary file 5 [file DataSheet_5.xls]

Gene/product	GO class (direct)	Evidence	Evidence with	Reference
CCL2	MAPK cascade	IMP		PMID:21147091
CCL2	angiogenesis	TAS		PMID:18334747
CCL2	monocyte chemotaxis	IDA		PMID:12207323
CCL2	protein kinase activity	TAS		PMID:9973507
CCL2	signaling receptor binding	TAS		PMID:10542238
CCL2	protein binding	IPI	UniProtKB:Q2F862	PMID:26095031
CCL2	protein binding	IPI	UniProtKB:P02776	PMID:28381538
CCL2	protein binding	IPI	UniProtKB:P13501	PMID:28381538
CCL2	protein binding	IPI	UniProtKB:P80075	PMID:28381538
CCL2	protein binding	IPI	UniProtKB:P78317	PMID:32296183
CCL2	protein binding	IPI	UniProtKB:Q9Y320	PMID:32296183
CCL2	extracellular region	IDA		PMID:20041150
CCL2	extracellular region	TAS		Reactome:R-HSA-1791056
CCL2	extracellular region	TAS		Reactome:R-HSA-6784160
CCL2	extracellular region	TAS		Reactome:R-HSA-6789524
CCL2	protein phosphorylation	TAS		PMID:9670957
CCL2	chemotaxis	TAS		PMID:10623817
CCL2	inflammatory response	IDA		PMID:21147091
CCL2	humoral immune response	TAS		PMID:9548499
CCL2	cytoskeleton organization	IDA		PMID:10072545
CCL2	cell adhesion	TAS		PMID:10198043
CCL2	signal transduction	NAS		PMID:10770925
CCL2	cell surface receptor signaling pathway	TAS		PMID:9548499
CCL2	G protein-coupled receptor signaling pathway, coupled to cyclic nucleotide second messenger	TAS		PMID:10770925
CCL2	receptor signaling pathway via JAK-STAT	TAS		PMID:9670957
CCL2	regulation of cell shape	IDA		PMID:10072545
CCL2	response to bacterium	NAS		PMID:16034137
CCL2	animal organ morphogenesis	TAS		PMID:9364936
CCL2	viral genome replication	TAS		PMID:10985244
CCL2	cytokine-mediated signaling pathway	IDA		PMID:12207323
CCL2	cytokine-mediated signaling pathway	TAS		Reactome:R-HSA-6783783
CCL2	cytokine-mediated signaling pathway	TAS		Reactome:R-HSA-6785807
CCL2	sensory perception of pain	ISS	UniProtKB:P10148	GO_REF:0000024
CCL2	cellular homeostasis	TAS		PMID:18334747
CCL2	lipopolysaccharide-mediated signaling pathway	IDA		PMID:21147091
CCL2	CCR2 chemokine receptor binding	ISS	UniProtKB:P10148	GO_REF:0000024
CCL2	CCR2 chemokine receptor binding	TAS		PMID:18021937
CCL2	negative regulation of glial cell apoptotic process	IDA		PMID:12753088
CCL2	helper T cell extravasation	ISS	UniProtKB:P10148	GO_REF:0000024
CCL2	PERK-mediated unfolded protein response	TAS		Reactome:R-HSA-381042
CCL2	protein kinase B signaling	IMP		PMID:21147091
CCL2	negative regulation of neuron apoptotic process	IDA		PMID:12753088
CCL2	astrocyte cell migration	IDA		PMID:12271471
CCL2	cellular response to fibroblast growth factor stimulus	IEP		PMID:9407497
CCL2	macrophage chemotaxis	IDA		PMID:12207323
CCL2	positive regulation of T cell activation	ISS	UniProtKB:P10148	GO_REF:0000024
CCL2	positive regulation of nitric-oxide synthase biosynthetic process	ISS	UniProtKB:P10148	GO_REF:0000024
CCL2	positive regulation of synaptic transmission, glutamatergic	ISS	UniProtKB:P10148	GO_REF:0000024
CCL2	cellular response to lipopolysaccharide	ISS	UniProtKB:P10148	GO_REF:0000024
CCL2	cellular response to interferon-gamma	ISS	UniProtKB:P10148	GO_REF:0000024
CCL2	cellular response to interferon-gamma	IEP		PMID:9407497
CCL2	cellular response to interleukin-1	ISS	UniProtKB:P10148	GO_REF:0000024
CCL2	cellular response to interleukin-1	IEP		PMID:9407497
CCL2	cellular response to tumor necrosis factor	ISS	UniProtKB:P10148	GO_REF:0000024
CCL2	cellular response to tumor necrosis factor	IEP		PMID:9407497
CCL2	cellular response to organic cyclic compound	IDA		PMID:21147091
CCL2	positive regulation of calcium ion import	IDA		PMID:10925302
CCL2	positive regulation of NMDA glutamate receptor activity	ISS	UniProtKB:P14844	GO_REF:0000024
CCL2	negative regulation of vascular endothelial cell proliferation	IMP		PMID:25466836
CCL2	negative regulation of G1/S transition of mitotic cell cycle	IMP		PMID:25466836
CCL2	positive regulation of endothelial cell apoptotic process	IMP		PMID:25466836
CCL2	positive regulation of apoptotic cell clearance	ISS	UniProtKB:P10148	GO_REF:0000024
CCL2	negative regulation of natural killer cell chemotaxis	IDA		PMID:7545673
CCL2	monocyte chemotaxis	IBA	PANTHER:PTN000245709|UniProtKB:P10147|UniProtKB:P13500|UniProtKB:Q9Y258|MGI:MGI:108224	PMID:21873635
CCL2	CCR chemokine receptor binding	IBA	PANTHER:PTN000245709|RGD:619924|MGI:MGI:1346316|UniProtKB:P80098|UniProtKB:P78556|MGI:MGI:98262|UniProtKB:Q99731|UniProtKB:Q9Y258|UniProtKB:P13236|MGI:MGI:1349183|UniProtKB:O15444|UniProtKB:P51671|UniProtKB:P13501|MGI:MGI:108224|UniProtKB:O00175|MGI:MGI:99512|UniProtKB:P10147|UniProtKB:P55773|MGI:MGI:1329031|MGI:MGI:98259	PMID:21873635
CCL2	chemokine-mediated signaling pathway	IBA	PANTHER:PTN000245709|UniProtKB:P13501|UniProtKB:P78423|UniProtKB:Q9Y258|RGD:3645|MGI:MGI:1349183	PMID:21873635
CCL2	extracellular space	IBA	PANTHER:PTN000245709|MGI:MGI:98262|RGD:3645|MGI:MGI:104593|MGI:MGI:98261|MGI:MGI:99512|UniProtKB:P10147|MGI:MGI:98259|RGD:69069|RGD:3644|UniProtKB:Q9Y258|UniProtKB:P22362|MGI:MGI:98260|RGD:3646|MGI:MGI:1306779|MGI:MGI:101878	PMID:21873635
CCL2	inflammatory response	IBA	PANTHER:PTN000245709|UniProtKB:P78423|UniProtKB:P13501|RGD:620441|UniProtKB:P13500|RGD:69069|RGD:3644|UniProtKB:P10147|RGD:3647|MGI:MGI:108224|RGD:3645|MGI:MGI:98262	PMID:21873635
CCL2	cellular response to tumor necrosis factor	IBA	PANTHER:PTN000245709|RGD:3645|UniProtKB:P13501|MGI:MGI:98259|UniProtKB:P10147|UniProtKB:P13500|RGD:69069	PMID:21873635
CCL2	cellular response to interferon-gamma	IBA	PANTHER:PTN000245709|UniProtKB:P13500|UniProtKB:P10147|MGI:MGI:98259|UniProtKB:P13501|RGD:3645	PMID:21873635
CCL2	neutrophil chemotaxis	IBA	PANTHER:PTN000245709|UniProtKB:P10147|MGI:MGI:1097153|RGD:3645|RGD:3647	PMID:21873635
CCL2	eosinophil chemotaxis	IBA	PANTHER:PTN001381485|UniProtKB:O00175|UniProtKB:P80098|UniProtKB:Q99616|RGD:3644|UniProtKB:P51671	PMID:21873635
CCL2	cellular response to interleukin-1	IBA	PANTHER:PTN000245709|RGD:3645|MGI:MGI:98259|UniProtKB:P13501|UniProtKB:P10147|UniProtKB:P13500	PMID:21873635
CCL2	chemokine activity	IBA	PANTHER:PTN000245709|UniProtKB:Q99731|MGI:MGI:1346316|UniProtKB:O00585|RGD:620458|UniProtKB:P80098|UniProtKB:Q9Y258|RGD:3644|RGD:69069|MGI:MGI:1099448|UniProtKB:P78423|RGD:3645|MGI:MGI:104593|UniProtKB:O00175|RGD:3647|UniProtKB:P10147|UniProtKB:P55773|ZFIN:ZDB-GENE-110222-2|UniProtKB:P47992|MGI:MGI:1097153|UniProtKB:P22362|MGI:MGI:98260|UniProtKB:Q99616|RGD:3646|RGD:620441|MGI:MGI:1349183|UniProt…	PMID:21873635
CCL2	positive regulation of GTPase activity	IBA	PANTHER:PTN000245709|UniProtKB:O00585|MGI:MGI:1346316|UniProtKB:O00175|UniProtKB:P51671|UniProtKB:Q9Y258	PMID:21873635
CCL2	G protein-coupled receptor signaling pathway	IBA	PANTHER:PTN000245709|UniProtKB:O00585|RGD:620458|UniProtKB:O15444|UniProtKB:P13501	PMID:21873635
CCL2	lymphocyte chemotaxis	IBA	PANTHER:PTN000245709|MGI:MGI:1097153|RGD:69069|UniProtKB:P47992|UniProtKB:Q9Y258|UniProtKB:P10147|MGI:MGI:104593|RGD:3645	PMID:21873635
CCL2	positive regulation of ERK1 and ERK2 cascade	IBA	PANTHER:PTN000245709|UniProtKB:Q99731|UniProtKB:O00585|UniProtKB:P10147	PMID:21873635
IL6	neutrophil apoptotic process	IDA		PMID:7595060
IL6	germinal center B cell differentiation	ISS	UniProtKB:P08505	GO_REF:0000024
IL6	immunoglobulin production	ISS	UniProtKB:P08505	GO_REF:0000024
IL6	hepatic immune response	TAS		PMID:12832423
IL6	hepatic immune response	IDA		PMID:2444978
IL6	neutrophil mediated immunity	TAS		PMID:16034137
IL6	monocyte chemotaxis	IC	GO:0032722	PMID:10510402
IL6	positive regulation of immunoglobulin production	IDA		PMID:3491322
IL6	positive regulation of acute inflammatory response	IDA		PMID:2444978
IL6	positive regulation of leukocyte chemotaxis	TAS		PMID:16034137
IL6	cytokine activity	ISS	UniProtKB:P08505	GO_REF:0000024
IL6	cytokine activity	NAS		PMID:10443688
IL6	cytokine activity	TAS		PMID:28720735
IL6	cytokine activity	IDA		PMID:3023045
IL6	cytokine activity	IDA		PMID:3491322
IL6	interleukin-6 receptor binding	IPI	UniProtKB:P08887	PMID:12829785
IL6	interleukin-6 receptor binding	NAS		PMID:1883960
IL6	protein binding	IPI	UniProtKB:P08887	PMID:11238858
IL6	protein binding	IPI	UniProtKB:P08887	PMID:12829785
IL6	protein binding	IPI	UniProtKB:Q05516	PMID:16169070
IL6	protein binding	IPI	UniProtKB:P08887	PMID:18775332
IL6	protein binding	IPI	UniProtKB:Q05516	PMID:25241761
IL6	protein binding	IPI	UniProtKB:Q99523	PMID:25401472
IL6	protein binding	IPI	UniProtKB:P08887	PMID:28265003
IL6	protein binding	IPI	UniProtKB:Q92673	PMID:28265003
IL6	extracellular region	TAS		Reactome:R-HSA-1067640
IL6	extracellular region	TAS		Reactome:R-HSA-1067651
IL6	extracellular region	TAS		Reactome:R-HSA-1067659
IL6	extracellular region	TAS		Reactome:R-HSA-1067667
IL6	extracellular region	TAS		Reactome:R-HSA-1067676
IL6	extracellular region	TAS		Reactome:R-HSA-1067688
IL6	extracellular region	TAS		Reactome:R-HSA-1112510
IL6	extracellular region	TAS		Reactome:R-HSA-1112514
IL6	extracellular region	TAS		Reactome:R-HSA-1112565
IL6	extracellular region	TAS		Reactome:R-HSA-1112602
IL6	extracellular region	TAS		Reactome:R-HSA-1112604
IL6	extracellular region	TAS		Reactome:R-HSA-1112690
IL6	extracellular region	TAS		Reactome:R-HSA-1112703
IL6	extracellular region	TAS		Reactome:R-HSA-1112708
IL6	extracellular region	TAS		Reactome:R-HSA-1112727
IL6	extracellular region	TAS		Reactome:R-HSA-1112755
IL6	extracellular region	TAS		Reactome:R-HSA-3790130
IL6	extracellular region	TAS		Reactome:R-HSA-6784160
IL6	extracellular region	TAS		Reactome:R-HSA-6789524
IL6	extracellular region	TAS		Reactome:R-HSA-6789615
IL6	extracellular space	IDA		PMID:10443688
IL6	extracellular space	IDA		PMID:16034137
IL6	extracellular space	IDA		PMID:3023045
IL6	endoplasmic reticulum lumen	TAS		Reactome:R-HSA-8952289
IL6	interleukin-6 receptor complex	IDA		PMID:12829785
IL6	interleukin-6 receptor complex	IDA		PMID:2261637
IL6	acute-phase response	TAS		PMID:12832423
IL6	inflammatory response	IDA		PMID:10443688
IL6	inflammatory response	TAS		PMID:28720735
IL6	humoral immune response	IC	GO:0002639	PMID:3491322
IL6	growth factor activity	IDA		PMID:12643274
IL6	growth factor activity	IDA		PMID:2261637
IL6	positive regulation of cell population proliferation	IMP		PMID:18719127
IL6	positive regulation of cell population proliferation	IDA		PMID:2261637
IL6	positive regulation of cell population proliferation	IGI	RNAcentral:URS00004208C5_9606	PMID:25809226
IL6	positive regulation of cell population proliferation	IDA		PMID:31886314
IL6	negative regulation of cell population proliferation	TAS		PMID:3023045
IL6	vascular endothelial growth factor production	IDA		PMID:12794819
IL6	regulation of vascular endothelial growth factor production	IDA		PMID:8557680
IL6	positive regulation of vascular endothelial growth factor production	IMP		PMID:28433754
IL6	positive regulation of gene expression	ISS	UniProtKB:P20607	GO_REF:0000024
IL6	positive regulation of gene expression	IDA		PMID:19390056
IL6	positive regulation of gene expression	IGI	RNAcentral:URS00004E0808_9606	PMID:31886314
IL6	positive regulation of epithelial to mesenchymal transition	IDA		PMID:25916550
IL6	negative regulation of lipid storage	NAS		PMID:16464856
IL6	response to activity	ISS	UniProtKB:P08505	GO_REF:0000024
IL6	cytokine-mediated signaling pathway	IDA		PMID:12643274
IL6	cytokine-mediated signaling pathway	IDA		PMID:2261637
IL6	cytokine-mediated signaling pathway	TAS		Reactome:R-HSA-6783783
IL6	cytokine-mediated signaling pathway	TAS		Reactome:R-HSA-6785807
IL6	platelet activation	TAS		PMID:7831669
IL6	endocrine pancreas development	ISS	UniProtKB:P08505	GO_REF:0000024
IL6	neuron projection development	IMP		PMID:3264880
IL6	response to peptidoglycan	NAS		PMID:16034137
IL6	interleukin-21 production	ISS	UniProtKB:P08505	GO_REF:0000024
IL6	negative regulation of chemokine production	ISS	UniProtKB:P08505	GO_REF:0000024
IL6	positive regulation of chemokine production	IDA		PMID:10510402
IL6	positive regulation of chemokine production	NAS		PMID:16034137
IL6	positive regulation of interleukin-1 beta production	IDA		PMID:31886314
IL6	positive regulation of interleukin-1 beta production	IGI	RNAcentral:URS00004E0808_9606	PMID:31886314
IL6	positive regulation of interleukin-10 production	IDA		PMID:31886314
IL6	positive regulation of interleukin-10 production	IGI	RNAcentral:URS00004E0808_9606	PMID:31886314
IL6	positive regulation of interleukin-17 production	ISS	UniProtKB:P08505	PMID:25362566
IL6	positive regulation of interleukin-6 production	IDA		PMID:10510402
IL6	positive regulation of interleukin-8 production	IDA		PMID:31886314
IL6	positive regulation of interleukin-8 production	IGI	RNAcentral:URS00004E0808_9606	PMID:31886314
IL6	positive regulation of tumor necrosis factor production	IDA		PMID:31886314
IL6	positive regulation of tumor necrosis factor production	IGI	RNAcentral:URS00004E0808_9606	PMID:31886314
IL6	negative regulation of collagen biosynthetic process	IDA		PMID:12419823
IL6	positive regulation of peptidyl-serine phosphorylation	IDA		PMID:7508917
IL6	maintenance of blood-brain barrier	TAS		PMID:29702085
IL6	positive regulation of T cell proliferation	IDA		PMID:3130269
IL6	positive regulation of tyrosine phosphorylation of STAT protein	IDA		PMID:12643274
IL6	positive regulation of tyrosine phosphorylation of STAT protein	IDA		PMID:19390056
IL6	positive regulation of tyrosine phosphorylation of STAT protein	IMP		PMID:28433754
IL6	positive regulation of tyrosine phosphorylation of STAT protein	IDA		PMID:31886314
IL6	glucose homeostasis	IDA		PMID:22037645
IL6	positive regulation of apoptotic process	IDA		PMID:9949178
IL6	negative regulation of apoptotic process	IDA		PMID:7595060
IL6	positive regulation of MAPK cascade	IDA		PMID:12419823
IL6	positive regulation of MAPK cascade	IDA		PMID:7508917
IL6	post-translational protein modification	TAS		Reactome:R-HSA-597592
IL6	cellular protein metabolic process	TAS		Reactome:R-HSA-392499
IL6	negative regulation of fat cell differentiation	NAS		PMID:16464856
IL6	positive regulation of osteoblast differentiation	TAS		PMID:12372336
IL6	positive regulation of osteoblast differentiation	IDA		PMID:30545407
IL6	positive regulation of translation	IDA		PMID:16732314
IL6	regulation of angiogenesis	IC	GO:0010574	PMID:8557680
IL6	negative regulation of bone resorption	ISS	UniProtKB:P08505	GO_REF:0000024
IL6	positive regulation of transcription, DNA-templated	IDA		PMID:16606666
IL6	positive regulation of transcription, DNA-templated	IMP		PMID:17875732
IL6	positive regulation of transcription, DNA-templated	IDA		PMID:7749983
IL6	positive regulation of transcription by RNA polymerase II	ISS	UniProtKB:P08505	GO_REF:0000024
IL6	positive regulation of transcription by RNA polymerase II	IDA		PMID:16946298
IL6	positive regulation of transcription by RNA polymerase II	IDA		PMID:17324931
IL6	positive regulation of transcription by RNA polymerase II	IDA		PMID:7508917
IL6	positive regulation of receptor signaling pathway via JAK-STAT	IDA		PMID:12419823
IL6	positive regulation of receptor signaling pathway via JAK-STAT	IDA		PMID:12552091
IL6	positive regulation of receptor signaling pathway via JAK-STAT	IC	GO:0045944	PMID:17324931
IL6	positive regulation of receptor signaling pathway via JAK-STAT	IDA		PMID:17324931
IL6	positive regulation of smooth muscle cell proliferation	IDA		PMID:10510402
IL6	positive regulation of peptidyl-tyrosine phosphorylation	IDA		PMID:7508917
IL6	negative regulation of neurogenesis	TAS		PMID:20018408
IL6	regulation of insulin secretion	IDA		PMID:22037645
IL6	defense response to Gram-negative bacterium	TAS		PMID:16034137
IL6	defense response to Gram-positive bacterium	TAS		PMID:16034137
IL6	positive regulation of B cell activation	IDA		PMID:3491322
IL6	positive regulation of DNA-binding transcription factor activity	IDA		PMID:30670152
IL6	positive regulation of DNA-binding transcription factor activity	IDA		PMID:7749983
IL6	response to glucocorticoid	IDA		PMID:10443688
IL6	defense response to virus	IDA		PMID:3023045
IL6	positive regulation of glial cell proliferation	IDA		PMID:2104886
IL6	T follicular helper cell differentiation	ISS	UniProtKB:P08505	GO_REF:0000024
IL6	regulation of astrocyte activation	TAS		PMID:29702085
IL6	neuron cellular homeostasis	TAS		PMID:29702085
IL6	glucagon secretion	ISS	UniProtKB:P08505	GO_REF:0000024
IL6	regulation of glucagon secretion	IDA		PMID:22037645
IL6	interleukin-6-mediated signaling pathway	IDA		PMID:12552091
IL6	interleukin-6-mediated signaling pathway	IDA		PMID:16946298
IL6	interleukin-6-mediated signaling pathway	IDA		PMID:30670152
IL6	interleukin-6-mediated signaling pathway	TAS		Reactome:R-HSA-1059683
IL6	cellular response to hydrogen peroxide	IDA		PMID:19168699
IL6	cellular response to lipopolysaccharide	IMP		PMID:23776175
IL6	T-helper 17 cell lineage commitment	ISS	UniProtKB:P08505	GO_REF:0000024
IL6	hepatocyte proliferation	ISS	UniProtKB:P08505	GO_REF:0000024
IL6	positive regulation of extracellular matrix disassembly	IMP		PMID:26587789
IL6	liver regeneration	ISS	UniProtKB:P08505	GO_REF:0000024
IL6	cellular response to virus	ISS	UniProtKB:P08505	GO_REF:0000024
IL6	regulation of neuroinflammatory response	TAS		PMID:29702085
IL6	positive regulation of neuroinflammatory response	TAS		PMID:26753638
IL6	positive regulation of cytokine production involved in inflammatory response	IGI	RNAcentral:URS00004E0808_9606	PMID:31886314
IL6	positive regulation of apoptotic DNA fragmentation	IMP		PMID:28433754
IL6	positive regulation of production of miRNAs involved in gene silencing by miRNA	IDA		PMID:27252421
IL6	regulation of microglial cell activation	TAS		PMID:29702085
IL6	positive regulation of receptor signaling pathway via STAT	IGI	RNAcentral:URS000000B1C9_9606|RNAcentral:URS00005A4DCF_9606	PMID:30670152
IL6	positive regulation of leukocyte adhesion to vascular endothelial cell	IDA		PMID:30670152
IL6	positive regulation of T-helper 2 cell cytokine production	ISS	UniProtKB:P08505	GO_REF:0000024
IL6	negative regulation of primary miRNA processing	IGI	UniProtKB:P40763	PMID:31507089
IL6	negative regulation of interleukin-1-mediated signaling pathway	ISS	UniProtKB:P08505	GO_REF:0000024
IL6	positive regulation of type B pancreatic cell apoptotic process	TAS		PMID:18719127
IL6	positive regulation of NF-kappaB transcription factor activity	IDA		PMID:12419823
IL6	interleukin-6 receptor binding	IPI	UniProtKB:P40189	PMID:12829785
EGR1	negative regulation of transcription by RNA polymerase II	IEA	UniProtKB:P08046|ensembl:ENSMUSP00000069616	GO_REF:0000107
EGR1	chromatin	ISA	tfclass:2.3.1	GO_REF:0000113
EGR1	chromatin	IDA		PMID:19307576
EGR1	transcription regulatory region sequence-specific DNA binding	IDA		PMID:18718911
EGR1	RNA polymerase II transcription regulatory region sequence-specific DNA binding	IDA		PMID:14979875
EGR1	RNA polymerase II transcription regulatory region sequence-specific DNA binding	IDA		PMID:19307576
EGR1	DNA-binding transcription factor activity, RNA polymerase II-specific	ISA	tfclass:2.3.1	GO_REF:0000113
EGR1	DNA-binding transcription activator activity, RNA polymerase II-specific	IDA		PMID:19307576
EGR1	response to hypoxia	ISS	UniProtKB:P08046	GO_REF:0000024
EGR1	response to ischemia	ISS	UniProtKB:P08046	GO_REF:0000024
EGR1	DNA binding	IDA		PMID:12560508
EGR1	DNA-binding transcription factor activity	IDA		PMID:12560508
EGR1	protein binding	IPI	UniProtKB:Q8N726	PMID:19057511
EGR1	protein binding	IPI	UniProtKB:P35222	PMID:21743491
EGR1	nucleus	ISS	UniProtKB:P08154	GO_REF:0000024
EGR1	nucleus	IDA		PMID:19057511
EGR1	nucleus	IDA		PMID:20018936
EGR1	nucleus	IDA		PMID:20363028
EGR1	nucleoplasm	IDA		GO_REF:0000052
EGR1	nucleoplasm	TAS		Reactome:R-HSA-1015702
EGR1	nucleoplasm	TAS		Reactome:R-HSA-8944078
EGR1	cytoplasm	ISS	UniProtKB:P08154	GO_REF:0000024
EGR1	cytoplasm	IDA		PMID:19057511
EGR1	cytoplasm	IDA		PMID:20363028
EGR1	zinc ion binding	IDA		PMID:25258363
EGR1	response to glucose	IEA	UniProtKB:P08046|ensembl:ENSMUSP00000069616	GO_REF:0000107
EGR1	double-stranded methylated DNA binding	IDA		PMID:25258363
EGR1	positive regulation of gene expression	IMP		PMID:24244514
EGR1	T cell differentiation	IEA	UniProtKB:P08046|ensembl:ENSMUSP00000069616	GO_REF:0000107
EGR1	BMP signaling pathway	IEA	UniProtKB:P08046|ensembl:ENSMUSP00000069616	GO_REF:0000107
EGR1	positive regulation of chemokine production	ISS	UniProtKB:P08046	GO_REF:0000024
EGR1	positive regulation of interleukin-1 beta production	ISS	UniProtKB:P08046	GO_REF:0000024
EGR1	response to insulin	IEA	UniProtKB:P08046|ensembl:ENSMUSP00000069616	GO_REF:0000107
EGR1	circadian regulation of gene expression	ISS	UniProtKB:P08046	GO_REF:0000024
EGR1	regulation of protein sumoylation	IDA		PMID:19057511
EGR1	histone acetyltransferase binding	IPI	UniProtKB:Q09472	PMID:20018936
EGR1	skeletal muscle cell differentiation	IEA	UniProtKB:P08046|ensembl:ENSMUSP00000069616	GO_REF:0000107
EGR1	regulation of apoptotic process	IEA	UniProtKB:P08046|ensembl:ENSMUSP00000069616	GO_REF:0000107
EGR1	sequence-specific DNA binding	IDA		PMID:1662794
EGR1	sequence-specific DNA binding	IDA		PMID:25258363
EGR1	hemi-methylated DNA-binding	IDA		PMID:25258363
EGR1	estrous cycle	ISS	UniProtKB:P08046	GO_REF:0000024
EGR1	locomotor rhythm	ISS	UniProtKB:P08046	GO_REF:0000024
EGR1	positive regulation of transcription, DNA-templated	IDA		PMID:12560508
EGR1	positive regulation of transcription by RNA polymerase II	IGI	UniProtKB:O95644	PMID:14979875
EGR1	positive regulation of transcription by RNA polymerase II	IGI	UniProtKB:P08047	PMID:14979875
EGR1	positive regulation of transcription by RNA polymerase II	IMP		PMID:14979875
EGR1	positive regulation of transcription by RNA polymerase II	IDA		PMID:19057511
EGR1	positive regulation of transcription by RNA polymerase II	IMP		PMID:20018936
EGR1	positive regulation of transcription by RNA polymerase II	IDA		PMID:26089202
EGR1	positive regulation of hormone biosynthetic process	ISS	UniProtKB:P08046	GO_REF:0000024
EGR1	circadian temperature homeostasis	ISS	UniProtKB:P08046	GO_REF:0000024
EGR1	type I interferon signaling pathway	TAS		Reactome:R-HSA-909733
EGR1	regulation of transcription from RNA polymerase II promoter in response to hypoxia	IEA	UniProtKB:P08046|ensembl:ENSMUSP00000069616	GO_REF:0000107
EGR1	interleukin-1-mediated signaling pathway	IMP		PMID:20018936
EGR1	cellular response to gamma radiation	IEA	UniProtKB:P08046|ensembl:ENSMUSP00000069616	GO_REF:0000107
EGR1	cellular response to heparin	ISS	UniProtKB:P08154	GO_REF:0000024
EGR1	cellular response to mycophenolic acid	ISS	UniProtKB:P08154	GO_REF:0000024
EGR1	glomerular mesangial cell proliferation	ISS	UniProtKB:P08154	GO_REF:0000024
EGR1	positive regulation of glomerular metanephric mesangial cell proliferation	ISS	UniProtKB:P08154	GO_REF:0000024
EGR1	negative regulation of canonical Wnt signaling pathway	IEA	UniProtKB:P08046|ensembl:ENSMUSP00000069616	GO_REF:0000107
EGR1	cellular response to interleukin-8	IDA		PMID:20363028
EGR1	positive regulation of neuron death	ISS	UniProtKB:A0A0H2UHR3	GO_REF:0000024
EGR1	positive regulation of pri-miRNA transcription by RNA polymerase II	IDA		PMID:19307576
EGR1	positive regulation of tau-protein kinase activity	ISS	UniProtKB:A0A0H2UHR3	GO_REF:0000024
EGR1	sequence-specific double-stranded DNA binding	IDA		PMID:28473536
EGR1	promoter-specific chromatin binding	IDA		PMID:20363028
EGR1	regulation of progesterone biosynthetic process	ISS	UniProtKB:P08046	GO_REF:0000024
EGR1	regulation of transcription by RNA polymerase II	IBA	PANTHER:PTN004619861|UniProtKB:Q13118|UniProtKB:P08047|UniProtKB:P11161|UniProtKB:Q8TD94|UniProtKB:Q13887|UniProtKB:Q02447|MGI:MGI:3577024|UniProtKB:Q05215|MGI:MGI:2153568|MGI:MGI:1333856|UniProtKB:Q59U10|RGD:3974|MGI:MGI:1333796|UniProtKB:O75840|FB:FBgn0043364|UniProtKB:O43474|MGI:MGI:1342771|UniProtKB:O95600|FB:FBgn0000233|UniProtKB:Q7RTV3|RGD:621445|UniProtKB:P19544|UniProtKB:Q02446|RGD:2546|U…	PMID:21873635
EGR1	DNA-binding transcription factor activity, RNA polymerase II-specific	IBA	PANTHER:PTN004619861|MGI:MGI:95296|WB:WBGene00012735|MGI:MGI:98968|MGI:MGI:2181068|MGI:MGI:95295|MGI:MGI:1277166|UniProtKB:Q9Y4X4|UniProtKB:P18146|MGI:MGI:1338056|MGI:MGI:1927715|MGI:MGI:2153049|UniProtKB:Q9UIH9|UniProtKB:Q02086|MGI:MGI:1354948|UniProtKB:O14901|RGD:2544|ZFIN:ZDB-GENE-021115-9|UniProtKB:Q99612|MGI:MGI:1342287|MGI:MGI:98372|UniProtKB:Q9Y5W3|MGI:MGI:1306780|MGI:MGI:1333856|MGI:MGI:2…	PMID:21873635
EGR1	RNA polymerase II cis-regulatory region sequence-specific DNA binding	IBA	PANTHER:PTN004619861|MGI:MGI:95296|MGI:MGI:2153568|MGI:MGI:2181068|UniProtKB:O75840|MGI:MGI:1277166|UniProtKB:Q9Y4X4|UniProtKB:Q13118|UniProtKB:P08047|UniProtKB:P11161|MGI:MGI:1338056|UniProtKB:Q13887|RGD:3738|MGI:MGI:2153049|UniProtKB:Q9UIH9|UniProtKB:Q02086|MGI:MGI:1354948|MGI:MGI:1342771|UniProtKB:O95600|MGI:MGI:98372|MGI:MGI:1342287|UniProtKB:Q99612	PMID:21873635
MARCO	amyloid-beta binding	ISS	UniProtKB:M0R9F7	GO_REF:0000024
MARCO	G protein-coupled receptor binding	ISS	UniProtKB:M0R9F7	GO_REF:0000024
MARCO	G protein-coupled receptor binding	IPI	UniProtKB:P25090	PMID:20141570
MARCO	positive regulation of protein phosphorylation	ISS	UniProtKB:M0R9F7	GO_REF:0000024
MARCO	transmembrane signaling receptor activity	TAS		PMID:10331948
MARCO	scavenger receptor activity	IEA	InterPro:IPR001190	GO_REF:0000002
MARCO	collagen trimer	IEA	UniProtKB-KW:KW-0176	GO_REF:0000043
MARCO	cytoplasm	ISS	UniProtKB:M0R9F7	GO_REF:0000024
MARCO	plasma membrane	ISS	UniProtKB:M0R9F7	GO_REF:0000024
MARCO	plasma membrane	TAS		Reactome:R-HSA-2247510
MARCO	integral component of plasma membrane	TAS		PMID:9468508
MARCO	receptor-mediated endocytosis	ISS	UniProtKB:M0R9F7	GO_REF:0000024
MARCO	receptor-mediated endocytosis	TAS		Reactome:R-HSA-3000480
MARCO	phagocytosis, engulfment	ISS	UniProtKB:M0R9F7	GO_REF:0000024
MARCO	cell surface receptor signaling pathway	TAS		PMID:9468508
MARCO	adenylate cyclase-inhibiting G protein-coupled receptor signaling pathway	ISS	UniProtKB:M0R9F7	GO_REF:0000024
MARCO	endocytic vesicle membrane	TAS		Reactome:R-HSA-2247510
MARCO	cargo receptor activity	ISS	UniProtKB:M0R9F7	GO_REF:0000024
MARCO	pattern recognition receptor activity	TAS		PMID:10331948
MARCO	apoptotic cell clearance	IEA	UniProtKB:Q60754|ensembl:ENSMUSP00000027639	GO_REF:0000107
MARCO	innate immune response	IEA	UniProtKB-KW:KW-0399	GO_REF:0000043
MARCO	positive regulation of ERK1 and ERK2 cascade	ISS	UniProtKB:M0R9F7	GO_REF:0000024
MARCO	amyloid-beta clearance	ISS	UniProtKB:M0R9F7	GO_REF:0000024
MARCO	endocytosis	IBA	PANTHER:PTN000613732|MGI:MGI:1309998|RGD:1589662	PMID:21873635
MARCO	G protein-coupled receptor binding	IBA	PANTHER:PTN000613732|UniProtKB:Q9UEW3|RGD:1589662	PMID:21873635
MARCO	intracellular anatomical structure	IBA	PANTHER:PTN000613732|RGD:1589662	PMID:21873635
MARCO	plasma membrane	IBA	PANTHER:PTN000613732|RGD:1589662	PMID:21873635
PECAM1	positive regulation of cellular protein metabolic process|protein metabolic process|protein modification process|positive regulation of metabolic process|cellular protein modification process|organonitrogen compound metabolic process|positive regulation of nitrogen compound metabolic process|regulation of nitrogen compound metabolic process|protein phosphorylation|primary metabolic process|cellul…	IMP		PMID:15985432
PECAM1	positive regulation of cellular protein metabolic process|protein metabolic process|protein modification process|positive regulation of metabolic process|cellular protein modification process|organonitrogen compound metabolic process|positive regulation of nitrogen compound metabolic process|regulation of nitrogen compound metabolic process|protein phosphorylation|primary metabolic process|cellul…	IMP		PMID:26706435
PECAM1	cell|blood cell|exocytosis|platelet degranulation|material anatomical entity|cellular localization|vesicle-mediated transport|connected anatomical structure|anatomical entity|regulated exocytosis|biogenic amine secreting cell|serotonin secreting cell|establishment of localization in cell|eukaryotic cell|platelet|export from cell|secretion by cell|secretory cell|biological_process|secretion|biolog…	TAS		Reactome:R-HSA-114608
PECAM1	protein binding|binding|molecular_function	IPI	UniProtKB:Q06124	PMID:10704309
PECAM1	protein binding|binding|molecular_function	IPI	UniProtKB:P12931	PMID:10801826
PECAM1	protein binding|binding|molecular_function	IPI	UniProtKB:P14923	PMID:10801826
PECAM1	protein binding|binding|molecular_function	IPI	UniProtKB:P35222	PMID:10801826
PECAM1	protein binding|binding|molecular_function	IPI	UniProtKB:Q06124	PMID:15985432
PECAM1	protein binding|binding|molecular_function	IPI	UniProtKB:Q8N6Q3	PMID:17580308
PECAM1	protein binding|binding|molecular_function	IPI	UniProtKB:P30411	PMID:18672896
PECAM1	protein binding|binding|molecular_function	IPI	UniProtKB:P50148	PMID:18672896
PECAM1	protein binding|binding|molecular_function	IPI	UniProtKB:P35222	PMID:25241761
PECAM1	protein binding|binding|molecular_function	IPI	UniProtKB:O95832	PMID:26607202
PECAM1	protein binding|binding|molecular_function	IPI	UniProtKB:Q16625	PMID:26607202
PECAM1	protein binding|binding|molecular_function	IPI	UniProtKB:Q96AP7	PMID:26607202
PECAM1	protein binding|binding|molecular_function	IPI	UniProtKB:P09382	PMID:28514442
PECAM1	protein binding|binding|molecular_function	IPI	UniProtKB:A0A024RCP2	PMID:32814053
PECAM1	protein binding|binding|molecular_function	IPI	UniProtKB:A0A0C4DFM3	PMID:32814053
PECAM1	protein binding|binding|molecular_function	IPI	UniProtKB:I6L9F6	PMID:32814053
PECAM1	protein binding|binding|molecular_function	IPI	UniProtKB:O15273	PMID:32814053
PECAM1	protein binding|binding|molecular_function	IPI	UniProtKB:O15287	PMID:32814053
PECAM1	protein binding|binding|molecular_function	IPI	UniProtKB:O60506-4	PMID:32814053
PECAM1	protein binding|binding|molecular_function	IPI	UniProtKB:O75175	PMID:32814053
PECAM1	protein binding|binding|molecular_function	IPI	UniProtKB:O75874	PMID:32814053
PECAM1	protein binding|binding|molecular_function	IPI	UniProtKB:P09382	PMID:32814053
PECAM1	protein binding|binding|molecular_function	IPI	UniProtKB:P12757	PMID:32814053
PECAM1	protein binding|binding|molecular_function	IPI	UniProtKB:P14136	PMID:32814053
PECAM1	protein binding|binding|molecular_function	IPI	UniProtKB:P15923-3	PMID:32814053
PECAM1	protein binding|binding|molecular_function	IPI	UniProtKB:P17024	PMID:32814053
PECAM1	protein binding|binding|molecular_function	IPI	UniProtKB:P19544-6	PMID:32814053
PECAM1	protein binding|binding|molecular_function	IPI	UniProtKB:P26651	PMID:32814053
PECAM1	protein binding|binding|molecular_function	IPI	UniProtKB:P46977	PMID:32814053
PECAM1	protein binding|binding|molecular_function	IPI	UniProtKB:P49184	PMID:32814053
PECAM1	protein binding|binding|molecular_function	IPI	UniProtKB:P54819	PMID:32814053
PECAM1	protein binding|binding|molecular_function	IPI	UniProtKB:P61513	PMID:32814053
PECAM1	protein binding|binding|molecular_function	IPI	UniProtKB:P61966-2	PMID:32814053
PECAM1	protein binding|binding|molecular_function	IPI	UniProtKB:Q08AE8	PMID:32814053
PECAM1	protein binding|binding|molecular_function	IPI	UniProtKB:Q08AM6	PMID:32814053
PECAM1	protein binding|binding|molecular_function	IPI	UniProtKB:Q0VD86	PMID:32814053
PECAM1	protein binding|binding|molecular_function	IPI	UniProtKB:Q12824	PMID:32814053
PECAM1	protein binding|binding|molecular_function	IPI	UniProtKB:Q12888	PMID:32814053
PECAM1	protein binding|binding|molecular_function	IPI	UniProtKB:Q13405	PMID:32814053
PECAM1	protein binding|binding|molecular_function	IPI	UniProtKB:Q13428-5	PMID:32814053
PECAM1	protein binding|binding|molecular_function	IPI	UniProtKB:Q14728	PMID:32814053
PECAM1	protein binding|binding|molecular_function	IPI	UniProtKB:Q14847-2	PMID:32814053
PECAM1	protein binding|binding|molecular_function	IPI	UniProtKB:Q16549	PMID:32814053
PECAM1	protein binding|binding|molecular_function	IPI	UniProtKB:Q4G1C9-2	PMID:32814053
PECAM1	protein binding|binding|molecular_function	IPI	UniProtKB:Q5JSH3	PMID:32814053
PECAM1	protein binding|binding|molecular_function	IPI	UniProtKB:Q5T1C6	PMID:32814053
PECAM1	protein binding|binding|molecular_function	IPI	UniProtKB:Q5VYS8-5	PMID:32814053
PECAM1	protein binding|binding|molecular_function	IPI	UniProtKB:Q6DHV7-2	PMID:32814053
PECAM1	protein binding|binding|molecular_function	IPI	UniProtKB:Q6IAA8	PMID:32814053
PECAM1	protein binding|binding|molecular_function	IPI	UniProtKB:Q6NXG1	PMID:32814053
PECAM1	protein binding|binding|molecular_function	IPI	UniProtKB:Q6XD76	PMID:32814053
PECAM1	protein binding|binding|molecular_function	IPI	UniProtKB:Q6ZQX7-4	PMID:32814053
PECAM1	protein binding|binding|molecular_function	IPI	UniProtKB:Q6ZSB9	PMID:32814053
PECAM1	protein binding|binding|molecular_function	IPI	UniProtKB:Q6ZU52	PMID:32814053
PECAM1	protein binding|binding|molecular_function	IPI	UniProtKB:Q7Z403	PMID:32814053
PECAM1	protein binding|binding|molecular_function	IPI	UniProtKB:Q7Z614-3	PMID:32814053
PECAM1	protein binding|binding|molecular_function	IPI	UniProtKB:Q8IUW3	PMID:32814053
PECAM1	protein binding|binding|molecular_function	IPI	UniProtKB:Q8N302-2	PMID:32814053
PECAM1	protein binding|binding|molecular_function	IPI	UniProtKB:Q8NBT0	PMID:32814053
PECAM1	protein binding|binding|molecular_function	IPI	UniProtKB:Q8NC51	PMID:32814053
PECAM1	protein binding|binding|molecular_function	IPI	UniProtKB:Q8NCS7	PMID:32814053
PECAM1	protein binding|binding|molecular_function	IPI	UniProtKB:Q8TAB5	PMID:32814053
PECAM1	protein binding|binding|molecular_function	IPI	UniProtKB:Q8TBJ4	PMID:32814053
PECAM1	protein binding|binding|molecular_function	IPI	UniProtKB:Q96BD6	PMID:32814053
PECAM1	protein binding|binding|molecular_function	IPI	UniProtKB:Q96E93	PMID:32814053
PECAM1	protein binding|binding|molecular_function	IPI	UniProtKB:Q96G97-4	PMID:32814053
PECAM1	protein binding|binding|molecular_function	IPI	UniProtKB:Q96GL9	PMID:32814053
PECAM1	protein binding|binding|molecular_function	IPI	UniProtKB:Q96HB5	PMID:32814053
PECAM1	protein binding|binding|molecular_function	IPI	UniProtKB:Q96I25	PMID:32814053
PECAM1	protein binding|binding|molecular_function	IPI	UniProtKB:Q96JJ7-2	PMID:32814053
PECAM1	protein binding|binding|molecular_function	IPI	UniProtKB:Q96LI6	PMID:32814053
PECAM1	protein binding|binding|molecular_function	IPI	UniProtKB:Q96PV4	PMID:32814053
PECAM1	protein binding|binding|molecular_function	IPI	UniProtKB:Q99504	PMID:32814053
PECAM1	protein binding|binding|molecular_function	IPI	UniProtKB:Q99619	PMID:32814053
PECAM1	protein binding|binding|molecular_function	IPI	UniProtKB:Q99944	PMID:32814053
PECAM1	protein binding|binding|molecular_function	IPI	UniProtKB:Q9BQ29	PMID:32814053
PECAM1	protein binding|binding|molecular_function	IPI	UniProtKB:Q9GZQ6	PMID:32814053
PECAM1	protein binding|binding|molecular_function	IPI	UniProtKB:Q9H270	PMID:32814053
PECAM1	protein binding|binding|molecular_function	IPI	UniProtKB:Q9H7C4	PMID:32814053
PECAM1	protein binding|binding|molecular_function	IPI	UniProtKB:Q9HB63	PMID:32814053
PECAM1	protein binding|binding|molecular_function	IPI	UniProtKB:Q9NS73-5	PMID:32814053
PECAM1	protein binding|binding|molecular_function	IPI	UniProtKB:Q9NX09	PMID:32814053
PECAM1	protein binding|binding|molecular_function	IPI	UniProtKB:Q9P286	PMID:32814053
PECAM1	protein binding|binding|molecular_function	IPI	UniProtKB:Q9UJD0	PMID:32814053
PECAM1	protein binding|binding|molecular_function	IPI	UniProtKB:Q9UMX3	PMID:32814053
PECAM1	protein binding|binding|molecular_function	IPI	UniProtKB:Q9UQM7	PMID:32814053
PECAM1	protein binding|binding|molecular_function	IPI	UniProtKB:Q9Y3D0	PMID:32814053
PECAM1	protein binding|binding|molecular_function	IPI	UniProtKB:P12931	PMID:9162084
PECAM1	protein binding|binding|molecular_function	IPI	UniProtKB:Q06124	PMID:9312087
PECAM1	protein binding|binding|molecular_function	IPI	UniProtKB:P29350	PMID:9774457
PECAM1	protein binding|binding|molecular_function	IPI	UniProtKB:Q06124	PMID:9774457
PECAM1	extracellular space|biological entity|anatomical entity|cellular anatomical entity|extracellular region|cellular_component	IDA		PMID:9290466
PECAM1	material anatomical entity|cell|connected anatomical structure|biological entity|anatomical entity|membrane|cellular anatomical entity|cellular_component|plasma membrane|cell periphery	IDA		PMID:17464107
PECAM1	material anatomical entity|cell|connected anatomical structure|biological entity|anatomical entity|membrane|cellular anatomical entity|cellular_component|plasma membrane|cell periphery	TAS		Reactome:R-HSA-202702
PECAM1	material anatomical entity|cell|connected anatomical structure|biological entity|anatomical entity|membrane|cellular anatomical entity|cellular_component|plasma membrane|cell periphery	TAS		Reactome:R-HSA-210277
PECAM1	material anatomical entity|cell|connected anatomical structure|biological entity|anatomical entity|membrane|cellular anatomical entity|cellular_component|plasma membrane|cell periphery	TAS		Reactome:R-HSA-210283
PECAM1	material anatomical entity|cell|connected anatomical structure|biological entity|anatomical entity|membrane|cellular anatomical entity|cellular_component|plasma membrane|cell periphery	TAS		Reactome:R-HSA-210285
PECAM1	material anatomical entity|cell|connected anatomical structure|biological entity|anatomical entity|membrane|cellular anatomical entity|cellular_component|plasma membrane|cell periphery	TAS		Reactome:R-HSA-210290
PECAM1	material anatomical entity|cell|connected anatomical structure|biological entity|anatomical entity|membrane|cellular anatomical entity|cellular_component|plasma membrane|cell periphery	TAS		Reactome:R-HSA-210291
PECAM1	material anatomical entity|cell|connected anatomical structure|biological entity|anatomical entity|membrane|cellular anatomical entity|cellular_component|plasma membrane|cell periphery	TAS		Reactome:R-HSA-210294
PECAM1	material anatomical entity|cell|connected anatomical structure|biological entity|anatomical entity|membrane|cellular anatomical entity|cellular_component|plasma membrane|cell periphery	TAS		Reactome:R-HSA-210304
PECAM1	material anatomical entity|cell|connected anatomical structure|biological entity|anatomical entity|membrane|cellular anatomical entity|cellular_component|plasma membrane|cell periphery	TAS		Reactome:R-HSA-432143
PECAM1	material anatomical entity|cell|connected anatomical structure|biological entity|anatomical entity|membrane|cellular anatomical entity|cellular_component|plasma membrane|cell periphery	TAS		Reactome:R-HSA-435244
PECAM1	material anatomical entity|cell|connected anatomical structure|biological entity|anatomical entity|membrane|cellular anatomical entity|cellular_component|plasma membrane|cell periphery	TAS		Reactome:R-HSA-481044
PECAM1	material anatomical entity|cell|connected anatomical structure|biological entity|anatomical entity|membrane|cellular anatomical entity|cellular_component|plasma membrane|cell periphery	TAS		Reactome:R-HSA-6798743
PECAM1	cell-cell junction|anchoring junction|biological entity|anatomical entity|cell junction|cellular anatomical entity|cellular_component	IDA		PMID:15572031
PECAM1	biological_process|vesicle-mediated transport|establishment of localization|localization|phagocytosis|transport|cellular process	IDA		PMID:12110892
PECAM1	biological_process|cell-cell adhesion via plasma-membrane adhesion molecules|cell adhesion|homophilic cell adhesion via plasma membrane adhesion molecules|cell-cell adhesion|cellular process|biological adhesion	IMP		PMID:27958302
PECAM1	biological_process|cell adhesion|cell-cell adhesion|leukocyte cell-cell adhesion|cellular process|biological adhesion	IMP		PMID:17580308
PECAM1	biological regulation|biological_process|regulation of cellular process|signal transduction|cell communication|signaling|cellular response to stimulus|regulation of biological process|cellular process|response to stimulus	TAS		PMID:7994021
PECAM1	biological_process|cell recognition|cellular process	TAS		PMID:1690453
PECAM1	biological_process|extracellular structure organization|extracellular matrix organization|cellular component organization|cellular component organization or biogenesis|external encapsulating structure organization|cellular process	TAS		Reactome:R-HSA-1474244
PECAM1	biological regulation|biological_process|regulation of locomotion|locomotion|positive regulation of cellular component movement|regulation of cellular component movement|positive regulation of biological process|cellular process|positive regulation of locomotion|cell motility|localization|regulation of cellular process|regulation of localization|positive regulation of cellular process|movement of…	IDA		PMID:15572031
PECAM1	intracellular organelle|cell|biological entity|secretory granule|cellular anatomical entity|organelle|organelle membrane|cellular_component|intracellular anatomical structure|membrane-bounded organelle|material anatomical entity|secretory granule membrane|cytoplasmic vesicle membrane|connected anatomical structure|secretory vesicle|cytoplasm|anatomical entity|vesicle membrane|bounding membrane of…	TAS		Reactome:R-HSA-6798743
PECAM1	intracellular organelle|cell|blood cell|organelle|cellular_component|membrane-bounded organelle|material anatomical entity|secretory granule membrane|connected anatomical structure|secretory vesicle|anatomical entity|cytoplasmic vesicle|biogenic amine secreting cell|serotonin secreting cell|platelet|eukaryotic cell|intracellular vesicle|secretory cell|platelet alpha granule|platelet alpha granule…	TAS		Reactome:R-HSA-481044
PECAM1	protein-containing complex|cellular_component	IDA		PMID:26607202
PECAM1	tissue homeostasis|biological regulation|biological attribute|biological_process|regulation of biological quality|homeostatic process|multicellular organismal homeostasis|quality|maintenance of blood-brain barrier|multicellular organismal process|anatomical structure homeostasis	NAS		PMID:30280653
PECAM1	biological_process|monocyte extravasation|locomotion|cellular process|immune system process|cell motility|localization|localization of cell|cellular extravasation|mononuclear cell migration|movement of cell or subcellular component|leukocyte migration|cell migration|myeloid leukocyte migration	IMP		PMID:11078691
PECAM1	identical protein binding|protein homodimerization activity|protein binding|protein dimerization activity|binding|molecular_function	IDA		PMID:26702061
PECAM1	identical protein binding|protein homodimerization activity|protein binding|protein dimerization activity|binding|molecular_function	IDA		PMID:27958302
PECAM1	nucleate cell|neutrophil activation involved in immune response|exocytosis|leukocyte mediated immunity|leukocyte activation involved in immune response|immune response|cellular localization|motile cell|leukocyte|regulated exocytosis|neutrophil|establishment of localization in cell|export from cell|eukaryotic cell|biological_process|secretion|somatic cell|neutrophil degranulation|immune effector p…	TAS		Reactome:R-HSA-6798695
PECAM1	biological entity|anatomical entity|membrane raft|membrane|membrane microdomain|cellular anatomical entity|cellular_component	IEA	UniProtKB-SubCell:SL-0370	GO_REF:0000044
PECAM1	peptidyl-tyrosine phosphorylation|protein modification process|positive regulation of nitrogen compound metabolic process|regulation of nitrogen compound metabolic process|primary metabolic process|cellular metabolic process|positive regulation of biological process|regulation of protein metabolic process|positive regulation of protein metabolic process|peptidyl-amino acid modification|regulation…	IMP		PMID:26706435
PECAM1	cell motility|biological_process|localization|localization of cell|locomotion|movement of cell or subcellular component|leukocyte migration|cell migration|cellular process|immune system process	TAS		Reactome:R-HSA-202733
PECAM1	cell motility|biological_process|localization|localization of cell|movement of cell or subcellular component|locomotion|cellular extravasation|diapedesis|leukocyte migration|cell migration|cellular process|immune system process	IDA		PMID:19342684
PECAM1	biological_process|anatomical structure development|endothelial cell differentiation|epithelial cell development|epithelium development|cell development|establishment of endothelial barrier|cellular developmental process|tissue development|cellular process|endothelium development|epithelial cell differentiation|endothelial cell development|cell differentiation|developmental process	IMP		PMID:7589563
PECAM1	extracellular vesicle|extracellular space|extracellular exosome|biological entity|anatomical entity|extracellular organelle|vesicle|cellular anatomical entity|organelle|extracellular region|cellular_component|membrane-bounded organelle	HDA		PMID:20458337
PECAM1	biological_process|cell-cell junction assembly|cell junction organization|cellular component assembly|cellular process|cell-cell junction organization|cellular component biogenesis|apical junction assembly|bicellular tight junction assembly|cellular component organization|tight junction assembly|tight junction organization|cellular component organization or biogenesis|cell junction assembly	IMP		PMID:26607202
PECAM1	multicellular organism development|anatomical structure development|animal organ development|epithelium development|kidney epithelium development|renal system vasculature development|endothelium development|blood vessel development|kidney development|vasculature development|renal system development|nephron development|developmental process|multicellular organismal process|nephron epithelium devel…	IEP		PMID:17464107
PECAM1	biological_process|locomotion|cellular process|immune system process|cell motility|neutrophil migration|localization|localization of cell|granulocyte migration|cellular extravasation|movement of cell or subcellular component|neutrophil extravasation|leukocyte migration|cell migration|myeloid leukocyte migration	IMP		PMID:17580308
PECAM1	biological_process|locomotion|cellular process|immune system process|cell motility|neutrophil migration|localization|localization of cell|granulocyte migration|cellular extravasation|movement of cell or subcellular component|neutrophil extravasation|leukocyte migration|cell migration|myeloid leukocyte migration	IMP		PMID:22266279
PECAM1	biological_process|cell adhesion|cell-cell adhesion|cellular process|biological adhesion	IDA		PMID:15572031
PECAM1	biological_process|cell-cell adhesion via plasma-membrane adhesion molecules|cell adhesion|cell-cell adhesion|cellular process|biological adhesion	IMP		PMID:17580308
PECAM1	positive regulation of protein localization to cell-cell junction|biological regulation|biological_process|protein localization to cell-cell junction|regulation of protein localization to cell-cell junction|regulation of protein localization|protein localization|protein localization to cell junction|positive regulation of biological process|regulation of localization|localization|macromolecule lo…	IDA		PMID:26706435
PECAM1	cell|biological entity|cellular anatomical entity|cellular_component|plasma membrane|material anatomical entity|integral component of plasma membrane|connected anatomical structure|anatomical entity|membrane|integral component of membrane|intrinsic component of plasma membrane|intrinsic component of membrane|cell periphery	IBA	PANTHER:PTN002607978|UniProtKB:P31994|MGI:MGI:95494	PMID:21873635
PECAM1	biological regulation|biological_process|regulation of cellular process|signal transduction|cell communication|signaling|cellular response to stimulus|cell surface receptor signaling pathway|regulation of biological process|cellular process|response to stimulus	IBA	PANTHER:PTN002607979|MGI:MGI:95500|UniProtKB:P31994|MGI:MGI:95499|MGI:MGI:95494|MGI:MGI:95498	PMID:21873635
PECAM1	molecular transducer activity|transmembrane signaling receptor activity|signaling receptor activity|molecular_function	IBA	PANTHER:PTN002607979|MGI:MGI:2179523|UniProtKB:P31994|MGI:MGI:95500|MGI:MGI:95498|MGI:MGI:95494	PMID:21873635
PECAM1	biological_process|cell-cell adhesion via plasma-membrane adhesion molecules|cell adhesion|cell-cell adhesion|cellular process|biological adhesion	IBA	PANTHER:PTN002607980|UniProtKB:P16284	PMID:21873635
DMBT1	scavenger receptor activity	TAS		PMID:10485905
DMBT1	scavenger receptor activity	NAS		PMID:9288095
DMBT1	protein binding	IPI	UniProtKB:Q8IWL2	PMID:10101009
DMBT1	protein binding	IPI	UniProtKB:Q9BYG5	PMID:14676191
DMBT1	extracellular region	TAS		PMID:14732920
DMBT1	extracellular region	TAS		Reactome:R-HSA-5687284
DMBT1	extracellular space	HDA		PMID:22664934
DMBT1	cytoplasm	IDA		PMID:10485905
DMBT1	endocytosis	IEA	GO:0005044	GO_REF:0000108
DMBT1	multicellular organism development	IEA	UniProtKB-KW:KW-0217	GO_REF:0000043
DMBT1	protein transport	IEA	UniProtKB-KW:KW-0653	GO_REF:0000043
DMBT1	viral process	IEA	UniProtKB-KW:KW-0945	GO_REF:0000043
DMBT1	extrinsic component of membrane	ISS	UniProtKB:Q60997	GO_REF:0000024
DMBT1	phagocytic vesicle membrane	IDA		PMID:10485905
DMBT1	epithelial cell differentiation	NAS		PMID:14676191
DMBT1	epithelial cell differentiation	TAS		PMID:14732920
DMBT1	zymogen binding	ISS	UniProtKB:Q60997	GO_REF:0000024
DMBT1	pattern recognition receptor activity	TAS		PMID:12681477
DMBT1	zymogen granule membrane	ISS	UniProtKB:Q60997	GO_REF:0000024
DMBT1	induction of bacterial agglutination	TAS		PMID:14732920
DMBT1	cellular protein metabolic process	TAS		Reactome:R-HSA-392499
DMBT1	innate immune response	TAS		PMID:10485905
DMBT1	calcium-dependent protein binding	TAS		PMID:10485905
DMBT1	defense response to Gram-negative bacterium	ISS	UniProtKB:Q60997	GO_REF:0000024
DMBT1	defense response to Gram-positive bacterium	ISS	UniProtKB:Q60997	GO_REF:0000024
DMBT1	defense response to virus	IEA	UniProtKB-KW:KW-0051	GO_REF:0000043
DMBT1	extracellular exosome	HDA		PMID:19199708
DMBT1	extracellular space	IBA	PANTHER:PTN002320870|MGI:MGI:3606211|UniProtKB:Q9UGM3	PMID:21873635
DMBT1	extracellular matrix	IBA	PANTHER:PTN002320870|MGI:MGI:106210|MGI:MGI:3606211|RGD:61984	PMID:21873635
DMBT1	defense response	IBA	PANTHER:PTN002320818|MGI:MGI:3606211|MGI:MGI:106210|UniProtKB:Q9UGM3	PMID:21873635
DMBT1	extracellular matrix binding	IBA	PANTHER:PTN002320870|MGI:MGI:3606211	PMID:21873635
DMBT1	detection of bacterial lipoprotein	IBA	PANTHER:PTN002320818|MGI:MGI:3606211	PMID:21873635
