# Supplementary material for: NFAT as a Biomarker and Therapeutic Target in Non–Small Cell Lung Cancer–Related Brain Metastasis
Source: Front Oncol. 2021 Nov 30;11:781150. doi: 10.3389/fonc.2021.781150 (PMC8669620; doi:10.3389/fonc.2021.781150)
Supplement: Supplementary file 6 [file DataSheet_6.xls]

## Sheet: 2ceac0c8-1a8e-47e4-ad63-9e1f7a8
Category	ID	Name	Source	p-value	q-value Bonferroni	q-value FDR B&H	q-value FDR B&Y	Hit Count in Query List	Hit Count in Genome	Hit in Query List
Pathway	M9809	Cytokine-cytokine receptor interaction	MSigDB C2 BIOCARTA (v7.3)	6.888e-07	0.0001398	7.535e-05	0.000444	4	265	IL6,IL11,IL7R,CCL2
Pathway	83051	Cytokine-cytokine receptor interaction	BioSystems: KEGG	7.424e-07	0.0001507	7.535e-05	0.000444	4	270	IL6,IL11,IL7R,CCL2
Pathway	M22051	Low-density lipoprotein (LDL) pathway during atherogenesis	MSigDB C2 BIOCARTA (v7.3)	1.615e-06	0.0003278	0.0001093	0.000644	2	6	IL6,CCL2
Pathway	M6856	Hematopoietic cell lineage	MSigDB C2 BIOCARTA (v7.3)	2.491e-06	0.0005057	0.0001121	0.0006604	3	87	IL6,IL11,IL7R
Pathway	200309	Rheumatoid arthritis	BioSystems: KEGG	2.76e-06	0.0005603	0.0001121	0.0006604	3	90	IL6,IL11,CCL2
Pathway	83078	Hematopoietic cell lineage	BioSystems: KEGG	3.461e-06	0.0007027	0.0001171	0.0006901	3	97	IL6,IL11,IL7R
Pathway	1269318	Signaling by Interleukins	BioSystems: REACTOME	1.105e-05	0.002244	0.0002283	0.001345	4	531	IL6,IL11,IL7R,CCL2
Pathway	M9367	Erythrocyte Differentiation Pathway	MSigDB C2 BIOCARTA (v7.3)	1.129e-05	0.002292	0.0002283	0.001345	2	15	IL6,IL11
Pathway	M39888	COVID-19 Adverse Outcome Pathway	MSigDB C2 BIOCARTA (v7.3)	1.129e-05	0.002292	0.0002283	0.001345	2	15	IL6,CCL2
Pathway	M5298	Regulation of hematopoiesis by cytokines	MSigDB C2 BIOCARTA (v7.3)	1.129e-05	0.002292	0.0002283	0.001345	2	15	IL6,IL11
Pathway	M17411	Jak-STAT signaling pathway	MSigDB C2 BIOCARTA (v7.3)	1.42e-05	0.002882	0.0002283	0.001345	3	155	IL6,IL11,IL7R
Pathway	83077	Jak-STAT signaling pathway	BioSystems: KEGG	1.448e-05	0.002938	0.0002283	0.001345	3	156	IL6,IL11,IL7R
Pathway	M39512	ncRNAs involved in STAT3 signaling in hepatocellular carcinoma	MSigDB C2 BIOCARTA (v7.3)	1.462e-05	0.002968	0.0002283	0.001345	2	17	IL6,IL11
Pathway	M39711	Cytokines and Inflammatory Response	MSigDB C2 BIOCARTA (v7.3)	3.489e-05	0.007082	0.0005059	0.002981	2	26	IL6,IL11
Pathway	1339142	Interleukin-6 family signaling	BioSystems: REACTOME	3.767e-05	0.007648	0.0005098	0.003004	2	27	IL6,IL11
Pathway	M6910	Cytokines and Inflammatory Response	MSigDB C2 BIOCARTA (v7.3)	4.356e-05	0.008844	0.0005527	0.003257	2	29	IL6,IL11
Pathway	1269310	Cytokine Signaling in Immune system	BioSystems: REACTOME	4.662e-05	0.009464	0.0005567	0.00328	4	763	IL6,IL11,IL7R,CCL2
Pathway	169349	Validated transcriptional targets of AP1 family members Fra1 and Fra2	BioSystems: Pathway Interaction Database	6.015e-05	0.01221	0.0006784	0.003998	2	34	IL6,CCL2
Pathway	M65	Validated transcriptional targets of AP1 family members Fra1 and Fra2	MSigDB C2 BIOCARTA (v7.3)	7.138e-05	0.01449	0.00069	0.004066	2	37	IL6,CCL2
Pathway	M196	IL23-mediated signaling events	MSigDB C2 BIOCARTA (v7.3)	7.138e-05	0.01449	0.00069	0.004066	2	37	IL6,CCL2
Pathway	138000	IL23-mediated signaling events	BioSystems: Pathway Interaction Database	7.138e-05	0.01449	0.00069	0.004066	2	37	IL6,CCL2
Pathway	M39452	TNF related weak inducer of apoptosis (TWEAK) Signaling Pathway	MSigDB C2 BIOCARTA (v7.3)	9.221e-05	0.01872	0.0008138	0.004796	2	42	IL6,CCL2
Pathway	M39744	Fibrin Complement Receptor 3 Signaling Pathway	MSigDB C2 BIOCARTA (v7.3)	9.221e-05	0.01872	0.0008138	0.004796	2	42	IL6,CCL2
Pathway	M39380	Thymic Stromal LymphoPoietin (TSLP) Signaling Pathway	MSigDB C2 BIOCARTA (v7.3)	0.0001157	0.02348	0.0009459	0.005574	2	47	IL6,IL7R
Pathway	M39427	Differentiation Pathway	MSigDB C2 BIOCARTA (v7.3)	0.0001207	0.0245	0.0009459	0.005574	2	48	IL6,IL11
Pathway	1470924	Interleukin-10 signaling	BioSystems: REACTOME	0.0001258	0.02554	0.0009459	0.005574	2	49	IL6,CCL2
Pathway	152665	Malaria	BioSystems: KEGG	0.0001258	0.02554	0.0009459	0.005574	2	49	IL6,CCL2
Pathway	M39782	Netrin-UNC5B signaling Pathway	MSigDB C2 BIOCARTA (v7.3)	0.0001418	0.02879	0.001028	0.006058	2	52	CDH5,CCL2
Pathway	M39337	Vitamin B12 Metabolism	MSigDB C2 BIOCARTA (v7.3)	0.0001473	0.02991	0.00103	0.006072	2	53	IL6,CCL2
Pathway	M5883	Genes encoding secreted soluble factors	MSigDB C2 BIOCARTA (v7.3)	0.0001523	0.03091	0.00103	0.006072	3	343	IL6,IL11,CCL2
Pathway	M15569	NOD-like receptor signaling pathway	MSigDB C2 BIOCARTA (v7.3)	0.0002019	0.04099	0.001322	0.007792	2	62	IL6,CCL2
Pathway	M39477	Lung fibrosis	MSigDB C2 BIOCARTA (v7.3)	0.0002085	0.04233	0.001323	0.007795	2	63	IL6,CCL2
Pathway	M40067	SARS-CoV-2 Innate Immunity Evasion and Cell-specific immune response	MSigDB C2 BIOCARTA (v7.3)	0.000243	0.04934	0.001494	0.008806	2	68	IL6,CCL2
Pathway	M167	AP-1 transcription factor network	MSigDB C2 BIOCARTA (v7.3)	0.0002576	0.05229	0.001494	0.008806	2	70	IL6,CCL2
Pathway	M39568	Non-genomic actions of 1,25 dihydroxyvitamin D3	MSigDB C2 BIOCARTA (v7.3)	0.000265	0.0538	0.001494	0.008806	2	71	IL6,CCL2
Pathway	M40042	Glucocorticoid Receptor Pathway	MSigDB C2 BIOCARTA (v7.3)	0.000265	0.0538	0.001494	0.008806	2	71	IL11,CCL2
Pathway	M39617	Folate Metabolism	MSigDB C2 BIOCARTA (v7.3)	0.0002802	0.05687	0.001537	0.009058	2	73	IL6,CCL2
Pathway	PW:0000516	Interleukin-6 signaling	Pathway Ontology	0.0003671	0.07451	0.001961	0.01155	1	1	IL6
Pathway	M39385	Selenium Micronutrient Network	MSigDB C2 BIOCARTA (v7.3)	0.0004354	0.08839	0.002245	0.01323	2	91	IL6,CCL2
Pathway	P00036	Interleukin signaling pathway	PantherDB	0.000445	0.09034	0.002245	0.01323	2	92	IL6,IL11
Pathway	1474301	IL-17 signaling pathway	BioSystems: KEGG	0.0004547	0.09231	0.002245	0.01323	2	93	IL6,CCL2
Pathway	M39662	TNF alpha Signaling Pathway	MSigDB C2 BIOCARTA (v7.3)	0.0004645	0.0943	0.002245	0.01323	2	94	IL6,CCL2
Pathway	1319988	AGE-RAGE signaling pathway in diabetic complications	BioSystems: KEGG	0.0005152	0.1046	0.002432	0.01433	2	99	IL6,CCL2
Pathway	147809	Chagas disease (American trypanosomiasis)	BioSystems: KEGG	0.0005468	0.111	0.002523	0.01487	2	102	IL6,CCL2
Pathway	812256	TNF signaling pathway	BioSystems: KEGG	0.0006128	0.1244	0.002764	0.01629	2	108	IL6,CCL2
Pathway	1470923	Interleukin-4 and 13 signaling	BioSystems: REACTOME	0.0006825	0.1386	0.003012	0.01775	2	114	IL6,CCL2
Pathway	M39341	Spinal Cord Injury	MSigDB C2 BIOCARTA (v7.3)	0.0007434	0.1509	0.003211	0.01892	2	119	IL6,CCL2
Pathway	921162	FoxO signaling pathway	BioSystems: KEGG	0.0009138	0.1855	0.003864	0.02277	2	132	IL6,IL7R
Pathway	1474302	Fluid shear stress and atherosclerosis	BioSystems: KEGG	0.001056	0.2145	0.004377	0.02579	2	142	CDH5,CCL2
Pathway	M39806	Nonalcoholic fatty liver disease	MSigDB C2 BIOCARTA (v7.3)	0.001339	0.2718	0.005435	0.03203	2	160	IL6,CCL2
Pathway	122191	NOD-like receptor signaling pathway	BioSystems: KEGG	0.00151	0.3065	0.005986	0.03528	2	170	IL6,CCL2
Pathway	M5885	Ensemble of genes encoding ECM-associated proteins including ECM-affilaited proteins, ECM regulators and secreted factors	MSigDB C2 BIOCARTA (v7.3)	0.001534	0.3113	0.005986	0.03528	3	751	IL6,IL11,CCL2
Pathway	217173	Influenza A	BioSystems: KEGG	0.001563	0.3173	0.005986	0.03528	2	173	IL6,CCL2
Pathway	377873	Herpes simplex infection	BioSystems: KEGG	0.001785	0.3623	0.006709	0.03954	2	185	IL6,CCL2
Pathway	M22069	Msp/Ron Receptor Signaling Pathway	MSigDB C2 BIOCARTA (v7.3)	0.0022	0.4466	0.00812	0.04785	1	6	CCL2
Pathway	1269505	MAPK1 (ERK2) activation	BioSystems: REACTOME	0.003299	0.6696	0.01175	0.06923	1	9	IL6
Pathway	M39757	Role of Altered Glycolysation of MUC1 in Tumour Microenvironment	MSigDB C2 BIOCARTA (v7.3)	0.003299	0.6696	0.01175	0.06923	1	9	IL6
Pathway	PW:0000244	Angiotensin II signaling	Pathway Ontology	0.003665	0.7439	0.01261	0.0743	1	10	CCL2
Pathway	1269504	MAPK3 (ERK1) activation	BioSystems: REACTOME	0.003665	0.7439	0.01261	0.0743	1	10	IL6
Pathway	M5889	Ensemble of genes encoding extracellular matrix and extracellular matrix-associated proteins	MSigDB C2 BIOCARTA (v7.3)	0.003792	0.7699	0.01283	0.07561	3	1026	IL6,IL11,CCL2
Pathway	M39818	IL-18 signaling pathway	MSigDB C2 BIOCARTA (v7.3)	0.00401	0.8141	0.0132	0.07777	2	279	IL6,CCL2
Pathway	1269325	Interleukin-6 signaling	BioSystems: REACTOME	0.00403	0.8182	0.0132	0.07777	1	11	IL6
Pathway	M39796	IL-10 Anti-inflammatory Signaling Pathway	MSigDB C2 BIOCARTA (v7.3)	0.004396	0.8924	0.01417	0.08348	1	12	IL6
Pathway	M6778	IL-10 Anti-inflammatory Signaling Pathway	MSigDB C2 BIOCARTA (v7.3)	0.004762	0.9667	0.01487	0.08764	1	13	IL6
Pathway	M18928	IL 5 Signaling Pathway	MSigDB C2 BIOCARTA (v7.3)	0.004762	0.9667	0.01487	0.08764	1	13	IL6
Pathway	M39428	Nuclear Receptors Meta-Pathway	MSigDB C2 BIOCARTA (v7.3)	0.005278	1	0.01623	0.09567	2	321	IL11,CCL2
Pathway	M19422	IL 17 Signaling Pathway	MSigDB C2 BIOCARTA (v7.3)	0.005493	1	0.01664	0.09807	1	15	IL6
Pathway	M1296	IL-7 Signal Transduction	MSigDB C2 BIOCARTA (v7.3)	0.005858	1	0.01707	0.1006	1	16	IL7R
Pathway	692234	PI3K-Akt signaling pathway	BioSystems: KEGG	0.005974	1	0.01707	0.1006	2	342	IL6,IL7R
Pathway	M39736	PI3K-Akt Signaling Pathway	MSigDB C2 BIOCARTA (v7.3)	0.006077	1	0.01707	0.1006	2	345	IL6,IL7R
Pathway	M39807	Platelet-mediated interactions with vascular and circulating cells	MSigDB C2 BIOCARTA (v7.3)	0.006223	1	0.01707	0.1006	1	17	CCL2
Pathway	M3952	Cells and Molecules involved in local acute inflammatory response	MSigDB C2 BIOCARTA (v7.3)	0.006223	1	0.01707	0.1006	1	17	IL6
Pathway	M39733	Cells and Molecules involved in local acute inflammatory response	MSigDB C2 BIOCARTA (v7.3)	0.006223	1	0.01707	0.1006	1	17	IL6
Pathway	M2349	Pertussis toxin-insensitive CCR5 Signaling in Macrophage	MSigDB C2 BIOCARTA (v7.3)	0.006223	1	0.01707	0.1006	1	17	CCL2
Pathway	M39473	Overview of nanoparticle effects	MSigDB C2 BIOCARTA (v7.3)	0.006954	1	0.01857	0.1095	1	19	IL6
Pathway	M17406	Cytokine Network	MSigDB C2 BIOCARTA (v7.3)	0.006954	1	0.01857	0.1095	1	19	IL6
Pathway	M39701	LTF danger signal response pathway	MSigDB C2 BIOCARTA (v7.3)	0.007318	1	0.01905	0.1122	1	20	IL6
Pathway	1339143	IL-6-type cytokine receptor ligand interactions	BioSystems: REACTOME	0.007318	1	0.01905	0.1122	1	20	IL11
Pathway	M5489	IL 6 signaling pathway	MSigDB C2 BIOCARTA (v7.3)	0.007683	1	0.01926	0.1135	1	21	IL6
Pathway	M39876	Pathogenesis of SARS-CoV-2 Mediated by nsp9-nsp10 Complex	MSigDB C2 BIOCARTA (v7.3)	0.007683	1	0.01926	0.1135	1	21	IL6
Pathway	M40039	Galanin receptor pathway	MSigDB C2 BIOCARTA (v7.3)	0.007683	1	0.01926	0.1135	1	21	IL6
Pathway	M39773	Vitamin D in inflammatory diseases	MSigDB C2 BIOCARTA (v7.3)	0.008048	1	0.01968	0.116	1	22	IL6
Pathway	M39414	Transcription factor regulation in adipogenesis	MSigDB C2 BIOCARTA (v7.3)	0.008048	1	0.01968	0.116	1	22	IL6
Pathway	M18719	Role of ERBB2 in Signal Transduction and Oncology	MSigDB C2 BIOCARTA (v7.3)	0.008413	1	0.02002	0.118	1	23	IL6
Pathway	1269503	RAF-independent MAPK1/3 activation	BioSystems: REACTOME	0.008413	1	0.02002	0.118	1	23	IL6
Pathway	PW:0000243	vascular endothelial growth factor signaling	Pathway Ontology	0.008777	1	0.02002	0.118	1	24	CCL2
Pathway	M268	S1P2 pathway	MSigDB C2 BIOCARTA (v7.3)	0.008777	1	0.02002	0.118	1	24	CDH5
Pathway	M40059	NAD Metabolism in Oncogene-Induced Senescence and Mitochondrial Dysfunction-Associated Senescence	MSigDB C2 BIOCARTA (v7.3)	0.008777	1	0.02002	0.118	1	24	IL6
Pathway	138059	S1P2 pathway	BioSystems: Pathway Interaction Database	0.008777	1	0.02002	0.118	1	24	CDH5
Pathway	M39499	IL-7 Signaling Pathway	MSigDB C2 BIOCARTA (v7.3)	0.009141	1	0.02039	0.1202	1	25	IL7R
Pathway	M39399	IL1 and megakaryocytes in obesity	MSigDB C2 BIOCARTA (v7.3)	0.009141	1	0.02039	0.1202	1	25	CCL2
Pathway	M36	IL27-mediated signaling events	MSigDB C2 BIOCARTA (v7.3)	0.009506	1	0.02075	0.1223	1	26	IL6
Pathway	137929	IL27-mediated signaling events	BioSystems: Pathway Interaction Database	0.009506	1	0.02075	0.1223	1	26	IL6
Pathway	M39729	VEGFA-VEGFR2 Signaling Pathway	MSigDB C2 BIOCARTA (v7.3)	0.009666	1	0.02087	0.123	2	438	CDH5,CCL2
Pathway	1268762	ATF4 activates genes	BioSystems: REACTOME	0.00987	1	0.02109	0.1243	1	27	CCL2
Pathway	1269326	Interleukin-7 signaling	BioSystems: REACTOME	0.01023	1	0.02142	0.1262	1	28	IL7R
Pathway	M39735	Extracellular vesicles in the crosstalk of cardiac cells	MSigDB C2 BIOCARTA (v7.3)	0.01023	1	0.02142	0.1262	1	28	IL6
Pathway	1269484	VEGFR2 mediated vascular permeability	BioSystems: REACTOME	0.0106	1	0.02195	0.1294	1	29	CDH5
Pathway	M39561	TLR4 Signaling and Tolerance	MSigDB C2 BIOCARTA (v7.3)	0.01096	1	0.02225	0.1311	1	30	IL6
Pathway	1268761	PERK regulates gene expression	BioSystems: REACTOME	0.01096	1	0.02225	0.1311	1	30	CCL2
Pathway	1440526	Antifolate resistance	BioSystems: KEGG	0.01133	1	0.02232	0.1315	1	31	IL6
Pathway	M12095	Signal transduction through IL1R	MSigDB C2 BIOCARTA (v7.3)	0.01133	1	0.02232	0.1315	1	31	IL6
Pathway	1270234	Adherens junctions interactions	BioSystems: REACTOME	0.01133	1	0.02232	0.1315	1	31	CDH5
Pathway	M39364	Development and heterogeneity of the ILC family	MSigDB C2 BIOCARTA (v7.3)	0.01169	1	0.02282	0.1345	1	32	IL6
Pathway	M39745	Resistin as a regulator of inflammation	MSigDB C2 BIOCARTA (v7.3)	0.01205	1	0.0233	0.1373	1	33	IL6
Pathway	M39803	Signal transduction through IL1R	MSigDB C2 BIOCARTA (v7.3)	0.01278	1	0.02337	0.1377	1	35	IL6
Pathway	194384	African trypanosomiasis	BioSystems: KEGG	0.01278	1	0.02337	0.1377	1	35	IL6
Pathway	M13036	Prion diseases	MSigDB C2 BIOCARTA (v7.3)	0.01278	1	0.02337	0.1377	1	35	IL6
Pathway	101144	Prion diseases	BioSystems: KEGG	0.01278	1	0.02337	0.1377	1	35	IL6
Pathway	M39529	Photodynamic therapy-induced NF-kB survival signaling	MSigDB C2 BIOCARTA (v7.3)	0.01278	1	0.02337	0.1377	1	35	IL6
Pathway	M4085	Primary immunodeficiency	MSigDB C2 BIOCARTA (v7.3)	0.01278	1	0.02337	0.1377	1	35	IL7R
Pathway	M22	GMCSF-mediated signaling events	MSigDB C2 BIOCARTA (v7.3)	0.01314	1	0.02382	0.1404	1	36	CCL2
Pathway	83125	Primary immunodeficiency	BioSystems: KEGG	0.01351	1	0.02426	0.143	1	37	IL7R
Pathway	M39504	Sleep regulation	MSigDB C2 BIOCARTA (v7.3)	0.01387	1	0.0247	0.1455	1	38	IL6
Pathway	M39786	Interactions between immune cells and microRNAs in tumor microenvironment	MSigDB C2 BIOCARTA (v7.3)	0.01459	1	0.02573	0.1516	1	40	CCL2
Pathway	M13519	Graft-versus-host disease	MSigDB C2 BIOCARTA (v7.3)	0.01496	1	0.02573	0.1516	1	41	IL6
Pathway	M159	amb2 Integrin signaling	MSigDB C2 BIOCARTA (v7.3)	0.01496	1	0.02573	0.1516	1	41	IL6
Pathway	83124	Graft-versus-host disease	BioSystems: KEGG	0.01496	1	0.02573	0.1516	1	41	IL6
Pathway	M39656	IL-6 signaling pathway	MSigDB C2 BIOCARTA (v7.3)	0.01568	1	0.02653	0.1563	1	43	IL6
Pathway	137932	IL6-mediated signaling events	BioSystems: Pathway Interaction Database	0.01568	1	0.02653	0.1563	1	43	IL6
Pathway	M39716	Interleukin-11 Signaling Pathway	MSigDB C2 BIOCARTA (v7.3)	0.01604	1	0.02692	0.1586	1	44	IL11
Pathway	M183	IL6-mediated signaling events	MSigDB C2 BIOCARTA (v7.3)	0.01713	1	0.0285	0.168	1	47	IL6
Pathway	M615	Intestinal immune network for IgA production	MSigDB C2 BIOCARTA (v7.3)	0.01749	1	0.02864	0.1688	1	48	IL6
Pathway	137945	amb2 Integrin signaling	BioSystems: Pathway Interaction Database	0.01749	1	0.02864	0.1688	1	48	IL6
Pathway	128760	Intestinal immune network for IgA production	BioSystems: KEGG	0.01785	1	0.029	0.1709	1	49	IL6
Pathway	M39413	Hepatitis C and Hepatocellular Carcinoma	MSigDB C2 BIOCARTA (v7.3)	0.01822	1	0.02935	0.1729	1	50	IL6
Pathway	M39438	Photodynamic therapy-induced AP-1 survival signaling.	MSigDB C2 BIOCARTA (v7.3)	0.01858	1	0.02969	0.175	1	51	IL6
Pathway	M39688	Apoptosis-related network due to altered Notch3 in ovarian cancer	MSigDB C2 BIOCARTA (v7.3)	0.01966	1	0.03103	0.1828	1	54	IL7R
Pathway	469200	Legionellosis	BioSystems: KEGG	0.02002	1	0.03103	0.1828	1	55	IL6
Pathway	138006	ATF-2 transcription factor network	BioSystems: Pathway Interaction Database	0.02002	1	0.03103	0.1828	1	55	IL6
Pathway	M11844	Cytosolic DNA-sensing pathway	MSigDB C2 BIOCARTA (v7.3)	0.02002	1	0.03103	0.1828	1	55	IL6
Pathway	M39346	IL-1 signaling pathway	MSigDB C2 BIOCARTA (v7.3)	0.02074	1	0.03166	0.1866	1	57	CCL2
Pathway	M100	SHP2 signaling	MSigDB C2 BIOCARTA (v7.3)	0.02074	1	0.03166	0.1866	1	57	IL6
Pathway	M166	ATF-2 transcription factor network	MSigDB C2 BIOCARTA (v7.3)	0.02147	1	0.03252	0.1916	1	59	IL6
Pathway	M39366	Hematopoietic Stem Cell Differentiation	MSigDB C2 BIOCARTA (v7.3)	0.02255	1	0.03366	0.1983	1	62	IL6
Pathway	1270233	Cell-cell junction organization	BioSystems: REACTOME	0.02255	1	0.03366	0.1983	1	62	CDH5
Pathway	M39354	miRNAs involvement in the immune response in sepsis	MSigDB C2 BIOCARTA (v7.3)	0.02291	1	0.0337	0.1986	1	63	IL6
Pathway	137940	Signaling events mediated by VEGFR1 and VEGFR2	BioSystems: Pathway Interaction Database	0.02291	1	0.0337	0.1986	1	63	CDH5
Pathway	125137	Cytosolic DNA-sensing pathway	BioSystems: KEGG	0.02327	1	0.03378	0.1991	1	64	IL6
Pathway	137928	LPA receptor mediated events	BioSystems: Pathway Interaction Database	0.02363	1	0.03378	0.1991	1	65	IL6
Pathway	M15	LPA receptor mediated events	MSigDB C2 BIOCARTA (v7.3)	0.02363	1	0.03378	0.1991	1	65	IL6
Pathway	842771	Inflammatory bowel disease (IBD)	BioSystems: KEGG	0.02363	1	0.03378	0.1991	1	65	IL6
Pathway	M39562	Oncostatin M Signaling Pathway	MSigDB C2 BIOCARTA (v7.3)	0.02399	1	0.03405	0.2007	1	66	CCL2
Pathway	M237	Signaling events mediated by VEGFR1 and VEGFR2	MSigDB C2 BIOCARTA (v7.3)	0.02507	1	0.03534	0.2082	1	69	CDH5
Pathway	M40062	p53 transcriptional gene network	MSigDB C2 BIOCARTA (v7.3)	0.02615	1	0.0366	0.2157	1	72	CCL2
Pathway	M39837	Cytosolic DNA-sensing pathway	MSigDB C2 BIOCARTA (v7.3)	0.02686	1	0.03735	0.2201	1	74	IL6
Pathway	218111	Pertussis	BioSystems: KEGG	0.02758	1	0.03809	0.2245	1	76	IL6
Pathway	1404798	EGFR tyrosine kinase inhibitor resistance	BioSystems: KEGG	0.02866	1	0.03905	0.2301	1	79	IL6
Pathway	M39824	Regulatory circuits of the STAT3 signaling pathway	MSigDB C2 BIOCARTA (v7.3)	0.02866	1	0.03905	0.2301	1	79	IL7R
Pathway	138014	Glucocorticoid receptor regulatory network	BioSystems: Pathway Interaction Database	0.02973	1	0.03993	0.2353	1	82	IL6
Pathway	M115	Glucocorticoid receptor regulatory network	MSigDB C2 BIOCARTA (v7.3)	0.02973	1	0.03993	0.2353	1	82	IL6
Pathway	114229	Hypertrophic cardiomyopathy (HCM)	BioSystems: KEGG	0.03009	1	0.03993	0.2353	1	83	IL6
Pathway	M8728	Hypertrophic cardiomyopathy (HCM)	MSigDB C2 BIOCARTA (v7.3)	0.03009	1	0.03993	0.2353	1	83	IL6
Pathway	M39839	EGFR Tyrosine Kinase Inhibitor Resistance	MSigDB C2 BIOCARTA (v7.3)	0.03045	1	0.04014	0.2365	1	84	IL6
Pathway	375172	Salmonella infection	BioSystems: KEGG	0.03117	1	0.04082	0.2405	1	86	IL6
Pathway	M39776	Viral Acute Myocarditis	MSigDB C2 BIOCARTA (v7.3)	0.03152	1	0.04102	0.2417	1	87	IL6
Pathway	1270232	Cell junction organization	BioSystems: REACTOME	0.03224	1	0.04168	0.2456	1	89	CDH5
Pathway	M39725	T-Cell antigen Receptor (TCR) Signaling Pathway	MSigDB C2 BIOCARTA (v7.3)	0.03295	1	0.04234	0.2495	1	91	IL6
Pathway	1268756	Unfolded Protein Response (UPR)	BioSystems: REACTOME	0.03367	1	0.04299	0.2533	1	93	CCL2
Pathway	167324	Amoebiasis	BioSystems: KEGG	0.03474	1	0.04407	0.2597	1	96	IL6
Pathway	M39830	Pathways Regulating Hippo Signaling	MSigDB C2 BIOCARTA (v7.3)	0.03581	1	0.04515	0.2661	1	99	CDH5
Pathway	695200	HIF-1 signaling pathway	BioSystems: KEGG	0.03652	1	0.04576	0.2697	1	101	IL6
Pathway	M3261	Toll-like receptor signaling pathway	MSigDB C2 BIOCARTA (v7.3)	0.03688	1	0.04593	0.2706	1	102	IL6
Pathway	83076	Toll-like receptor signaling pathway	BioSystems: KEGG	0.03759	1	0.04625	0.2725	1	104	IL6
Pathway	M39434	Toll-like Receptor Signaling Pathway	MSigDB C2 BIOCARTA (v7.3)	0.03759	1	0.04625	0.2725	1	104	IL6
Pathway	1469482	Th17 cell differentiation	BioSystems: KEGG	0.03866	1	0.04699	0.2769	1	107	IL6
Pathway	1272486	Insulin resistance	BioSystems: KEGG	0.03866	1	0.04699	0.2769	1	107	IL6
Pathway	M39619	Senescence and Autophagy in Cancer	MSigDB C2 BIOCARTA (v7.3)	0.03901	1	0.04714	0.2778	1	108	IL6
Pathway	1270431	Senescence-Associated Secretory Phenotype (SASP)	BioSystems: REACTOME	0.04008	1	0.04814	0.2837	1	111	IL6
Pathway	83083	Leukocyte transendothelial migration	BioSystems: KEGG	0.04114	1	0.04913	0.2895	1	114	CDH5
Pathway	M2164	Leukocyte transendothelial migration	MSigDB C2 BIOCARTA (v7.3)	0.04185	1	0.04969	0.2928	1	116	CDH5
