# Supplementary material for: NFAT as a Biomarker and Therapeutic Target in Non–Small Cell Lung Cancer–Related Brain Metastasis
Source: Front Oncol. 2021 Nov 30;11:781150. doi: 10.3389/fonc.2021.781150 (PMC8669620; doi:10.3389/fonc.2021.781150)
Supplement: Supplementary file 7 [file DataSheet_7.xls]

## Sheet: GSE21933.top.table (1)
ID	adj.P.Val	P.Value	t	B	logFC	GENE_SYMBOL	SEQUENCE	ORF
PH_hs_0030957	2.68e-20	8.65e-25	-20.5074	45.6672	-5.96461	FAM107A	CAGAGTCATTGACCCTATCATTATTTCACCAAGCCAATACCAGCCGCCATCCTTCTCCAG	ENSG00000168309
PH_hs_0019842	1.43e-19	9.21e-24	-19.367	43.4487	-5.28787		TAGCTCGCTGCCGACAGAAGTCACTGCCTACCTCAGGGTCCCCTTACCTGGGTGGGAAAT	ENSG00000182851
PH_hs_0012784	2.65e-17	2.73e-21	-16.8246	38.046	-3.79483	RASIP1	TTATCCCGCGTGGAATGTTGGGAGATTGAGTTTTCGGGAAGTAGCGGATGGGACGGTGGG	ENSG00000105538
PH_hs_0004218	2.65e-17	3.94e-21	-16.6703	37.6961	-3.30159	TAL1	ACAAAGGGCACAGCATCTGTAGTCAGCCGACAACTATTTCGGCCTTTTGGGGGTGGGTCT	ENSG00000162367
PH_hs_0016073	2.65e-17	4.29e-21	-16.6345	37.6145	-4.08942	ANKRD47	TCAGTAAGCTGCCTCGTCTGGCTCACTACACCTAGCTGTGGGGAGATCTCCTCGTCAGTC	ENSG00000186994
PH_hs_0004987	3.91e-17	7.57e-21	-16.3965	37.0689	-5.862	CA4	ACTCACCACACCGACCTGCGATGAGAAGGTCGTCTGGACTGTGTTCCGGGAGCCCATTCA	ENSG00000167434
PH_hs_0014116	3.11e-16	7.03e-20	-15.4888	34.9273	-4.60392	HIGD1B	GTCTCGTGGTTCCACCAAGATGTCCATACACCTGATTCACACCCGAGTGGCAGCGCAGGC	ENSG00000131097
PH_hs_0008185	3.17e-16	8.18e-20	-15.4284	34.7815	-3.18268	ATOH8	GGTTCTGCTAGGAACTCATGGAATGGATGGGCATTTGATGACCCCTGGGGGTCATCTTGG	ENSG00000168874
PH_hs_0005013	3.8e-16	1.11e-19	-15.3068	34.4864	-4.05536	IL2	CAACTCCTGCCACAATGTACAGGATGCAACTCCTGTCTTGCATTGCACTAAGTCTTGCAC	ENSG00000109471
PH_hs_0004018	3.8e-16	1.23e-19	-15.2674	34.3903	-4.51028	CLEC3B	ATGCTTTCTGGCCTTCACCCAGACGAAGACCTTCCACGAGGCCAGCGAGGACTGCATCTC	ENSG00000163815
PH_hs_0009848	5.52e-16	2.26e-19	-15.0267	33.7996	-3.96702	GPX3	AATTACTTTTTCAACAACCTGATAGTTAGCTGCAGTGGCGCACTCCTTCAGCTACTTGGG	ENSG00000211445
PH_hs_0034907	5.52e-16	2.41e-19	-15.0018	33.7382	-4.44261		ACTTCAACGCAGAAGCATTCTGGACGACAACTCCCCGGGGCCGATCCACAAGGTGGCAAG	ENSG00000189420
PH_hs_0004375	5.52e-16	2.43e-19	-14.999	33.7312	-5.87553	GPM6A	AATGTGCCAACAGCTTGATGGTGGCGTTTTTGAAATGTAGAACAGAGTGCTTGCAAAATG	ENSG00000150625
PH_hs_0026802	5.52e-16	2.49e-19	-14.9885	33.7052	-4.59845	SLC46A2	AAAGTCCCATGGGAGAACTCAAAGCGTGCATTATCACAGCCTGAGGGGAATGTGGAAGGG	ENSG00000119457
PH_hs_0022153	7.08e-16	3.43e-19	-14.8646	33.398	-3.08362	ABCA8	ATATTATAAGTACAGAAATGGTTCTCCGTGTGGTGGGAGGAGGAGGTTCGGGTGCTGGGT	ENSG00000141338
PH_hs_0013981	7.58e-16	3.92e-19	-14.8127	33.2686	-4.84571	ADAMTS8	AGGGTATGGGGCGGCAGACCCTATCATCAACTGTCCAGTGGACTGGACCTTGCTCGGGTT	ENSG00000134917
PH_hs_0024696	1.19e-15	6.54e-19	-14.6149	32.7726	-3.11464	GRASP	TGGGGGTGCTCGCCTACAGTCTGCATCTGTAGTGCCTTGTGGGGTATCCAGGAACACCCT	ENSG00000161835
PH_hs_0018237	1.2e-15	6.99e-19	-14.5895	32.7085	-3.69649		TGCTGTAACTCTGTGTGTTCCGTCTATCGCGTCACAGTGCCGCTGGATCTAGATGGAGCC	ENSG00000178159
PH_hs_0037258	1.38e-15	8.49e-19	-14.515	32.5203	-3.3094		GTTACTACTTTCACCTAAACCCTGCCCTTAGTCAAATCCTTCTCTTCTTCTAAGCAATCA
PH_hs_0001737	1.42e-15	9.2e-19	-14.4844	32.4429	-4.44372		GATTTCTAGACAAGGATCCTAAATTGTATTGCCTCTAGACCTTCAGCTAGTACCTAAAGC
PH_hs_0017070	3.32e-15	2.34e-18	-14.1308	31.5382	-5.06643		CTGGGCGAACCTGAAGCAAGCACCCAGTTCATGACCCAGAACTACCAGGACTCACCAACC	ENSG00000134020
PH_hs_0026619	3.32e-15	2.36e-18	-14.1278	31.5305	-5.13277	INMT	TTGGGGTTCGGCTCAGCTCAACATGGCTTGACATGGTGGGCACACTGGCGCCCAGTAAGA	ENSG00000011177
PH_hs_0022775	4.23e-15	3.14e-18	14.0198	31.2509	3.24883	TK1	GGTGATGGTTTCCACAGGAACAACAGCATCTTTCACCAAGATGGGTGGCACCAACCTTGC	ENSG00000167900
PH_hs_0033088	6.08e-15	4.71e-18	-13.8693	30.859	-4.58612	CACNA2D2	GCCAGCTGTGTCCTTCGGGGGCGTGCGTGTAACTGTAGTGTAGTCAGGTGCTCAATGGAG	ENSG00000007402
PH_hs_0015730	6.27e-15	5.06e-18	-13.8425	30.7889	-4.24617	SLC19A3	ACCTGTTTTTCGAAACTTCAAGAAACTTCAATAAGGGATGCATTGAGCAGTCTGACAGTG	ENSG00000135917
PH_hs_0000530	6.36e-15	5.42e-18	13.8169	30.722	3.46169	UBE2T	CCTGGTTCATCTTAGTTAATGTGTTCTTTGCCAAGGTGATCTAAGTTGCCTACCTTGAAT	ENSG00000077152
PH_hs_0024352	6.36e-15	5.54e-18	-13.8089	30.7009	-3.14979	C20orf160	CAGGGATTACTGAGGGTTAAGACCTTAGAACTGGGTCTAGCACCCGATAAGAGCTCAATA	ENSG00000101331
PH_hs_0014585	8.63e-15	7.8e-18	-13.6823	30.368	-3.68605	CLIC5	AGCTGCTCCTGCCTGATTCAACTGTAGCCTGTAATGGGTAAAAGCCACATTTAGGAGGTG	ENSG00000112782
PH_hs_0002964	9.65e-15	9.04e-18	-13.6282	30.2251	-4.10179	SLC5A9	GCCATGAATCCGCATACCTTGGAATACACTGTGACCCCAGTTAAGTGTCCCTTCGCCAGG	ENSG00000117834
PH_hs_0010615	1.67e-14	1.62e-17	-13.415	29.6581	-5.91075	C19orf59	TGGCTGGGTGAACGGCTGTGTCATTATGAGTGTGCCGAGTTATGCCACCCTGTGTGCTCA	ENSG00000183019
PH_hs_0010384	2.25e-14	2.25e-17	-13.2949	29.336	-5.03138	TMEM100	TGGGGGTCATGGGAGTGCACAGCATTAGACAGTATTTGGTTCACCCTGTAAAGTAGCCAA	ENSG00000166292
PH_hs_0003999	2.29e-14	2.37e-17	-13.2766	29.2868	-2.60956	TMEM16B	AGTAAGGTGCAAAGGTCCAAACCTGGGCTTGTCTCCACTTCACGTCACAAAAACGTTTGG	ENSG00000047617
PH_hs_0003517	2.52e-14	2.69e-17	-13.2311	29.164	-3.22461	CDKL5	CCAGGTAAACCAAGCTGCGCTCCTGACATACCATGAGAATGCGGCACTGACGGGCAAGTG	ENSG00000008086
PH_hs_0006118	2.62e-14	2.88e-17	-13.2064	29.0974	-3.60153	ROBO4	ATAATTATGAATGCCACTGAGGCACTGAGGCCCTACCTCATGCCAAACAAAGGGTTCAAG	ENSG00000154133
PH_hs_0003454	2.73e-14	3.08e-17	13.1818	29.0309	4.19925	ORC6L	AGATAGATAGATAAACGGAATTGGAGCCATTTTGCTTTAAGTGAATGGCAGTCCCTTGTC	ENSG00000091651
PH_hs_0009437	3.32e-14	3.86e-17	13.1006	28.811	4.59968		TCAGATAGAACTTTATGGTTCTAGTACAGATACTCTACTACACTCAGCCTCTTATGTGCC	ENSG00000131747
PH_hs_0003542	4.51e-14	5.39e-17	-12.9815	28.4867	-3.30021	CFP	GCCGCAAGTTTGACGGACATCGATGTGCCGGGCAACAGCAGGATATCCGGCACTGCTACA	ENSG00000126759
PH_hs_0008122	5.42e-14	6.66e-17	-12.9064	28.2811	-3.8065	CCDC48	TACCCAGTCTCACCTAACTTAGACTGTCATTAGAGAGAAAGATCCATTGCCAAACAGTGC	ENSG00000114654
PH_hs_0025898	5.53e-14	6.97e-17	-12.89	28.2361	-3.25545	ADCY4	GCACCTACTTCCTGAACACAGACTTGACACGAACTGGACCTCCTTCAGCTACCCTAGGCT	ENSG00000129467
PH_hs_0000011	5.64e-14	7.29e-17	-12.8742	28.1928	-4.95835	IL1RL1	GCAGGGACATCATCTCTTCCATCTTTGGGTCCTTAGTGCAATACCTGGCAGCTAGCCAGT	ENSG00000115602
PH_hs_0040177	6.29e-14	8.33e-17	-12.8268	28.0625	-3.99472	BTNL9	AAGCTCGTTTGTGGATTGTGGGACTGAGCGAAGGAGTACAAATATATCCACGTCGCTCAG	ENSG00000165810
PH_hs_0034524	7.87e-14	1.07e-16	-12.7389	27.8202	-6.18906		GGAGACTTCCGCTACTCAGACGGGACCCCTGTAAACTACACCAACTGGTACCGAGGGGAG	ENSG00000122854,ENSG00000122852,ENSG00000185303,ENSG00000182314
PH_hs_0014093	9.42e-14	1.31e-16	-12.6672	27.6217	-3.70593	DUOX1	CACTCGGCACCCCAGTCTAACACCACAACTAATTTCACCCAAGGTTTTAAGCACGTTCTT	ENSG00000137857
PH_hs_0029662	1.03e-13	1.46e-16	-12.6292	27.5161	-2.96555	GJA4	TGGGTCAGCCTTGATCGCACAGACAGAGCTTGTGCCGGATTTGGCCCTGTCAAGGGGACT	ENSG00000187513
PH_hs_0005405	1.06e-13	1.55e-16	-12.6085	27.4585	-3.46065	CAV3	GAGGGTACCTTCGCCCTCAGGAGATGTGACGAAGGAACAAGGTCTAATTTGTGCGTGTGT	ENSG00000182533
PH_hs_0000604	1.09e-13	1.66e-16	-12.5838	27.39	-3.41307	LMO7	CTGGCTTCGACTCCTATAAGCAGCACGTGGGCTTGTTCATCTCACTGCATGTTTATGAAG	ENSG00000136153
PH_hs_0002123	1.09e-13	1.69e-16	-12.5766	27.3698	-4.27399	KCNK3	CCACTGATTCCTTTGAGTCTCACAAAACCCTACTTAGGTCATCAGGGCAGGAGTTCTCAC	ENSG00000171303
PH_hs_0011841	1.09e-13	1.7e-16	-12.5759	27.3679	-3.18731	GRRP1	AGGAGCAAACGGGTTTTCGCGGTTAAACCCGTGGGTTTTGGAATGTGTGTTCCCGGCTGT	ENSG00000197245
PH_hs_0007063	1.14e-13	1.81e-16	-12.5541	27.3071	-4.86918	LRRC36	TCCTCACCAGTGGCACATGAGACTGGTCAGTATCTAATACAGAGCGTCTTGGATGCTGCC	ENSG00000159708
PH_hs_0021782	1.21e-13	1.96e-16	-12.5256	27.2278	-4.55797		CCCGAGTTGTGCTTGCCGCTCCTTATCTGTTCTAGTTCCGAAGCAGTTTCACTCGAAGTT
PH_hs_0035002	1.28e-13	2.11e-16	-12.4988	27.1528	-2.15743		GCAGCTATGGCTACTCCTACATCCTGGCGTGGGTGGCCTTCGCCTTCACCTTCATCAGCA
PH_hs_0014698	1.87e-13	3.14e-16	-12.3614	26.7673	-3.12849	CCDC85A	TTTGTGCCTGCAGCAGAGCCTGCAGAAGCTAATACAAGGGACACTGGTCTTTTGACAAAA	ENSG00000055813
PH_hs_0001611	2.59e-13	4.44e-16	-12.2412	26.4281	-3.76908	LYVE1	GGACTGTAAACACAGACAGGGTCAAAGTGTTTTCTCTGAACACATTGAGTTGGAATCACT	ENSG00000133800
PH_hs_0010416	3.21e-13	5.63e-16	-12.1595	26.1964	-2.98323	ESAM	CCCTGTATTGATATAACCTGTCAGGCTGGCTTGGTTAGGTTTTACTGGGGCAGAGGATAG	ENSG00000149564
PH_hs_0033144	3.21e-13	5.76e-16	12.1517	26.1741	3.68638	CDC6	TACTTCTACCACTTGTGTATCTCTAGCCAATGTGCTTGCAAGTGTACAGATCTGTGTAGA	ENSG00000094804
PH_hs_0024822	3.21e-13	5.8e-16	-12.149	26.1664	-3.43223	ACVRL1	AATTAGCAACAGTCCAGAGAAGCCTAAAGTGATTCAATAGCCCAGGAGCACCTGATTCCT	ENSG00000139567
PH_hs_0016326	3.58e-13	6.58e-16	-12.1056	26.043	-5.44788	FCN3	GTCCACGGTGCCTGGTGGTATGCATCCTGTTACCGATCAAATCTCAATGGTCGCTATGCA	ENSG00000142748
PH_hs_0025700	3.71e-13	6.96e-16	-12.0863	25.988	-3.56732	NPR1	GTGGCGCAGAAGGGTTGGGGGCCTGTATGCCTTGCTTCTACCATGAGCAGAGACAATTAA	ENSG00000169418
PH_hs_0028984	3.71e-13	7.07e-16	-12.0811	25.9732	-3.75375	C9orf61	ACTGAGGGCATTCAGGAGTAAATGCACAGGTCGGTCCAGGCCCGTCTGGGTTTGGGATGC	ENSG00000135063
PH_hs_0005552	4.11e-13	7.96e-16	-12.0405	25.8573	-3.1034	RASGRP2	TGTGGAGTGAACTGCCACAAGCAGTGCAAGGATCGCCTGTCAGTTGAGTGTCGGCGCAGG	ENSG00000068831
PH_hs_0004101	4.19e-13	8.25e-16	12.0281	25.8217	3.59739	KIF2C	GAGACGGAGCCTTTAGTACAGCTATCTGCTGGCTCTAAACCTTCTACGCCTTTGGGCCGA	ENSG00000142945
PH_hs_0016915	4.28e-13	8.56e-16	-12.0155	25.7858	-3.99819		TTCTGTGCCTAAGTGCATATGTGCGACTGACCTGTTGACCTGTTACGAACTAGCTTTTGA	ENSG00000166748
PH_hs_0027493	5.11e-13	1.04e-15	-11.9489	25.5948	-4.63818		GCCCTGACTCTTCCCCATAATCACTGACCAGCCTTGACACTCCCCTTGCAAACCATCCCA	ENSG00000182314,ENSG00000122854,ENSG00000185303
PH_hs_0025139	5.47e-13	1.13e-15	-11.9203	25.5127	-3.65549	FHL1	TGTGATTCCTAGGACTTTTCCTCAAGAGGAAATCTGGATTTCCACCTACCGCTTACCTGA	ENSG00000022267
PH_hs_0005576	5.54e-13	1.16e-15	-11.9112	25.4866	-2.71731	ELA2	TTTGCCCCGGTGGCACAGTTTGTAAACTGGATCGACTCTATCATCCAACGCTCCGAGGAC	ENSG00000197561
PH_hs_0025137	5.59e-13	1.19e-15	11.9018	25.4594	3.83015	DEPDC1B	GAACTGGATAAATTCTTTGGGTACCCTTAGACCTCTGATTCTAAGTCAAATGCAAATGGG	ENSG00000035499
PH_hs_0031653	5.59e-13	1.21e-15	-11.8979	25.4484	-2.97696	LIMS2	CGCAGACCTGGTGTTTGTTTGTTGGGCTCACGCTTGCACAATGAAGGCTTGTTCACACAA	ENSG00000072163
PH_hs_0005822	5.99e-13	1.33e-15	11.8656	25.3554	2.96005		TGGACAACACCGTCAGACCGGGAGACCAGGGCAGCTCTTCACAGCCCAACTCAGAAGAGA	ENSG00000123485
PH_hs_0004009	5.99e-13	1.33e-15	-11.8641	25.3511	-2.7212	LGI4	TCAGGTCTAAAGCAACATCTGGACATCTCGGCTGGGGCAGATTCCCCATCAAAGGCAACC	ENSG00000153902
PH_hs_0004680	6.08e-13	1.38e-15	11.8539	25.3217	3.74092	KIAA0101	AATATGCAGGAGGGAACCCCGTTTGCGTGCGCCCAACTCCCAAGTGGCAAAAAGGAATTG	ENSG00000166803
PH_hs_0000140	6.99e-13	1.6e-15	-11.8019	25.1716	-6.63958	SFTPC	CCCAACGGGAAAGGAAACGCCCCGGGCAAAGGGTCTTTTGCAGCTTTTGCAGACGGGCAA	ENSG00000168484
PH_hs_0038118	7.64e-13	1.78e-15	-11.767	25.0707	-3.5517		CACGTTTACAAATGGATACACTAACGGAACTACTGCCACAACCCAAGATAGAGGAAATCC
PH_hs_0031402	8.21e-13	1.94e-15	-11.7381	24.9869	-3.92934	MASP1	ATGATTGGGAAGTGTCCACTTTCTCAACCGGCTCATCAAACACACTCCTTTGTCTATGAA	ENSG00000127241
PH_hs_0002263	8.23e-13	1.99e-15	-11.7289	24.96	-3.59178	RAMP3	GAGCTTGTGGCCTCTATCTGCTACCATCTGTGTTTTATCTGAGTAAAGTTACCTTACTTC	ENSG00000122679
PH_hs_0001793	8.23e-13	1.99e-15	11.7283	24.9584	2.86399		TGTGAACATTTCTCCACTGGAAGAGAACGTCTCCGAGTCCCTCAACTCTCTACGCTTTGC	ENSG00000056678,ENSG00000204197
PH_hs_0033474	8.47e-13	2.08e-15	-11.7139	24.9167	-2.6742	SMTNL2	GCCCCACAAGTGTTTGGCTAAGCACAGGCTCTCGGGAATTTAACACTTTTGGGGAAGGAA	ENSG00000188176
PH_hs_0036604	9.93e-13	2.48e-15	-11.654	24.7426	-2.79331		GTGGTTCTGGGCCCAAGGTGTGACATACATTTCCCACTAATTGCTTCTCTCAAGAAGCAA
PH_hs_0006705	9.93e-13	2.5e-15	11.6519	24.7364	3.92267	ASPM	ATCACAAATCCCCTGCAAGCTATTCAAATGGTGATGGATACGCTTGGCATTCCTTATTAG	ENSG00000066279
PH_hs_0027206	1.14e-12	2.91e-15	11.6011	24.5885	3.45743	UHRF1	ATCCAGTTCTTCCTGACACCGGATGGGTGCTTGGGAACCGTTTGAGCCTTATAGATCATT	ENSG00000034063
PH_hs_0004233	1.14e-12	2.94e-15	-11.5976	24.5781	-2.83422	CAV1	CTGTTCTACATAGATGCTTAGTCCCTCATGCAAATCAATTACTGGTCCAAAAGATTGCTG	ENSG00000105974
PH_hs_0035742	1.21e-12	3.17e-15	-11.5719	24.503	-5.71114	CLDN18	CCCTTTGAGGTCTCTATGGCTCTGATTGTACATGATAGTAAGTGTAAGCCATGTAAAAAG	ENSG00000066405
PH_hs_0023415	1.24e-12	3.32e-15	-11.557	24.4596	-4.02164	NR4A3	AAGTTTCTCTGCTCCTCTAACAGCATTGCTCTTTAGTGTGTGTTAACCTGTGGTTTGAAA	ENSG00000119508
PH_hs_0034353	1.24e-12	3.36e-15	-11.5525	24.4464	-4.90369	SFTPB	CCTGGGGATGAGACACACAATTCATTGGCTCCTGGATTTTAAGTAGACATTTGTAAATCT	ENSG00000168878
PH_hs_0011497	1.24e-12	3.37e-15	-11.5519	24.4445	-3.91496	WISP2	TTTTCTGGGGGTAGGATGAAGAGAAGGCACACAGAGATTCTGGATCTCCTGCTGCCTTTT	ENSG00000064205
PH_hs_0002933	1.29e-12	3.54e-15	11.535	24.3952	3.17158	EFNA3	AGACAGGACCTATGCAACGCACAGACACTTTTGGAGACCGTAAAACAACAACGCCCCCTC	ENSG00000143590
PH_hs_0000130	1.4e-12	3.9e-15	-11.503	24.3014	-2.77824	PTHR1	CAAGAAATCTTGGAGCCGCTGGACACTGGCACTGGACTTCAAGCGAAAGGCACGCAGCGG	ENSG00000160801
PH_hs_0031150	1.45e-12	4.08e-15	-11.4878	24.257	-4.96982	ATP1A2	CAGGCACTTTAGAAATATCCTTTTAGAAGCAGCGAGTGCATGGGCTAATTATCATCAATC	ENSG00000018625
PH_hs_0030402	1.6e-12	4.55e-15	-11.4509	24.1487	-4.89296		TGACCTCCAAATACCGTTAAGCTGGAGCCTCGGTGGCCATGCTTCTTGCCCCTTGGGCCT	ENSG00000188536,ENSG00000206172
PH_hs_0002720	1.88e-12	5.42e-15	-11.3932	23.9788	-3.14892	ASPA	CAGCTTACATCTTACACGGTGTCTTACAAATTCTGCTAGTCTGTAAGCTCCTTAAGAGTA	ENSG00000108381
PH_hs_0006072	1.99e-12	5.78e-15	-11.3717	23.9155	-2.97648	CBFA2T3	GGCCTGAAGCTGAGCGTGTACGTTAATGTGAATGTATATAGTCTTTGCAGAGGTCCAAAT	ENSG00000129993
PH_hs_0004400	2.01e-12	5.9e-15	-11.3648	23.895	-2.32654	AK1	ACCTCATCACTGAGAAAGGCTCAATTTGGTGCTCACGTGTCCTTAACACCTGATCTGGCC	ENSG00000106992
PH_hs_0020488	2.09e-12	6.2e-15	11.3484	23.8466	2.72241	TRIP13	ATCCCTTGTAACCCGGTATGGGCGCCCCTGCATTGCTGGGATGTTTCTGCCCACGGTTTT	ENSG00000071539
PH_hs_0023142	2.37e-12	7.12e-15	11.3022	23.7103	3.95643	RRM2	AACTGTGTAGCTACCTCACAACCAGTCCTGTCTGTTTATAGTGCTGGTAGTATCACCTTT	ENSG00000171848
PH_hs_0026666	2.75e-12	8.4e-15	-11.2475	23.5482	-1.94057	EMP2	TTATACAGACAGGCGTGAAGACATTCACGACAAAAACGCGAAATTCTATCCCGTGACCAG	ENSG00000213853
PH_hs_0031183	2.75e-12	8.43e-15	11.2462	23.5443	2.90299	ZWINT	CCTCTAGTGATACCTTGATCTTTCCCACTTTCTGTTTTCGGATTGGAGAAGATGTACCTT	ENSG00000122952
PH_hs_0004523	2.88e-12	8.94e-15	-11.227	23.4873	-3.25303	MYOC	GCTGTAAGGCATAATAGTTTCTTCCTGAAAACCATTGCTCTTGCATGTTACATGGTTACC	ENSG00000034971
PH_hs_0003843	2.91e-12	9.11e-15	-11.2207	23.4687	-4.57696		AAGACAACAGACAAACAACAACAAGGAAGTGCGTCAGAGAACAGGCCGACCTCATGATCC
PH_hs_0018925	2.96e-12	9.36e-15	-11.2117	23.4419	-5.83014	FABP4	AAGGGACGTTGACCTGGACTGAAGTTCGCATTGAACTCTACAACATTCTGTGGGATATAT	ENSG00000170323
PH_hs_0032210	3.07e-12	9.86e-15	-11.1945	23.3907	-3.09289	RASGRF1	CAGCTGCTCCCGGGGACATGTGCTAGATGATACTGTACATATTCGTTTGGTTTCACTGGA	ENSG00000058335
PH_hs_0014984	3.07e-12	9.9e-15	11.1932	23.387	3.15804	C16orf59	TCTTCTCAGGACAACTAAGCCTGCTGGTCAGGGCTGGCTTTCAGCCTTCCTAAGGCTCCT	ENSG00000162062
PH_hs_0019591	3.13e-12	1.02e-14	11.1829	23.3561	5.35187	TMPRSS4	GCCCTACTGTTGGTATGACTACCGTTACCTACTGTTGTCATTGTTATTACAGCTATGGCC	ENSG00000137648
PH_hs_0000685	3.22e-12	1.06e-14	11.1701	23.3181	2.08463	PAFAH1B3	TGACATGTATGATTACCTGCATCTGAGCCGCCTGGGCTACACACCTGTTTGCCGGGCTCT	ENSG00000079462
PH_hs_0018536	3.52e-12	1.17e-14	-11.1377	23.2215	-4.03996	MMP28	GACTGATGCAGGCCTACCAGTCCCTGGCTTTTTGTCTGGGGCTGGAATAAAGAGGTGCCT	ENSG00000129270
PH_hs_0005267	3.52e-12	1.18e-14	-11.1343	23.2117	-1.99875	CD93	GGAAGGTGCAGCTTTGTTGTCCTTTGAGCTTTCTGTTATGTGCCTATCCTAATAAACTCT	ENSG00000125810
PH_hs_0027209	3.76e-12	1.27e-14	-11.1104	23.1402	-2.71475	GADD45B	CGTCTGCATACGAGAGACTTGGTTGAAACTTGGTTGGTCCTTGTCTGCACCCTCGACAAG	ENSG00000099860
PH_hs_0033731	3.88e-12	1.33e-14	-11.0964	23.0986	-4.73382		GTGCTGACCTCCAAATACCGTTAAGCTGGAGCCTCGGTGGCCATGCTTCTTGCCCCTTGG	ENSG00000188536,ENSG00000206172
PH_hs_0001378	4.23e-12	1.46e-14	11.0651	23.0051	4.40854	CEP55	CCAACTCTGTTCTGCGCACGAAACAGTATCTGTTTGAGGCATAATCTTAAGTGGCCACAC	ENSG00000138180
PH_hs_0019767	4.65e-12	1.62e-14	-11.0312	22.9034	-3.57322		CTCACATACTCCCAATTAAAAGTCGTGTGAAAGCTACACAGGATTACAGAGGCATCTATA	ENSG00000180440
PH_hs_0031331	4.78e-12	1.68e-14	-11.0187	22.866	-3.44606	ITIH3	AGCATCGGCACGAAGGTTGTCTGCTGGTTCGTCCACAACAACGGAGAAGGGCTGATTGAT	ENSG00000162267
PH_hs_0031046	5.73e-12	2.04e-14	10.9553	22.6759	3.50187	C9orf140	TACATACACGTGCGTGCACACTGTGATGACACCCGGAAATGTCTCAGGATGTTGAAATGT	ENSG00000186193
PH_hs_0026406	5.73e-12	2.05e-14	-10.9539	22.6715	-2.68533	IL3RA	TCTGGTGACTGAAGTACAGGTCGTGCAGAAAACTTGAGACTGGGGTTCAGGGCTTGTGGG	ENSG00000185291
PH_hs_0004074	5.97e-12	2.16e-14	-10.9374	22.6218	-5.49506	MARCO	TCAGTGTCCGTCAGGATTGTCGGCAGTAGTAACCGAGGCCGGGCTGAAGTTTACTACAGT	ENSG00000019169
PH_hs_0031037	6.13e-12	2.24e-14	-10.9259	22.5874	-3.20599	DENND3	TCCGTGTGCACACTGCGTATGTGTACGCGCAGCATGCTATACTGAACTCAACAAGATCTT	ENSG00000105339
PH_hs_0001036	6.96e-12	2.56e-14	-10.8816	22.454	-2.41704	PKNOX2	CTCCCCCACCTGGTTGGGGTAGAGCAAAAGGATGGTCACTCTTCCGAGGTCTCCCTGAAA	ENSG00000165495
PH_hs_0015503	7.17e-12	2.66e-14	-10.8688	22.4154	-2.08729		ACAGTGGGACACTAGGTCGGTGTCAGCCCACAGTCCTACTAGAGTGCTGTCCTGCGATCA
PH_hs_0000326	7.52e-12	2.82e-14	-10.8508	22.361	-2.60958	SOD3	TGTTTCGCATCCACCGCCACCCCACTGAGAGCTGCTCCTTTGGGGGAATGTTTGGCAACC	ENSG00000109610
PH_hs_0002141	7.72e-12	2.92e-14	-10.8394	22.3265	-2.95292		ATTATTCCGACTATGCGGAAATGAATTCACATCATCATGGCAGGTTTTGACTATGAGGGA
PH_hs_0000915	7.81e-12	2.98e-14	-10.8327	22.3063	-3.33173	DLC1	TGAGGTCACTTAGAGCGCCATCACAACTTATTTGTGTGACTAATTGCCTAGATTGTAAGC	ENSG00000164741
PH_hs_0002366	7.88e-12	3.04e-14	-10.8254	22.2844	-2.57179	NTRK3	GAGGGAACCACAGCAGCGGTTGAACATCAAGGAGATCTACAAAATCCTCCATGCTTTGGG	ENSG00000140538
PH_hs_0011508	7.88e-12	3.05e-14	10.8244	22.2811	3.34967	CCNB2	CTTGATTTTGTACATAGTCCTCTGGTCTATCTCATGAAACCTCTTCTCAGACCAGTTTTC	ENSG00000157456
PH_hs_0003450	8.37e-12	3.27e-14	-10.8021	22.2138	-2.74672		CCTCATCGTTAAAAGGCGGGTAATTCTACAAAGATTCCAATTAGTGTATTGTTTGACGGC
PH_hs_0004207	8.43e-12	3.32e-14	10.7971	22.1988	2.76264	KIF20A	AACAGACTGCAGCCCTTATGCCCGGATCCTACGCTCACGGCGTTCCCCTTTACTCAAATC	ENSG00000112984
PH_hs_0028721	8.61e-12	3.42e-14	-10.7878	22.1705	-3.9725	LRRN3	CACATATTAGCCACGAGTTTTTGCAGTGACCAGATAAACTTGAATTGACACGTGGTGTAA	ENSG00000173114
PH_hs_0000972	8.78e-12	3.52e-14	10.7787	22.143	3.71655	TPX2	GCTGCCGTTAAGGCACGTTCTTTCCTTACTGGTGCTGATAACAACAGGGAACCGTGCAGT	ENSG00000088325
PH_hs_0025269	8.86e-12	3.58e-14	-10.7731	22.1258	-3.13795		TGGTCTGATTCCTTTGGGTCTCTAATAATGGAAACTGCAAGGATCAGCATAAAGTGTTCC
PH_hs_0000937	8.91e-12	3.63e-14	10.7681	22.1107	2.93629	KIF11	CAGATGTCAGCATAAGCGATGGATAATACCTAATAAACTGCCCTCAGTAAATCCATGGTT	ENSG00000138160
PH_hs_0018804	8.91e-12	3.66e-14	-10.7661	22.1048	-3.52427	CNTN6	AGCAAACATTGCCTGGAAGCTGACAAACTCTAAATTATGCTTGAACTGGGAGCATGTAAA	ENSG00000134115
PH_hs_0028468	8.98e-12	3.71e-14	-10.7611	22.0896	-3.00135	FXYD7	CCCCCGCAGACTCCCCCTGCCGCCAAGACTTCCAATAAAACGTGCGTTCCTCTCGAAAAA	ENSG00000126258
PH_hs_0022233	8.99e-12	3.74e-14	-10.7584	22.0814	-2.84324	SOX17	CAGCTCCGCGGTATATTACTGCAACTATCCTGACGTGTGACAGGTCCCTGATCCGCCCCA	ENSG00000164736
PH_hs_0030025	9.07e-12	3.81e-14	-10.7529	22.0647	-4.54084		CCTGGACAAGTTCCTGGCTTCTGTGAGCACCGTGCTGACCTCCAAATACCGTTAAGCTGG	ENSG00000206172,ENSG00000188536
PH_hs_0032457	9.29e-12	3.93e-14	-10.7428	22.034	-3.06993	DES	GGGGTTCTGAGGTCCATACCAAGAAGACGGTGATGATCAAGACCATCGAGACACGGGATG	ENSG00000175084
PH_hs_0000660	9.74e-12	4.15e-14	-10.7248	21.9796	-3.23754	AXUD1	GAGCTTGGCAGACCACTTTTCGGTCTTTGCGTGATGTTCCTTAGCCCAAAGACGGTGAGA	ENSG00000144655
PH_hs_0017282	1.12e-11	4.84e-14	-10.6752	21.8287	-1.9294	CBX7	CTGCGGCCACCAGGTCTCAGCACAAGAGCGCTTCCTTTGCACAGAATGAGCTTCGAGCTT	ENSG00000100307
PH_hs_0014236	1.12e-11	4.86e-14	-10.6738	21.8245	-2.66054	COX4I2	CCATGCCAGAAGAGCCCTTCTGCACAGAACTCAACGCTGAGGAGCAGGCCCTGAAGGAGA	ENSG00000131055
PH_hs_0021667	1.12e-11	4.88e-14	-10.6724	21.8202	-3.08017	C1orf70	GGACCAGTCGGTGGTGGACGCCTCCGAGAACTACTTTGTGACGGACAGTGTGACCAAGCA	ENSG00000205090
PH_hs_0025211	1.17e-11	5.18e-14	-10.6537	21.7632	-3.61507	ACADL	TAAGTATTTGCCTAACCCTGACCAGGGAATGCCTTGGTTCTGTCAATTGCTGACATCTGA	ENSG00000115361
PH_hs_0004609	1.17e-11	5.21e-14	-10.6514	21.7563	-2.52411		GGACAGGCTTGTTGGAGTCGTATAATGCAATGAATAAAAACTTACGGCTGCCTTAAATGC
PH_hs_0034854	1.17e-11	5.22e-14	-10.6511	21.7554	-6.43645		GAGCAGTACCGGCCAAGCATAATGACAGAGAGAGGCAGATTTCAGGGAAGCCCTGACTGT	ENSG00000122854,ENSG00000182314
PH_hs_0012265	1.23e-11	5.52e-14	-10.6329	21.7	-2.82194	GRK5	CCATGTCAGCTCGAACTCCACCGGAAGCAGCTAGTTTCGGCTCTGGCCTCCAAGTCCACA	ENSG00000198873
PH_hs_0028316	1.25e-11	5.63e-14	-10.6265	21.6805	-1.93588		ATGGGATAACACTCATTAATTGGTGGGCGATGGCTCGTGTTATTTTTGAGGTGATGCTTG	ENSG00000197465
PH_hs_0003758	1.25e-11	5.68e-14	-10.6237	21.6718	-3.46666	ABI3BP	TGCACTGTTGCAGTCATTCTGAAAGGACCTTTCCCTGTACTTACCTTTCAACATGCTTCA	ENSG00000154175
PH_hs_0012290	1.36e-11	6.25e-14	-10.5927	21.5772	-2.19056	COL13A1	TATTGTGTCCTGGTGCCAAAGGGGGCCAGCCAGAACTGAGGTGCTGGCTAGCTCATGTGT	ENSG00000197467
PH_hs_0004007	1.44e-11	6.69e-14	-10.5712	21.5117	-3.40553	SCN4B	AGCACTGACTTGTGTTCGAGCACAGAACGGATATAATCAGTCTGGCCTCTACAACAAGTT	ENSG00000177098
PH_hs_0028863	1.44e-11	6.73e-14	10.5689	21.5045	2.87623	MLF1IP	GGGAGCCGAAAGCCATCTGCGAAATATCAACCATCAGTTAGAGAAGCTCCTTGACCAGGG	ENSG00000151725
PH_hs_0014425	1.44e-11	6.75e-14	10.5683	21.5026	2.9166	NUSAP1	AAAAGACTAGGCTTTGCTTAGTATCATGTCCATGTTTCCTTCACCTCAGTGGAGCTTCTG	ENSG00000137804
PH_hs_0036742	1.54e-11	7.25e-14	-10.5452	21.4321	-2.84539	IQSEC3	TCTCTAGGGAAAGGCAGGGTGGCTGCACCCAGCAACTAATCCAAATGGCAAATATTTTGT	ENSG00000120645
PH_hs_0033223	1.61e-11	7.64e-14	-10.5283	21.3804	-2.82461	FGD5	GCTGTTCTATGGGCACTTGGGGCTAAATCGCCTCCTGAGGGTGACTGTTGCTTATTCTGC	ENSG00000154783
PH_hs_0020362	1.62e-11	7.76e-14	10.5234	21.3652	3.10554	CDCA5	GCTGGGGAAGCCTAGGTGTCCTTGAGCTGAACCGCACTGAAGAACTCTTGTCCTCACTGG	ENSG00000146670
PH_hs_0027272	1.76e-11	8.44e-14	10.4962	21.2821	4.4595	SLC2A1	AAACACTAGTTTTGTGCCAGCCGTGATGCTCAGGCTTGAAATCGCATTATTTTGAATGTG	ENSG00000117394
PH_hs_0007841	2.01e-11	9.72e-14	-10.4513	21.144	-4.5616	SUSD2	AGCGAGACCCCCAGCGGCAGAGGCCTCCCTCGGCACTCCAGGCTTATAATTTCGAACTCT	ENSG00000099994
PH_hs_0006882	2.02e-11	9.89e-14	10.4455	21.1263	2.60352	CDT1	GAGAGGTGATCCTGAATTGTCCAGCTACGCCCCATGTCATCACAGGGCCTTCATGACAGG	ENSG00000167513
PH_hs_0020492	2.02e-11	9.9e-14	-10.4452	21.1254	-3.25613	SPOCK2	CCTCCACTTGGGGACCCTGCCTCGTGTCGTCTTTATCTGCCTATTACTCAGCCTAAGGAA	ENSG00000107742
PH_hs_0001174	2.27e-11	1.12e-13	-10.4057	21.0038	-4.1344		CTCCACTCCTGCATCACAGCAGTTTTAAGGTCCCATTATTGTACTGATTTATCCTTGTAA	ENSG00000183379
PH_hs_0004423	2.42e-11	1.2e-13	-10.383	20.9339	-2.77079	C13orf15	ATCAGCTACTAGAATCTGCTGCCAGAGGGGACAAAGACGTGCACTCAACCTTCTACCAGG	ENSG00000102760
PH_hs_0002702	2.59e-11	1.3e-13	-10.3591	20.8602	-2.19517		TCCAATCACCGACTGTCCTGTCTACATTAGCATTCACCCCGGGTGTCTATAATTAAGCAA	ENSG00000166748
PH_hs_0031222	2.64e-11	1.33e-13	10.3507	20.8343	2.35967	CDCA8	CAGAATAACTGTCTCTAAGCTATCCATGGTCCAGTGGTCCCTGCCAAGTCTGTAGACTTC	ENSG00000134690
PH_hs_0002058	2.68e-11	1.36e-13	-10.344	20.8138	-2.58794	APOLD1	TGTAGAAGTCTCCCTAAATCAGACATGTCAAGCAATCAGCCAACGTGGTGTATTTCTCAT	ENSG00000178878
PH_hs_0010643	2.68e-11	1.38e-13	10.3388	20.7976	5.11206	COL10A1	TAGCACATGTACCTTGTGCCTCCCATTCAAGTGAAGTTATAATTTACACTGAGGGTTTCA	ENSG00000123500
PH_hs_0004174	2.68e-11	1.39e-13	10.3381	20.7955	2.71201	HMMR	TCTTAGGCTCCATCCTGTTTGTATGAAATTATAATCTGTGGATTGGCCTTTAAGCCTGCA	ENSG00000072571
PH_hs_0023030	2.68e-11	1.39e-13	-10.3378	20.7946	-1.96824	IL11RA	TCAAATTTGCAGCTGAAAGGTGCTTGTACCTCTGATTTCACCCCAGAGTTGGAGTTCTGC	ENSG00000137070
PH_hs_0023225	2.75e-11	1.43e-13	-10.3284	20.7656	-2.42543	NEDD4L	GAGGGTACCTGCACAGTTTGATTCTTTTCCACGTGTAAGTCTCCATTGCAGAATTGTCGT	ENSG00000049759
PH_hs_0005919	2.84e-11	1.49e-13	-10.3159	20.727	-2.45468		GCTTGACGTCACTGAACAGGGCTGGGTACTGGCAGAACAGGAAGATTTGGCCAGAGGTGA	ENSG00000189337
PH_hs_0008988	2.97e-11	1.56e-13	10.2994	20.676	2.89888	C1orf135	ATCTCTGGCTGATCTTAACCCACATCAGCCTAAGCTTGGGATGATTACTCTTGACCCTTT	ENSG00000127423
PH_hs_0026679	3.07e-11	1.63e-13	10.2868	20.6368	3.61375	FOXM1	TTCTCTGATAATGTCCCCAATCATACCAGGGAGACTGGCATTGACGAGAACTCAGGTGGA	ENSG00000111206
PH_hs_0003766	3.3e-11	1.76e-13	-10.2624	20.5613	-4.04948	PLEKHK1	TGCAGTAAATTAGGTACGTAGGATATTCAGTCGCTACTAGCCACAAGGAGTCTCCTTATT	ENSG00000182010
PH_hs_0025809	3.46e-11	1.85e-13	-10.2455	20.5091	-2.53591	VWF	CTGCATGTTCTGCTCTTGTGCCCTTCTGAGCCCACAATAAAGGCTGAGCTCTTATCTTGC	ENSG00000110799
PH_hs_0026353	3.51e-11	1.9e-13	10.2378	20.4851	2.49499	PYCR1	CACTCCTACTCCAGTATCAGCTGGCACGGGCTCCTTCCTGAGAGCAAAGGTCAAGGACCC	ENSG00000183010
PH_hs_0022786	3.51e-11	1.91e-13	-10.2368	20.482	-2.35998	SASH1	GGCTTAGCTAGGCCAAAGTAACAGACTCAAGAGTTATTGTACATTACTGACCACGCTCAT	ENSG00000111961
PH_hs_0002045	3.52e-11	1.92e-13	-10.2345	20.4749	-2.96689	NLRC4	TGAAAAACTTCCAGCAGTTGAATTTGGCGGGAAATCGTGTGAGCAGTGATGGATGGCTTG	ENSG00000091106
PH_hs_0003937	3.52e-11	1.93e-13	10.2327	20.4694	3.66155	ANLN	AGTGATGTGGACATAGGAGGCAATGTGTGAGACTTGGGGGTTCAATATTTTATATAGAAG	ENSG00000011426
PH_hs_0028289	3.63e-11	2e-13	-10.2208	20.4325	-2.75113	SHROOM4	CCTGAATCCACCGTGGCTAGGCATATTCTTGCTCTTCTCGTGTTGCTCACAACTACCTGC	ENSG00000158352
PH_hs_0003528	3.79e-11	2.1e-13	-10.2056	20.3852	-2.30704		GAAAGAGAGGGTGGGATTGGCTATCCCACAGTATAGCGGGGAGGAGGGCAGTGCAGGAAA
PH_hs_0012985	3.9e-11	2.18e-13	-10.1939	20.349	-2.63764	RHOJ	GTTTCTACCAAAGCTATTAGAACCAACACGTACCTCTGAATGCCCGATTATAAGAAGACA	ENSG00000126785
PH_hs_0020095	3.97e-11	2.23e-13	10.1867	20.3264	2.9755	GINS2	AGGTGTTCAGTGACTGGTAGGTGTAGATACAGCAGGAGTGGCCATGTGGTCCACGGCTTT	ENSG00000131153
PH_hs_0002110	3.97e-11	2.24e-13	10.1852	20.322	2.37307	CCNB1	TGCTGCATAGCTCTATTTTAAAGTAAAAGTCTACCACCGAATCCCTAGTCCCCCTGTTTT	ENSG00000134057
PH_hs_0004815	4.01e-11	2.28e-13	10.1798	20.3051	3.18678	CCNA2	TCATTAATACGAAAGACTGGATATACCCTGGAAAGTCTTAAGCCTTGTCTCATGGACCTT	ENSG00000145386
PH_hs_0024364	4.41e-11	2.52e-13	-10.1482	20.2067	-2.63235	C10orf128	GGAAATCTCTCGGACTGGGCTACCCTCCTTGTGTGTGATGAAAGATGAGCTATATTTCAG	ENSG00000204161
PH_hs_0025430	4.46e-11	2.56e-13	10.1432	20.1911	3.15314	CDCA7	GCCCGAAGGGTAAGTGGTGCGTCCAGCTTACACAATCATAATTCAAAGGTTGGTGGGCAA	ENSG00000144354
PH_hs_0022455	4.48e-11	2.59e-13	10.1396	20.1799	2.74656	IGSF9	AAGGCATATGGACCTGCAAAGGAGGCCCCCAACCAGACAGACCTAGTTTCAAACGAGGGC	ENSG00000085552
PH_hs_0025048	4.59e-11	2.67e-13	-10.1301	20.1504	-3.43547	NOSTRIN	TTTTCCTGCCGCTTATGTGGAGGAGTTACCTTCAAATGCTGGCAACACAGCTACAAAGGC	ENSG00000163072
PH_hs_0032025	4.73e-11	2.77e-13	-10.1189	20.1155	-2.10833		GATAGCTTTTGGTTGTAGGCGGCTTCCTGTATGGGATATCCCTCGGTAAGGGTAAAGGAG	ENSG00000132475
PH_hs_0004545	4.75e-11	2.79e-13	-10.116	20.1064	-2.6227	HSPB2	AGGGAAAGGTGCATGGTCCACAATGTATGGTTTGGTCCCATGGGACATGTCATAGCCTTG	ENSG00000170276
PH_hs_0037045	5.27e-11	3.11e-13	-10.0815	19.9991	-2.55392		TTCATAATAAGGCCTGTCAGACAAGGGAGACTTGGTCATACACCTGAGTTATATAAATCC
PH_hs_0005978	5.36e-11	3.19e-13	-10.0742	19.9761	-2.90374	KLF2	TACTGTACATAGAGAGACAGGTGGGCATTTTTGGGCTACCTGGTTCGTTTTTATAAGATT	ENSG00000127528
PH_hs_0026468	5.58e-11	3.33e-13	-10.0601	19.932	-3.2548	PZP	GAGGACCATACAGGCTGTATATTTTGGTGGATTCTCTGTCCTATACATTTACTTAGAAGG	ENSG00000126838
PH_hs_0032566	6.11e-11	3.67e-13	-10.0296	19.8369	-2.43408	KIAA1274	CTTGCTTGGCTCACTGGGACCAGGAAAGCCTGTCTTTGGTTAGGCTCGTGTACTTCTGCA	ENSG00000107719
PH_hs_0003369	6.18e-11	3.73e-13	10.0246	19.8213	3.78392	EXO1	ATGTGTCGCAGTTAAAGAGCGAGGAGTCCAGTGACGATGAGTCTCATCCCTTACGAGAAG	ENSG00000174371
PH_hs_0032508	6.21e-11	3.77e-13	-10.0211	19.8101	-2.6183	C1orf162	AAGAAAAGAGCAATCACTTGGCTGAGAACCATTCTGCAGACTTTGACCCCATTGTCTATG	ENSG00000143110
PH_hs_0016660	6.37e-11	3.89e-13	10.0117	19.7808	2.78113	PRC1	TCCAATGGGTTGAGCTGTCTTTGTCGTGGAGATCTGGAACTTTGCACATGTCACTACTGG	ENSG00000198901
PH_hs_0040047	6.43e-11	3.95e-13	-10.0067	19.7652	-2.19721	CACNA1H	CGAATCAGGCCTCCCCTACATCTGGGGGCGTTGGCCGCGAGATTCCCATTGACACCTTTG	ENSG00000196557
PH_hs_0024025	7.11e-11	4.39e-13	-9.97348	19.6611	-2.77463	F10	AGGGTTTCTGTGGTGGAACCATTCTGAGCGAGTTCTACATCCTAACGGCAGCCCACTGTC	ENSG00000126218
PH_hs_0010679	7.11e-11	4.41e-13	9.972	19.6564	3.33277	C20orf42	TGTTTTAACCAAACTTTGTTTGGTTACAGTTTTCAGGGGAGCGTTTCTTCCATGACACAC	ENSG00000101311
PH_hs_0002063	7.52e-11	4.69e-13	9.95283	19.5963	1.93621	BAIAP2L1	AGGCCTAACTCTAATGTCGCCTGCTTAAGCAAATCATGCTTCTCTGTTTCACGTAGTTGG	ENSG00000006453
PH_hs_0022649	7.64e-11	4.79e-13	-9.94629	19.5758	-2.61619	ADARB1	CTCGCACAAGACCAGCTGGAACTGAGCATGAGACGCTGTCAAATACAGACAAAGGATTTG	ENSG00000197381
PH_hs_0030777	8.01e-11	5.04e-13	9.92986	19.5242	2.39714		CTTCAATCCTCTAGGCTTCGAGAGTTTTGACCTGCCTGAAGAGCACCAGATTGCACATCT	ENSG00000181705,ENSG00000213005
PH_hs_0010776	8.45e-11	5.36e-13	-9.91064	19.4639	-1.65669		TTTCTTAATCTGAGCCCTGGTAGCCTCATTTAAATTGGACATAATGCCACCTACCTGAGG
PH_hs_0002818	8.45e-11	5.37e-13	9.91004	19.462	1.99765	CDCA4	CCCACATGCTCCCTGTTTCTCATGCTTTCTCTAACTTCCTCACCCCTTAACCAAAAAGGT	ENSG00000170779
PH_hs_0033344	8.9e-11	5.69e-13	-9.89192	19.405	-4.06225	TTN	CCAACACTTTGTTCGCTCATTTTACGCTGTCTCTGACATAAGGAGTGCCTGAATAGCTTG	ENSG00000155657
PH_hs_0006052	9.28e-11	5.96e-13	9.87746	19.3595	1.54101	HN1	TGGCGGCAAGTCCAGCCTCGTCTTGGGTTAGCTCTGACTGTCCTGAACGCTGTCGTTCTG	ENSG00000189159
PH_hs_0000749	9.32e-11	6.02e-13	-9.87454	19.3503	-1.85293	CRY2	AAGGCCGAGGCCCAGATTTAGTATTCACTAGCAGCGCCTTCGGGTAGCAGGATGATTCCT	ENSG00000121671
PH_hs_0014396	9.35e-11	6.07e-13	9.87198	19.3423	3.15179	KIF4A	CTGGCTTAGATCTTTCATTCCACCTCAGGAATGAGGTTGTGATCTTTCCTGTCCTGACCC	ENSG00000090889
PH_hs_0000388	9.73e-11	6.35e-13	9.85789	19.2979	3.3424	KIF14	ATGTTGCCAGAATTATACTAAACTGTTGGATGAGATTAGGAGATCAGAGGCTGGACCTTC	ENSG00000118193
PH_hs_0018484	1.06e-10	6.93e-13	-9.83045	19.2114	-2.64949		AATGAGCAAAGGAGTGCTGTTCTGTATGGGTGTCTATACCCTTATTCCAAGGTGAATAAA
PH_hs_0029964	1.17e-10	7.71e-13	-9.79703	19.106	-2.96423	MYADM	TGGAGGTCAGTAATTTCCAATGGGCGGGAGGCATTAAGCACCGACCCTGGGTCCCTAGGC	ENSG00000179820
PH_hs_0032926	1.2e-10	7.98e-13	-9.78661	19.0731	-2.9465	TMEM110	TTGAGAAGCCCAAAGCCGGACCCACCAAGAGTGTCTTCGGCTGAGAAGTGTGCGCCACTC	ENSG00000213533
PH_hs_0004115	1.2e-10	8.02e-13	-9.78499	19.068	-2.7528	LAMC3	CATGAGTGCACACTCTCACCCCTGCACATGCATAAACGGGCACACCCCAGTGTCAATAAC	ENSG00000050555
PH_hs_0002943	1.2e-10	8.02e-13	-9.78477	19.0673	-3.39668	SGCG	GAGTGTTGAGTTGCCGTGTGGAGTTAATGTATGACGCTCCACTGTGGATATCTAATGCCC	ENSG00000102683
PH_hs_0028836	1.23e-10	8.27e-13	-9.77535	19.0375	-1.87282	CLEC1A	CCCAATCCATCAGTAAAGACCCCATCTGCCTTGTCCATGCCGTTTCCCAACAGGGATGTC	ENSG00000150048
PH_hs_0000531	1.23e-10	8.29e-13	-9.77446	19.0348	-2.39986	GMFG	AGTTGTCTTTCTTTCGTTGATCTCTGGGCTGGGGACTGAATTCCTGATGTCTGAGTCCTC	ENSG00000130755
PH_hs_0036662	1.25e-10	8.46e-13	9.76838	19.0155	3.59324		GACAAAAATCAATTGACGTCAAAACCTTAAAGTGACGTTTCTCTGCCTATGGAGTGGTCA
PH_hs_0002937	1.31e-10	8.95e-13	-9.75074	18.9597	-4.87439	ZBTB16	AAGCCCGAGGAGATCCCGCCCGACTGGAGGATAGAGAAGACGTACCTCTACCTGTGCTAT	ENSG00000109906
PH_hs_0036881	1.33e-10	9.14e-13	-9.74424	18.9392	-1.56502		CTGTCTCAAATAATACTTAGCTATTACCCATATTGCTTTTAGCCTGCTGCCAGGAGGGGA
PH_hs_0008481	1.42e-10	9.74e-13	-9.72431	18.8761	-2.85136	PDE1C	GGTTAACTCAACAGGTAATTCCTATCTGTTTATACACAGATGCTTTAGCGCTTGCTGTAC	ENSG00000154678
PH_hs_0000216	1.53e-10	1.06e-12	9.69865	18.7949	3.49444	CENPA	ACCATTAGTGGCAGCATCATGTAACTGAGTGGACTGTGCTTGTCAACGGATGTGTAGCTT	ENSG00000115163
PH_hs_0025879	1.54e-10	1.07e-12	-9.69484	18.7828	-1.94162	ARHGEF15	CCAAACACTGGCCTCCATAATTCCTGCCTGCAGATCTCCCAACTTGAACTATAATCCACC	ENSG00000198844
PH_hs_0034529	1.65e-10	1.15e-12	-9.67232	18.7114	-3.30683	GPRIN2	CTGAACTTTGAGACAGGGCTTTAGCACTGTGCAGAGGGGAGATCCTGAGTTTTCTGTAAA	ENSG00000204175
PH_hs_0012657	1.73e-10	1.21e-12	9.6573	18.6637	2.35992	XPR1	TCCTATCATCAGCACTTCCACCATGTATTACAAGTCTTGACCCATCCCTGTCGTAACTCC	ENSG00000143324
PH_hs_0004361	1.85e-10	1.31e-12	-9.6336	18.5884	-4.44232	FOSB	GAGGGATCGTAGATTTTTACAATCTGTATCTTTGACAATTCTGGGTGCGAGTGTGAGAGT	ENSG00000125740
PH_hs_0002098	1.88e-10	1.33e-12	-9.6275	18.5691	-2.35699	HEYL	CTTTCAGCATCTTGGTTGAACTTGCTTTCATTGTCCCTGGGATATTGTGGAAGGAAAGGT	ENSG00000163909
PH_hs_0021332	1.91e-10	1.35e-12	-9.62205	18.5517	-3.0021	LRRK2	TGGAAGGGAGGTAGGTTTTAATTTCTTGCAAGGTTGTAATTCAGTAGAACAGGAAGGGAG	ENSG00000188906
PH_hs_0010477	1.94e-10	1.39e-12	-9.61487	18.5289	-2.7159		TCTGGGCACGGTGATGGGAAGGTTATTTGTTGGAATCCCTTTGCCTTTCCAAGGGAAAAT
PH_hs_0032882	1.99e-10	1.43e-12	-9.60557	18.4993	-3.29371		TAACTCCCACCTTCTCGTGCTATACTCTGTGGCTGTTATAATATGAAAAAGTGCTTAGGG
PH_hs_0010206	2.02e-10	1.45e-12	-9.59997	18.4815	-2.90677		GGGGTGTAAACTCTGGAATCCACTATGGTTTACCTTGAGTGGCCTGCACGAACATGACAG	ENSG00000170786
PH_hs_0028103	2.13e-10	1.55e-12	-9.58089	18.4208	-4.64544	RETN	AGCCATCAATGAGAGGATCCAGGAGGTCGCCGGCTCCCTAATATTTAGGGCAATAAGCAG	ENSG00000104918
PH_hs_0001045	2.13e-10	1.55e-12	-9.58063	18.42	-2.84238	CGNL1	AATGCCCGTTGACTTATTCCATTGCGTCTCTGCTTTAGGGTATGGTTTGGTCGCTTTGGT	ENSG00000128849
PH_hs_0000909	2.26e-10	1.65e-12	-9.56104	18.3576	-3.39702	RAPGEF3	AGGAGTGGGTGGAGAGTGGAGTGCGCTGGGACGTTGTGTGCAATAGAGAGGTCTCCACAC	ENSG00000079337
PH_hs_0010704	2.28e-10	1.67e-12	-9.55639	18.3428	-3.97104	LPL	AGTGCTTGTAAACCATCGCGTGCAATGAGCCAGATGGAGTACCATGAGGGTTGCTATTTG	ENSG00000175445
PH_hs_0036306	2.3e-10	1.69e-12	-9.55357	18.3338	-2.84235		GAAGGCGTTGGGTTAAAGCCCCGGGCAAACAGCATAGGGGACCGGTAAAAGTCCTGACTG
PH_hs_0024236	2.5e-10	1.85e-12	9.52628	18.2468	2.08192	ATP2A2	GGTGATCTGGGTCTATAGCACAGACACTAACTTTAGCGATATGTTCTGGTCTTGACTGAC	ENSG00000174437
PH_hs_0004651	2.52e-10	1.87e-12	9.5226	18.235	2.6299	MKI67	TCCATGTAATAGGACATTCCCATTAAATACAAGCTGTTTTTACTTTTTCGCCTCCCAGGG	ENSG00000148773
PH_hs_0016113	2.56e-10	1.91e-12	9.51566	18.2129	4.80242	GJB2	ATACAGACTGGATGTACCACCAACTACTACCTGTAATGACAGGCCTGTCCAACACATCTC	ENSG00000165474
PH_hs_0029250	2.56e-10	1.93e-12	-9.51328	18.2053	-4.74215	HBD	TTCTGACACAACTGTGTTCACTAGCAACCTCAAACAGACACCATGGTGCATCTGACTCCT	ENSG00000188170
PH_hs_0020630	2.56e-10	1.93e-12	-9.51272	18.2035	-1.80516	PPP1R12C	TCAGCCAGGTGGGCCTGTATATAGGGTCCATGTGCAATAGGGAGGGACGTCTTCTATTTT	ENSG00000125503
PH_hs_0028680	2.56e-10	1.93e-12	9.51194	18.201	4.83844	SPP1	AGGACCTGAACGCGCCTTCTGATTGGGACAGCCGTGGGAAGGACAGTTATGAAACGAGTC	ENSG00000118785
PH_hs_0033042	2.61e-10	1.98e-12	-9.50491	18.1786	-2.39176	DMN	CAAGAGAAATCAACTTCGTGGTTGGATGGGGCCGGAACACAACCAGTCTTTTTGTATTTA	ENSG00000182253
PH_hs_0028864	2.71e-10	2.06e-12	9.49213	18.1378	3.53451	GREM1	AGAAGAAGCTGACACACCGTATGTTGTTAGAGTCTTTTATCTGGTCAGGGGAAACAAAAT	ENSG00000166923
PH_hs_0006287	2.78e-10	2.13e-12	9.48278	18.1079	3.0328	CDC45L	GTCATGCTGTTCTCTAGGCCGGCATCCCTAAGCCTGCTCAGCAAACACCTGCTCAAGTCC	ENSG00000093009
PH_hs_0009333	2.85e-10	2.19e-12	9.47305	18.0768	2.02278	ZNF217	GAGCTTGCTGTGACTAGAACCATAAATCTTAAAGGGGGTATGTGATAATAGAGGGCTGGA	ENSG00000171940
PH_hs_0004960	2.93e-10	2.26e-12	-9.46383	18.0473	-3.38194	DNASE1L3	GAACATCCGCTTGAGGACTGACCCCAGGTTTGTTTGGCTGATCGGGGACCAAGAGGACAC	ENSG00000163687
PH_hs_0004357	3.29e-10	2.55e-12	-9.42651	17.9279	-2.45933	GSTM5	TGCCTTCTTTCACCCTGTCCTGATAGACTTCCCTGATCTAGATATCCTTCGTCATGACAC	ENSG00000134201
PH_hs_0005438	3.31e-10	2.58e-12	-9.42338	17.9179	-2.04021		GGGGTCGAATATAATTGTAAGTCATCCACGCTGTTGGTCTGCAAACTTTTGAGGTAACTA
PH_hs_0014251	3.42e-10	2.68e-12	-9.41193	17.8812	-3.10948	KCNT2	CCTTGTAGCCCAATGGGAATTGATTCTGTTTATTGTCTGTACCATTTTGCTACCAGTTAC	ENSG00000162687
PH_hs_0032875	3.42e-10	2.69e-12	-9.4109	17.8779	-2.05794	PRICKLE2	TGTGTTCTGTGTTGAGTGTCAAGCTATTTGTTAAGAAGGTCTGCAACAGGCCTTTGGTGT	ENSG00000163637
PH_hs_0029088	3.48e-10	2.74e-12	-9.40421	17.8565	-3.51006	CLDN5	AGGCTTGTGGGCACCGGAGCTTGAGAGAGGGCGGGAGTGGGAAGGCTAAGAATCTGCTTA	ENSG00000184113
PH_hs_0003507	3.55e-10	2.81e-12	-9.39699	17.8333	-3.83505	GRINL1B	TGTTTACCCATAAAAGTATTAGAGGCAGCGTTTCTCTGATACAGAGAGGCCTGTCCACAA	ENSG00000137878
PH_hs_0016019	3.72e-10	2.95e-12	-9.38149	17.7836	-3.27086	PTCHD1	AGAACCGGGAGGAAATTGAGTGTGTAGAAATGGTAGATATCGATAGTACCCGTGTGGTTG	ENSG00000165186
PH_hs_0013518	3.72e-10	2.97e-12	-9.38005	17.779	-3.00741	EFHB	AATGTTCTAGATGAGCTACGGCATGCAGACCGGATCAAGTGTAAAACACTCATGTGATAT	ENSG00000163576
PH_hs_0002907	3.94e-10	3.15e-12	9.36145	17.7193	3.72417	BUB1B	CAGTGAGCTAGGCAATCAAGTCTCACAGATTGCTGCCTCAGAGCAATGGTTGTATTGTGG	ENSG00000156970
PH_hs_0009344	3.96e-10	3.19e-12	-9.35834	17.7093	-2.12336	EHD1	CCATACAGTATTAGGTGAGGATGGATGCGGGCGCTGTCCTTGCCGGGAAGTCACTGTTGA	ENSG00000110047
PH_hs_0005218	4.05e-10	3.27e-12	9.35027	17.6834	1.82906	OCIAD2	ATAAAGCATGGATTAAGTGAGAAGGGAGACTCTCAGCCTTCAGCTTCCTAAATTCTGTGT	ENSG00000145247
PH_hs_0002542	4.19e-10	3.4e-12	-9.33847	17.6455	-1.6868	MAP3K3	GAGCCCACTCCATCTGGTAGAAGGGAAAGCCCATATGCTACCACCAGCTGTGTCCAAAAC	ENSG00000198909
PH_hs_0007488	4.25e-10	3.46e-12	9.33312	17.6283	1.92724	C1orf74	CTGCATGTTTATATGCCTCCAACTGAATTTGAGGAGAGTAGACCACCAGTATGCTTAAAT	ENSG00000162757
PH_hs_0002883	4.36e-10	3.56e-12	9.32403	17.5991	3.00408	TMEM158	TCCAAGTTGATCTATCCAGTGACGTGGCCTGGTGGGCGTTTCTTCTTGTACTTATGTGGT	ENSG00000178550
PH_hs_0032638	4.37e-10	3.58e-12	-9.32256	17.5944	-4.84128	AQP4	TGACACCAACCTCACGTTACGAACAATTCACAGAGAATTTGCCTTTGTGGCAACTGAAGA	ENSG00000171885
PH_hs_0019557	4.54e-10	3.74e-12	-9.30943	17.5522	-2.52695	GIMAP5	CTGCAGCCTGCCCTATCTCCGCATTTCCAGTTGTATTAGCCAATAGATTTCCTACTTATT	ENSG00000196329
PH_hs_0002800	4.57e-10	3.79e-12	-9.30547	17.5394	-2.12949	LGI3	GAGCTGCCAGGGGTGTCTGTCTCTGTTCTCCTTGGCGTTTCCTTCATGGCCGTGAATCCC	ENSG00000168481
PH_hs_0002223	4.57e-10	3.79e-12	-9.30478	17.5372	-2.04991	CENTD3	TTCTTAGAGCCATAAGCCCCACATATTATCCCTGAACAAGGGCAGCTCCTGCTTTATATA	ENSG00000120318
PH_hs_0005073	4.62e-10	3.85e-12	9.30037	17.523	1.8385	PFDN4	AGAAATTGACGCCTTAGAATCCAGAGTGGAATCAATTCAGCGAGTGTTAGCAGATTTGAA	ENSG00000101132
PH_hs_0037120	4.65e-10	3.89e-12	-9.29706	17.5124	-2.22279	SCN2B	TGGAGGGGAAAACCCAACTACATATGCACTTTCTTGGTTGTGTGTGCTATAGAGAGGTTG	ENSG00000149575
PH_hs_0030917	4.66e-10	3.91e-12	9.29554	17.5075	3.58806	UBE2T	CCAAAAGGTGCTTGGAGACCATCCCTCAACATCGCAACTGTGTTGGACCTCTATTCAGCT	ENSG00000077152
PH_hs_0005886	4.68e-10	3.95e-12	9.2927	17.4983	1.95825	UGCGL1	CGGAGTGGCAGGACTACGACCAAGAGATCAAACAGCTACAGATCCGCTTTCAGAAGGAGA	ENSG00000136731
PH_hs_0004493	4.83e-10	4.09e-12	-9.28202	17.464	-3.42484	RGN	TAAGGCTTTCTGTAAAAGGTACTATAGAAGGGCGAAGAATCGTTCAACTGTCAATCAGCC	ENSG00000130988
PH_hs_0008099	5e-10	4.25e-12	9.27023	17.426	4.523	ABCA12	CCAGAATCGTGTATATGGCTATAGGATAGACTTCTTAATAATGGCAAGTGACGTGGCCCT	ENSG00000144452
PH_hs_0003629	5e-10	4.29e-12	-9.26693	17.4154	-1.88631		GGGGGTGAGTGACCACAAGGCCGAGGTGGATAAGTCAACCCAGGTGGACATCGACAAGAT	ENSG00000159761
PH_hs_0024023	5e-10	4.3e-12	-9.26678	17.4149	-2.99791	FMO2	GGGACTCAGTGTTCCACACCCGGTTTCGTTCTATGCTCCGCAATGTACTGCCACGAACAG	ENSG00000094963
PH_hs_0028876	5e-10	4.3e-12	-9.26677	17.4148	-2.81228	XAGE3	AGAAGTGTACCACCTCCTGAGCTGATTGGGCCTATGCTGGAGCCCGGTGATGAGGAGCCT	ENSG00000171402
PH_hs_0001055	5.01e-10	4.32e-12	-9.26536	17.4103	-2.70907	CCL16	GAAAGGGTATGAGACACGGCTAGGGGTAAACTCTTAGTCCAAAACCCAAGCATGCAATAA	ENSG00000161573
PH_hs_0003071	5.03e-10	4.36e-12	9.26259	17.4014	2.34541	PLOD2	AACAAAGTTGTTGAGCCTTGCTTCTTCCGTTTTGCCCTTTGTCTCGCTCCTTATTCTTTT	ENSG00000152952
PH_hs_0004449	5.18e-10	4.5e-12	9.2524	17.3686	2.67636	CENPF	ACATCCCGACAGGAAAGACTAGCCCATATATCCTGCGAAGAACAACCATGGCAACTCGGA	ENSG00000117724
PH_hs_0004894	5.45e-10	4.75e-12	-9.23578	17.315	-1.91128	CAB39L	AGGGAGTCTCAGCGGGGAACTTCTATCAGTATCAATAACCATTGGAAGGAGAAATGATTC	ENSG00000102547
PH_hs_0009272	5.46e-10	4.78e-12	-9.23411	17.3096	-1.91294		GCGGGGTGCATTTCCATCCTTGTAAACCCTTCATAGTACTCAGTCCTGTATCGCTCAGTA	ENSG00000140044
PH_hs_0003859	5.55e-10	4.87e-12	-9.22843	17.2913	-2.81059	NXF3	GGAGATCTGGCTGGGGCTAAGAAGCCGAAGCCCAACTCACAGGGCTGACTCTCATCCTTC	ENSG00000147206
PH_hs_0023787	5.68e-10	5.01e-12	9.21995	17.2639	1.68298	MRPL3	GTCAATCTTTGTGAAATAGTGGTTGTGGAACAGTAGAAAACCATATGGGGACTATAGTGC	ENSG00000114686
PH_hs_0030872	5.86e-10	5.18e-12	9.20949	17.2302	4.71321	MMP12	ACTGATTACCAAGAACTTCCAAGGAATCGGGCCTAAAATTGATGCAGTCTTCTACTCTAA	ENSG00000110347
PH_hs_0004341	5.9e-10	5.24e-12	9.20632	17.22	2.22438	CENPE	GCAAAACTCAGTAGACTCCTCTTTGTCACTTCTCTGGAGATCCAGCATTCCTTATTTGGA	ENSG00000138778
PH_hs_0028691	5.95e-10	5.32e-12	9.20175	17.2052	1.98776	SORD	GGATATAGTAGCCATGACATAGCTTGAGCTATAGCCTTTAATTCCTTACTTTGGCTATGG	ENSG00000140263
PH_hs_0037194	5.95e-10	5.32e-12	-9.20124	17.2035	-1.19791	IHPK1	GACCTGGTTCTTTTGCTTCTCGGGGAACTGTAAGCCCTCGCGTTCTGGGAATCGCTCTCT	ENSG00000176095
PH_hs_0027713	6.02e-10	5.4e-12	-9.1969	17.1895	-2.88237	EDNRB	TCCCATTCTTAGCCTAACGTTCGTCATTGCCTCGTCACATCAATGCAAAAGGTCCTGATT	ENSG00000136160
PH_hs_0003681	6.19e-10	5.58e-12	9.18713	17.158	2.67497	MCM2	CTTTTGCTGCCTTTGGCCAGAGAGCTGGTTGAAGATGTTTGTAATCGTTTTCAGTCTCCT	ENSG00000073111
PH_hs_0017905	6.3e-10	5.7e-12	-9.1805	17.1365	-3.08921		TGGGCACACTGCTTCTCTGAGGGCAGTGCAAAGCAAAGCGGCCTGATTGTCATCTCAGAG	ENSG00000134686
PH_hs_0005195	6.3e-10	5.72e-12	-9.17934	17.1328	-2.6219	STARD8	CTGAAATGAGATGGGTCCCAACCACCACTGTAATTTTCAAGCCTATTTTATTTGTACCTG	ENSG00000130052
PH_hs_0015842	6.33e-10	5.76e-12	-9.17725	17.1261	-3.62719		TTGCGTCTAATCATTTTATGTCGAAAATAGATGGGGGAGAGGTCAAGGACGTAGTCTGTG	ENSG00000048740
PH_hs_0030879	6.45e-10	5.9e-12	-9.17009	17.1029	-4.10127	PPBP	CATCCAAAGTTTGGAAGTGATCGGGAAAGGAACCCATTGCAACCAAGTCGAAGTGATGTA	ENSG00000163736
PH_hs_0010698	6.74e-10	6.18e-12	9.15578	17.0566	2.39303	HIST1H2BD	GAATTCATTACTTGCCATGGACTACCTTTGCTAAGAAAAGTCTGAATGAGAAGATGGCAG	ENSG00000158373
PH_hs_0029251	6.76e-10	6.22e-12	-9.15389	17.0505	-3.18753	CFD	TCCTGCATCTGGTTGGTCTTTATTGAGCACCTACTATATGCAGAAGGGGAGGCCGAGGTG	ENSG00000197766
PH_hs_0013285	6.95e-10	6.42e-12	9.14421	17.0192	2.61608	AURKA	CTGTCCGGCACCCCGGTAGGCCTGATTGGGTTTCTAGTCCTCCTTAACCACTTATCTCCC	ENSG00000087586
PH_hs_0016443	7.22e-10	6.69e-12	9.13172	16.9788	3.39626	CDC2	ACTCAACTCCAGTTGACATTTGGAGTATAGGCACCATATTTGCTGAACTAGCAACTAAGA	ENSG00000170312
PH_hs_0025861	7.35e-10	6.84e-12	9.1249	16.9567	2.784	AURKB	TCTGTGTATGTATAGGGGAAAGAAGGGATCCCTAACTGTTCCCTTATCTGTTTTCTACCT	ENSG00000178999
PH_hs_0001126	7.36e-10	6.87e-12	-9.12363	16.9526	-2.82718	HSD17B6	ATCCCTCTATCTTATTTACCTACATCACTGGCAGACTACATTTTGACTAGATCTTGGCCC	ENSG00000025423
PH_hs_0003918	7.49e-10	7.02e-12	9.11719	16.9318	2.45216	STEAP1	GACATGGTTGGGAAGACGTCACCAAAATTAACAAAACTGAGATATGTTCCCAGTTGTAGA	ENSG00000164647
PH_hs_0002351	7.52e-10	7.07e-12	-9.11496	16.9246	-4.09187	ABCA3	GGACCACCCTAAGGGCTGGGTGGCTGTCTCAAGGACACATTGAATACGTTGTGACCATCC	ENSG00000167972
PH_hs_0020254	7.56e-10	7.13e-12	-9.11238	16.9162	-1.86788		GAATGTTCAACAGGGCAGCACCTTTCAGTTATTAAGACACTCAGATTCCACCCTGGTGCA
PH_hs_0013362	7.59e-10	7.18e-12	-9.10999	16.9085	-4.7999	SFTPD	GTTTGGCCAGAAGTCAAGGCTTAGACCCTCATGCTGCCAATATCCTAATAAAAAGGTGAC	ENSG00000133661
PH_hs_0012793	7.6e-10	7.22e-12	9.10855	16.9038	3.35096	NUF2	GAAATACCACGACGGTATTGAAAAGGCAGCAGAGGACTCCTATGCTAAGATAGATGAGAA	ENSG00000143228
PH_hs_0012021	7.87e-10	7.49e-12	-9.09717	16.8669	-3.0627	PRX	CTCTACCCCCTCGCTGTTGTGTGTGTGATAACTAGCACTAACCCTAAGAGGGCCGGGAGG	ENSG00000105227
PH_hs_0036027	8.08e-10	7.73e-12	-9.08787	16.8368	-3.84907	CD36	GTCACTGATCCTGCAAATGGACATCATTTTAGCACACTAGCGGTTTATATTTTAAGGACC	ENSG00000135218
PH_hs_0009850	8.11e-10	7.78e-12	-9.08555	16.8293	-1.94306	KCNK17	GGCAGCCATACGGCACCATGAAGTAGCGGCAATGTTTGAGCGGCACAATAAGATAGGAAG	ENSG00000124780
PH_hs_0006043	8.11e-10	7.81e-12	-9.08468	16.8264	-4.03922	OGN	GCCTCATTTCCCTGACTTAAACCTCACTGAGAGCGCAAAATGCAGCTTTATACTTTTTAC	ENSG00000106809
PH_hs_0010071	8.18e-10	7.9e-12	-9.08101	16.8145	-2.27142	TBX2	CTGGGTTGAGGGATGCTGGAACCAGTTACGACTGAAGTCAGTGTAGACCTGAGCTGGGAG	ENSG00000121068
PH_hs_0023311	8.35e-10	8.09e-12	-9.07391	16.7915	-3.77138		GAAGAATAAAACACATCAGGTTTGCTTCATCTATCCTAAGTGGTGCTTAGGGGTTCAGAA	ENSG00000206384
PH_hs_0015639	8.36e-10	8.12e-12	-9.07257	16.7872	-2.28528	C9orf19	TGTTGCACTGTCACCAGTCTCAAGCTATGCCTCTAATTTCACCAGGGATATTGACTAAGA	ENSG00000122694
PH_hs_0011979	8.79e-10	8.58e-12	9.0561	16.7338	2.61304	HELLS	GTATTCTTGGATACAGGCTGATGTGTACTTAACCACTTCCAGATTTATACAGTCTTCCTG	ENSG00000119969
PH_hs_0019743	8.99e-10	8.8e-12	-9.04846	16.7089	-2.57814	COX7A1	GACATCCCGTTGTACCTGAAGGGCGGCATCGTTGACAACATCCTGTACCGAGTGACAATG	ENSG00000161281
PH_hs_0030918	8.99e-10	8.83e-12	-9.04736	16.7054	-2.1847	GMFG	TAGGTTCGTGGTTTACAGCTACAAGTACGTGCATGACGATGGCCGAGTGTCCTACCCTTT	ENSG00000130755
PH_hs_0023503	9.06e-10	8.92e-12	9.04411	16.6948	1.58108	CASK	CTGGGTCTATTAGGCCTCTCCCCAGATATCTGAGCATAACTGGGAGCACCTCATTTGTGG	ENSG00000147044
PH_hs_0004952	9.21e-10	9.1e-12	9.03822	16.6757	3.56473	C13orf3	TTCAGGTTGACCTGCTTATCAGGCCTACGATCCTTCTGATTTAAGTACAGCTGGAAAGTA	ENSG00000165480
PH_hs_0019226	9.28e-10	9.21e-12	-9.03442	16.6634	-2.72956	SOCS2	CTTCTACTGTGTAGAATACTTTGACTTAATTTTCTTCCAGATACAGGGGGATACCTGCCT	ENSG00000120833
PH_hs_0015322	9.28e-10	9.23e-12	-9.03368	16.6609	-2.96376	MFAP4	AAGGTAGGCATGCATATGAGGTCTTCCCCATACCCTCTGGGTGTTGAGAGGTTTAGCCAC	ENSG00000166482
PH_hs_0011676	9.37e-10	9.37e-12	-9.02941	16.6471	-2.75926	AOC3	GGAAGTCTCAAGGTCACGGGACCCCTAATCAGAGTGGCCAATCCCTGTGTGTCGTTCCCT	ENSG00000131471
PH_hs_0036471	9.37e-10	9.38e-12	-9.02894	16.6455	-1.66827		TGGCTTACATGCATGCCCAGTCATAGTACCTTCCCTTGAACTTCATTATGACATAGATTC	ENSG00000183789,ENSG00000205873
PH_hs_0010373	9.59e-10	9.63e-12	9.02087	16.6193	2.57834		AGTCGAGTTCATCCTCCGCTCCATGTCCAGGAGCACGTAAGCACTGAGAAAAACGTTGCT	ENSG00000178776
PH_hs_0004993	9.67e-10	9.74e-12	-9.01741	16.6081	-2.19449	CETP	TCCAGCGTGGTGGAAGTTGGGTTAGGAGTACGGAGATGGAGATTGGCTCCCAACTCCTCC	ENSG00000087237
PH_hs_0002182	9.69e-10	9.81e-12	9.01548	16.6018	2.42012	PPAP2C	TGTTCCCGTCGGTCCCCAAATATCCCCTTCTTTTTATGGGGTTAAGGAAGGGACCGAGAG	ENSG00000141934
PH_hs_0016747	9.69e-10	9.83e-12	-9.01487	16.5998	-3.24126	OSCAR	ACTGCCGTCTACTCACTGTAGTAGTAGCAGCTACAGAAAGGTAGTAGTGAGACGTGAAGC	ENSG00000170909
PH_hs_0023714	9.78e-10	9.95e-12	-9.01114	16.5877	-2.87577	CDH23	CTCCATTTCACTGGCTTCCCAAATGTGTGCCCAGCTTATAAACAGAAGTGACTGATGTTC	ENSG00000107736
PH_hs_0027518	9.87e-10	1.01e-11	-9.00735	16.5754	-3.80168	FOLR3	CAAGAAGGGTCCTCTGGGGTTCTTCCAACAACCTATTCTAATAGACAAATCCACATGAAA	ENSG00000110203
PH_hs_0023813	1e-09	1.02e-11	9.00215	16.5585	2.17776	C13orf34	ATCAAGGGCTTACTGACATAGGAACAACAGAAATGCTCCTGGAACTTCAAGTTGCTGAAT	ENSG00000136122
PH_hs_0026927	1.01e-09	1.04e-11	-8.99859	16.5469	-2.87404	AATK	AACTAACTAACTGCTGTGGTTGGAGCGAATGGAAGTTGGGTGATTTTAAGTTATTGTTGC	ENSG00000181409
PH_hs_0004488	1.03e-09	1.06e-11	8.99293	16.5285	2.11622	PKMYT1	TTTAACCTTTTATCCTGTGTCTCTCCCGTCGCCCTTGAAAGCTGGGGCCCCTCGGGAACT	ENSG00000127564
PH_hs_0029177	1.07e-09	1.1e-11	-8.98048	16.488	-3.02556	MAMDC2	GCTACCTTCTTTATTCCCCCTTTGAACTACCTTTGAAGTCACTATGAGCACATGGATAGA	ENSG00000165072
PH_hs_0022858	1.07e-09	1.11e-11	-8.97887	16.4828	-3.35775	LRRK2	TGAGGTCATTTCTGCTTTAGGAAAAGTACTTTCGGTAAATTCTTTGGCCCTGACCAGTAT	ENSG00000188906
PH_hs_0031393	1.09e-09	1.14e-11	-8.97068	16.4561	-3.80651	DNASE1L3	TAGAGGACAAGAAATCGTCAGTTCTGTTGTTCCCAAGTCAAACAGTGTTTTTGACTTCCA	ENSG00000163687
PH_hs_0000422	1.11e-09	1.16e-11	-8.9655	16.4393	-1.75275	HPCAL1	TGTCTGGTCTGTCCTCCCTGTTGATTGGTCTGGCATTTCCGGTATTAAAATGATAAAATA	ENSG00000115756
PH_hs_0001653	1.11e-09	1.16e-11	-8.96495	16.4375	-2.20414	ADAMTSL3	GCCTGTACACCTGCTGCCTACATCTTCTTGGCAACAAAGTTACCTGCCACAGGCTCTGCT	ENSG00000156218
PH_hs_0001541	1.12e-09	1.18e-11	-8.95997	16.4213	-5.38568	GKN2	GGGCATCTTGGGAATTTCAATCTGTGCAGACATTCATGTTTAGGATGATTAGCCCTCTTG	ENSG00000183607
PH_hs_0017245	1.14e-09	1.2e-11	8.95395	16.4017	2.69625	GPT2	GGAACAGATGCAGATCAACCTGTGGCTGTTTTCCCGTCTAGGTTCTCACAGGTATCTCCT	ENSG00000166123
PH_hs_0010858	1.15e-09	1.21e-11	8.95196	16.3952	3.83579	MELK	CCTGCCGGATGAGTGTGGGTGTGATACAGCCTACATAAAGACTGTTATGATCGCTTTGAT	ENSG00000165304
PH_hs_0014224	1.16e-09	1.23e-11	-8.94721	16.3797	-2.89374	CD52	GAGGGGTTGATGCCAGACATCACCAGGTTGTAGAAGTTGACAGGCAGTGCCATGGGGGCA	ENSG00000169442
PH_hs_0031328	1.25e-09	1.33e-11	-8.92426	16.305	-1.6781	AK1	TGGACAGTGTCTTCTCCCAGGTCTGCACCCACCTGGACGCCCTAAAGTAGCAACGCTGGA	ENSG00000106992
PH_hs_0014158	1.25e-09	1.33e-11	-8.92295	16.3007	-1.94608	CASKIN2	GGCTCTGTAACCATTAACCTCTTCCCCCAACTAACACCAATGAAAACACCATTCCACGTG	ENSG00000177303
PH_hs_0008016	1.25e-09	1.33e-11	8.92277	16.3001	2.53626	IQGAP3	TCTCCCATCCTTACACTCTGGATCATTGTGCAGACTTAATCAGGGTTTTAACGCTTTCAT	ENSG00000183856
PH_hs_0026050	1.33e-09	1.42e-11	-8.90234	16.2335	-1.98604	PER1	CAGTCCAGCCTTACCTACAGCAGGAAACTGCACCAGCTAGACTCCATTCTGGGACCATCT	ENSG00000179094
PH_hs_0000637	1.43e-09	1.54e-11	-8.87918	16.1579	-3.13287	ZNF533	CTCTTTTTGGTGTACTGTTGTTGACAGGGATTGTGTACTGTTTCGACCCAAGTACTGCTG	ENSG00000144331
PH_hs_0021929	1.47e-09	1.59e-11	-8.86993	16.1277	-2.29214	BAG1	AGGCTCGGGTCCCAGCCCACCGCACCCCAACTTTAATCAGAGTGGTTCACTATTGATCTA	ENSG00000107262
PH_hs_0018794	1.49e-09	1.61e-11	-8.86581	16.1142	-2.88358	GPX3	CTCACCCCTCACTGGTCCACTGGCTTGAGACTCACCCCGTCTGCCCAGTAAAAGCCTTTC	ENSG00000211445
PH_hs_0035519	1.49e-09	1.62e-11	8.86433	16.1094	3.35522	SGOL1	GAAGCCCAAGATATCATCCTACAGCTGAGAAAAGAATGTTACTATCTCACATGTCAGCTA	ENSG00000129810
PH_hs_0026109	1.49e-09	1.62e-11	8.864	16.1083	2.7511	RAD51	TGACATGGTGCCTTAGGAATGACTTGGGTTTAACAAGCTGTCTACTGGACAATCTTATGT	ENSG00000051180
PH_hs_0006232	1.51e-09	1.65e-11	-8.85781	16.0881	-1.93488	GPER	TGTGTCCTCTGTGCCCACGGTCTGAGCTAGCTAGCGCACCGCCGAGTTAAAGAGGAGAAG	ENSG00000164850
PH_hs_0002348	1.55e-09	1.7e-11	-8.84871	16.0584	-2.14451	TOX2	CTGGCCCTGGCGAGTGTCTGTCTTGGTGCCCAGTGCTTCTCTCAAATCTCTTTATAATAA	ENSG00000124191
PH_hs_0018171	1.57e-09	1.72e-11	-8.84535	16.0474	-2.99954	TMOD1	GCTGCACATGGCCCAGGAGTGGCACCATGTTGCAGGGACAACCATCCCCATTTGGCTTCT	ENSG00000136842
PH_hs_0026354	1.58e-09	1.74e-11	-8.84149	16.0348	-1.68113	PDXK	TGGCCGGCCCTGCTTGTGCCATGTGGATGTTTGTGAGCCTCGGTCCTACAGCACTGTGTA	ENSG00000160209
PH_hs_0019814	1.67e-09	1.84e-11	-8.82499	15.9808	-3.25729	PID1	TTAAATGAGAGCTAATCCAATCTAGAGAGCGATGGTGTCAGCATTTCGGTCTGCATATCT	ENSG00000153823
PH_hs_0024120	1.7e-09	1.88e-11	-8.81889	15.9609	-2.23466	STARD13	TGGCCTAAAACCACACTCAGAAACGAGGACCTAGAAGATCCCTAAAACAGAATAAGAACA	ENSG00000133121
PH_hs_0006338	1.7e-09	1.89e-11	-8.81723	15.9554	-2.59778	PCDH12	AGGGACGGTTTGTGGCTGAGATAAGTGTTTCCTGGCAAAACATATGTGGAGCACAAAGGG	ENSG00000113555
PH_hs_0005033	1.74e-09	1.94e-11	-8.80936	15.9297	-1.86892	NCALD	TCCTTCTCCTTCCCAGGAAGGTCTTTGTATGTCGAATCCAGTGCACTCAAGTTTGGCCAA	ENSG00000104490
PH_hs_0029186	1.74e-09	1.94e-11	-8.80867	15.9274	-2.3433	CLEC12B	AATTTTGTCCCACAGCGTTGCTAGGGTGGCATGGCTCCCCATCTCGGGTCCATCCTATAC	ENSG00000172322
PH_hs_0030773	1.75e-09	1.96e-11	8.80599	15.9187	2.02508	FIGNL1	TGGATGGAATATAATTGAGTCATCTGGTAGAGCGCATATAGGACAGGACGCTAGGTTGTT	ENSG00000132436
PH_hs_0027186	1.81e-09	2.05e-11	-8.79282	15.8756	-2.9426	TEK	CATTTAGTCATGTGACCACTCTGTCTTGTGTTTCCACAGCCTGCAAGTTCAGTCCAGGAT	ENSG00000120156
PH_hs_0012692	1.81e-09	2.05e-11	8.7926	15.8748	2.30942	E2F2	GGTTTCGCCTGGTCGTGTCTTTATGAGCACCATGTAAGCCTCCTTGTATTGAGATAATTG	ENSG00000007968
PH_hs_0004397	1.81e-09	2.05e-11	-8.79258	15.8748	-2.57108	CDH5	ACCCTTCGTCATGGACCGAGGTTCCCACTCTGGGCAAAGCCCCTCACACTGCAAGGGATT	ENSG00000179776
PH_hs_0031887	1.82e-09	2.06e-11	-8.79051	15.868	-3.82681	HBD	AAAGGTTCCTTTGTTCCCTAAGTCCAACTACTAAACTGGGGGATATTATGAAGGGCCTTG	ENSG00000188170
PH_hs_0037816	1.86e-09	2.11e-11	8.78328	15.8443	1.29888		ACACCCACTCCTCCACCTTTGACGCTGGGGCTGGCATTGCCCTCAACGACCACTTTGTCA	ENSG00000111640,ENSG00000178596,ENSG00000214007
PH_hs_0003359	1.9e-09	2.17e-11	-8.77579	15.8198	-2.08923		TCTAAGCAGTCATTAAAAATGCTTTGATAGGTTTCCCCACATGGTAACTACCATGTCCTG
PH_hs_0003990	1.9e-09	2.18e-11	8.77463	15.816	2.01914	PAK1	TCCTGATCTAGCACTCCTCAAGACTTTGATCCTTGGAAACCGTGTGTCCAGCATTGAAGA	ENSG00000149269
PH_hs_0012824	1.95e-09	2.23e-11	-8.76726	15.7919	-2.8706	CD300LF	AGAGGTTATTCTTGCTGATTCAGGTGGGCCCAAAATATCACCACAAGGGTCCTCATAAGA	ENSG00000186074
PH_hs_0038481	1.95e-09	2.24e-11	-8.76639	15.789	-2.39	LCN10	GAGAAAATGGTTTCTCAAGGAGATTGGGGACGCCAGTATCAGAATGGCGGCGGGGAGAGC	ENSG00000187922
PH_hs_0005805	1.95e-09	2.25e-11	-8.76509	15.7848	-3.80697	AGRP	CAGCAGGTGCCTTGCTGTGACCCATGTGCCACGTGCTACTGCCGCTTCTTCAATGCCTTC	ENSG00000159723
PH_hs_0036656	1.95e-09	2.26e-11	-8.76365	15.78	-2.85855	C1orf186	CAGCTGTTGTAGAGTTCTATTTGGCAATCTCATGGTTAAATGACTTCCCTTTGAGCTCTT	ENSG00000196533
PH_hs_0024498	1.98e-09	2.29e-11	-8.75913	15.7652	-1.56158	CACNA2D2	TGGGCACAGCTCTTCACACCATTCATTCTGGTCATTTCCCCCAAAGGCATCCCAGCCTGG	ENSG00000007402
PH_hs_0019508	2e-09	2.32e-11	-8.75507	15.7519	-3.02002	CLEC1B	GGTGGACCAACTACCTTAATGCAAAGAGGTGGACAGGATAACACAGATAAGGGCTTTATT	ENSG00000165682
PH_hs_0000190	2.14e-09	2.49e-11	-8.73393	15.6826	-2.56945	FGR	ACTCTAGTCCAGGTGCCAAGAATTTCCCTTCTACCCTCTATTCTCTTGTGTCTGTAAGTT	ENSG00000000938
PH_hs_0023420	2.15e-09	2.51e-11	-8.73117	15.6735	-3.81887	KIAA1683	GGACTTCGTGGGAGGCACTCATGGCTCTCTGGGTCTAATGAATAAAGTCCTCCACAGCCT	ENSG00000130518
PH_hs_0004975	2.16e-09	2.53e-11	8.72922	15.6671	3.34391	ERCC6L	AAATCCAGGAGGCCCTAAACTGCTTAGTTAAAGCGCTTGACATAAAAAGTGCAGATCCTG	ENSG00000186871
PH_hs_0024094	2.17e-09	2.55e-11	8.72695	15.6597	4.30648		TTATACTGCTGAAGCAAATGTGAATGCCAAAGACTACGTTTTGCAGTTTTGCTTTCCTCC	ENSG00000179522,ENSG00000196542
PH_hs_0004359	2.26e-09	2.66e-11	-8.71431	15.6182	-1.89462	MFSD2	AGTTTACACTGAACATGCTCGTGACCATGGCTCCCATAGTTCTCATCCTGCTGGGCCTGC	ENSG00000168389
PH_hs_0004965	2.3e-09	2.72e-11	8.70738	15.5955	1.91297	C5orf34	TACTAGTAAGCCAAGATATTGTACGTATTACCCCGGCACAATGATTGTGAAAGAACTGAC	ENSG00000172244
PH_hs_0016189	2.39e-09	2.83e-11	-8.69578	15.5574	-4.55054	CRTAC1	AAGCTATGTGACCTTACACCAGTCACTTAACTTGTTAGCCATCCATTATCGCATCTGCAA	ENSG00000095713
PH_hs_0004689	2.45e-09	2.91e-11	8.68752	15.5303	1.99692	MDK	CCCTAAGTGCCCAAAGTGGGGAGGGACAAGGGATTCTGGGAAGCTTGAGCCTCCCCCAAA	ENSG00000110492
PH_hs_0038331	2.5e-09	2.98e-11	-8.68062	15.5076	-3.49359	EMCN	CACTGTTGTCACCTGAGACTAAGTGGATGTTGTTGGCTGACATACAGGCTCAGCCAGCAG	ENSG00000164035
PH_hs_0023756	2.52e-09	3.01e-11	8.67677	15.495	2.71511	KIF15	GAAAGTTGGTAGGTCACCAAAATTTGCATCAGAAGATTCAGTACGTAGTGCGACTAAAGA	ENSG00000163808
PH_hs_0023940	2.58e-09	3.09e-11	-8.66942	15.4708	-1.60919	KLHL22	GCATTGCTGTGCTGGACAACAGGATCTATGTGTTAGGTGGCCGCTCACACAACCGCGGCA	ENSG00000185214
PH_hs_0002381	2.72e-09	3.26e-11	8.65315	15.4173	2.41284	SPTBN2	TGCTCTCAATGGCTTCCAGGTGTGTTGTTCGGGGACAGCCACCGCCTTGAGTCTGGCCAA	ENSG00000173898
PH_hs_0025741	2.74e-09	3.3e-11	-8.64943	15.4051	-2.5008	CAPN3	TCGGTCATGCCTAGCCTGACCCTTTAGTAAAGCAATGAGGTAGGAAGAACAAACCCTTGT	ENSG00000092529
PH_hs_0000938	2.77e-09	3.35e-11	-8.64476	15.3897	-2.98819	ACVRL1	AGGTGTTCCAGGGTCGAAATTACACTTCTCGTACCTGGAGACGCTGTTTGTGGGAGCACT	ENSG00000139567
PH_hs_0000996	2.77e-09	3.36e-11	-8.64424	15.388	-1.80974	RRAS	CAATTTCCTCATCTGGGTCTCCCAGGACACATCACATACCCACCCTTACTTCCTGGCCTC	ENSG00000126458
PH_hs_0030789	2.77e-09	3.36e-11	-8.64384	15.3867	-2.5878	GJA4	GCTTCTAAGAAGCAGTATGTATAGAGGCCTGTGGCTTATGTCACCCAACAGAGGGGTCCT	ENSG00000187513
PH_hs_0031598	2.81e-09	3.42e-11	8.639	15.3708	5.76138	CST1	AAGGCCACCAAAGATGACTACTACAGACGTCCGCTGCGGGTACTAAGAGCCAGGCAACAG	ENSG00000170373
PH_hs_0005754	2.86e-09	3.49e-11	8.63277	15.3503	1.36767	C20orf11	AGGATTCGGTCTACCACGGAGGGCTGTGCTGTTAGGCTGCATCCCACTCAAAATACAGGA	ENSG00000101193
PH_hs_0024054	2.87e-09	3.51e-11	-8.63076	15.3437	-2.04388	TCTEX1D1	CCACGGGCTGCAAGCTAAAACTAGAAGCTCTTGTGGCTTGCCTGCACTTTACACAATTGT	ENSG00000152760
PH_hs_0017301	2.89e-09	3.54e-11	-8.62849	15.3362	-2.57129	DUOXA1	ACAGGCGTGATGCCCGGGCCTTCTTCCATCTTTTGGAGCCTACCCCTTGTGTTACCTCCC	ENSG00000140254
PH_hs_0000297	2.92e-09	3.59e-11	-8.62436	15.3226	-5.43372	SCGB1A1	CTGCCGCTGCCATGCTTTGAGTCCACGCCCACCAGCCTTGCTCTCTTCAATAAACCACAA	ENSG00000149021
PH_hs_0027659	3.09e-09	3.82e-11	-8.60598	15.2621	-2.72829	HSPB7	AGGGGGCCGTGGGAGAGCCCTGACGCTGGAACCTGTATACACAATAAAGGACAGTCTCAC	ENSG00000173641
PH_hs_0023453	3.16e-09	3.92e-11	-8.59822	15.2365	-2.77688	ABLIM3	GATATGCCTACCAATAGCGGGTATCGTAAGGCATGTACCCAAACATAACGGATGTAAGGC	ENSG00000173210
PH_hs_0029248	3.16e-09	3.92e-11	-8.59771	15.2349	-1.64904	UNC13B	TGCCTCACTCCTCTAGGCAGGGGAGTGATGCTTCAGGACGTGACAGGCTGTTCTAACATG	ENSG00000198722
PH_hs_0004001	3.16e-09	3.93e-11	-8.59732	15.2336	-3.36119	CLIC3	CAACACCGCCGGCAACGACGTTTTCCACAAGTTCTCCGCGTTCATCAAGAACCCGGTGCC	ENSG00000169583
PH_hs_0027449	3.19e-09	3.97e-11	8.59404	15.2228	3.25899	NDC80	CTGGTGCCAACTGCCTTGTCAAATACAGGGCTCAAGTTTATGTACCTCTTAAGGAACTCC	ENSG00000080986
PH_hs_0038698	3.21e-09	4.02e-11	8.59053	15.2112	2.91153	C12orf48	CTACAGATCCTTTTAGTGCAAGATAAGGTTTTATAGCCAGATTCAGTGGCAGACCATGAT	ENSG00000185480
PH_hs_0025368	3.21e-09	4.03e-11	8.59005	15.2096	1.28842	EIF2AK1	CCAAAACCACACCCTTGCAAAGCTTTGTACTCCGCACCCCAGATGATCTCCAGGCAGCTC	ENSG00000086232
PH_hs_0003269	3.3e-09	4.14e-11	-8.58152	15.1815	-1.60033	ARHGEF17	GTTTGTTGGTGGTGCCTTTAGTGGTTCCCTAATTTGGGAACACTGATGGGGCCTTGGACA	ENSG00000110237
PH_hs_0024334	3.33e-09	4.19e-11	-8.57789	15.1695	-1.87063	CSF3R	CTTCTAGGGCTTCCTGGGGTTCCCTTCTTGGGCCTGCCTCTTAAAGGCCTGAGCTAGCTG	ENSG00000119535
PH_hs_0000193	3.4e-09	4.3e-11	-8.57063	15.1456	-3.29596	F11	AGGACCCAGGATTTGCTGGGAGAGGGTGTTGAGTTCACTGTGCCAGCATGCTTCCTCCAC	ENSG00000088926
PH_hs_0029092	3.52e-09	4.46e-11	-8.55965	15.1094	-2.45086	HSPB8	GAACCAAGCAAAGGCCAGATAGCCTGACAGATAGGCTAGTGGTATTGTGTATATGGGCGG	ENSG00000152137
PH_hs_0024433	3.78e-09	4.8e-11	-8.53737	15.0359	-2.51748	TDRD10	CAGTTCCCCAACTTGGCATGAACATTTGAACCAAACATAGGAAACTACCATTAGGTTGAA	ENSG00000163239
PH_hs_0004751	3.78e-09	4.81e-11	8.53706	15.0349	4.63979	MMP1	AACACATGTGCAGTCACTGGTGTCACCCTGGATAGGCAAGGGATAACTCTTCTAACACAA	ENSG00000196611
PH_hs_0011410	3.92e-09	5e-11	-8.52531	14.9961	-2.24915		GCAGATACTGGACAACCCATCCCCTTAGTAGAGGCACTAACCATGTGACCCAAGGCAAAA
PH_hs_0034109	3.97e-09	5.08e-11	-8.5206	14.9806	-1.9952		ATAAGTAACCCAGCTCTTTCAACTCCCAAGGTTACTTTGTCAATAAAGTGCGCCTTCTCA
PH_hs_0002394	3.99e-09	5.13e-11	-8.51748	14.9703	-1.97013	RASL12	TTGTTTACCACACGCCAGGTCCCAGGGAAGTCTTGCACAGACTCTTAGCAGACAAGCAGG	ENSG00000103710
PH_hs_0020508	3.99e-09	5.13e-11	-8.51742	14.9701	-4.86294	CYP4B1	ATGGTTATGGCTGGGTACCACCAAATAGAAGAATGGCTTAGGGGAGTGCCCCTTCACTGA	ENSG00000142973
PH_hs_0004988	4e-09	5.16e-11	8.51613	14.9658	2.43527	LMNB1	ATAAACCACTGTGCGTCTTGGTGTAATTTGAAGATTGCCCCATCTAGACTAGCAATCTCT	ENSG00000113368
PH_hs_0029628	4e-09	5.17e-11	-8.51545	14.9636	-2.25285	KLF6	TTGAAGGCTAAAAAGGTCCTGTAAGAAGTGGCATAGCACCCGTGGTGCATGGTATGTGGG	ENSG00000067082
PH_hs_0038290	4.04e-09	5.23e-11	-8.51201	14.9522	-2.43412	SYNPO	GGACAGTTTGGGTTTGGGACTTACCGGGGTGATGTTAGATCTGGAACCCCCAAGTGAGGC	ENSG00000171992
PH_hs_0001206	4.07e-09	5.29e-11	-8.50868	14.9412	-2.55323	SHANK2	CTCAGACTTCCGCAGATCTCATCACTTTGATTTCTAATCCATGCTGTATTGGTGATTTTG	ENSG00000162105
PH_hs_0000820	4.1e-09	5.33e-11	-8.50625	14.9332	-1.94825	C7orf41	TGAGAGTGAGGACCTCATCCGACCATGTAATTACCATTCGCTTGCTATTAAAGAGCCTTT	ENSG00000180354
PH_hs_0002340	4.1e-09	5.35e-11	-8.50525	14.9299	-2.46239	SDPR	CACACGAGACCAGGCTTTACCATGAAAGCGACCTGTCACGGACTCCACTTTTAATTTGCT	ENSG00000168497
PH_hs_0025731	4.16e-09	5.44e-11	8.50034	14.9137	5.0927	COL11A1	AATCAACAGAAAATATACCTTGGTGCCACCAACCCATTTTGTGCCACATGCAAGTTTTGA	ENSG00000060718
PH_hs_0011686	4.22e-09	5.53e-11	8.49538	14.8973	2.77478	MCM10	GAACTTGAACACCAGGTTGGTGTCTGAGCAATCCCTTTCTTATGGGAAAAACAATGTTCT	ENSG00000065328
PH_hs_0007182	4.26e-09	5.59e-11	-8.49189	14.8858	-2.55794	VEPH1	GGATGAGAAGAATGCAGAAGAATGGCTCCAGTGCATCAACGTGGCAGTTGCCCAAGCCAA	ENSG00000197415
PH_hs_0024950	4.31e-09	5.68e-11	-8.48722	14.8703	-3.47636	HHIP	GTCAGTGTATCCAGTTACAGAATGCTACACACTTACCTTTTTATTGGCTGAGAAATCTGG	ENSG00000164161
PH_hs_0031411	4.31e-09	5.7e-11	8.48636	14.8675	2.56705		CCCTTACAATGCGCCCACAGTGAAGTTCCTCACGCCCTGCTATCACCCCAACGTGGACAC	ENSG00000175063,ENSG00000212842
PH_hs_0018854	4.57e-09	6.04e-11	-8.46873	14.8092	-2.59616		CACACCTTTGAAACCCTAAAGCAGTGTGTGTCAAGAGAGGCCCCACCATGATGAATTGCT	ENSG00000144724
PH_hs_0004683	4.6e-09	6.1e-11	-8.46579	14.7995	-2.15073	GYPC	CAGGTGCCAGAGCTAAAAGGTACCTTTGTCTGCCATTGATCCAGCTCAGAACGATTGGAA	ENSG00000136732
PH_hs_0022118	4.61e-09	6.13e-11	8.46441	14.7949	1.65003	TSPAN6	GCTATGTTCTAAGTCCACCTTCTATCCCATTCATGTTAGATCGTTGAAACCCTGTATCCC	ENSG00000000003
PH_hs_0027347	4.65e-09	6.2e-11	8.46126	14.7845	3.32851	CTHRC1	TGGAAGGACTTTGTGAAGGAATTGGTGCTGGATTAGTGGATGTTGCTATCTGGGTTGGCA	ENSG00000164932
PH_hs_0036598	4.81e-09	6.43e-11	-8.45025	14.7481	-3.15582		CAAAGACGCACGCCGGGAACCGGAAGGAGGTCCATACCCAACTCGTGCAATAAATAAAAC	ENSG00000181428
PH_hs_0001457	5e-09	6.7e-11	-8.43802	14.7076	-2.18051	ABCA6	TTGTTAACCTATAAGCTGCCCGTGGCAGACGTTTACCCTCTATCACAGACCTTTCACAAA	ENSG00000154262
PH_hs_0000132	5.09e-09	6.83e-11	-8.43221	14.6884	-2.2938	RRAD	CCTTGGCAAAAAGGCGAAGCGCTTCTTGGGCCGCATCGTAGCTCGTAACAGCCGCAAGAT	ENSG00000166592
PH_hs_0016098	5.17e-09	6.96e-11	8.42676	14.6704	1.7593		TGAGTGCTTGTATTGTAGGTGAAACCGCACTGAGAAGGTATTTGTGGCCCGTACGCTGGT	ENSG00000188002
PH_hs_0030126	5.28e-09	7.13e-11	-8.41951	14.6464	-3.17211	MT1P3	CGTGGGACACAAACCCCAACTGTACCCCCTATGGTTTCAGAACAGAGCTGTGCCAGACGA	ENSG00000169715
PH_hs_0011684	5.32e-09	7.2e-11	8.41664	14.6368	2.79764	RASAL1	GAGTGGATAGGATAAGGAACCTGACTTATTTGACTGAGACTGGGGTCTCTACTTCACCAA	ENSG00000111344
PH_hs_0000890	5.35e-09	7.26e-11	-8.41408	14.6284	-3.31611	PDK4	GGTGTTTTGAAAGCAGTATGGATTCTTTAAATGCCTCTCACTCTTACAAGATAGTAGGCT	ENSG00000004799
PH_hs_0012389	5.46e-09	7.42e-11	8.4076	14.6069	2.7436	ANKRD22	TTTATAGCATTGTTTACTCAGTCAAGTTCACCATGGCCGTAATCCTTCTAAGGGAAACAC	ENSG00000152766
PH_hs_0023726	5.5e-09	7.5e-11	8.40455	14.5968	1.48338	PPAT	TGGGACCACCTCAACATGCGTAGCCTCTTGTCTTAAATGTACTCCCCATGGCAGCATGGA	ENSG00000128059
PH_hs_0018075	5.57e-09	7.6e-11	-8.40034	14.5829	-1.90259		GGCTGTCTTAGACCCGGCATCCTGGCGCCTGTCTTCAACTCTAGTTCTGCCGTATGTGAC
PH_hs_0036379	5.57e-09	7.63e-11	-8.39939	14.5797	-2.34661		AGCCATGGCTGGTCTCCGGGTTCACAGTGATAGGGGAAATAAACCCTTATTTGTCTAAAA
PH_hs_0009653	5.62e-09	7.71e-11	-8.39616	14.569	-2.35044	TRPC6	CAACTAAAAGCGATGAAGGTTCATATGTTTACTCAAAGACCATTGGCATTCAGAGGATGC	ENSG00000137672
PH_hs_0009139	5.63e-09	7.75e-11	-8.39478	14.5644	-2.50409	LRRC32	AGTCCTGGTTGGGATCACACCCACGGGTGCTACTGCACGTAACACTCCTCCTTAGGCCTG	ENSG00000137507
PH_hs_0032688	5.63e-09	7.77e-11	8.39405	14.562	2.74802	PLK1	TGACCTACATCGACGAGAAGCGGGACTTCCGCACATACCGCCTGAGTCTCCTGGAGGAGT	ENSG00000166851
PH_hs_0031779	5.83e-09	8.07e-11	8.38269	14.5244	1.97676		AAGCACGCGGTGTCGGAGGGCACCAAGGCCGTCACCAAGTACACCAGCTCCAAGTAAATT	ENSG00000196331,ENSG00000168242,ENSG00000180573,ENSG00000158373,ENSG00000185130,ENSG00000197597,ENSG00000197697,ENSG00000197903
PH_hs_0005142	5.83e-09	8.1e-11	8.38154	14.5206	1.85434	PDIA4	GGTATGTGTTTCTGATTGCTTCCTGTTGAGCACAAAGTGAGAGCTGCCACTGAGCAGCCC	ENSG00000155660
PH_hs_0012263	5.83e-09	8.11e-11	8.38118	14.5194	2.25129	ELOVL6	TGAAAAGATTAGGGGCTTCCACACTGCATAGATTACACGCACATAGCCACGCATACACAC	ENSG00000170522
PH_hs_0030636	5.83e-09	8.12e-11	-8.38088	14.5184	-3.83375		GAAGTGGTTGTTTCCCTTGCATGGGACGAAAGCTTGGCTCCAAAGCATCCAGGCTCAAGG	ENSG00000206047,ENSG00000215377,ENSG00000185918
PH_hs_0036369	5.97e-09	8.33e-11	-8.37306	14.4925	-3.22306	SEMA3B	GAGGCAGGCCGACTGTACTAAAGTAACGCAATAAACGCATTATCAGCCAAAGCTGGAATG	ENSG00000012171
PH_hs_0028599	6e-09	8.39e-11	-8.37119	14.4862	-1.78103	PNPLA6	ACGTGCTTGCCTTCCCAAGCTCTGGCTTCACTGACTTGGCAGAGATTGTGTCCCGGATTG	ENSG00000032444
PH_hs_0013431	6.13e-09	8.6e-11	-8.36387	14.462	-2.81631	SEC14L3	GCCTCTGATAGGAGCTGCCTACATCAGGCTTTGTCTGACTTGCACGCTCAGCTTCCCACC	ENSG00000100012
PH_hs_0018590	6.16e-09	8.67e-11	8.36119	14.4531	1.9199	SPC24	CCAGGTACTTCAAGGTTGGCCCTTACTCATTCAGGGGGTATGTTTGAGTGCCACGGTGTG	ENSG00000161888
PH_hs_0004774	6.16e-09	8.68e-11	-8.36113	14.4529	-1.96734	CD33	ACAGGTCGGGGACCAAAGGCTGATTCTTGGAGATTTAACACCCCACAGGCAATGGGTTTA	ENSG00000105383
PH_hs_0000295	6.23e-09	8.8e-11	-8.35699	14.4392	-5.73861	CSF3	CTTCTTAAGACTTTTGGGACATGGTTTGACTCCCGAACATCACCGACGCGTCTCCTGTTT	ENSG00000108342
PH_hs_0004514	6.39e-09	9.05e-11	-8.34869	14.4117	-2.28538	PECAM1	TTCTCTTTTCCTTTGGTCCTTCAAAGGCTTGTAGTTTTGGCTAGTCCTTGTTCTTTGGAA	ENSG00000198802
PH_hs_0025776	6.39e-09	9.05e-11	-8.3485	14.411	-1.98022	MAP3K14	AAGAACTGCAGCCTTGGTACTGCAGAGTCTGGGTTGTAGAGAACTCTTTGTAAGCAATAA	ENSG00000006062
PH_hs_0032253	6.45e-09	9.17e-11	-8.34479	14.3987	-2.61598	CD300LF	TATCTGTGTCCTAATCCTCAGAACCTGTGACTGTTACCTTCTGTGGCAGAAAGGGACAGT	ENSG00000186074
PH_hs_0014995	6.56e-09	9.34e-11	-8.33931	14.3805	-1.8887	METTL7A	GTGAAAATCATCACAAGTGCCTCTGAAAGCGAGTGTTAGGTTGGTTAGAGGGTTTAATAT	ENSG00000185432
PH_hs_0020135	6.61e-09	9.43e-11	8.33636	14.3707	2.27056	KCTD1	CCCGTGTACCCTCCGTCATCCGGATAAAGCAAGAGCCTCTGGACTAAATGGACATATTTC	ENSG00000134504
PH_hs_0039577	6.82e-09	9.76e-11	-8.3261	14.3366	-2.64637		CATCCCCACTCCTGCAGCAGCTGCTACATTCATTCATTCCACGGGTATTTATTGAGCGCC
PH_hs_0024217	7.01e-09	1e-10	-8.31761	14.3085	-2.60206	RHOBTB2	AAGGGGAACGGGAAATAGGTCTCCTAGGTGCCTGAAGCGCTGAGCAACCTGGGTACCCTG	ENSG00000008853
PH_hs_0009177	7.15e-09	1.03e-10	-8.31109	14.2868	-1.58518	MTHFR	TCCCCCTTGCTAGGCTATCAACCTCTTATCACCACTTGTTGGTGTCAGAACTAACTGCTT	ENSG00000177000
PH_hs_0010392	7.15e-09	1.03e-10	-8.31023	14.284	-2.11146	DPYSL2	TGTGATTGTGACCCATGAGTGGAGGAACTTTCAGTTCTAAAGCTGATAAAGTGTGTAGCC	ENSG00000092964
PH_hs_0014933	8e-09	1.15e-10	-8.27633	14.1713	-2.24467	C1orf162	AATCCTTGCCTTTTGTGCTGGGGTTCTACTGACACTGCTGCTGATAGCCTTTATCTTCCT	ENSG00000143110
PH_hs_0020237	8.18e-09	1.18e-10	-8.26884	14.1464	-1.58951		GAAATGAGGACAGGAGCACCTAAGTAGAGCACCTGGATTGGGTCACCACAGTGGTGATGA
PH_hs_0009361	8.32e-09	1.21e-10	8.26313	14.1274	2.12812	BIK	TTCTAAAAGATGAATTCCTATGGCTCTGCAATTGTCACCGGTTAACTGTGGCCTGTGCCC	ENSG00000100290
PH_hs_0007040	8.42e-09	1.22e-10	-8.25891	14.1134	-3.41701	RND1	GATGAGACAATTTAGGACACTGGACATGAGTTTTTCAGATGGCCACGGTGAGGGCTTGGA	ENSG00000172602
PH_hs_0028869	8.43e-09	1.23e-10	-8.25815	14.1109	-3.18574	FLRT3	TTCTTGCTGTGTCGAACAATCAGGACTGCATTCATATGAGATCCTTGTAGTATAAGCACA	ENSG00000125848
PH_hs_0007957	8.72e-09	1.27e-10	8.24746	14.0753	2.47408	C1orf182	CAGCCTTATCTCCTAATCCATTGTTAAATCACCTGCCCCAATTCAGTAAATGAATTGTGG	ENSG00000163467
PH_hs_0000339	8.74e-09	1.28e-10	-8.24617	14.071	-3.27455	ADRB2	GCATGGAATTTGTAAGTTTATGTCTAAAGAGCTTTAGTCCTAGAGGACCTGAGTCTGCTA	ENSG00000169252
PH_hs_0021168	8.86e-09	1.3e-10	-8.24123	14.0546	-1.6035	CACNA1C	TCGCCTGATGGGCCTTCTCACCCTCGAGAAAGGCCAGGGAATCTAGAAGGGGCAACCCTT	ENSG00000151067
PH_hs_0009914	8.92e-09	1.31e-10	8.23875	14.0463	2.24636	PLEKHG6	CAAGAACTGTAAATTTATGTATCATAGGTGCACCTGAGCCCCACAGAAAGTTGTGCATAA	ENSG00000008323
PH_hs_0021184	9.01e-09	1.33e-10	-8.235	14.0339	-1.64617	ING3	GTGGGTTCACAGTTCACAGGTGGTGAAAATTGAGGCCTTACTGCTATGGAGTGTATATCA	ENSG00000071243
PH_hs_0037564	9.1e-09	1.34e-10	8.23141	14.0219	2.80439		GAACAATAGCTCTCACGTCTCTCCTCATCAGATTCTAACTAAGCAGATGTTCTCATGCTT
PH_hs_0026403	9.28e-09	1.37e-10	8.22506	14.0008	1.93566	MCM4	AGTAGCCGGGGAATGGTTTCTGCATACCCTCGACAGCTAGAGTCATTAATCCGCTTAGCA	ENSG00000104738
PH_hs_0027571	9.28e-09	1.38e-10	8.22432	13.9983	2.49791	ERO1L	GAGGCGAAAGAGTGGAATTTCATTCAAAGGCATAATAGCAATGACAGTCTTAAGCCAAAC	ENSG00000197930
PH_hs_0023119	9.46e-09	1.4e-10	-8.21811	13.9777	-2.93132	CPB2	GCATACATCAGCATGCATTCATACTCCCAGCATATAGTGTTTCCATATTCCTATACACGA	ENSG00000080618
PH_hs_0017276	9.89e-09	1.47e-10	-8.20416	13.9312	-2.3692		GGCACAAAGATTAAACAAGCCCGCGTTGCATCCCTTGGATTGTACTGAATCACTGGGTCC
PH_hs_0009297	1.01e-08	1.51e-10	-8.19715	13.9079	-2.58065	PDE2A	AAGATCCATTTTAGATCAATGTCTAAAATAGCTCTATCGCTCTGCGGAGTCCCAGCAGAG	ENSG00000186642
PH_hs_0015253	1.03e-08	1.54e-10	-8.19098	13.8873	-2.14894	ALS2CL	TCACTAGGATTCTATCCTTTCCAATCGGCATCAGCCAGCTCTTGTCCCCTGATAAGTGAG	ENSG00000178038
PH_hs_0032789	1.04e-08	1.56e-10	-8.18661	13.8727	-1.9614	RAB37	AACAAAGTCATGTGGGTATGTCTGGGGTAGAGAGAGGGGTAGCAAGTTCATGTGTCCTCC	ENSG00000172794
PH_hs_0006460	1.07e-08	1.61e-10	-8.1783	13.845	-2.59145	KCNS1	CTGATGTGGAGAAAGCTCAAGAGGGAATCATCTGGCCTGAGCCTACCATGAGGCTGTTTG	ENSG00000124134
PH_hs_0004731	1.09e-08	1.63e-10	-8.17346	13.8289	-2.4878	CYP27A1	GCCCCGGAGACGGGGGAGTTGAAGAGTGTGGCCCGCATTGTCCTGGTTCCCAATAAGAAA	ENSG00000135929
PH_hs_0005864	1.09e-08	1.64e-10	-8.17203	13.8241	-2.18301	NPDC1	GAGAACCGTAGAGCGCAGGAACGGGTGGGTAATTCTAGAGACAAAAGCCAATTAAAGTCC	ENSG00000107281
PH_hs_0018161	1.12e-08	1.7e-10	-8.16179	13.79	-3.62316	ANKRD29	CTATTCTATAAGTAAGTATACCTAACATGCTGTGGAATCTTGAGTTTCCAACACCGTGCT	ENSG00000154065
PH_hs_0000951	1.13e-08	1.71e-10	-8.15995	13.7839	-1.82745	HDAC5	CCCTGGATATGGATTTCAGTTAAGTATTTTGTAACCCGTTACACTGTGTGTCCTTGTGTA	ENSG00000108840
PH_hs_0000146	1.15e-08	1.75e-10	-8.15326	13.7616	-2.57566	NR4A1	ACTGGATTGACAGTATCCTGGCCTTCTCAAGGTCCCTGCACAGCTTGCTTGTCGATGTCC	ENSG00000123358
PH_hs_0020556	1.17e-08	1.77e-10	-8.14924	13.7482	-2.7887		GAGCATTCGGCTCCGGAGGCTTTGCACTGTTTGTAATGCATTGTCAAAACTTGGTGTTGG	ENSG00000127124
PH_hs_0023583	1.17e-08	1.79e-10	8.14727	13.7416	2.87926	ATAD2	GTTGGAAAATTTGTATGCAGTAATCAGCCAATGTATTTATCGGCATCGCAAGGACCATGA	ENSG00000156802
PH_hs_0030331	1.18e-08	1.8e-10	-8.14431	13.7317	-1.91676	RAI2	AGATGGTGGGCGAGTCCCAGGCGGCCAAGGTCATTGTCTCTGTCGAAGATGCTGTGCCTA	ENSG00000131831
PH_hs_0023975	1.18e-08	1.81e-10	8.14271	13.7264	1.65399	NUP107	GACCATGAAAGAACACATCAAATGGTCTTACTGAGAAAGCTTTGTCTGCCAATGTTGTGT	ENSG00000111581
PH_hs_0000323	1.2e-08	1.84e-10	8.13761	13.7093	1.54386	MMP14	GGCACGGGGTAGGGGAAATGGGGTGAACGGTGCTGGCAGTTCGGCTAGATTTCTGTCTTG	ENSG00000157227
PH_hs_0032841	1.21e-08	1.86e-10	8.13547	13.7022	1.6686	FAM60A	TATACAGTGAGTTGAGTTGGCTCTCCCACAGTCTTTGAGGTGAATTACAAAAGTCCAGCC	ENSG00000139146
PH_hs_0034061	1.21e-08	1.87e-10	-8.13339	13.6953	-2.28577		GAGAGCTTGCTTTAGAGTCTTGGAGAGACGGCCATGGTCTTCGTTTGTATGTCTGTCACA	ENSG00000196624
PH_hs_0018997	1.24e-08	1.91e-10	-8.12765	13.6761	-1.83922		CCGGAGACGGCTTTCGGCCTTGGGTTTATCACAGCGGCTGTTTTCCGTCTGCCAAGCCAA
PH_hs_0005601	1.29e-08	2e-10	-8.11438	13.6318	-3.27652	ALOX5AP	TCTTTAGATGGCTGTAAATCTATTGGCCATCTGGGCTTCACAGCTTGAGTTAACCTTGCT	ENSG00000132965
PH_hs_0018068	1.32e-08	2.05e-10	8.10617	13.6044	2.76092	CDCA2	TTCCCAGTTCAAAGGCTACCGGAGAAGATCCTCTCTTAATGGGAAGGGAGAGAGCTCTCT	ENSG00000184661
PH_hs_0019563	1.33e-08	2.06e-10	-8.10485	13.6	-2.73647	TPPP3	TGCTCCAACTTCTGTCCACCTGGGGACAGTCTGTGCCTGTAGCCTCATGACCCCAACCCA	ENSG00000159713
PH_hs_0020469	1.33e-08	2.07e-10	-8.10423	13.5979	-2.38248		AGTGAGGGACCTGACCTCAGGGGCAGAGACAAGAGAGGCACCAAGGAGGATCCAAGAGCT	ENSG00000206325,ENSG00000204482,ENSG00000206433
PH_hs_0024362	1.35e-08	2.11e-10	8.09843	13.5786	2.10271	BLM	GGTCTGCCACATGTAGAAAGATATCTTCCAAAACGAAATCCTCCAGCATCATTGGATCCA	ENSG00000197299
PH_hs_0000825	1.36e-08	2.13e-10	8.09511	13.5675	1.26045	C19orf2	TCTTGTAGGTTTTGCGGCTAGTTGGCTATTCAAGAAACCTCGCCCCTCTGAATGTCATAC	ENSG00000105176
PH_hs_0032752	1.38e-08	2.15e-10	-8.09168	13.556	-3.1278		GTAGACTATAAAAGATGCGCCAGGCTTCTTACCCGGCTGGCTGTCAGTCCAGTGTGCATG	ENSG00000189292
PH_hs_0004398	1.39e-08	2.19e-10	-8.08703	13.5405	-2.25188	EFEMP1	TGATGATGGTTTTTATTCCTGGCATCCAGAGTGACAGTGAACTTAAGCAAATTACCCTCC	ENSG00000115380
PH_hs_0028693	1.39e-08	2.19e-10	-8.08694	13.5402	-1.75925	PLA2G1B	GATCCCGGGGAGTGACCCCTTCTTGGAATACAACAACTACGGCTGCTACTGTGGCTTGGG	ENSG00000170890
PH_hs_0002977	1.41e-08	2.22e-10	-8.08301	13.5271	-3.18528	C8B	AGCCCTACACCAGTTTCCACCTGGAGTTCATGCAAGGGCAAAAGGCAGTGCCATGCAAGC	ENSG00000021852
PH_hs_0000248	1.42e-08	2.24e-10	-8.08082	13.5198	-5.57581	PGC	TTGGGCAACAACAGAGTAGGCTTTGCCACTGCCGCCTAGACTTGCTGCCTCGACACGTGG	ENSG00000096088
PH_hs_0025585	1.42e-08	2.25e-10	-8.07933	13.5148	-2.66388	PDE4C	AGAGCATGGAAATGTGAGTGGGGAAAATTTTCAGCACCAAAGCTTCACTCATACCCAGTT	ENSG00000105650
PH_hs_0022804	1.42e-08	2.25e-10	-8.07896	13.5136	-2.08459	PKHD1L1	GCATCAACTGTGGGTACATATGCCCAGATAATGACTGTAGTAATTAGCTGTCTGGTTGGA	ENSG00000205038
PH_hs_0026275	1.42e-08	2.25e-10	8.07865	13.5125	1.46555	EFNA4	GAGATCAGAGGGTCTGAGGTGACTCTTGCAGGAGCCTGTCCCCTCATCACAGGCTAAAGA	ENSG00000143620
PH_hs_0036617	1.42e-08	2.26e-10	-8.07741	13.5084	-2.63612	C11orf21	AGTCATTGATCAGGTTACATGAGGGTTCACTCTTCTTGTTGTACATGCTGTGAGTTCGGG	ENSG00000110665
PH_hs_0006733	1.42e-08	2.27e-10	-8.07597	13.5036	-1.77829		CCTCCTGAGCAAGGTACCATGGCTGCCAGACTTCAGGTGAACTCAAAGGTCTGCCAGCCA	ENSG00000177214
PH_hs_0028217	1.49e-08	2.38e-10	8.06203	13.4569	2.40369	GOLM1	TTCACAACAGGGCCGAAGAGATGACTATAAAATGTTCATGAGGGACTGAATACTGAAAAC	ENSG00000135052
PH_hs_0009051	1.49e-08	2.39e-10	-8.06099	13.4535	-2.25862	KCNA5	AAGCCTCTGTCTTTTCTGGGATGTGGTATTGGTGCTTTGTGTCTAGGGCAGAGTATGTTC	ENSG00000130037
PH_hs_0030039	1.52e-08	2.45e-10	8.05441	13.4315	2.26782		GCCAGTCAATCCCAACCACTATGCTCTCCAGTGTACCCATGATGGAAGTATCTTGATAGT	ENSG00000050344,ENSG00000214349
PH_hs_0002539	1.52e-08	2.45e-10	-8.05416	13.4307	-1.48198		TCTGGTGAATGGTGCTGAATATGAATTCCTACACTTCAGAGTCTCTACCCTTTGATGTAG
PH_hs_0009218	1.52e-08	2.45e-10	-8.05324	13.4276	-1.86115		TGACAGTTAATATGATTCCTCTCATTGCCCATAGGTAGGCCACCGATCCAAATGGATCCT
PH_hs_0023560	1.53e-08	2.48e-10	-8.05055	13.4186	-2.86923	PNPLA7	GCCCTGTGAGGTGTGGGAGCCCTGATGCTGCCGTGTGATGTTTCAATAAAGGTGGATCTC	ENSG00000130653
PH_hs_0032379	1.55e-08	2.5e-10	8.04769	13.409	3.06242	POF1B	GCCTCCTATATGATGACTACGAATATATACCACCAGGTAGTGAAACACAGACTATTGTGA	ENSG00000124429
PH_hs_0023332	1.55e-08	2.52e-10	-8.04541	13.4014	-2.23157	SERTAD1	AAGACACAGCTGGCTTCCCTAGTACAGAGAACAGGGCTTGGGCCACTTTGGAGAGACAGA	ENSG00000197019
PH_hs_0003988	1.55e-08	2.52e-10	-8.04498	13.4	-1.84398	PROS1	GTACTGTGATGCATTTCAAGTGGCAGTTTTATCACGTTTGAATCTACCATTCATAGCCAG	ENSG00000184500
PH_hs_0004350	1.57e-08	2.55e-10	-8.04158	13.3886	-3.17459	HYAL1	TGAGTTTGTGGTAACCAGCCCTGCACGACCCCTGAATCTGCTGAGAGGCACCAGTCCAGC	ENSG00000114378
PH_hs_0004261	1.58e-08	2.58e-10	-8.03909	13.3803	-1.93069	VAMP5	ATGGCTGCACTGGCCGATTCTGGTCTCCAGAGGACCTTGGTGTTTGCTCTCCCTTGACCC	ENSG00000168899
PH_hs_0023678	1.59e-08	2.6e-10	8.03605	13.3701	2.90343	NCAPH	GACACTCCAGAAGCCCAAGGATTAGACATCACAACATATGGGGAGTCAAACTTGGTAGCT	ENSG00000121152
PH_hs_0009285	1.64e-08	2.69e-10	-8.02659	13.3385	-1.22643	CALCOCO2	GGGCTTTCCCTAATGTGGTTGGGAGTTATGCCCTAGACTAACTGTATTGTCCTAGTCACA	ENSG00000136436
PH_hs_0009256	1.66e-08	2.73e-10	-8.02179	13.3224	-2.79666	SMAD6	CCTGGGTTTGGTGTATGGTTTTTGAGATATTAATGCCCAGACAAAAAGCTAATACCAGTC	ENSG00000137834
PH_hs_0038194	1.71e-08	2.8e-10	-8.01393	13.2961	-2.00353	MGAT3	TCACATATCATCACAGCATACACTGGGAATTTGGTGGGGGCAGAAGAACCCAGGGCCACT	ENSG00000128268
PH_hs_0017352	1.73e-08	2.85e-10	-8.00965	13.2818	-2.17865	RARA	TGGAGCCCGTGGGTGCACCTGTTACTGTTGGGCTTTCCACTGAGATCTACTGGATAAAGA	ENSG00000131759
PH_hs_0014666	1.8e-08	2.97e-10	-7.99685	13.2389	-1.85177	FHL5	AGTTCATGTCCAGAGACGACTATCCATTCTGCGTGGACTGCTACAACCATCTTTATGCCA	ENSG00000112214
PH_hs_0023340	1.82e-08	3.01e-10	-7.99324	13.2268	-1.89764	PLEKHC1	TCCTAGCTCACATAGCCCAAAAGGGTGCGAGGGAGAGGTGGATTACCAGTATTGTTCAAT	ENSG00000073712
PH_hs_0026521	1.84e-08	3.04e-10	7.99003	13.2161	2.68389	C15orf42	GGCCAGGGGTCTGGCTAACGGTGAGGGCTGACTCTGAACTGTCTCTCAGTCTCCAGAAAG	ENSG00000140534
PH_hs_0027845	1.91e-08	3.17e-10	-7.97791	13.1755	-2.23599	SLC11A1	CACCACCACTTCCTGTATGGGCTCCTTGAAGAGGACCACAAAGGGGAGACCTCTGGCTAG	ENSG00000018280
PH_hs_0003811	1.92e-08	3.19e-10	7.97627	13.17	1.73208	DARS2	GTAAGTTACATAAACCTCGCTTAGCCTCCCTTCCTGCTAATGTGTAAAATACATACTTGC	ENSG00000117593
PH_hs_0026169	1.94e-08	3.23e-10	7.972	13.1557	4.07889		GCAAAGTTTTGCTTGTCACTTACAAGGGTGTTACTGAAATCTGGAAGGCGAACAATTAGA
PH_hs_0004787	1.95e-08	3.25e-10	7.97053	13.1508	3.25507	CDKN3	GTGGAATTATCACCCATCATCATCCAATCGCAGATGGAGGGACTCCTGACATAGCCAGCT	ENSG00000100526
PH_hs_0019298	1.96e-08	3.29e-10	7.96739	13.1403	2.62435		TCTCATAATGCCACAGTTTGTCATGGTATTTGTGGCAGCAGGCAAAGTCCTTGTTCAGAC
PH_hs_0003615	1.98e-08	3.32e-10	-7.96453	13.1307	-3.09518	NXPH3	GGGAAGTCTTGTGAAACCGCTGATTGCTGACTTTTGTGTGAAGAATCGTGTTCTTGGAGC	ENSG00000182575
PH_hs_0032304	1.99e-08	3.35e-10	7.96198	13.1221	4.67971	CST2	GGTGAATTCCAGGTGTCAAGAAGCCTAGGGATCTGTGCCAGGGAGTCACACTGACCACCT	ENSG00000170369
PH_hs_0019754	2.03e-08	3.42e-10	7.95587	13.1017	2.65506	SPC25	AAAGTACGGACACCTCCTGTCAGATGGCGGGACTAAGAGATACCTACAAGGATTCCATCA	ENSG00000152253
PH_hs_0019257	2.03e-08	3.42e-10	-7.95541	13.1001	-2.2177	AOX1	AACACTAATTGGTTTCCTCTAGGGTGATATCCGTCATTACTCTGTCTCTTCAATCCATCC	ENSG00000138356
PH_hs_0010617	2.06e-08	3.48e-10	7.95086	13.0849	1.3937	PSMD14	GGATGTACTTATGACCTCAAATATTGTCCAGTGTTTAGCAGCTATGTTGGATACTGTCGT	ENSG00000115233
PH_hs_0021980	2.06e-08	3.49e-10	-7.94931	13.0797	-1.61309	GRIA1	AAATAACACTGTACTGCAATAAGGGGAGAGTAACCCTGTCTAATGAAACCTGTGTCTCTG	ENSG00000155511
PH_hs_0001891	2.08e-08	3.53e-10	-7.94651	13.0703	-1.70052	FADS3	ACAGGGGTAGAGGGAAGGTGAGCATAGCACATTTTCCTAGAGCGAGAATTGGGGGAAAGC	ENSG00000149485
PH_hs_0014797	2.13e-08	3.62e-10	7.93893	13.0449	2.79717	PSAT1	CCCTCTAGGTGCTGAATCTACACATCTGTGGGGTCTCCTGGGTTCAGCGGCTGTTGATTC	ENSG00000135069
PH_hs_0014708	2.13e-08	3.62e-10	-7.93892	13.0449	-4.22038	WIF1	GGGCAGGGGAACATCAGAAAGGTTAAATTGGGCAAAAATGCGTAAGTCACAAGAATTTGG	ENSG00000156076
PH_hs_0000625	2.13e-08	3.62e-10	-7.93846	13.0433	-1.61953	TENC1	AGCCTGCTAAGTTAAGTGGACAGGCCCACAAGATGACCTTGCATGTGAGCAGATGGCAGA	ENSG00000111077
PH_hs_0000579	2.15e-08	3.67e-10	7.93516	13.0323	1.88989	NCAPD2	AAACAACTCCCATTCTCAGAGCATCGGCTCGCAGGCACAGATCCTAGGAAGTCTGTTCCT	ENSG00000010292
PH_hs_0031819	2.19e-08	3.74e-10	-7.92903	13.0117	-4.46642	SCARA5	GACAACTAAGCCAATATGGCCCTAGGTCATTCTTGCTTCCAATATGCTTGCCACTCCTTA	ENSG00000168079
PH_hs_0021058	2.22e-08	3.8e-10	-7.92438	12.9961	-2.28197		GAGCAGGTGTCAATAGCCGGCCTTTACGCCAACAAGAAACGATGCCCGAGGTGCTCCAGT	ENSG00000177103
PH_hs_0010598	2.24e-08	3.85e-10	-7.92075	12.984	-1.45093		ACAGACTTTTCCAGGGTGGTCCTTGGCAGGTGAGGTGCGTCTGTGCCACCCTTGTCAGGA	ENSG00000132376
PH_hs_0014031	2.25e-08	3.88e-10	-7.91828	12.9756	-2.25368	KLF15	CCAGGCTGTCCTGGGTGTGAGAGAACTAGATAGAGCCTCCCAACCCTGATTTAGAAATGC	ENSG00000163884
PH_hs_0020816	2.25e-08	3.89e-10	-7.91803	12.9748	-1.7313		TTGAATGACAGCTGTAGCTGTGGCTGTAATCTGTAGTAAGAGTAAAAGCCCTTGGTGTTT	ENSG00000170852
PH_hs_0010765	2.26e-08	3.9e-10	-7.91683	12.9708	-3.72467	RBP2	GCACATTCCGCAACTATGATGTGGATTTCACTGTTGGAGTAGAGTTTGACGAGTACACAA	ENSG00000114113
PH_hs_0009230	2.26e-08	3.9e-10	7.91672	12.9704	2.44435	ESPL1	TGCGGTAACCCCATGGAGCTGTCTTATTGATGCTAGAAGCCTCATAACTGTTCTACCTCC	ENSG00000135476
PH_hs_0006657	2.27e-08	3.94e-10	7.91375	12.9605	1.51117	ETNK1	GCTGTTTAGGAAGGTGAAATACATTCACTGTCTCTGTTGGTGGTACATCTTGTTGAATTC	ENSG00000139163
PH_hs_0002300	2.34e-08	4.07e-10	-7.90444	12.9292	-1.90493	WFS1	GCCTGACCTTTCTGAGTGACATGGGTGTGCCAGGCTAGACTAGGAGGTTCCGGTGTCTGG	ENSG00000109501
PH_hs_0023204	2.35e-08	4.08e-10	7.90343	12.9258	1.86415	CCNE1	GAATTTCCTTATGGTATACTTGCTGCTTCGGCCTTGTATCATTTCTCGTCATCTGAATTG	ENSG00000105173
PH_hs_0002213	2.35e-08	4.1e-10	-7.90208	12.9213	-3.18212	LEFTY2	TGACAGGGCCACAAGCTAGGATCTCTAACAAACGCAGAAGGCTTTGGCTCGTCATTTCCT	ENSG00000143768
PH_hs_0031033	2.35e-08	4.12e-10	-7.90086	12.9172	-4.33766	GKN2	CCGCCATCATTAACATCCATGCAGGATCATGCTCTTCTACCACAATTTTTGACTATAAAC	ENSG00000183607
PH_hs_0036085	2.35e-08	4.12e-10	-7.90084	12.9172	-1.40783		GACGCGTGTCCTACTCATCTGCTCCCACGGATGACCCTGGTCTTCAATGGTTAGCAGAAG	ENSG00000150977
PH_hs_0007476	2.36e-08	4.14e-10	-7.89963	12.9131	-3.56644	CHIA	GAGTTCCAGTCTCTTTTGCTTAGGACATGTTGCCCCTACCTAAAGTCCTGCAATAAAATC	ENSG00000134216
PH_hs_0034862	2.36e-08	4.15e-10	-7.89885	12.9105	-2.20373	VAMP5	CCTGGAGCGTGGTGTGAAGCTGGCCGAACTGCAGCAGCGTTCAGACCAACTCCTGGATAT	ENSG00000168899
PH_hs_0025370	2.44e-08	4.3e-10	-7.8885	12.8758	-1.58567	RBJ	GATGGTGTCTAACGAGCAGTGCAATATTAGGCGGTGCAATAGAGGCCCTGTTGGCAAGAT	ENSG00000115137
PH_hs_0001664	2.48e-08	4.38e-10	-7.88306	12.8575	-2.04005	PLA2G4C	GGAGCATGAGTGTCTGACAATCAGAAGCATCATGTCCAATGTCCAGATGGCCAGAATGAA	ENSG00000105499
PH_hs_0026002	2.49e-08	4.39e-10	7.88217	12.8545	1.71118	C7orf24	TTAAAAGGGGTGTATGAGGGCCTGAAATATGTGACAAATGAATGTGAGTACCCCTTCTGT	ENSG00000006625
PH_hs_0005815	2.54e-08	4.49e-10	7.87539	12.8317	3.31013	PBK	AAAAAGAGTAGCTCCTTGGATACTTCAGACTCTGGTTACAGATTGTCTTGATCTCTTGGA	ENSG00000168078
PH_hs_0030457	2.56e-08	4.53e-10	-7.87292	12.8235	-2.5521	C14orf132	AAACCTTACTATTATAACTTGCTACTCTCCAGATACCAATTCTTCATGCCGAGAGCATCG	ENSG00000183633
PH_hs_0014393	2.58e-08	4.58e-10	-7.86966	12.8125	-2.19067	TRPV2	GCCAGAGGACAGAGCAGAGGATCTTTCCAACCACATCTGCTGGCTCTGGGGTCCCAGTGA	ENSG00000187688
PH_hs_0014012	2.6e-08	4.63e-10	-7.86672	12.8027	-2.7053	C11orf21	GAACCAATATTGACCTAGTCATTGATCAGGTTACATGAGGGTTCACTCTTCTTGTTGTAC	ENSG00000110665
PH_hs_0036025	2.61e-08	4.66e-10	7.86475	12.796	2.45073	AURKB	GACACCCGACATCTTAACGCGGGCCTTCACAATTGATGACTTTGAGATTGGGCGTCCTCT	ENSG00000178999
PH_hs_0016484	2.67e-08	4.77e-10	-7.8577	12.7724	-2.92054	SELENBP1	GCCCTTGCCCATGAGCTCCGCTACCCTGGGGGCGATTGTAGCTCTGACATCTGGATTTGA	ENSG00000143416
PH_hs_0013365	2.68e-08	4.8e-10	-7.85575	12.7658	-2.26088		TGCAAAGCTCCAGCCCAACCCATTGCTCCCATTGCCGAGGCAAACATCACATGCGGTGTC	ENSG00000203878
PH_hs_0023600	2.68e-08	4.81e-10	7.85534	12.7644	2.18921	KNTC1	CCAGTTAGAACTTCCGGCTTTTGCATTAGCTTGTCTGATGCTCATGCCCCACTCAGAGAA	ENSG00000184445
PH_hs_0002620	2.69e-08	4.84e-10	-7.85365	12.7587	-1.82599	GAB2	GTGGTGACACATGGTACAGGCTTGGAGCTTGCAGGTCCCTTTCTACTGTGGTGTTGGAGC	ENSG00000033327
PH_hs_0025129	2.73e-08	4.91e-10	-7.84914	12.7436	-3.00702	HIF3A	GGAGAACAATGATCCACGGGTCAACGTGATCACATTTCCTTCTATCCTTCTTGTATTATT	ENSG00000124440
PH_hs_0020154	2.74e-08	4.95e-10	-7.8472	12.7371	-1.26201	STX12	CCTTGGTTCTATGATCCCTGTTTAACTCCAAATTACAGTCGGACTTGGATACATCATTTG	ENSG00000117758
PH_hs_0018243	2.81e-08	5.07e-10	-7.83969	12.7118	-3.31449	CPAMD8	GGACCGCAGTTTGGTCCTGGGGACCATTCATACCCACACACCCAGCTTGTGCCTGTGGTT	ENSG00000160111
PH_hs_0000096	2.81e-08	5.09e-10	7.83858	12.7081	4.36513	SOX2	GGCCATGCAGGTTGACACCGTTGGTAATTTATAATAGCTTTTGTTCGATCCCAACTTTCC	ENSG00000181449
PH_hs_0000070	2.81e-08	5.1e-10	-7.83842	12.7076	-1.66162	CACNB1	TGGGAAGCTCAATGTTGCTCAGTGGGTGAGATCCAGACCCACTGGTGCAATGTCTTAAAT	ENSG00000067191
PH_hs_0002882	2.88e-08	5.23e-10	7.83058	12.6813	2.38357	NFIX	TCTGCCAACCGGTTTGTCAGCATCGGACCCCGGGACGGCAACTTTCTGAACATCCCACAG	ENSG00000008441
PH_hs_0011413	2.89e-08	5.26e-10	-7.82902	12.676	-2.16213		TCTGTGTGCAAGACGGGCCACGGGTTTTGTGCGGTATTTGCCTGTGGGTCACAGCCAGGT
PH_hs_0007726	2.9e-08	5.28e-10	7.82785	12.6721	0.884467		GTGGGGTAATTGCATTCGTCTGCAGTAGACACGAGTTCCTCGGACCTGTATAATCTCCCA	ENSG00000213380,ENSG00000157312
PH_hs_0026073	2.94e-08	5.36e-10	-7.82382	12.6585	-1.67815	CARD8	GTGTTTGGTGTCCACTGAGTTGTCATTTGCCAGACAAGTGGAGATTTTTGCAGCTCATCC	ENSG00000105483
PH_hs_0010359	2.94e-08	5.38e-10	7.82272	12.6549	3.27647	COL1A1	CCTCCTAGTCTGTCCTGCGTCCTCTGTCCCCGGGTTTCAGAGACAACTTCCCAAAGCACA	ENSG00000108821
PH_hs_0030031	2.95e-08	5.4e-10	-7.82149	12.6507	-4.30357	TCEAL2	GTTTCAGTAGCAGATTTTCACACATGTGCATTGCAGAGACGTCATGATTCGTGGAAAAAT	ENSG00000184905
PH_hs_0002026	2.98e-08	5.47e-10	7.81774	12.6381	1.53699	BET1	GATTCCACAACTGGATTTCTAGGTAAAACTATGGGCAAACTGAAGATTTTATCCAGAGGG	ENSG00000105829
PH_hs_0021969	3e-08	5.51e-10	-7.81546	12.6304	-1.52342	KIAA1328	GGCTGTGGCGGACTCCTTCCAACTCACGATTTATCCTCAGCTCAGAGTGTATTTTGAATA	ENSG00000150477
PH_hs_0009780	3.05e-08	5.61e-10	-7.81015	12.6126	-1.89049	GPBAR1	AGTGTCGACCTGGACTTGAACTAAAGGAAGGGCCTCTGCTGACTCCTACCAGAGCATCCG	ENSG00000179921
PH_hs_0017514	3.06e-08	5.65e-10	-7.80817	12.6059	-1.88259	GATA2	TTTAAACTCTTTTTGGGTCCAGTTGATTGTACGTAGCCACAGGAGCCCTGCTATGAAAGG	ENSG00000179348
PH_hs_0001779	3.07e-08	5.66e-10	-7.80746	12.6035	-2.88257	C6orf60	GCCCGGTACTTCACATTCTGAAAGAATTGTGTTGGCACAGCTCTGTATAGACTGTTACTA	ENSG00000111879
PH_hs_0009711	3.08e-08	5.71e-10	-7.80527	12.5962	-2.23305	BTK	TGTGTGGGGGTGGACCGAATTTGGCAAGAATGAAATGGTGTCATAAAGATGGGAGGGGAG	ENSG00000010671
PH_hs_0005660	3.11e-08	5.76e-10	-7.80249	12.5868	-1.44551	DHRS12	ACAGTGCGGTACCAGAATTGCCTTAGAAGATACCAGAAGGTGCGGTCTAGGGACCAGTGA	ENSG00000102796
PH_hs_0002231	3.11e-08	5.77e-10	-7.8018	12.5845	-1.39226	VAMP2	CAGAGAGAGCTGTCCTCTCATTGGGTGAACTGATTGAGGAAGGGTCTATTGTCTTTTTAA	ENSG00000179036
PH_hs_0000940	3.14e-08	5.84e-10	-7.7983	12.5727	-2.86487	VSIG4	TGCCCATAGCACTAGGACTTGGTCATCATGCCTACAGACACTATTCAACTTTGGCATCTT	ENSG00000155659
PH_hs_0035489	3.14e-08	5.85e-10	7.79808	12.572	1.32955	C6orf125	GCCTGAGGCCTGTGATCAGATGTACGAGAGCTTAGCGCGACTCCATTCAAACTACTACAA	ENSG00000137288
PH_hs_0007239	3.26e-08	6.08e-10	-7.78647	12.533	-1.45462		GTGCACTCGTGATCCATGTTGAACAATACATGTAGGTTCTTTTTCCACGCAATGTAAGAA
PH_hs_0015928	3.29e-08	6.16e-10	-7.78301	12.5213	-1.22293		AGAGGGTTGGAAGCAAAAATGGCTGGGGAGACTGTTACGGACTGAATGTGTCTCCTCAAA
PH_hs_0021261	3.38e-08	6.34e-10	7.77442	12.4924	1.75857	C1orf112	GCTGACAGGAGTTGGCTGCTAGAACAACATACCTTGGAGGCGTTTACTCAGTTCGCTGAG	ENSG00000000460
PH_hs_0002111	3.44e-08	6.46e-10	-7.76891	12.4739	-1.29698	SAP18	ATCCTCTTGTGTGCTAGGTAGTGGCGTGCATCTGATCTGAGAGGCAGTAAAGCAGTGATG	ENSG00000150459
PH_hs_0011459	3.5e-08	6.57e-10	7.76393	12.4571	1.65306	BRCA1	ATAAACCCATTATCCAGGACTGTTTATAGCTGTTGGAAGGACTAGGTCTTCCCTAGCCCC	ENSG00000012048
PH_hs_0017099	3.59e-08	6.77e-10	-7.75526	12.428	-1.49975		TCATCTCTGTGCTGGTCTAGTTGCCCATAAAGTTGTCAGATTGACTTTGGATTTAAAGCC
PH_hs_0028529	3.66e-08	6.9e-10	7.74943	12.4083	2.25265	THBS2	TTATGTGTTCACATGGTCAAAATTTCACCACTGAAACCCTGCACTTAGCTAGAACCTCAT	ENSG00000186340
PH_hs_0011396	3.68e-08	6.96e-10	-7.74702	12.4002	-1.65203	AGXT2	GAGATGTCTTCTTGTTGCGCTGAGAACACCATATGTTCATGACGAGATTCCTGGCACCAT	ENSG00000113492
PH_hs_0010682	3.68e-08	6.96e-10	7.7469	12.3998	2.62098	DEPDC7	CAGAGAATTGATCAACGTGACTATTCCAACAATACAGAGAAGACAACCAAAGATGAGCTG	ENSG00000121690
PH_hs_0033373	3.68e-08	6.97e-10	-7.74653	12.3986	-2.56503	ALDH1A2	CTGCCCTCCTGTAGCATGTGTCCAAGTGGACATAGCCACTAACCAACTAGTTACCTTTGG	ENSG00000128918
PH_hs_0030842	3.79e-08	7.19e-10	7.73742	12.3679	1.82828		CTGAAGAGCACTGGACTAAGAGTCTAGTGGTTCCAGGGCCCTGACCAGTAGGTGCTCAAT	ENSG00000141696
PH_hs_0003067	3.87e-08	7.37e-10	-7.73037	12.3442	-2.9003	EMCN	AATCAATCCCGACTTCCATACCTGCTGCTGGACTGTACCAGACGTCTGTCCCAGTAAAGT	ENSG00000164035
PH_hs_0002094	3.88e-08	7.4e-10	-7.72914	12.34	-2.05462	MESDC2	GATGACAATGTATACAGCTAGAAGACAATTTCTCAGCCTCCCTTGGAGAGCTAGGTTCCA	ENSG00000117899
PH_hs_0009540	4.06e-08	7.76e-10	-7.71532	12.2935	-2.50318	SNX22	GGTGGTAGAATTTGTATGCTCTTAGAGCCCAACAGCCAAGGCAGGGTCAAGAAGATAAGT	ENSG00000157734
PH_hs_0031390	4.06e-08	7.76e-10	7.71523	12.2932	3.40674	CTSL2	GGCTACGGCTTTGAAGGAGCAAATTCGAATAACAGCAAGTATTGGCTCGTCAAAAACAGG	ENSG00000136943
PH_hs_0005594	4.1e-08	7.86e-10	-7.71151	12.2807	-2.0306	RFX2	CTCACAGTTAACGGATTGTAATGCCCGGCTTTTCCTCACTCCTGGTAACCAATACAAGCT	ENSG00000087903
PH_hs_0022201	4.11e-08	7.88e-10	7.7108	12.2783	2.84662	TYMS	AAAAGGCTTTGAGTTAACTCACTGAGGGTATCTGACAATGCTGAGGTTATGAACAAAGTG	ENSG00000176890
PH_hs_0022722	4.13e-08	7.94e-10	7.70855	12.2707	1.56481	XPO1	CTCTTTGGCAAGATTGCAGCAAGATCATGTGCATATCATCCCATTGTAAAGCGACTTCAA	ENSG00000082898
PH_hs_0034816	4.15e-08	7.99e-10	-7.70665	12.2643	-2.56367	MEGF6	ATGAGCGGAGAACCGTCTACTACATGGGCTACAGGCAGGTGTATACCACGGAGGCCCGGA	ENSG00000162591
PH_hs_0020236	4.15e-08	8e-10	7.7063	12.2631	3.07298	ARNTL2	AGTTCACAGTAATCTCCACGCTGGAAGGACACGTGTGTATTCTGGCTCAAGACGATCTTT	ENSG00000029153
PH_hs_0002908	4.2e-08	8.11e-10	7.70238	12.2499	3.04414	HRASLS	TGGCCTATAACTTACTTGTCAACAACTGTGAACATTTTGTGACATTGCTTCGCTATGGAG	ENSG00000127252
PH_hs_0010826	4.28e-08	8.28e-10	7.69629	12.2294	3.39992	CRABP2	GAAAGACTGGCCCTCTAGCTTCTACCCTTTGTCCCTGTAGCCTATACAGTTTAGAATATT	ENSG00000143320
PH_hs_0029010	4.28e-08	8.3e-10	-7.69561	12.2271	-2.52914	MAOB	ACACTTCTCAAATGCTACTCAGTATATAGCCTTAAGTCTTACTGTTTTGTGCGGTGTGTC	ENSG00000069535
PH_hs_0007046	4.28e-08	8.31e-10	7.69503	12.2251	1.22722	KIF26B	TTCAGAGATGTTGCACGCCCCTAGGCCCTCTGTGCTGGGGCATCAAAGACAATGAATGAG	ENSG00000162849
PH_hs_0014186	4.38e-08	8.52e-10	-7.68782	12.2009	-2.50842		TGCCTTCTTCGTAATGCAATACTAATGGATACAGGCATGTATCTGCCGTACACTAGATGA
PH_hs_0003058	4.42e-08	8.62e-10	-7.68457	12.1899	-2.42804	ARC	CCACTAGCGTCTGCAGCCTAAGCAGGTGCTGGCTCAGGGTTCATCGTTCTGCCTTGTCCA	ENSG00000198576
PH_hs_0030839	4.42e-08	8.62e-10	7.68429	12.189	1.92869	RCC1	ACAAATGGTACAGTCATAAGAGCCATCTGTCACGGACCCACGCCCAGAGGAACGTGCAGA	ENSG00000180198
PH_hs_0013037	4.45e-08	8.7e-10	-7.68164	12.18	-2.24663		TGGAGGCCAGGAAAATGTCAATGGAAAGCAGCTAGCATGAAGACCCCACAGTGTTCCTCC
PH_hs_0033341	4.5e-08	8.81e-10	-7.67797	12.1677	-2.05295		CGCTGCTGCCACCGTTCCAAATGTAAGCAGTTGGCTGTCTGGGATACTACCTACCTTCTT
PH_hs_0007225	4.55e-08	8.93e-10	7.67418	12.1549	2.47241	DTL	CTGTCAGAAATTATACCGAGTCTACTGGGTATAACATGTCTCACTTGGAAAGCTAGTACT	ENSG00000143476
PH_hs_0008534	4.6e-08	9.03e-10	-7.67098	12.1441	-2.75007	ODF3L1	TTTTCTACACCAAATTGAGCAATTTGACCAAGATTTCTAGTAGCAGAGCCGGTACCTGCT	ENSG00000182950
PH_hs_0002572	4.63e-08	9.11e-10	-7.66824	12.1348	-4.00203	SLC6A4	CAGTGTGCATTGGTGAAGGACCTCGTCAGAATAAGTTTGAATGTCTACTGAACTAAGAAG	ENSG00000108576
PH_hs_0003660	4.74e-08	9.34e-10	-7.66114	12.1109	-2.58324	STAC	TTCACAGAAGTTTGGATGCCTTACTCTTATCTTAAAGCCAGCATCCAGAATTTCCTCCCT	ENSG00000144681
PH_hs_0004340	4.74e-08	9.35e-10	-7.66069	12.1094	-1.44882	IL4R	GCCCAGACCTCAGGTGCTAGGGAAGGCGGGAACCTTGGGTTGAGTAATGCTCGTCTGTGT	ENSG00000077238
PH_hs_0025580	4.85e-08	9.59e-10	-7.65318	12.0841	-1.17575	HD	TTCTCTTGCTACCTGTGAGCATCCTTCCCAGCAGACATCCTCATCGGGCTTTGTCCCTCC	ENSG00000197386
PH_hs_0011529	4.85e-08	9.6e-10	-7.65309	12.0838	-1.5251	SIRPB1	CTGCCTATCTGAAGTTCCTGCATCAGGGTCTACATTGCCACAGTCAACTATTTGTACTTC	ENSG00000101307
PH_hs_0029689	4.86e-08	9.63e-10	-7.652	12.0801	-3.82895		CTGGTGACCGTTTTGGCAATCCATTTCGGCAAAGAATTCACCCCTGAGGTGCAGGCTTCC	ENSG00000213934,ENSG00000196565
PH_hs_0000354	5.01e-08	9.95e-10	7.64247	12.048	3.00261	ITPKA	TTATTTAGCAAGCCCAGACCTTCCGGTCTAACGTCTCACACCACGACGGACTCCCCTTCC	ENSG00000137825
PH_hs_0003307	5.1e-08	1.02e-09	-7.63668	12.0284	-1.92419		TCCCTCGTGGAGGTGCCGTGCTTTAAAGAGGCCTTAGTGCCCGGGATGGGCACAGTGTTT	ENSG00000010295
PH_hs_0023413	5.11e-08	1.02e-09	-7.63566	12.025	-1.73249	TACC1	CCTCAGCCTCGGTCCTTCTCAGCCGTCGGGATAGGATCCAGGCATTTCTTTTAAATCTCA	ENSG00000147526
PH_hs_0012864	5.17e-08	1.03e-09	-7.63178	12.0119	-1.77789		CATCTACATGCTCATAAGAGGAATTGCTTCAGGACAATGAATCAGTTCATTGTTGCTGCC
PH_hs_0023618	5.39e-08	1.08e-09	-7.6191	11.9691	-1.9603	EFCBP1	AGTCTTCCCACTTCACTAACCAAATTCCTACTTTCCAGTGTTACTTCCCAATTTATGCAG	ENSG00000123119
PH_hs_0020405	5.73e-08	1.15e-09	-7.60117	11.9086	-1.30042	ANKS1A	CTTTGAGGTACCAAACATAACCAATCTGTGCAACAACATAGACTGACCTCAGTACCCAAG	ENSG00000064999
PH_hs_0012005	5.81e-08	1.17e-09	-7.59627	11.8921	-2.00669		TGCTGATAGAATGACACATACCTCCTCTCCACTTAGTGGCTTAGCTTGCGTTTTAACTTT
PH_hs_0003972	5.87e-08	1.18e-09	7.59279	11.8803	4.24637	CA9	GACTCTCGGCTACAGCTGAACTTCCGAGCGACGCAGCCTTTGAATGGGCGAGTGATTGAG	ENSG00000107159
PH_hs_0010000	5.97e-08	1.2e-09	-7.58765	11.863	-1.68567	FGFR4	AATGTCAGGGTTCTGCTCGGCTTCTTGGACCTTGGCGCTTAGTCCCCATCCCGGGTTTGG	ENSG00000160867
PH_hs_0017424	6.13e-08	1.24e-09	-7.57928	11.8347	-2.06802		CACAGATCCAAGAATCCCAGAAAGATGACTGGACATTTGGTGGGTGTAGCCTTAGCAATG
PH_hs_0006158	6.19e-08	1.25e-09	-7.57619	11.8243	-3.4587	VSIG2	TCTTCCGAGGGGGCTCCTAAGCCAGTGTACAACTGGGTGCGTCTTGGAACTTTTCCTACA	ENSG00000019102
PH_hs_0037899	6.23e-08	1.26e-09	-7.57363	11.8156	-2.11739		CCTCAGGAGTCAGATGCACCATGGTGTCTGTTTGAGGTTGCTAGTGAACACCCTCGTGCC
PH_hs_0004294	6.34e-08	1.28e-09	7.5681	11.797	1.63542	CHAF1B	GAGCGGTTCAACGTTATCCAGTGTGAAAATCAGTGAGTCCTCCCTGGCATCCTCGTGAAA	ENSG00000159259
PH_hs_0004712	6.45e-08	1.31e-09	7.56257	11.7783	2.75698	HS6ST2	TTGCTATACTTATGCAAGGACTTACACTAACCTCCTGGCTGTAAATCAAACAAGGTGACT	ENSG00000171004
PH_hs_0010296	6.48e-08	1.32e-09	7.56066	11.7719	3.06802	TROAP	TATTGTCGGTCTGCCCATGGGACTGGGAGCCGCCCACTTTTGTCCTCAATAAAGTTTCTA	ENSG00000135451
PH_hs_0034831	6.59e-08	1.34e-09	7.55535	11.7539	1.4394	RCC2	TGGTACCAAATAGTTGGGATTACCGAAGAGTCCCCTTCCTCGCGTGTCAGCACAGATGCT	ENSG00000179051
PH_hs_0035533	6.59e-08	1.34e-09	-7.5551	11.7531	-1.84903	KIAA1529	AAACCCACCGAAGTCACCATCCAAAACAAGATTCTTCTCCAGCCAACATCATCGATTTCC	ENSG00000197816
PH_hs_0025287	6.64e-08	1.35e-09	7.55251	11.7443	1.12594	TRIM28	AAGTTGTCACCTCCCTACAGCTCCCCACAGGAGTTTGCCCAGGATGTGGGCCGCATGTTC	ENSG00000130726
PH_hs_0028178	6.69e-08	1.37e-09	-7.54954	11.7343	-1.95868	TLE2	TGGGGGCCGATGGGCAGGGGACCTCGGTGGAAATAAAATGTATCTATCACATCCGCAAAA	ENSG00000065717
PH_hs_0001104	7.01e-08	1.44e-09	-7.53561	11.6872	-2.39091	FBLN5	TGGGAGTAGCTAGTTTGCTTTTTGCGTACACAGAGAAGGCTATGTAAACAAACCACAGCA	ENSG00000140092
PH_hs_0010873	7.11e-08	1.46e-09	-7.53115	11.6722	-2.96476	C11orf9	AAATCCTCCTGCCCATACCGTGCACCCTTAGAAGCCTGCGTGTGCATAGAGCGCCCCCTA	ENSG00000124920
PH_hs_0032047	7.19e-08	1.48e-09	7.52725	11.659	3.45369	CRABP2	AAAATGGTCTGTGAGCAGAAGCTCCTGAAGGGAGAGGGCCCCAAGACCTCGTGGACCAGA	ENSG00000143320
PH_hs_0036045	7.21e-08	1.48e-09	7.52601	11.6548	2.03438	KDELR2	ACCAGCATCTGTCCTTCAGGGTGCTCGGACAGAATTCTTACCACAGCAAAGGCATAAGAT	ENSG00000136240
PH_hs_0029232	7.24e-08	1.49e-09	-7.52431	11.649	-1.8394	RNF122	GATCAAAAGGGGTGTGGGGATGGGGGTGTCTACGGTTAAGCAACAGATACCTCCTTCCCT	ENSG00000133874
PH_hs_0016711	7.24e-08	1.49e-09	-7.52382	11.6474	-2.06634		TCCCACTAGTTGCCTGATTCATGATAGGAGTGTTTTTGCTTAGGGAAAAGAGCTAATATG	ENSG00000169554
PH_hs_0028152	7.25e-08	1.5e-09	-7.5231	11.6449	-2.26455	SH2D3C	TTCTCAAGAGCCTCAACGAGGGCAAAGAAGGCCCGCCGCTGAGCAACACCACGTTTCCTC	ENSG00000095370
PH_hs_0028200	7.43e-08	1.54e-09	7.51555	11.6194	2.164	CENPI	AATTACTATTTGACATCAATGGTTGGTTGCCTGTGGACGTCCAAACCCTTTGCGAAAGGA	ENSG00000102384
PH_hs_0024070	7.52e-08	1.56e-09	-7.51152	11.6058	-2.64676		ACCTGTGCTTCTGATAAGCAAGACTGTTAACTTTGGGGTGTGGAATTGTTGTGTTTCTTC	ENSG00000128536
PH_hs_0004555	7.6e-08	1.58e-09	-7.50778	11.5932	-1.7125	CUL3	GATGCTCAGTTTTAGGGTCTAAGTTGACCTCGAGTGAGCCATGCAAAAATAGCTTTAAAA	ENSG00000036257
PH_hs_0017219	7.73e-08	1.61e-09	-7.5027	11.576	-1.50491		TAGCTTCAGACTATCATCATGGCTTCCAAATTGTTAGGAAATACAAGTTTGCAAGACCCC
PH_hs_0011706	7.75e-08	1.62e-09	-7.50091	11.5699	-1.7986	NAALAD2	AACTAATCTGTAGTGTTAAAAATTAGATTAGTGATTGCCTGGGCCAAGTGGCAGGTTGGG	ENSG00000077616
PH_hs_0001815	7.75e-08	1.62e-09	-7.5007	11.5692	-2.39076	SORCS2	TGCATATCTGATGTTCAGGTAGACCTGGGCGCCTGGGAACGAGGCCATCAGCTGCCATGC	ENSG00000184985
PH_hs_0027140	7.77e-08	1.63e-09	7.49926	11.5644	2.10576	RAD54L	ATTCTCATGAGGAACAGCGGGGCCTCCGCTGATAACCAGCTGGTCTGGGTGTAGCTCTTA	ENSG00000085999
PH_hs_0031503	7.77e-08	1.63e-09	-7.49907	11.5637	-2.06231		GCAAACTAGAGGAAAACGGCTTGCAATTTTATGAATGGGGCCCCGGGTTCCTGCCGCCCC	ENSG00000136478
PH_hs_0000933	7.88e-08	1.65e-09	7.49474	11.5491	2.6606	ADAM12	GCATTACGTGGGCATTGTCTTTTTAGATGCCCAAATCCTTAGATCTGGCATGTTAGCCCT	ENSG00000148848
PH_hs_0026375	8.1e-08	1.7e-09	-7.48603	11.5196	-1.45788	TRIM52	GGAGACACTTGTGAAACCTTGCATTCTGAGTGCTGCCACAAATAAATTAAGGAATTCCAG	ENSG00000183718
PH_hs_0016642	8.14e-08	1.71e-09	-7.48436	11.514	-2.52362	TCAP	GGGAGGAGTGGCCCTGATCCAGGAAAATGTGAGGGGAATCTGGAACGCTCTAGGCAGAAG	ENSG00000173991
PH_hs_0034321	8.2e-08	1.73e-09	-7.48173	11.5051	-1.89423		CATATTACGGATATGGCTGCTACTGTGGGCTTGGGGATAAAGGGATCCCCGTGGATGACA	ENSG00000187980
PH_hs_0009238	8.23e-08	1.74e-09	-7.48018	11.4998	-1.87021	PLK3	TCTCCAAGATAAGCCTGAGCCTTAGCTCCCAGCTAGGGGGCGTTATTTATGGACCACTTT	ENSG00000173846
PH_hs_0006224	8.26e-08	1.74e-09	-7.47871	11.4949	-1.8505	GPRASP1	GAGCTTATAGTGAACTGAGCAATCATAAATAAGCCACCCTTCTGATTGTCGTTCTACTGT	ENSG00000198932
PH_hs_0033869	8.27e-08	1.75e-09	-7.4779	11.4921	-2.2443		CAGACATTCAGAGTTGCTGGAACGCGACAGAGACAGGGAGTCAGACTGGTCATGCAAGGC	ENSG00000100031,ENSG00000133475,ENSG00000197421
PH_hs_0028679	8.36e-08	1.77e-09	-7.47441	11.4803	-1.62016	SULT1A1	TGGAGAAGTTCATGGTCGGAGAAGTGTCCTACGGATCCTGGTACCAGCACGTGCAGGAGT	ENSG00000196502
PH_hs_0016481	8.4e-08	1.78e-09	7.47247	11.4738	2.12548	FANCI	GAAAGGTTGAGAACAATTGCCACGAACGGTAATGTTACATGTTAGGAGGGTCTGTTTTCT	ENSG00000140525
PH_hs_0031934	8.44e-08	1.79e-09	-7.47053	11.4672	-1.6435		CATCACATAACAGTGGTCTTGTCTTGAGGAGACTCTCGGTCCTTTAAATGCAAAGTAGCA
PH_hs_0039214	8.44e-08	1.8e-09	-7.47005	11.4656	-2.10944		TGAAAGCAGATCTGTCAAACGCAAGGATGTCCAGGCTTGAGTGTTAAAGAAAACACCAGT	ENSG00000168874
PH_hs_0013031	8.54e-08	1.82e-09	7.46637	11.4531	1.74936	C9orf100	ATAGTCATTATTTACAGTTCACCACACGCTCTTCACATCCGTTACCTCCCTGGATCCTCA	ENSG00000137135
PH_hs_0001609	8.55e-08	1.82e-09	7.46556	11.4504	1.84883	ORC1L	GGTGCGGCTCAACGTCAGCCAGGATGATGTGCTGTATGCGCTGAAAGACGAGTAAAGGGG	ENSG00000085840
PH_hs_0006549	8.87e-08	1.9e-09	7.45397	11.4112	1.65425	FUT8	GGAAGTTGATTCTTATTTGATGGTGGTATTGTGACCACTGAATTCACTCCAGTCAACAGA	ENSG00000033170
PH_hs_0012583	8.87e-08	1.9e-09	-7.45388	11.4109	-1.82745		TCCAGAGGCTCCACTGGCAATCACTTTCCATGGAAAGGTTAAGAATTGACCTGTGACATA
PH_hs_0028112	9.01e-08	1.93e-09	-7.44902	11.3944	-2.11051	TLE3	AGAGAATCCAGTGCGAATAACTCTGTGTCACCCTCGGAAAGCCTCCGGGCCAGTGAGAAG	ENSG00000140332
PH_hs_0027188	9.07e-08	1.95e-09	7.4466	11.3862	1.76852	NPM3	TGCCATGCACCGCCATGCACCCTGTTCCCTGACAAAGTTTCAACAATTGTAAATATTTCT	ENSG00000107833
PH_hs_0013475	9.18e-08	1.97e-09	-7.44262	11.3727	-2.06169	PLEKHH2	GTTACTTATGTGTGAGGGCTTTATTCTCAGGCAGTAGTTTATTCATCATTTGGTAAGCCC	ENSG00000152527
PH_hs_0010304	9.27e-08	2e-09	7.43929	11.3615	2.90386	PLK4	AAATTACCCAACGAGAGAGAGAGCATCTTTCAACAGAATGGTCATGCATAGTGCTGCTTC	ENSG00000142731
PH_hs_0027878	9.3e-08	2.01e-09	7.43808	11.3574	2.67003		GGGCAATGCCAAGCCCAGGTACTTCTACACATCTGCCTAACTTGGGAATGAATGTGGGAG	ENSG00000176711,ENSG00000112378
PH_hs_0029555	9.33e-08	2.01e-09	-7.43678	11.353	-2.73284	TSPAN32	CAGGACCATTCAGGCTGTTGACAAGTCAACTCCTCATGGCTGTAGGACTGAGGTTCCCAA	ENSG00000064201
PH_hs_0007895	9.5e-08	2.05e-09	-7.43104	11.3336	-2.25983	CYYR1	CTCTTCTTTGAGTTGTTTATGGCCTCCCTTAAGGCATTTTACAAACCCATAAGCCTACAA	ENSG00000166265
PH_hs_0029739	9.74e-08	2.11e-09	-7.42328	11.3073	-2.96416	NAPSB	GGGGAGTACATCATCCGGTGCTCAGAAATCCCAAAGCTCCCCGCAGTCTCACTCCTCATT	ENSG00000131401
PH_hs_0002984	9.88e-08	2.14e-09	-7.41875	11.292	-1.80848	GPR146	GTGTGCTAGCAAGGCCTGCCGGGTGTGCCGCAGTCACCACAGGGTTCTGAGAACATTTCA	ENSG00000164849
PH_hs_0023878	9.96e-08	2.17e-09	7.41582	11.282	2.13602	ATAD5	AGGTTACAAGTGGACTTTGTGATGAGTTTAGTCTTGAGAGTAATGATGGATGGACTTCTC	ENSG00000176208
PH_hs_0028665	1.02e-07	2.21e-09	-7.4093	11.26	-1.38064		GGCTGCGTTCCTGATAATGCCTAGAGCATGTAGCAATGTTCAAGGCAGGTGCCTTGGAAT	ENSG00000188026
PH_hs_0009266	1.03e-07	2.24e-09	-7.40571	11.2478	-2.23995	MMP19	CCTTCTTCCCATCAAAAAGGTATCAAATGCCTTGGAAGCTCCCTGATCCTACAAAACAAA	ENSG00000123342
PH_hs_0000094	1.03e-07	2.24e-09	-7.4053	11.2464	-2.11646	HBEGF	AGGCTTTGTATAATCCCACCCACCTCACCAAAACGATGAAGTTATGCTGTCATGGTCCTT	ENSG00000113070
PH_hs_0024567	1.03e-07	2.26e-09	7.40327	11.2396	1.73677	SLC6A11	CACGGATGGTGACAGTTAATGACTGTGATGCCAAACTCAAGAGTGACGGGACCATCGCAG	ENSG00000132164
PH_hs_0030611	1.04e-07	2.27e-09	7.40247	11.2368	2.68459	TUBB3	CGTGTGAGCTGCTCCTGTCTCTGTCTTATTGCAGCTCCAGGCCTGACGTTTTACGGTTTT	ENSG00000198211
PH_hs_0009187	1.04e-07	2.28e-09	-7.4007	11.2309	-1.55361	FAM65A	AATCTGAACTCGGATGATCAGGCTGTTGTGCTGAAGGCCCTGAGATTGGCGCCCGAGGGG	ENSG00000039523
PH_hs_0027556	1.06e-07	2.32e-09	-7.39572	11.214	-2.47115		GCAGGTTAAGCCCCAAATGTAACTGAATGATGACCAGGGATAACTATTTACTAGTGCTTT
PH_hs_0010080	1.06e-07	2.34e-09	-7.39323	11.2056	-2.40719	PTCRA	GCCCCTTGAGAATGGTGATCCACCCAGTTACAGGGGCATTTAGGGAGCAGATGACTGAGA	ENSG00000171611
PH_hs_0005700	1.07e-07	2.35e-09	-7.39151	11.1997	-1.72643	FILIP1	GGGGACTCAATCACACGCTCTTCAAGTCCGGCTCCCATATTTCCTAATTGCAAGCCAAAT	ENSG00000118407
PH_hs_0023033	1.07e-07	2.36e-09	-7.39043	11.1961	-1.74976	SPTBN1	TCTGGAATTCCCTACCACAGCGAGGTCCCTGTGAGTTTGAAAGAAGCTGTCTGCGAAGTG	ENSG00000115306
PH_hs_0016638	1.07e-07	2.37e-09	-7.389	11.1912	-2.14894	ZFP36	CCAAAAGCAAGTAGCCAAAGCCGTTGCCAAACCCCACCCATAAATCAATGGGCCCTTTAT	ENSG00000128016
PH_hs_0030145	1.09e-07	2.4e-09	7.38565	11.1799	2.75576		CAGGATATCCGCATCCCCACACCTGTCATCCACACCAAGCATTAACTCCCCATCGCCAGC	ENSG00000168775,ENSG00000166998
PH_hs_0002634	1.1e-07	2.43e-09	-7.38173	11.1666	-1.44815	ARRDC2	CAGGGAACCCAGGTTCAGGGTAGGACAGGCAAGACCAGATACCCAATGTGCAAAGTGAAA	ENSG00000105643
PH_hs_0018713	1.14e-07	2.53e-09	-7.37035	11.1281	-1.74668		GTTTAAACTAGCTAGTGTAGATCCTGTTGTTTGTAACCAAGAGTGTTGACATACAGCCAC
PH_hs_0000548	1.14e-07	2.54e-09	7.36912	11.1239	1.21827	IDH2	CAGTGCGTTTTACCTCAGCCAGTCAGTATGTTTTGCATACTGTAATTTATATTGCCCTTG	ENSG00000182054
PH_hs_0018779	1.14e-07	2.54e-09	-7.36899	11.1235	-3.38909		GAGAAGTGGGCTTCAATCACCTAACCAATCACTCCACCGATCACGTTACACAGTGAAACC
PH_hs_0011643	1.15e-07	2.55e-09	7.36781	11.1195	2.69289	TDRD5	GATTTTGTCTTATGAGTGCCAGATTTCTCAGAAGCTCTACATTCCTCGAAGTACAGCCAC	ENSG00000162782
PH_hs_0004122	1.15e-07	2.57e-09	7.36614	11.1138	3.32112	FAM83D	TCTGGCAATTTCAGCAGAGTTAATTTGCTTGCTGTTAGAGATGTAGCACTTTATCCTTCC	ENSG00000101447
PH_hs_0029621	1.15e-07	2.58e-09	-7.36512	11.1104	-1.78963	ANKRD25	CTGAGATGGGTCCACGCATCTCTCTACACGTCCTTCTCTCCGTGGGATACTGGACTCGTG	ENSG00000197256
PH_hs_0002476	1.19e-07	2.66e-09	7.35614	11.0799	2.09254	UGDH	TTGTCCATAGGCCACACTTTAATATCACATTATAAAGGGAAGGACAGTCTTCATTCCTCC	ENSG00000109814
PH_hs_0032773	1.2e-07	2.68e-09	7.35386	11.0722	3.33217	DSP	AAATAAGCAGTACACTTGGATGCAGTGCGTCTGAAGTGCTAATCAGTTGTAACAATAGCA	ENSG00000096696
PH_hs_0007352	1.2e-07	2.68e-09	7.35352	11.071	1.77579		GAAGGCCGTGCACAAATTTGTTGACAGCTGCCAGCTGACCGCAGACCTCGACGGCTCCTT	ENSG00000153404
PH_hs_0022111	1.2e-07	2.7e-09	-7.35182	11.0653	-1.94804	UNC13D	AGGGCTGGCACAGACAGACGGAAGCAGAAAGGACAGTTTGGCTGCTGTGTCTGCTGCGCA	ENSG00000092929
PH_hs_0024220	1.23e-07	2.77e-09	-7.34366	11.0376	-1.62968	ARHGEF6	GAGCAGTGTCGCCATAGTTGTGTTGTTTACAATACTCTATAAATGGGTTCCTGTTGCCCT	ENSG00000129675
PH_hs_0004263	1.23e-07	2.78e-09	-7.34301	11.0354	-1.8225	HLX	CTCTGACTCGCCCCAGAGGTCGTGGCTCAAAGGCACTTAGGACGCCTTAAATTTGTAAAT	ENSG00000136630
PH_hs_0020415	1.28e-07	2.9e-09	-7.33113	10.9952	-1.34813	NRN1L	AGCGGGCCCAAACCGATGTGACACCATATACCAGGGCTTCGCCGAGTGTCTCATCCGCTT	ENSG00000188038
PH_hs_0031144	1.29e-07	2.91e-09	-7.32966	10.9902	-2.33106		GTCGCCCGGCCACACCTGGTGGTGTCATTCTGAACCCTGTTGCAATATAAAGGGATTTTT	ENSG00000175223,ENSG00000214536
PH_hs_0025714	1.38e-07	3.13e-09	-7.3084	10.9181	-1.67515	FAM125B	ATGTTCTTTGCTCCTTGTCAGAGTTGAAGAGGCTGACTTGGCCCACTGCTAAGCGGCAGA	ENSG00000196814
PH_hs_0025941	1.41e-07	3.2e-09	7.30217	10.897	1.85939	EZH2	AGCCGCTGACCATTGGGACAGTAAAAATGTGTCCTGCAAGAACTGCAGTATTCAGCGGGG	ENSG00000106462
PH_hs_0021036	1.42e-07	3.22e-09	-7.30001	10.8896	-2.42332	C11orf66	TTTGAGAACATCCCCAAGGGTCTAGACCAGGAAGGCTGGACTCGAGGTGGCATCCAGCCC	ENSG00000162148
PH_hs_0026364	1.44e-07	3.28e-09	-7.29517	10.8732	-2.22556	RIC3	GGAAAGTAGCAGCAACTAGATTAAGACTGGGAGGATTTTGACCAAACTAAAGGCCTTTTC	ENSG00000166405
PH_hs_0032132	1.45e-07	3.31e-09	-7.2922	10.8632	-3.52735	C10orf92	GCGGCGCTGGTGCTGAGTTGCTTAGACCAGAAGACTATTCAGACCGTGAGCCTGTTTTTG	ENSG00000108046
PH_hs_0005082	1.47e-07	3.36e-09	-7.28813	10.8494	-2.25136	EGFL7	CAGTTACTGGTGCCAGTGTTGGGAGGGGCACAGCCTGTCTGCAGACGGTACACTCTGTGT	ENSG00000172889
PH_hs_0000985	1.52e-07	3.48e-09	-7.27795	10.8149	-1.74805	ADCY5	AGTGCTAGCTCTTCGTTCCCTCTAAAGGGTGTGCACTCTTTTTATTCCTACTCTTGCAAA	ENSG00000173175
PH_hs_0032133	1.52e-07	3.48e-09	-7.27748	10.8133	-2.50563	KLHL30	GGTCAGCCAAAGGGCTGTTTAAAAACAAAGCCTCCATGTAAACCATTTCTGCAAGAATAT	ENSG00000168427
PH_hs_0001099	1.54e-07	3.52e-09	-7.27454	10.8033	-2.74839	FIGF	GTTTGACGAAGATCGTTGCGAGTGTGTCTGTAAAACACCATGTCCCAAAGATCTAATCCA	ENSG00000165197
PH_hs_0006963	1.54e-07	3.53e-09	-7.27354	10.7999	-2.08129	OSR1	CAAGAGCCGGGCGTTATATTGCGATTGGCACTTTATGCTGACCATCGGTAACGGACATTT	ENSG00000143867
PH_hs_0023489	1.55e-07	3.56e-09	-7.27164	10.7934	-2.33562	PDZD2	CTGGGTTTCATTTCCATCTTCCCACACATCTCATTGAATTTGATGGTTGACTTAATTGGC	ENSG00000133401
PH_hs_0034286	1.55e-07	3.57e-09	-7.27058	10.7898	-1.75114		GTAAACAAGGGGGAAACGCCAAGCGCATTACAGAGGACGTCAGCCCTGCCATCACTGGGC
PH_hs_0035155	1.56e-07	3.6e-09	-7.26829	10.7821	-2.28578		GTCTCCACTGGAAGGTATATCACATTATCACATTAATTTGGATGAGACACAGGCCCCAAA	ENSG00000172014,ENSG00000215525,ENSG00000204716,ENSG00000203849
PH_hs_0001716	1.59e-07	3.68e-09	-7.26199	10.7607	-2.02895	FZD4	GAGGGGCAAGAGCCACTCTGCGCCACAAAGGTTGGGTCCATCTTCTCTCCGAGGTTGTGA	ENSG00000174804
PH_hs_0028906	1.6e-07	3.69e-09	-7.26059	10.756	-2.05298	VIP	TCTCAAATTTGGATTGCTAATCACCAAAGGCTCTCTCCTGATAGTCTTTCAGTTAAGGAG	ENSG00000146469
PH_hs_0009718	1.61e-07	3.72e-09	-7.25813	10.7476	-2.5583	EDG6	TGTCCAGCATCTCCAGCGTGCGGAGCATCTGAAGTTGCAGTCTTGCGTGTGGATGGTGCA	ENSG00000125910
PH_hs_0005600	1.62e-07	3.76e-09	-7.25549	10.7387	-2.09997	GJA12	GGACCATACCCTCTTTGAGCTTCTGCGATGCCGGCCTTCCGTTCCTCTGGGAGGCTTGAA	ENSG00000198835
PH_hs_0020129	1.64e-07	3.79e-09	7.25279	10.7295	1.2807	ACTR3	CTTGGATTAACTGATGCCTGCTAGTGCTTTCTGATTACTCGCATTCTGTTTCTTGCTTTA	ENSG00000115091
PH_hs_0024312	1.66e-07	3.86e-09	-7.24806	10.7135	-1.35796	ZHX3	TGTTGAGCAGTCTGCTGTCAGGAGAGATGGCTGAAAAGGTGATCATCTTGGTGCTAAACA	ENSG00000174306
PH_hs_0004842	1.69e-07	3.94e-09	7.24176	10.6921	2.36073	XPOT	AACAATTCATCTCAAATGGGGCCCAGAATGTGTTCAGTATCTTCAACAAGAATACCTGCC	ENSG00000184575
PH_hs_0039389	1.72e-07	4e-09	-7.23728	10.6769	-1.36232	CA5B	GGGAAATGTGAAGGCTTTTGCATGTATGCCCTAGGAAATGCATAGAATTCTTAGAAAGGT	ENSG00000169239
PH_hs_0008852	1.76e-07	4.1e-09	-7.23048	10.6538	-2.25823	ZNF331	ACAACAGTTGAAGAGCCTTTTGAACGCAGTAGCCCGCTCGTATCTATGGTTTCGCTTTCC	ENSG00000130844
PH_hs_0014896	1.78e-07	4.15e-09	-7.22655	10.6405	-1.62226	ZFP2	AATGTGAGAGTGTTTAACTGGACAGCCCAGAGACCTGGTATGTAGTCCTAATCTGCCACT	ENSG00000198939
PH_hs_0039740	1.78e-07	4.17e-09	-7.22555	10.6371	-1.90856		AGAGTTCATGCATATGTGTTCCAGTTGACAGCCTTAGCTATGCTCCCAGCCAATCACAAG	ENSG00000163738
PH_hs_0014586	1.79e-07	4.18e-09	-7.22452	10.6336	-2.54313	TREM1	TGTCACGCTGAGGTCATTTGTACCCTAGGCCCACGAACCCACGAGAATGTCCTCTGACTT	ENSG00000124731
PH_hs_0000410	1.8e-07	4.22e-09	-7.22164	10.6238	-1.79242	PKIG	GCCCTGTCCACCAGGATAAGTGACACCTAGGACCCAGGAAATAAATGCCGATGATTTGTG	ENSG00000168734
PH_hs_0004235	1.81e-07	4.25e-09	-7.22015	10.6187	-1.81767		AATCAGAATCCCCCAATATGTACTCAGAATGTACTACCCTGTATCTTCTTTGTGGACCTT
PH_hs_0010544	1.81e-07	4.25e-09	-7.21973	10.6173	-2.30652	SLC24A4	GGTTTTCAATTCTCTGAAGCCTTGTGTAGCTTTCAGAGCACACGTATCCTAATTACCCTC	ENSG00000140090
PH_hs_0011247	1.82e-07	4.28e-09	7.21813	10.6119	1.72597	RSRC1	CCTACCAGCATCCCTACTGCTATCAAGTACCAAGATGACAATTCCCTGGCCCATCCAAAT	ENSG00000174891
PH_hs_0009340	1.82e-07	4.3e-09	-7.21663	10.6068	-2.2107	RAMP2	CCCCAATCCCTTGGCAGAGAGGATCATCTTTGAGACTCACCAGATCCACTTTGCCAACTG	ENSG00000131477
PH_hs_0010825	1.88e-07	4.43e-09	7.20767	10.5764	1.46419	SLC1A5	TTACTCCTCAAAACCCCCAGTTCTCACTCATGTCCCCAACTCAAGGCTAGAAAACAGCAA	ENSG00000105281
PH_hs_0001488	1.88e-07	4.44e-09	-7.207	10.5741	-1.54985	STK10	ATGTTAGGTGGAGCAGTTGGTGTGGCACGTGCGGGGTGTTGGCACCGGAGGCATGGAAAA	ENSG00000072786
PH_hs_0008361	1.88e-07	4.45e-09	7.20664	10.5729	2.43652	KRT80	CCCTTCCTGTTTCTGCATGATCAGTCTGTATGTACTATCTGGAAAGATAACACATACTCC	ENSG00000167767
PH_hs_0037429	1.88e-07	4.46e-09	7.20574	10.5698	2.36468		CAATGACAACCTGTCTCTTTGGTTTACTGTCCTGTGAAATGTCAGCTCAAGTTTCCCAGA
PH_hs_0010162	1.9e-07	4.52e-09	7.20227	10.558	1.57238	MTFR1	AGAAGAAAGTTGTACTTCCTGGCTGGGAGTATTAGGAGATGGGAGTAGAGATTCACTTTT	ENSG00000066855
PH_hs_0022765	1.91e-07	4.53e-09	7.20136	10.5549	1.62588	ZDHHC13	GTGAAGCCCTGTGTGGTAGATTGGACATCACAGTACACCATGGTCTTTCACCCAGCCAGG	ENSG00000177054
PH_hs_0028486	1.92e-07	4.56e-09	-7.19949	10.5486	-2.9491	PTGDS	AGCACCCCTGCCCACTCGGGCTTCATCCTGCACAATAAACTCCGGAAGCAAGTCAGTTAA	ENSG00000107317
PH_hs_0022116	1.92e-07	4.58e-09	-7.19841	10.5449	-2.27578	CDH19	CTCCTTAGAATCAGCAGTCTCTGATCAGGATGAAAGCTATGATTACCTTAATGAGTTGGG	ENSG00000071991
PH_hs_0022983	1.92e-07	4.58e-09	7.19807	10.5438	1.4657	CKAP5	CCTCAGCAGGCCTAGTGTATACAAACTGGTTGTATGTATCATGCCGTGGAGCTAGGGGGA	ENSG00000175216
PH_hs_0010136	1.92e-07	4.59e-09	-7.19769	10.5425	-1.26936		ATAATTCTTGTCTATAGACGTGTACATTGTGTCTTAGCGTAGATTCACCCGACCTCCTTC
PH_hs_0005353	1.93e-07	4.62e-09	7.19567	10.5356	2.76134	OVOL1	GTGCACGCACAGGAAGCCTTTCCACATATCACCTCATTTCTAAGAAATAAACTACAAGGT	ENSG00000172818
PH_hs_0005217	1.94e-07	4.66e-09	-7.19314	10.527	-2.75173	GIMAP8	CTGGGATGTGGCTTCTACACTCGAATTTGCTTCTTGGTTTCAAGACAGTGGTGTTCTTTC	ENSG00000171115
PH_hs_0023091	1.97e-07	4.72e-09	7.18919	10.5136	2.13604	TRIM59	TGCCTTACCATAGGTCAACATCATGGTCATCCTATAGATGACCTTCAAAGTGCCTATTTG	ENSG00000213186
PH_hs_0004648	1.98e-07	4.75e-09	-7.18766	10.5084	-2.03911	RASSF2	GTTTACTCATCTAACATAATCTGACAGGGCCTCAGCAAGGGAGCCATACATTTTTGTAAC	ENSG00000101265
PH_hs_0035717	1.98e-07	4.77e-09	-7.18635	10.504	-1.54263	SNF1LK2	TTCATCACTACTAACAAACAAAACACTAAGAAGGCTTAGTATCGCTCTTTTTCTGCGGGG	ENSG00000170145
PH_hs_0004513	1.98e-07	4.77e-09	-7.18608	10.5031	-1.58696	PDE8B	AGAGGGGGCCTCTTGACCGACAAAGGACACTGTGAATCACAGTAGCGTAAACGAGAGGCC	ENSG00000113231
PH_hs_0032465	1.99e-07	4.81e-09	-7.18385	10.4955	-1.33406	PCDH15	CAAGTTGGCAGTGACACATGAGGAGAATGTACCTCTGAACACATTATCAAAGGGGCCATT	ENSG00000150275
PH_hs_0009160	2.09e-07	5.04e-09	-7.17048	10.4501	-1.66569	FZD5	GGGGGCTTTACAATCCTAAGGTTGGCGTTGTAATGAAGTTCCACTTGGTTCAGGTTTCTT	ENSG00000163251
PH_hs_0024245	2.09e-07	5.05e-09	7.16995	10.4483	3.21283	MMP3	AATGGGCTGCTGCTTAGCTTGCACCTTGTCACATAGAGTGATCTTTCCCAAGAGAAGGGG	ENSG00000149968
PH_hs_0034355	2.1e-07	5.09e-09	7.16759	10.4403	1.78436	XRCC3	AACTTCAGTGTGGTACAAGGTGGAGAAAGCATATCCCACCAACCTCCAGTGTCAGGGTCC	ENSG00000126215
PH_hs_0026787	2.13e-07	5.17e-09	7.16311	10.4251	1.32292	CAND1	TCCCCATCTCCTGTAGAGCGAATTTACATATTGTATTGGGTAAGTGTTCACTACTTTTCC	ENSG00000111530
PH_hs_0002906	2.13e-07	5.17e-09	-7.16273	10.4238	-2.55621	WFDC1	TGTGATTCCTAGTTGTAGCCACCGGATGTGCTGAGGCCTAAATGTTAGCAGGTGGGAGGA	ENSG00000103175
PH_hs_0014646	2.16e-07	5.26e-09	7.15817	10.4083	2.29645	CENPN	CCAGTACAAACCTACCTACGTGGTGTACTACTCCCAGACTCCGTACGCCTTCACGTCCTC	ENSG00000166451
PH_hs_0035541	2.16e-07	5.26e-09	7.15816	10.4082	1.9482	NME2	AGGACCGTCCATTCTTTGCCGGCCTGGTGAAATACATGCACTCAGGGCCGGTAGTTGCCA	ENSG00000011052
PH_hs_0035694	2.22e-07	5.43e-09	7.14894	10.3769	2.0975	RALGPS2	CCATGAACCATGCTTCTTATCTCAGAACTGACCTGTGGAAACCACTGCCTTAAAAGAATG	ENSG00000116191
PH_hs_0016619	2.22e-07	5.43e-09	-7.14879	10.3764	-2.08507	TGFBR3	AGGCCTACAGAAATTGAAAATGACCAAAATCAGGAACCACAGATTTGTGCCCATTCCTAA	ENSG00000069702
PH_hs_0002731	2.23e-07	5.46e-09	-7.14733	10.3715	-1.56105	INPP1	CAGAGACGCATACCTAGAGGAACTCTAACCCCGGTGTACCTGTATAAACTGAACTGTGAA	ENSG00000151689
PH_hs_0032271	2.24e-07	5.48e-09	7.14617	10.3675	1.29871	SERPINH1	GGAGGGAAGGGGGAACATGAGCCTTTGTTGCTATCAATCCAAGAACTTATTTGTACATTT	ENSG00000149257
PH_hs_0031927	2.24e-07	5.48e-09	7.14611	10.3673	1.98745	DERL3	AGAGCTGGCACCAGGCCGGGAGGGCTATTCCCATATTCCTCACAGCTGGCTTGTAAGGCA	ENSG00000099958
PH_hs_0036736	2.26e-07	5.54e-09	-7.14302	10.3568	-1.38484		ACCTGTGCTCATGAGTGTTTCCGCAGGATAATTCGTTCTGAGCATGATACCACAGTGTGG
PH_hs_0036763	2.28e-07	5.6e-09	-7.14002	10.3467	-2.97066	SERPINA1	CTGCCCCATCCCAAACTAATCTAGGAATCACTGTCTAACCACTCACTGTCATGAATGTGT	ENSG00000197249
PH_hs_0005513	2.28e-07	5.61e-09	7.13908	10.3434	1.52974	POLE2	GACATCTGACTCCCCTACCTCTTTATGTCTGCCCAGTGTATTGGGCATATGACTATGCTT	ENSG00000100479
PH_hs_0033357	2.28e-07	5.62e-09	-7.13861	10.3419	-1.87269	RIMS3	GAGAGATAGCTGATAGGGACTGACAAGCACACTGTTTAGATAAGAAGCAATTAGCCTTTT	ENSG00000117016
PH_hs_0005065	2.3e-07	5.66e-09	-7.1365	10.3347	-2.06878	SLC16A5	GACCAGCCATGAGTGGCTCTTATGGCCAAAGGCGGTACTGCAGGCCAAGCAAACGGCTCT	ENSG00000170190
PH_hs_0016105	2.31e-07	5.71e-09	-7.13419	10.3268	-0.991529	NXF1	ACTTTGTAGAACTGACACTAAACTACCCGAAGGACTTAGGTGCTTTGTGTACTTAACCCC	ENSG00000162231
PH_hs_0008396	2.31e-07	5.72e-09	7.13347	10.3244	1.46271	USP28	ATCATCGTCTTGAAAGAGCCTCCAACAATTCGACCCAATTCTCCCTATGACCTATGTAGC	ENSG00000048028
PH_hs_0020410	2.36e-07	5.83e-09	-7.12792	10.3055	-1.52925		CTCTCTGGCAATTAGCAGGCAATGCTTCACATGGGTATTTAACATGCTCACATATTTAGT
PH_hs_0009305	2.37e-07	5.87e-09	-7.12635	10.3002	-1.73072	MYO7B	AGAATGGGGTCGGGAGTCTCGGACCCCCAGGCTATTGGTGGATGACTGACTGACAGGACA	ENSG00000169994
PH_hs_0008380	2.39e-07	5.92e-09	-7.12357	10.2908	-2.90854		GAGACTTGTTGGAGGGTCCAGCATATAATCTATCTCAGTGAACACACTGTATTTACTTGA
PH_hs_0030889	2.44e-07	6.06e-09	7.11705	10.2686	4.9635	GPX2	TCCCAACCATCAACATTGAGCCTGACATCAAGCGCCTCCTTAAAGTTGCCATATAGATGT	ENSG00000176153
PH_hs_0005210	2.52e-07	6.27e-09	7.10721	10.2352	1.06607	CDK4	TCTACACTAAGGGGTATGTTCCCTCTTGTCCCTTTCCCTACCTTTATATTTGGGGTCCTT	ENSG00000135446
PH_hs_0017144	2.56e-07	6.38e-09	-7.10221	10.2182	-2.16135	TTC16	GCCCAAGTCTCAGCAAAACTGAGGTTGATCAGGACCTCACCTACTATGAAGCTGTCTGAA	ENSG00000167094
PH_hs_0001854	2.58e-07	6.43e-09	7.09961	10.2093	1.51406	PAK6	AGAACCCTATCTGGGAGAGAAGGCGAACCACCTCCGGGTTTCCATCATGTCAAGGTCACA	ENSG00000137843
PH_hs_0005578	2.61e-07	6.51e-09	-7.09613	10.1975	-1.55487	ADPRH	ACTAGAATACAGAAACCGGCTGGAAGAGACAGCTAGGGCTTTATATTCTCTCGGGTCAAA	ENSG00000144843
PH_hs_0000566	2.62e-07	6.56e-09	-7.09385	10.1898	-1.88096	SLC25A25	TGCCCTTGCTTAACAATGCCGGCCAACTGGCGACCTCACGGTTGCACTTCCATTCCACCA	ENSG00000148339
PH_hs_0026796	2.62e-07	6.57e-09	7.09363	10.189	1.55688	PSPHL	GGCTTTAGGAGTATTGTAGAGCATGTTGCTTCAAAGCTCAATATCCCAGCAACCAATGTA	ENSG00000146733
PH_hs_0032477	2.68e-07	6.73e-09	-7.08638	10.1644	-2.35913	TREM1	AAGATTCCTCCTACCACCACTAAGGCCTTGTGCCCACTCTATACCAGCCCCAGAACTGTG	ENSG00000124731
PH_hs_0032040	2.69e-07	6.75e-09	7.08573	10.1622	1.70174		TACAACAAGCGCTCGACCATCACTTCGAGGGAGATCCAGACGGCCGTGCGCCTACTGCTA	ENSG00000196374,ENSG00000168242
PH_hs_0016613	2.78e-07	6.98e-09	-7.07592	10.1288	-1.78891	C3orf15	ACTATACTTTGGTCTGCTTCTACAGTGGCACATCAACCCACCTTTGAGCTTTAGATCTAA	ENSG00000183833
PH_hs_0031837	2.78e-07	7e-09	-7.07507	10.1259	-2.22814		TCTGGACTGGCTATGCCTAATGATAGCTGCAATTTGAAACCCATAAAGTTCGAGTTCAGC
PH_hs_0000227	2.82e-07	7.11e-09	7.07071	10.1111	1.69798	GFPT1	TATCTGTAGGTGGAAGAAATTTAGGAAGCGAAATATTACAGTAGTGCATTGGTGGGTCTC	ENSG00000198380
PH_hs_0014727	2.85e-07	7.21e-09	-7.06668	10.0974	-1.39214	ALPP	GGGCCCTCTGCCTCATGGCAAAGGCTTGCCCCAAATCTCAACTTCTCAGACGTTCCATAC	ENSG00000163283
PH_hs_0007592	2.88e-07	7.27e-09	-7.06407	10.0885	-1.9615	TNFSF14	GGATGAACGCCTGGTTCGACTGCGTGATGGTACCCGGTCTTACTTCGGGGCTTTCATGGT	ENSG00000125735
PH_hs_0027274	2.88e-07	7.29e-09	7.06333	10.086	2.00427	FGD6	AAGTATCAGCAAACACAGAGGATTCTTCTATGAGTGGCTACTTGTACAGATCAAAGGGCA	ENSG00000180263
PH_hs_0010512	2.89e-07	7.32e-09	-7.06241	10.0829	-2.92094	CYP4Z1	TGGTTTGTGTAACTAGTGGTAGAGTGGCTTTCAAGCATAGTTTGATCAAAACTCCACTCA	ENSG00000186160
PH_hs_0022875	2.93e-07	7.43e-09	7.05799	10.0679	1.90185	MSI2	GTCCTTGAGACCCTACATGTGCAGTTTGGCTCATCTCATTAAAGATGCTTGATGTAATAA	ENSG00000153944
PH_hs_0025326	2.95e-07	7.52e-09	-7.0545	10.056	-2.55407	PTPRB	GCAGTTAGACTCCAAAGACTCTGTGGACATTTATGGAGCAGTGCACGACCTAAGACTTCA	ENSG00000127329
PH_hs_0033324	2.95e-07	7.52e-09	7.05446	10.0559	2.37012	PDK1	CCAGAGCTGCTTAGCTAATCTGACCAAATGTTGGGAAAAATGTCTCACCTAACCCACTAT	ENSG00000152256
PH_hs_0031491	2.96e-07	7.55e-09	-7.0532	10.0516	-2.25144		TGGCCGCATTTGGAAAAGGCTGAAGGTAGAAAACTCTGGAATGGAGAGGCTGGCGACTGG
PH_hs_0029031	3.07e-07	7.83e-09	-7.04258	10.0155	-2.28471	AGTR1	CAAAGGGCAGTAAAGTTTTCGTGCCGGTTTTCAGCTATTAGCAACTGTGCTACACTTGCA	ENSG00000144891
PH_hs_0034684	3.07e-07	7.85e-09	7.04185	10.013	3.2772		GGCTGTCACCAAGTATACAAGCTCCAAGTAAATGTGTGCTTAGGTGCTTTAAAACTCAAA	ENSG00000187990
PH_hs_0022178	3.09e-07	7.89e-09	-7.04049	10.0084	-1.40604	TPO	AGGGTGCCCATGGATGCCTTCCAAGTCGGCAAATTCCCCGAAGACTTTGAGTCTTGTGAC	ENSG00000115705
PH_hs_0005659	3.22e-07	8.25e-09	-7.02774	9.96502	-1.2094		TGCCTGTATTTGTTTCTGCTATCACAGTCCAGAGTCAAGCTTCATTTATAAAGACTGGGC
PH_hs_0025162	3.26e-07	8.37e-09	-7.02358	9.95086	-2.40648	SELPLG	CACCAAACAGGAAGTGGACATTCTAAGGGAGGAGTACTGAAGAGTGACGGACTTCTGAGG	ENSG00000110876
PH_hs_0024750	3.26e-07	8.37e-09	-7.02357	9.95083	-1.97158	MYO1F	CTGCCAATGAGAGCCTCGTTTACCTGGGCTGCAATAGCCTAAAAGTCCAGTCCTTTGGCC	ENSG00000142347
PH_hs_0010635	3.27e-07	8.4e-09	7.02231	9.94654	1.42432	MCM3	AGAGGACAATGACTATTGCATCTTCATTGCAAAAGCACTGGCTCATCCGCCCTACTTCCC	ENSG00000112118
PH_hs_0031773	3.31e-07	8.51e-09	-7.01847	9.93349	-1.69455		GAGGCAGGAGTACCTTGTTAATATCCAAACCACCCCTGAGTTCTAATGTTCCAACTCCAC	ENSG00000188971
PH_hs_0031326	3.35e-07	8.63e-09	-7.01452	9.92005	-1.84948	PNRC1	TTTCTTACCAGGAGCAGCATTGAGGTTTTTGAGCATAGTACTTGACTACTCTAGAGGCTG	ENSG00000146278
PH_hs_0001074	3.37e-07	8.7e-09	-7.01211	9.91186	-1.67979	LAMP3	TTCATGTTGGTCTGACATCAAGGTCTTTGGTCTTCTCCCTACACCAAGTTACCTACAAGA	ENSG00000078081
PH_hs_0013460	3.39e-07	8.76e-09	7.01007	9.90495	1.225	SHB	CAGCGGCCCCCTTTGTAAGATGCTGAACACGAAGTTCCGGTAGCTCCCCAGACGCTGTCT	ENSG00000107338
PH_hs_0002862	3.4e-07	8.79e-09	7.0091	9.90163	2.48591	RFC4	TGAACCCCTGACCTCTAGATGTTCAAAATTCCGCTTCAAGCCTCTGTCAGATAAAATTCA	ENSG00000163918
PH_hs_0020166	3.42e-07	8.86e-09	-7.00697	9.89438	-1.5573	IL17D	AGATCAATCTGGAGGCTTCTGTTTCTGCATTCTGCCACGAGAGCTAGGTCCTTGATCTTT	ENSG00000172458
PH_hs_0038371	3.43e-07	8.9e-09	7.00548	9.88932	2.58999		GGGACCTAAGGATCGAGGAGGTGCTTGTGACTAGACTGCCAATGGACCCATCACAAAGTT
PH_hs_0010420	3.5e-07	9.09e-09	6.99953	9.8691	1.17932	NIPSNAP1	CAGTGACCCCCATACCTCATCATGAACCCTTGGGTAGCTTGATTCTGCCTACCATCCAGG	ENSG00000184117
PH_hs_0024857	3.5e-07	9.1e-09	-6.99923	9.86808	-1.96302	FGD3	GTGGCTGTTCCTGATGCTAGTGGCACACAGTGCTTATCTGCATAAATAAACACTGGCCAC	ENSG00000127084
PH_hs_0025589	3.5e-07	9.1e-09	-6.9992	9.86796	-1.83103		TGCCGTGTCACACGGGTTAGAGGGTCACTGGGAAACACCGGGCGGTGGCTTCTGTGATTT	ENSG00000124126
PH_hs_0035401	3.62e-07	9.44e-09	6.98856	9.83178	1.37196	ERGIC2	TACGTTGTGTCTGTTACAAATGTCGTAGAAGAAATCATGCAGCTAAACGATGAAGAAGCC	ENSG00000087502
PH_hs_0040283	3.65e-07	9.52e-09	6.98624	9.82389	1.86819	BIRC5	GGCTGGCTTCATCCACTGCCCCACTGAGAACGAGCCAGACTTGGCCCAGTGTTTCTTCTG	ENSG00000089685
PH_hs_0003085	3.68e-07	9.63e-09	-6.98292	9.81258	-2.16135	P2RX1	CACACATGGTCCGTGCCATGTCACCTCCATAGGGAAAGGCTTCTCTCCAAGTGTGCCAGG	ENSG00000108405
PH_hs_0030966	3.68e-07	9.63e-09	-6.98285	9.81236	-2.23762	ADAMTS1	AAGCATTAGATGCTGGTAAAAGCTAGAGGAGACACAATGAGCTTAGTACCTCCAACTTCC	ENSG00000154734
PH_hs_0003903	3.68e-07	9.64e-09	6.98244	9.81095	2.4293	PVRL4	TGTAAATATACATGCGCCGGGAGCTTCTTGCAGGAATACTGCTCCGAATCACTTTTAATT	ENSG00000143217
PH_hs_0031347	3.72e-07	9.76e-09	-6.97896	9.79912	-1.97129	ATP1B2	CCATGGTCTCTCTCTGCAGTTATTTAATGCCTGTGTCAGATCTACTGTAAAAAGAGGATT	ENSG00000129244
PH_hs_0026524	3.75e-07	9.83e-09	-6.97676	9.79165	-2.23631	DPEP2	AGAGAGCTCCGCTAAGGGCGTCCACTCCTTCTACAACAACATCAGCGGGCTGACTGACTT	ENSG00000167261
PH_hs_0013418	3.79e-07	9.98e-09	-6.97243	9.77691	-2.06546	LILRA6	GGGAGCATGTGGTAATCTGATTCATCCATGCAATGTGTAACGATCCAATAAAGGTTCCCA	ENSG00000204577
PH_hs_0035332	3.79e-07	9.98e-09	6.97241	9.77685	1.65224	PAFAH1B3	TGCATGCACTTAACTTTGGCATTGGTGGTGACGGCACACAGCATGTACTGTGGCGGCTGG	ENSG00000079462
PH_hs_0025853	3.86e-07	1.02e-08	-6.9671	9.75878	-2.34822	CDO1	GGAGAACAACTAAGGGGCACCAAACCCTCTGAGGTTTTACTTTAAGGTTCGCTGTATGTT	ENSG00000129596
PH_hs_0004629	3.9e-07	1.03e-08	-6.96345	9.74634	-2.05412	MAL	TGTGCTGTCTGCTAGGGTCACCTCCTGTTTGTGAAAGGGGACCTTCTTGTTCGGGGGTGG	ENSG00000172005
PH_hs_0001349	3.93e-07	1.04e-08	-6.96132	9.73911	-1.34131	SESN1	CAAAGTTGTGGGACATGTTGCTGTAGACTGCTGCGCAGTCCTGGGTGCATTCAGTCTCTC	ENSG00000080546
PH_hs_0001586	3.95e-07	1.05e-08	-6.95912	9.73162	-1.94721	TMEM139	GGGCCTTGTCGCGCTCTCAGTCTCCTTCGCAGCCTGGCCCCAACCGTTCAACTTCAATAA	ENSG00000178826
PH_hs_0033171	3.96e-07	1.05e-08	6.95838	9.72911	1.19047	PEX13	GCCTTTGAATCTGTTTTTGTTGAAACTAATAAGGTTCCAGTTGCACCTGATTCCATTGGG	ENSG00000162928
PH_hs_0037257	3.96e-07	1.05e-08	6.95815	9.72832	1.4016		AATTGTATGGATGTGTTGGGGTTGGTTTAGTGATCTCTTCCTTGACACCCTAGCAAAGAT
PH_hs_0034496	3.99e-07	1.06e-08	6.95548	9.71924	1.7026	PTTG3	ACCAGATTGCACATCTCCCCTTGAGTGAAGTGCCTCTCATGATACTTGATGAGGAGAGAG	ENSG00000213005
PH_hs_0035734	3.99e-07	1.06e-08	-6.95509	9.7179	-2.55159	HBM	TGGGACAAGTTCCTGACTGGTGTGGCCGTGGTGCTGACCGAAAAATACCGCTGAGCCCTG	ENSG00000206177
PH_hs_0004377	4e-07	1.07e-08	-6.95364	9.71298	-1.38151	PMM1	AAGAGTTTGGCCTAGGCCTAAAGAGAGGTCCTGGTGTTGGATAGATGCCAGGGCCCCTCC	ENSG00000100417
PH_hs_0021559	4.07e-07	1.09e-08	-6.94827	9.69471	-3.21005	RSPO4	TTCTGCAAACGTTTGTGCCTCTGAAATGCTCCGTTGTTATTGTTTCAAGACCCTAACTTT	ENSG00000101282
PH_hs_0014126	4.07e-07	1.09e-08	-6.94818	9.69442	-2.76323	ACOXL	GAAACTTCAGACAGGGTTGATAAAGTGAGGACGATCATAGACATGGAGTACTTAGACATA	ENSG00000153093
PH_hs_0002684	4.1e-07	1.09e-08	6.94595	9.68683	1.38331	MTX2	AGCACTATTTTGAAGATCGTGGTAAAGGCAGGCTGTCATAGAGTTATGTGTTAGTCTCAG	ENSG00000128654
PH_hs_0000692	4.11e-07	1.1e-08	6.94454	9.68203	1.02546	ACBD3	TCTGTCAGCTTTCATGTACATATGGTATAGAAACCATGGAGTTAGGCACTTCCTGGATTT	ENSG00000182827
PH_hs_0036576	4.11e-07	1.1e-08	-6.94431	9.68124	-1.88334	FLYWCH1	TTTGCACCACATGGTGTGTGTCCGTGCCCTTTGACATGACAGTGCCAACAACATCTCATG	ENSG00000059122
PH_hs_0000213	4.12e-07	1.11e-08	6.94287	9.67633	2.21209	BIRC5	AAGAAGGCAGTGTCCCTTTTGCTAGAGCTGACAGCTTTGTTCGCGTGGGCAGAGCCTTCC	ENSG00000089685
PH_hs_0000480	4.13e-07	1.11e-08	6.9421	9.67371	1.35973	DKC1	CACCTAAATCCATCTGACTACTTGTTCCTGTGCCCTCTTGTTTTAGGCCTCGTTTACTTT	ENSG00000130826
PH_hs_0019984	4.13e-07	1.11e-08	-6.94209	9.67369	-1.32927	PXDNL	TTATTAAGTTTTCAGACACGTCCTCAACGAGGTGCTGCTCACTTCAGGGAAAGATGGCCA	ENSG00000147485
PH_hs_0008113	4.14e-07	1.11e-08	6.9411	9.67032	2.57001	C18orf24	CATTTTGATGTGCCAGGAAGGTGACGCACTCCAGCTTTATGAAGTCAGCAAGTCCTGTGC	ENSG00000154839
PH_hs_0006111	4.14e-07	1.12e-08	-6.94022	9.66734	-2.69128	ALOX15B	CAGGGCCCACTAGCATCCACTGATTGGACCTTATGGTCACCCAACTCAAGGACAGCCACC	ENSG00000179593
PH_hs_0035144	4.14e-07	1.12e-08	6.93979	9.66585	1.22327	HSPE1	GAAATGGCATCAACGTGAAACTGCCCATTCCACTGAAGTTCTGAAATCTTTCATCATGTA	ENSG00000115541
PH_hs_0015317	4.14e-07	1.12e-08	-6.93949	9.66483	-1.36553		AGTGAATCCATGTTTAGTGGAGGACAACATTTGAGGCACTTACATGGATGCTAGGGGACA
PH_hs_0032824	4.18e-07	1.13e-08	-6.93676	9.65556	-2.36149		TTGGCTCCAAGGTGCGCTCCCCAGTCAGCGGGATCCTGCTCAATAATGAAATGGATGACT	ENSG00000100031,ENSG00000100121,ENSG00000149435
PH_hs_0005146	4.18e-07	1.13e-08	-6.93646	9.65454	-2.2688		TTTAGGTAATTATTGCGGGACATTGTCTTATGGTGTCCTGATGTACGTGGGGTGTGCATG
PH_hs_0003441	4.28e-07	1.16e-08	-6.92889	9.62877	-2.64592	WDR78	TGGAATCAGTGCAACAGTGGGAACTACCTTTTACAAGTATCCATTGCTTCATAAACTCCA	ENSG00000152763
PH_hs_0031875	4.29e-07	1.16e-08	6.92799	9.62572	2.05928	NEK2	GGTTCCATGAGCCATGCCTTTCTGTATAGTACACATGATATTTCGGAATTGGTTTTACTG	ENSG00000117650
PH_hs_0001671	4.3e-07	1.17e-08	-6.92729	9.62334	-1.26148	CRBN	ATGAACGGCAGTCTAGAATACCAGAAACATCTACTTGGGTAGCTTGGTGCCATTATCCTG	ENSG00000113851
PH_hs_0030169	4.31e-07	1.17e-08	6.92587	9.61851	1.46528		ACCTGGTGGACCGCCGACTGCAGGTGAACCGAGGGAAGCAACTGACAATGTACCGGGTTT	ENSG00000165055,ENSG00000087995
PH_hs_0034834	4.38e-07	1.19e-08	6.92095	9.60175	2.21835	PERP	CTGGGCTCTAATCATATAGACAGGCTTCTGATAGATTGCAACTGTAAGTAGAAACCTACA	ENSG00000112378
PH_hs_0015556	4.38e-07	1.19e-08	-6.92076	9.60112	-2.17037	RPS6KA2	GCAGGGCTTCAGGAGGTGCCCGCTGGCCACAGCCAGGTTTTCCCTAAGAAGATGTTATTT	ENSG00000071242
PH_hs_0007854	4.4e-07	1.2e-08	-6.91889	9.59476	-1.85084		AATCTTAAGAAAATTTGTCTGGCTACACTCTTTAAGCACCTTCCTGAGCCACCCGTGGCC
PH_hs_0025752	4.48e-07	1.23e-08	6.91319	9.57535	1.76395	EIF2AK2	AAGAAACCTGAGGATCGACCTAACACATCTGAAATACTAAGGACCTTGACTGTGTGGAAG	ENSG00000055332
PH_hs_0022716	4.49e-07	1.23e-08	-6.91258	9.57329	-2.39139	LIMCH1	AAGAACTCCGGACCTTGCCCATGGAGAAGTTTAGAGAGGAACTCTTGTGGAGAGCTGGTT	ENSG00000064042
PH_hs_0034973	4.5e-07	1.23e-08	-6.91123	9.56868	-2.94045		TACAGGGTCAGCAACTACAACCGAGGGAGCAGCCGCTGCATCCAGATGTGGTTCGACCTG
PH_hs_0029556	4.51e-07	1.24e-08	6.91068	9.56681	1.81099	MAPK6	GTTTGTTGCCTACCTAGCTGCATCTATAATGTCAGCTTATCCTAAGGCTGTCCACGTACT	ENSG00000069956
PH_hs_0038613	4.61e-07	1.27e-08	-6.90358	9.54264	-2.13471		TCTGAGCAACATTCCTTCAAGACTATCATGTAACCCTTGGTGATGCTGAGTCCAGACAGG	ENSG00000212634
PH_hs_0031587	4.61e-07	1.27e-08	-6.90346	9.54225	-2.22713	CST5	CATTCTGAACTACAAGTGCCGGAAAGTCTAGGGGTCTGTGCAAGGCCTGTCACACTGACC	ENSG00000170367
PH_hs_0005114	4.65e-07	1.28e-08	6.90075	9.53303	4.1586	PITX2	GCATGTTATACAGAAGCGATTAGGATTTTTCGCTTGCGAGCAAGGGAGTGTATATACTAA	ENSG00000164093
PH_hs_0031618	4.65e-07	1.28e-08	-6.90027	9.53137	-2.23725	VENTX	AAACATCAGGTAAGAGGGGAACAGCTGCTGTACATCGTCCTGGCGAGTGACAATGTGACA	ENSG00000151650
PH_hs_0009276	4.66e-07	1.29e-08	-6.89918	9.52766	-2.8387	CHI3L2	AAAGGCTTCTCTTGACTGCGGGCGTATCTGCAGGGAGGCAAATGATTGATAACAGCTATC	ENSG00000064886
PH_hs_0036655	4.67e-07	1.29e-08	-6.89834	9.52483	-2.93085		TCCCAGAAGTAGAAAGTGTACAAACCTGGAATTGTTTTCCATACAACCCTGACCCATTAG	ENSG00000205362,ENSG00000187193
PH_hs_0010405	4.68e-07	1.29e-08	6.89745	9.5218	1.65152		CACAGTCCAAAGAAGTGGATTTCAGTCATTGTAGCTACTGATTGCACACAAGTAAAAAGG
PH_hs_0034080	4.68e-07	1.3e-08	-6.89707	9.52049	-1.74029		GGTAGAGATGAGACAAGAGGTAGAGGGGAGAGGTAGAGGTAGCCACGAGCTGATAATTAC	ENSG00000214242,ENSG00000105808,ENSG00000189093,ENSG00000205233
PH_hs_0023542	4.69e-07	1.3e-08	-6.89569	9.51581	-1.56415	ZDHHC14	CCGTGTGTGATGAAACTTCCCGTGGACAGCCAATAAAATGACGTCCTCTGTTATTTTGGA	ENSG00000175048
PH_hs_0004411	4.69e-07	1.3e-08	-6.89558	9.51543	-2.46251	ITIH4	GGTGGTGACTCGGAACCGAAGAAGCTCTGCGTACAAGTGGAAGGAGACGCTATTCTCAGT	ENSG00000055955
PH_hs_0018069	4.76e-07	1.32e-08	-6.89143	9.50131	-1.20339	PPM1M	TGGGTGAGAGGGCTCTCCATTTGCTACCTGTAGTAGCCTGCCTCTTAACTGGTTGCTTCT	ENSG00000164088
PH_hs_0010847	4.87e-07	1.36e-08	-6.88394	9.47582	-2.14385	LY86	CCAGGACCAGACATCCCCAGACTCCACAGATGTAATGAAGTCCCCGAATGTATCTGTTTC	ENSG00000112799
PH_hs_0025289	4.87e-07	1.36e-08	6.88381	9.47537	1.53972	MFN1	ACCTAAATAGCAAAGCCCTGTGTAGATTCTGGTAATGATCTGTCTCAGGGTATGTGTATT	ENSG00000171109
PH_hs_0031241	4.88e-07	1.36e-08	-6.88307	9.47285	-1.96977	TNFSF13	GGTGCCCGACGATGACGGTGCCTTCGCAGTCAAATTACTCTTCGGGTCCCAAGGTTTGGC	ENSG00000161955
PH_hs_0035444	4.89e-07	1.36e-08	-6.88199	9.46917	-1.31749		AGCATTCCTCACCCAGTCCAGGGACACTGTGGGTGTGCCCAGCTTAAGTCCAGTAACTGG
PH_hs_0024239	4.96e-07	1.39e-08	6.87732	9.45327	1.81893		CCCAACTTGGTGAACTCCCAGCTAAACAACCAAGACTTCACTGAAGATTTATTCCAATTC	ENSG00000172239,ENSG00000174977
PH_hs_0028519	4.99e-07	1.39e-08	-6.8758	9.44811	-2.27416		GGCCTGTAACTGTGACCAGTACCTAAAGGTCTCCAGGGACATGATGAAGCAGCTCATGTG	ENSG00000187609
PH_hs_0038778	4.99e-07	1.4e-08	-6.87519	9.44602	-1.9598		AGTGGTGGGTTCTGATGGGAATATATACACTCATCTGGACTAGGCCAATGGAAGCAGTCT
PH_hs_0020002	5.01e-07	1.4e-08	-6.87369	9.44091	-4.4785	PRG4	GAAACGACACAGGTTAGGAGACGTCGCTTTGAACGTGCTATAGGACCTTCTCAAACACAC	ENSG00000116690
PH_hs_0027032	5.02e-07	1.41e-08	-6.87271	9.4376	-2.16964	HDC	AGGCCATGGTTTAGACACAGGGCCTTCAGCAGAGTCTGAGGATATACTTCAGGGACTCTG	ENSG00000140287
PH_hs_0010276	5.03e-07	1.41e-08	-6.87215	9.43567	-2.21957	DUSP1	GCTGAACTCAGCACATTCGGGACCAATATATAGTGGGTACATCAAGTCCATCTGACAAAA	ENSG00000120129
PH_hs_0013286	5.03e-07	1.42e-08	-6.87132	9.43285	-1.79038	ARHGAP6	AGGCAGTGCCTCACAAAGAAATTAAGAAGTTGTCCGTCCCACGTTACATCAAATTCAGTT	ENSG00000047648
PH_hs_0020063	5.06e-07	1.43e-08	-6.86929	9.42595	-1.38009		CTCACTTCCATAATGTCCTCCTAGGCTGCATTGGAATTGTGTGTTGTCTAGACCCATGGC
PH_hs_0023096	5.09e-07	1.43e-08	-6.86759	9.42014	-1.15959	CASP5	AAGACAAGGCCCTGATCTTGGTAGACTCTTTGCGAAAGAATCGCGTGGCTCATCAAATGT	ENSG00000137757
PH_hs_0012716	5.15e-07	1.45e-08	-6.86383	9.40736	-2.02746		CTGCCCGCTGCCGTGCGCTCCGCTTCCAGACAGTAATTGTTACAAGACCTCTAACTGCCT	ENSG00000103196
PH_hs_0031288	5.18e-07	1.46e-08	6.86196	9.40099	2.10901	HOXA1	CCACACTGAGTTCTATCAGTTATCCTTTGTGAGCCTATGATATTCCCCATTTCCTGTACA	ENSG00000105991
PH_hs_0035392	5.19e-07	1.47e-08	6.86079	9.39702	1.7827	SKP2	TGGGGTTAGGATCCGGTTGGACTCTGACATCGGATGCCCTCAAACATACAGAACTTCCAA	ENSG00000145604
PH_hs_0023525	5.2e-07	1.47e-08	6.86014	9.3948	1.16764	IDE	CTCTGAAGATTCCCCATGCATGGGAAAGTGCAAGTGGATGCATTCCTGAGTCTTCCAGAG	ENSG00000119912
PH_hs_0000210	5.2e-07	1.48e-08	6.85941	9.3923	3.05571	LHX2	AAAGACTGCCACGTGCCTTAGGAATACTGTTTTATCTCCATACTTTGGATGACTTGTTCA	ENSG00000106689
PH_hs_0027151	5.3e-07	1.5e-08	-6.85379	9.37319	-2.80233		TTTATAAGAAAAGACGTGTGCACCTACCTCAAGAGGGCGCCTTTGAAAACACTCTGTATT	ENSG00000183748,ENSG00000120586
PH_hs_0035380	5.3e-07	1.51e-08	-6.85321	9.3712	-2.53475	KIF6	GGTGAAGGCTTCAGCTCACTGTTGTAGTGACGTTTTGTGTAGATCTTTATAAGCTTTTGA	ENSG00000164627
PH_hs_0031258	5.3e-07	1.51e-08	-6.85314	9.37097	-1.98334	MEGF6	CACCAGGCTGCTGGCTCCGGTACCATGTAAACCTAGGAAGGTAAAGGAGCAGGCAACCTC	ENSG00000162591
PH_hs_0023462	5.42e-07	1.54e-08	6.84653	9.34846	2.38889	COL5A2	GATACTGAAAGGTGCTATGCTTCTGTTATTATTCCAAGACTGGAGATAGGCAGGGCTAAA	ENSG00000204262
PH_hs_0027447	5.47e-07	1.56e-08	-6.84324	9.33726	-1.35691	SIDT2	TTCTCAGAGCGTCTCCATGCTATGGTTGCATTTCCGTTTTCTATGAATGAATTTGCATAC	ENSG00000149577
PH_hs_0004562	5.47e-07	1.56e-08	-6.84318	9.33707	-1.34585	SNRK	GCTGTGAGACCGAATTAAAGATAATCCCTACCAAGTGAAAATTGATGTGTGTTAAGAGGG	ENSG00000163788
PH_hs_0004698	5.47e-07	1.57e-08	-6.84234	9.3342	-1.43482	CA3	GCCTCTTGTGAGCAACTGGCGACCTCCACAGCCTATCAATAACAGGGTGGTGAGAGCTTC	ENSG00000164879
PH_hs_0000763	5.47e-07	1.57e-08	-6.84218	9.33366	-2.13441	REEP1	GCCTTTGAAATGTGTTCTCCGTGATAAGCTATCCATGTGTTTGTGATAAGAGTGCTTGTC	ENSG00000068615
PH_hs_0016741	5.47e-07	1.57e-08	6.84218	9.33366	2.7561	C16orf75	GCAAAATTTAAGTACGGTCGTTGCCCATGGTGATTAAAGTGTGGTTATGGGCAGGAAGAC	ENSG00000175643
PH_hs_0020900	5.52e-07	1.58e-08	-6.83935	9.32402	-1.76689	TTC21A	GGACAGGTTTGTTGACAGGTCTATCTATATGGAGAATGATCCTGTAAAGGGATTGTACAT	ENSG00000168026
PH_hs_0031770	5.55e-07	1.59e-08	-6.83703	9.31615	-2.77968		ACAGTGAAAGGCACCCGTGATGAGACAGCTCGCTCTCGGCAGTTTCAGGACCCTCCTTGC
PH_hs_0022049	5.56e-07	1.6e-08	6.83615	9.31314	2.95723	CHEK1	ATGCAGACAAATCTTATCAATGCCTGAAAGAGACTTGTGAGAAGTTGGGCTATCAATGGA	ENSG00000149554
PH_hs_0031423	5.59e-07	1.61e-08	-6.83409	9.30613	-1.64992	RAB11FIP1	GTATCTCCATATGGTGTCTCCATATCTACTGTGTGAGCTACTTAACTGACGCCCTCTTCC	ENSG00000156675
PH_hs_0003361	5.59e-07	1.61e-08	6.8339	9.30548	1.50362	COL24A1	TATAGGCCAGCTACATCTAGTAGTAGGTTTGGGGTACAGATTGGGGGTTGTGCCATACTG	ENSG00000171502
PH_hs_0030490	5.59e-07	1.61e-08	6.83378	9.30507	1.44483	AGMAT	CTGGCGGCTAACCTGCTGTTTGAGATGCTATGTGCTCTCCCCAAAGTGACAACCGTCTGA	ENSG00000116771
PH_hs_0032111	5.68e-07	1.64e-08	-6.82907	9.28904	-1.86916	CMTM2	CTGGTGTCTGAAACGGCAGTGTATTTTACAGCAATATGTTTCCACTCTCTTCCTTGTCTT	ENSG00000140932
PH_hs_0003589	5.79e-07	1.67e-08	-6.82312	9.26879	-2.07115	TNFSF13	TAGCTATTATGCGCCCGTCTACAGGGGGTGCCCGACGATGACGGTGCCTTCGCAGTCAAA	ENSG00000161955
PH_hs_0001501	5.8e-07	1.68e-08	6.82239	9.26629	2.26608	SPAG5	TTTTACCTGCAATACCCCCTTACCCCAATACCAAGACCAACTGGCATAGAGCCAACTGAG	ENSG00000076382
PH_hs_0002196	5.84e-07	1.69e-08	6.81984	9.25762	1.98635	STYK1	TGTATTGTTCATTAAGCTAGCTTCCTAGTTCCGATTAGACTAAGGAGACTAAGCCTAGAG	ENSG00000060140
PH_hs_0003717	5.9e-07	1.71e-08	-6.81672	9.247	-2.28826	CCL21	GAGAATCATCAGGACCCTGGACCTGATACGGCTCCCCAGTACACCCCACCTCTTCCTTGT	ENSG00000137077
PH_hs_0008427	5.92e-07	1.72e-08	-6.81552	9.24292	-1.89902		GGACTTTTTAAGAGGCTCCTAAGAGTTACATGTCCATGGCTTGAACTTTTTGTCTCAAAC	ENSG00000118495
PH_hs_0017066	5.96e-07	1.73e-08	-6.81309	9.23464	-2.15106	ASB5	CCACCAGTATTTTCCCTGAGCTAGAGGAGAAGTCTTAGATTTTAAGAGTAATACAACCCA	ENSG00000164122
PH_hs_0018778	6e-07	1.75e-08	-6.81064	9.22631	-3.07884	IGSF10	CAGCAAAGAACCCACTTGGTAGTGATTATGCAGCAACGTATATTCAAGTAATCTGACATG	ENSG00000152580
PH_hs_0028747	6.03e-07	1.76e-08	6.80909	9.22103	1.35207	NME4	ACCAACTACCTCCGTCAGCAAGAACCCAAGCCCACATCCAAACCTGCCTGTCCCAAACCA	ENSG00000103200
PH_hs_0031352	6.04e-07	1.76e-08	-6.80837	9.21858	-2.67724	EIF4E	TCCGCCGCGTTGAGAACCGCGCACCCTACCCATCGGCCACGTGACCAGTCCTTTTTAAAA	ENSG00000151247
PH_hs_0001040	6.07e-07	1.77e-08	-6.80661	9.21256	-1.58716	SLC12A4	TGGAGTCGAGGTCTTGGCCAGGACATAACAAGCTGTGGTCTGGGGTAACAGCCTCTTCCC	ENSG00000124067
PH_hs_0003137	6.14e-07	1.79e-08	6.80281	9.19963	1.77152	HES6	GGAGCTACGGGCAGGAGGAAGAATTTTGTAGAGCTGCCAGCGCTCTCCCAGGTTCACCCA	ENSG00000144485
PH_hs_0034238	6.14e-07	1.8e-08	6.80241	9.19828	1.65671		AGTTTTAACACGACGTTTTGGCAAAACATACGATGCTCCATCAGCCTTACCTAAAGCTAC	ENSG00000181705
PH_hs_0022925	6.14e-07	1.8e-08	-6.80213	9.19733	-1.26469	CENTD2	CAACAAACTCCAGAACAGCAGAAAGCGGGTGCTGTAGAGGAGCACTCAGCTCACGGGGAG	ENSG00000186635
PH_hs_0018364	6.14e-07	1.8e-08	-6.8021	9.19723	-1.49614		TTTACTGAAATAGGGGCCCTTGTTGATGGTAGTCACTGCCCATGCTGTTTAGCCTAAGGA
PH_hs_0007730	6.17e-07	1.81e-08	-6.80025	9.19092	-1.10529		CCATAAGTAAAAAGTGCTAAATGGCCTCTCTTTAACCAGAGACCACAGTCTGTAACTTCC
PH_hs_0004761	6.27e-07	1.84e-08	-6.79499	9.17302	-2.20594	GNG11	TGGGCGATTGAGCAGCGGGAAGCTGCTTGGACCCAGTCTCAAACTTAACCCTCATCTAGC	ENSG00000127920
PH_hs_0038198	6.27e-07	1.84e-08	-6.79491	9.17274	-2.08474		TGCTCCTGGAGCTTCGAGTCTATGGTATGAGTTAAACAGAAGGGTATCTCCTCCATCAGA	ENSG00000177133
PH_hs_0006539	6.32e-07	1.86e-08	6.7924	9.16418	1.48524	TIMELESS	CTAGATACCAGATAGAGGCCCATTCCTGCATTTGAGATAGGGTTGGAATATAGTACTCTA	ENSG00000111602
PH_hs_0005039	6.37e-07	1.88e-08	-6.78916	9.15315	-3.65966	C4orf31	ACTAGAAAGAAGCTCATATGAAAGCACCACCTTGTGTTCAGTAAGCTTCAGGATAGCTCT	ENSG00000173376
PH_hs_0020601	6.37e-07	1.88e-08	-6.78914	9.1531	-2.35827	MSR1	TGCATTATCAGCCTGTTTGGGATGTCTGAGATCAGTGCCTCTGGGTTGTTAATACTGTAT	ENSG00000038945
PH_hs_0022872	6.45e-07	1.91e-08	6.78547	9.14061	1.11147	TRAP1	ACATCTACTACCTGTGCGCCCCCAACCGTCACCTGGCAGAGCACTCACCCTACTATGAGG	ENSG00000126602
PH_hs_0040683	6.46e-07	1.91e-08	6.78459	9.13761	1.81758	NCAPG2	GAGCTTACCCCTCCAGAGCATCTTTCTGATCTTCCACCATTTTCAAGGTGTTTAATAGGA	ENSG00000146918
PH_hs_0004635	6.46e-07	1.91e-08	-6.78434	9.13674	-2.67138	DPT	AGAGAATGGGATTCAGATTGGGAACTTGTGGGGATGAGAGTGACCAGGTTGAACTGGGAA	ENSG00000143196
PH_hs_0030806	6.56e-07	1.95e-08	6.77946	9.12014	2.54421	SFN	GTGACGACAAGAAGCGCATCATTGACTCAGCCCGGTCAGCCTACCAGGAGGCCATGGACA	ENSG00000175793
PH_hs_0032264	6.65e-07	1.97e-08	6.77535	9.10614	2.07195		GGACACCAACCTATGCGCCATTCACGCCAAGCGAGTGACTATCATGCCCAAGGACATCCA	ENSG00000112727,ENSG00000197409,ENSG00000203813,ENSG00000198366
PH_hs_0021652	6.74e-07	2e-08	6.77131	9.0924	2.10476	KCNQ5	CTTGAAGCACAATTTAGCTGAGCACTGAGTAGCCATATGCTTTCTGAGTACAAGTGTGTC	ENSG00000185760
PH_hs_0000233	6.76e-07	2.01e-08	6.76985	9.0874	0.942307	CCT3	GGCCAGGAGTGAGTGCTAGGCAAGGCTACTTCAATGCACAGAACCAGCAGAGTCTCCCCT	ENSG00000163468
PH_hs_0027672	6.77e-07	2.02e-08	6.76914	9.08498	3.05904	GNGT1	AGTTGACCAGCTCAAGAAAGAAGTGACACTGGAAAGAATGCTAGTTTCCAAATGTTGTGA	ENSG00000127928
PH_hs_0025689	6.81e-07	2.03e-08	-6.76708	9.07797	-1.43825	SLC27A3	CCACGCTTTGGACCTTATGCAGCTCTACACCCACGTGTCTGAGAACTTGCCACCTTATGC	ENSG00000143554
PH_hs_0017385	6.87e-07	2.05e-08	-6.76421	9.06822	-2.33939		AGGGCCGATCGTGTAGAGCCTATGGTGTATCTTAATCGAAACCCGTGGCCCAAACATCTC
PH_hs_0035971	7.23e-07	2.16e-08	-6.74929	9.0174	-4.75694	TEKT1	GACACACCGGCCGAACGTGGAGCTGTGTCGTGATGTCGCACAATATAGGCTAATGAAGGA	ENSG00000167858
PH_hs_0028383	7.24e-07	2.17e-08	6.74849	9.01469	3.45301		ATTCAGGCCACGGAATGGAAGAAGGTCAGCAGGGTTCATTTAAAATGGATGCCAGCTAAT
PH_hs_0028088	7.25e-07	2.17e-08	-6.74805	9.0132	-4.29292	DMBT1	GGTGTCATATTCCAACTCAGATTGAGCCCTACATTGTGCTGCACCTGGTCATACGGAGTT	ENSG00000187908
PH_hs_0004524	7.38e-07	2.21e-08	6.74227	8.9935	1.70129		TGGTGCTTTATCTGAATAGGCCTGGATCGAAGTAAAATAGAAATGGGACTGGCTTTCCAC
PH_hs_0035459	7.44e-07	2.23e-08	-6.73966	8.98463	-3.22729		CACTCAAGAATGGGCAGAAAGCTTGTCTCAACCCCGCATCGCCCATGGTTAAGAAAATCA	ENSG00000163739,ENSG00000163734,ENSG00000081041
PH_hs_0035763	7.5e-07	2.25e-08	6.73719	8.97623	1.84386	CENPO	GAGGTTTCTAAACCTAAAGTCCATGAGTGTGCACTTCAATCCAGGAAGGTCGGGACTTCC	ENSG00000138092
PH_hs_0023631	7.62e-07	2.29e-08	6.7323	8.95957	1.16634	C2orf49	GGAGATAATGATCGACTGAAGCCTCCCCCGCAGGCAAGCTTTACCAGTAATGCCTTTAGA	ENSG00000135974
PH_hs_0035630	7.69e-07	2.31e-08	6.72931	8.9494	2.46552	TK1	GGCTGTCATAGGCATCGACGAGGGGCAGTTTTTCCCTGACATCGTGGAGTTCTGCGAGGC	ENSG00000167900
PH_hs_0028176	7.7e-07	2.32e-08	6.72859	8.94693	2.59478	C12orf48	CTGAGGGTGTAAATCCATCTGTTGGAAGATCAACAATTGGAACGAGTTTTGGAAATGTTC	ENSG00000185480
PH_hs_0029373	7.7e-07	2.32e-08	6.72817	8.94549	2.64508	SFN	CCCTGAACTTTTCCGTCTTCCACTACGAGATCGCCAACAGCCCCGAGGAGGCCATCTCTC	ENSG00000175793
PH_hs_0023500	7.78e-07	2.35e-08	6.72495	8.93454	1.25449	C7orf42	ACATTTGAAACAGTCTGCACCTTTGATACGGTATTGCATTTCCAAAGCCACCAATCCATT	ENSG00000106609
PH_hs_0031041	7.79e-07	2.35e-08	6.72452	8.93308	1.78264	RNF43	TGAGCCCTGAGCACTAAAAGGAGGGGTCCCTGAAGCTTTCCCACTATAGTGTGGAGTTCT	ENSG00000108375
PH_hs_0023811	7.79e-07	2.36e-08	-6.72396	8.93115	-1.42624	STXBP1	TCCCTCGGACCAAACAGTGCTCATGCTTCAGGACCTTGTTTGTCGAAGATGTTGGTTTCC	ENSG00000136854
PH_hs_0014775	7.79e-07	2.36e-08	-6.7236	8.92993	-1.22318	CSF2RB	TTCTTCCCCGGGACCCGGTCCTGAGATCAAGAACCTAGACCAGGCTTTTCAAGTCAAGAA	ENSG00000100368
PH_hs_0013736	8.08e-07	2.45e-08	-6.71252	8.89222	-1.96545	IRAK3	CAAGAACATTCAGTTGGATTCCATCGTTTGGTTTAGCTTGCTTGCACGGGTTGTAGGAAA	ENSG00000090376
PH_hs_0022928	8.08e-07	2.45e-08	6.71244	8.89192	0.868694	HSP90B1	TTGGATGCCCCCTAATCCCCTTCTCCCCTGCACTGTAAAATGTGGGATTATGGGTCACAG	ENSG00000166598
PH_hs_0025576	8.17e-07	2.48e-08	6.70891	8.87991	1.23568	CCDC138	TGTTCAATCTGGGTTTAACAAAATGTAACTCCCTGGTCTCCAGTGCAAGCCCTTAGACTG	ENSG00000163006
PH_hs_0019988	8.27e-07	2.51e-08	6.70533	8.86772	3.14442	C11orf41	ATGATGTGTCATGGAACCTTCAAACAAGTCTCTTGTTCGGATGATAATAGGTAGTGTCCT	ENSG00000110427
PH_hs_0003983	8.47e-07	2.58e-08	6.69816	8.8433	1.24737	PCCB	GTGGATGACATCATCCAACCTTCTTCCACACGTGCCCGAATCTGCTGTGACCTGGATGTC	ENSG00000114054
PH_hs_0033494	8.49e-07	2.59e-08	-6.69697	8.83925	-1.63981	NCKAP1L	CTGCCAGTACCCACTGAAGAGCCCTTTGGACCTTCCTAAACCCTTGCCATAGTGGAAGCT	ENSG00000123338
PH_hs_0000905	8.55e-07	2.61e-08	-6.69454	8.83098	-1.3418	B3GNT1	GAGATCTGTCCCTTCAACGGGCTGGGCTGGGTATGTGCCTACCGATGACAATGTGTAAAT	ENSG00000174684
PH_hs_0024379	8.76e-07	2.68e-08	6.68724	8.80614	1.96835	WDHD1	CAAGTGTGTTAGCATAGACTTCTCTATATGTTTCTACTAGACCTAGGGGATGACGTCTTT	ENSG00000198554
PH_hs_0030733	8.76e-07	2.68e-08	6.687	8.8053	1.2198	GCSH	TGAAGAGGTTTTGTTGCTTGTACAGTGTCAGATGAGGAACACCACTATCTTAATTTTGCG	ENSG00000140905
PH_hs_0024717	8.79e-07	2.69e-08	6.68568	8.80081	0.904539	ICT1	ACTGGTTGCAGACGTCTTTATAGGCAGTCACCATGTTGTCAAACCTTAATAATGCACCTC	ENSG00000167862
PH_hs_0040183	8.79e-07	2.69e-08	6.68543	8.79997	1.48639	C5orf28	GCAGAATGCTTTATGAGTTATGATTACTGGCAAAACCTTCAGAGCACTTGTGACACATCA	ENSG00000151881
PH_hs_0010330	8.89e-07	2.73e-08	6.68176	8.78748	1.96829	ARHGAP11A	TGAAGACTAATTCAGTAAGAAGTCCTAGGGGTTTAACTGTACATACTACCTGAACTGGCT	ENSG00000198826
PH_hs_0032831	8.9e-07	2.73e-08	6.68139	8.78621	2.71511		CAACTGTTCACAGTGAAATGTTCATGGAAGTGTACATAGGTTAGGCCATTTCAGCAGACA	ENSG00000204108
PH_hs_0017498	8.92e-07	2.74e-08	-6.68009	8.78178	-1.52687	ABCC13	AGCAGTGTTAGCAGGGGTGGCAGTCCTTGTGTTTGTTATACCAATAAATGCTTTAGCTGC	ENSG00000215557
PH_hs_0009896	8.92e-07	2.75e-08	6.68002	8.78154	1.93977	NUP62CL	GAATCATAGGGTGATGTCTGCCAAAAGTACATGCCAACCTATATAGTGCTAGATACTGTA	ENSG00000198088
PH_hs_0021328	8.94e-07	2.75e-08	-6.67903	8.77816	-2.64275		AGGAACATTTTAAACTAATTTGTGGTGATAGAATCAGGGTAGAGGTTATCACTCGCCTGG
PH_hs_0034880	8.95e-07	2.76e-08	-6.67835	8.77586	-2.10183		TCCCCTTCCTTCGGTGTTTGAGACCACTTCATCTGGACCGAGCTAAAGTCTAGGAAGAAA	ENSG00000115306
PH_hs_0012498	8.96e-07	2.76e-08	6.67794	8.77444	1.60272	AZIN1	TGACTTAGTGGAGATGGAAGCCCATTAATTGGGTTCCCCATTAAATCGTTTACATACAAG	ENSG00000155096
PH_hs_0024010	8.99e-07	2.78e-08	6.67667	8.77014	2.97176		CACAAGCCAAAAACTGTGTGAACGGTGAACTTTGGAGTGAAGATCAATCTTGCACTTGGT	ENSG00000150556
PH_hs_0013491	9.06e-07	2.8e-08	6.6739	8.76069	2.20098	ITGA11	TGGCGCCCAGTGGAGTAATTTATGCCTTAGTCTTGTTTTGAGGTAGAAATGCAAGGGGGA	ENSG00000137809
PH_hs_0018500	9.1e-07	2.82e-08	-6.67251	8.75597	-1.81757		CTTTTGACTGTCATTGGAATTTGCAAGATGGTTGAAAGTCCTGGGTAAACCTTAACCATG
PH_hs_0035882	9.11e-07	2.82e-08	6.67175	8.75338	1.53009	INTS7	AGATGCCAATGGTATAGTATGGAAGACTGGTCCCAGAACTACCATATTTGTAAAATCCCT	ENSG00000143493
PH_hs_0007504	9.15e-07	2.84e-08	6.67019	8.74808	1.28356		CCTGTTTGAGACATCAGTATGTACAGTTAACTTTTGTTGAGTGTTTAGCAGGTACTAGGG	ENSG00000103550
PH_hs_0006823	9.18e-07	2.85e-08	-6.66904	8.74416	-1.79836	DOK7	CTCTTTGTCCCTTCACTGTCAGCTGTTTCTAAACCCAGACACTGTTTGTAATAGACTGGA	ENSG00000175920
PH_hs_0031923	9.18e-07	2.85e-08	6.6688	8.74335	1.09778		CTTGAACAGTTCCAACTGTACATACATACTGTATGAAGCTTGTCCTCTGACTAGGTTTCT	ENSG00000214180,ENSG00000182481
PH_hs_0010738	9.25e-07	2.88e-08	6.6662	8.73449	1.76003	C15orf23	GGGCTTAATAAATGGGGTGAAAGTATAGGTAGCAGTAACACCTACATGAAACAATACACC	ENSG00000128944
PH_hs_0010830	9.25e-07	2.88e-08	-6.66584	8.73325	-0.953679	ADD1	CATGAAATATAGTTGCATATATGGACACCGACTTGGGAGGACAGGTCCTGAATGTCCTTT	ENSG00000087274
PH_hs_0018160	9.28e-07	2.9e-08	-6.66459	8.72901	-1.36151		GCCCACTTGTTCATGTTTCCGTTTTAACTAAATGTTCCTCTCTAAATTCCATACCCTCTG
PH_hs_0005135	9.29e-07	2.9e-08	6.66409	8.72731	1.15871	C6orf125	AGGCCTTACCTCGTGCACATACCTAGGTGTGGAGTCTTGTACATTGCCATCGTCAATAAA	ENSG00000137288
PH_hs_0025567	9.34e-07	2.92e-08	-6.66224	8.721	-1.52599	PTPN21	GAATGGCGGCACGCTGAAGGAAACGTGCGAAGCACAGGCTGAAGAGGGGTTTCTAACCTG	ENSG00000070778
PH_hs_0015959	9.37e-07	2.93e-08	6.66093	8.71652	2.28849		GTGGAGAGAAGCAAACCATAGGTGCATTACTCACTAAATATTCTCATTCTTCGATGCAAA	ENSG00000136982
PH_hs_0025053	9.4e-07	2.95e-08	-6.6596	8.712	-1.23997		CCCATGTAGACAGCTTCGGAGGGCATGGGGGTGTAGGGAGTTCGGGGTAGCTCCTCATTA	ENSG00000136048
PH_hs_0024738	9.4e-07	2.95e-08	6.65937	8.71121	1.45475	NUPL2	TCTGTCAGCCTCAAGCAGCATCATTGCAACAGATAATGTGTTATTCACACCCAGAGATAA	ENSG00000136243
PH_hs_0024568	9.66e-07	3.03e-08	6.65124	8.68354	1.71273		GGCCAATTGAATTAAGTTTCCAAAGAGTAATCTAGGAAGTGGTCATGGGCTACCATGTGT	ENSG00000174206
PH_hs_0031852	9.7e-07	3.05e-08	-6.64972	8.67835	-2.71022	LILRA2	GGACCTACATTATCTGGACTGTATGCTGGTCATTTCTAGAGACAGCAATCAATATTTGAG	ENSG00000187095
PH_hs_0001320	9.7e-07	3.05e-08	-6.6496	8.67796	-2.75311		GGAAATCCTGGAGTACAACTTCAACAAGGTCGACAAGCACCCGGATTCCACCACGCTGTG	ENSG00000171476
PH_hs_0040252	9.7e-07	3.05e-08	-6.64914	8.67638	-1.82619	NPNT	TGGGATAGGAAGCAAGTCCCATGCTTAGAGGCATGGGATGTGTTGGAACGGGATTTACAC	ENSG00000168743
PH_hs_0009280	9.86e-07	3.11e-08	-6.6442	8.65957	-1.85134	PTPRM	GCCACAGTTGCCAAATCCCGTACTCCTTGCCACCGGCTTCCTAGAGCAGCGTAGACAGCT	ENSG00000173482
PH_hs_0025807	9.95e-07	3.14e-08	-6.64131	8.64972	-1.1738	FNBP1	ATTTTGCTGTGTGAGGCCGATCGCCACTGTAAAGGTCCTAGAGTTGCCTGTTTGTCTCTG	ENSG00000187239
PH_hs_0023068	1e-06	3.16e-08	6.63945	8.64338	1.68562	TFAP2A	AAATAGGATTAAATCTGCCTGCAGGGAGACGTAAAGCTGCCAACGTTACCCTGCTCACAT	ENSG00000137203
PH_hs_0009636	1.02e-06	3.21e-08	-6.63485	8.62773	-1.50871		GCTGCCTCCAGGTAAGGGATGTATCTTTGGGTGAGACTGCTTCTTAGGACCAATGGTAAT
PH_hs_0004595	1.02e-06	3.22e-08	6.63409	8.62514	3.55816	KLK6	AGCTCCGCTGCTTACTGTCGGTGTCCCCTTGGGATGTACCTTTCTTCACTGCAGATTTCT	ENSG00000167755
PH_hs_0004789	1.02e-06	3.22e-08	6.63389	8.62444	2.48435	PITX1	CGCTCTCCGGCCCGCGCCCCTGTTTACAGCGTCCCTGTGTATGTTGGACTGACTGTAATA	ENSG00000069011
PH_hs_0002295	1.02e-06	3.24e-08	-6.63242	8.61943	-1.53112	SORT1	CGGGTTGGGTGCATTGTATCATTTTGCTCTACAATGACTATATCCTCATTTGGGTTTATG	ENSG00000134243
PH_hs_0024799	1.03e-06	3.26e-08	6.63052	8.61299	2.51137	SULF1	ATAAACCCCCAAGGACGACACACAGTATGGATCACATATTGTTTGACATTAAGCTTTTGC	ENSG00000137573
PH_hs_0035316	1.04e-06	3.3e-08	6.62717	8.60158	2.78932	CENPA	CTCCCATCAACACAGTCGGCGGAGACAAGGTTGGCTAAAGGAGATCCGAAAGCTTCAGAA	ENSG00000115163
PH_hs_0031207	1.05e-06	3.33e-08	-6.62464	8.59297	-2.00642		TGACCACGCAGACCTCTCGCACTCAGCACTCTATGTCACGCCACCTTGCTCGCTGATCTA	ENSG00000175267
PH_hs_0038497	1.06e-06	3.36e-08	-6.62155	8.58243	-1.39921		GAAAGGTGAAAATGCTGGAAGGTGGGGCTTAGTGATGAAACAAACCTTGGGGACAGGTGG	ENSG00000206412,ENSG00000206492
PH_hs_0008527	1.06e-06	3.37e-08	6.62106	8.58076	1.31029		TTCATTGAACACCTATCCACTGATCTCAAAAGTATTCCTCAGGGTAGTCTCCATTCCTGT
PH_hs_0025107	1.07e-06	3.4e-08	-6.61815	8.57087	-1.86314	JAM3	TAGAGTCTGGGAAGTAGCTGCCTATAACTGAGACTAGACGGAAAAGGAATACTCGTGTAT	ENSG00000166086
PH_hs_0001947	1.07e-06	3.4e-08	6.61803	8.57045	2.13417		GCTGTTGTTATTTTAATGCTTCGCTTTCTAATGAACTTTGTACGTCCTTAGCCTCTGCCG	ENSG00000175989
PH_hs_0025895	1.07e-06	3.43e-08	6.61572	8.56257	1.59219	B3GALNT2	CAAGAGAGTTCCAGACTGGCACTTTCACCCAGAACCAATGCGGTGTTTCTTAATGTTTGC	ENSG00000162885
PH_hs_0011689	1.08e-06	3.45e-08	-6.61395	8.55656	-2.11468	PPARGC1A	CAGCAGAGAGGGAACTTTGCACTATTGGGGTATGATGTTTGGGTCAGTTGATAAAAGGAA	ENSG00000109819
PH_hs_0030720	1.08e-06	3.46e-08	-6.61283	8.55275	-1.9227	CCRL2	AATTTGTCTCAGGCACCGTGCAAGGCTCTTTACAAACGTGAGCTCCTTCGCCTCCTACCA	ENSG00000121797
PH_hs_0032102	1.08e-06	3.47e-08	-6.61193	8.54968	-1.27713	C10orf25	GGTGGTATTATTGCATTAAAGTTGACTAATGTACCTCCCACCAACCGTAAGAGATAGGAA	ENSG00000165511
PH_hs_0005026	1.08e-06	3.48e-08	6.61177	8.54912	1.49138	CPOX	TGCTGTCAGTGATGAATGGTGAGATGGCAGATTGTCAGAGTCAATTGATTAAACCTCATT	ENSG00000080819
PH_hs_0037108	1.08e-06	3.48e-08	-6.61124	8.54732	-2.22399		TCTAGACGCCACGAGCTCTTGGCTACAGCACCCTTAACCCGTATCCGTGGCAAGGCGTCT
PH_hs_0023780	1.09e-06	3.49e-08	-6.61055	8.545	-2.04585	C8orf13	TTTATCCTAAGAGAACTTTATTATGGGATGAGGAGGTGACCCAAGATGAGAAGTGGAGGG	ENSG00000154319
PH_hs_0025887	1.09e-06	3.49e-08	6.61032	8.54421	1.47706	RFC5	TTTTACCTTTTAGTTGCTTGGATGACAGGGAATTAGCCTACCCCATTTTGGTCTGGAACA	ENSG00000111445
PH_hs_0037013	1.1e-06	3.55e-08	-6.60559	8.52808	-1.90826		AATATGAACCATCATAACACCTCGTTGTAAAATCGCTCCGCCCCGGGCGTGGGAGTCGAT
PH_hs_0022718	1.1e-06	3.56e-08	6.60485	8.52557	1.61532	GALNT7	GCTGCCATAATGACTATTTTCTACTGTAGGCTGCTTTGGAAATAATTCCCATATCCTTGC	ENSG00000109586
PH_hs_0023622	1.11e-06	3.57e-08	-6.60377	8.52189	-1.76974	DOK6	ACATGTGCTGAGGGTGACAGGATATGCTCACTTAAATTGTTGAAAACCATAATTTGGTGC	ENSG00000206052
PH_hs_0028753	1.12e-06	3.62e-08	-6.60036	8.51027	-2.17719	TYROBP	AGCGACCCGGAAACAGCGTATCACTGAGACCGAGTCGCCTTATCAGGAGCTCCAGGGTCA	ENSG00000011600
PH_hs_0025396	1.16e-06	3.76e-08	6.58933	8.47274	2.41509	ACTL6A	GAAACACAATGTTAGGAGTCAGTCATGTTGTCACCACAAGTGTTGGGATGTGTGATATTG	ENSG00000136518
PH_hs_0004697	1.16e-06	3.76e-08	6.58933	8.47272	1.87221	TPBG	CTCTCTCTCAGTACAGTTCAAGGTGTAGCAAGTGTACCCACACAGATAGCATTCAACAAA	ENSG00000146242
PH_hs_0034759	1.16e-06	3.76e-08	6.58911	8.47197	1.807		CACCGTAAGGTCCTGCGAGATAACATCCAGGGCATTACCAAGCCTGCCATCCGGCGCCTT	ENSG00000198518
PH_hs_0022056	1.17e-06	3.78e-08	6.58755	8.46665	1.70844	UCHL5	CTTAGAGCAACATCCTAATTGGCTCAGTGCACGTTTGGCAATAGTGCCAGCCTGTCTTGT	ENSG00000116750
PH_hs_0031906	1.17e-06	3.81e-08	-6.58547	8.45957	-1.92907	CD244	AGGTGATACTGCACAAAGCCTGGTTCTTCAATTTTCCTACCCTGTATCTAACATAGGAGT	ENSG00000122223
PH_hs_0003053	1.17e-06	3.81e-08	-6.58497	8.45789	-2.35154	TMEM178	GATCAAACGTGCTTAAGAGCTAACTCGTGACACTATGCAGTATTGTTTGAAGACCTGTTG	ENSG00000152154
PH_hs_0009879	1.17e-06	3.82e-08	-6.58437	8.45585	-1.32268		AACCTGAGGCCCCTTTAAGGTTGCCCCTTAAAGTTGCCACACCCAGAAATTGGGCCAAAG
PH_hs_0014891	1.18e-06	3.85e-08	6.58224	8.4486	1.54472	STRBP	GCAGTCACTGATTCTTAGTTGATTGATATGTATTTGCCCCAGGGCACTTTAATTTGGGCT	ENSG00000165209
PH_hs_0000912	1.18e-06	3.86e-08	-6.58129	8.44536	-2.02024	SOX18	ACCGATCCGACCGCGTCGCTGCCGCTCTGCTCTCTCATACGCGTGTATGTTTGGTTCCAT	ENSG00000203883
PH_hs_0038564	1.19e-06	3.9e-08	-6.57875	8.43671	-1.80568	NRXN3	CCTAACAAAGTCTCCGAAACTAGTAGGACTACTACCACATCTTTATCCCCTGAGCTGATC	ENSG00000021645
PH_hs_0031658	1.2e-06	3.94e-08	-6.57596	8.42719	-1.15258	ARHGAP10	TCCTCACCCGTGTGCTGTTTTCCAAACACCACCTTTTTGCCTCAAGGTCTCTGTAAATGA	ENSG00000071205
PH_hs_0037318	1.21e-06	3.96e-08	6.57391	8.42023	2.12984	CBX2	ATTCCTCCCCAGCAGCCGGGTCTCTCCAGACCCTGATTCGGTGCCTTTCTGTTTACCAGC	ENSG00000173894
PH_hs_0033305	1.22e-06	3.99e-08	6.57192	8.41344	1.36159		AAATCACGACTCATCCCCCTCCAGCACCTCTACCTGTTGCCCGCCGATCACAGCCGGAAT	ENSG00000172965,ENSG00000184943
PH_hs_0005149	1.22e-06	4e-08	-6.57153	8.41213	-1.58342	LHFP	AAGGGGCAACTTTCTGTCCACTATAGGAGAGAATTCAGCCGAAGATATGAGAGTAATGAG	ENSG00000183722
PH_hs_0004327	1.22e-06	4.01e-08	-6.57088	8.40991	-1.21528	QDPR	GCAGTCAGAGATGAGTATACTAGAATCATGGATTGCTGGAGGTCTTTTAATCTGATGTTC	ENSG00000151552
PH_hs_0000882	1.22e-06	4.01e-08	-6.57078	8.40957	-1.28177	CISH	CCCCTTGTTGAGGGGTAAGCCAGGCTAGGGGACTGCACAATTATACACTATTTATTTATT	ENSG00000114737
PH_hs_0024248	1.23e-06	4.04e-08	-6.56871	8.40252	-1.37623	PDLIM2	GAGGACCCATGGCTAGCAGGGAAGGGCCTGGGCTTGAATGTGACTCTGTTGAGACATGGC	ENSG00000120913
PH_hs_0008730	1.23e-06	4.06e-08	6.56715	8.39719	1.20387	CHEK2	AAGTGGTGGGGAATAAACGCCTGAAAGAAGCTACCTGCAAGCTCTATTTTTACCAGATGC	ENSG00000183765
PH_hs_0003268	1.24e-06	4.08e-08	-6.56589	8.39292	-1.33172	NEUROD6	GCTTGTGGGCTGAGTAATTGGCACAACTCTATCTAAGGTGTTTACTAGTTTCTGAAGTGT	ENSG00000164600
PH_hs_0003434	1.27e-06	4.19e-08	-6.55776	8.36523	-2.23495		GAATAGGTAGTAAAGGCAGGTACAAGTTTAAGGGAGCAGGGCTATCATATGTACTAGGTG
PH_hs_0002574	1.28e-06	4.21e-08	-6.55624	8.36004	-1.71426	SLIT2	CTGTTTAACCCATGCCAGGCGATCAAGTGCAAGCATGGGAAGTGCAGGCTTTCAGGTCTG	ENSG00000145147
PH_hs_0022395	1.28e-06	4.22e-08	-6.55554	8.35767	-2.20684		ATTTGTCACACACTTTGGCTATTAGAGATCAACCCCTTCGCTCCTGTGTCTTGCAATGGC
PH_hs_0025431	1.28e-06	4.23e-08	6.55487	8.3554	2.13137	TRIM2	TGGCTATGTTGTTCCAATGAATGTACAGCACTTCCATTAACTTTTGAAAGCAACACAGCC	ENSG00000109654
PH_hs_0015075	1.29e-06	4.26e-08	-6.55297	8.34894	-1.53903		GTGTGTGTTGGGAATAGTAATATGAAGTTTGCTCACAAAACACTCCCACTGTGATTCACA
PH_hs_0027976	1.3e-06	4.3e-08	6.55051	8.34055	1.83065	CENPH	CTACTGTTATTCAACATGTGTTCCAGAACCTTATTTTGGGGAGTAAAGTCAATTGGGCAG	ENSG00000153044
PH_hs_0024909	1.31e-06	4.34e-08	6.54787	8.33155	1.96546	HPRT1	GTCCTATTGACATCGCCAGTAAAATTATCAATGTTCTAGTTCTGTGGCCATCTGCTTAGT	ENSG00000165704
PH_hs_0027691	1.31e-06	4.35e-08	-6.54707	8.32883	-2.45117	PRELP	TTCAAGGACTCAGTTTGGTTCCACCCAGTTGAAAGACACCCAGTGCACACCCAAACTCCT	ENSG00000188783
PH_hs_0027157	1.33e-06	4.42e-08	-6.54215	8.31208	-2.2191	TIE1	AAGGCCTATGTGAACATGTCGCTGTTTGAGAACTTCACTTACGCGGGCATTGATGCCACA	ENSG00000066056
PH_hs_0014316	1.33e-06	4.44e-08	-6.54134	8.30932	-1.59145	IL1F6	CCATCTACCTGGGCCTGAATGGACTCAATCTCTGCCTGATGTGTGCTAAAGTCGGGGACC	ENSG00000136694
PH_hs_0020413	1.33e-06	4.44e-08	-6.54108	8.30843	-1.39434		GCATGATACCACAGTGTGGATTGTCTGTCTGTAAGGAGATGCCATCTACTAACCAATTTG
PH_hs_0028275	1.35e-06	4.5e-08	-6.53702	8.29464	-1.66665	APBB1	GAAGTTCCAAGTCTATTACCTGGGGAATGTACCTGTTGCTAAACCTGTTGGGGTAGATGT	ENSG00000166313
PH_hs_0035936	1.35e-06	4.51e-08	6.5368	8.29389	1.18722	S100A11	ATGGTCAGCTAGATTTCTCAGAATTTCTTAATCTGATTGGTGGCCTAGCTATGGCTTGCC	ENSG00000163191
PH_hs_0000497	1.36e-06	4.53e-08	-6.53521	8.28847	-1.98211		ACAAATGCTGTAGCCCATATCTCGTAATGTGTCTGTGTCCACTTAGAGCCTCACGACCTG
PH_hs_0034622	1.36e-06	4.55e-08	-6.53412	8.28475	-2.17751	C2orf62	AGAAGAAGCCCCTGGTATGGGAGGAGGATATGGAGCTCTATTCGAAGTTCCTGGACCGGA	ENSG00000158428
PH_hs_0024693	1.36e-06	4.55e-08	-6.53398	8.28428	-1.94829	TNNT2	AGATTCTGGCTGAGAGGAGGAAGGTGCTGGCCATTGACCACCTGAATGAAGATCAGCTGA	ENSG00000118194
PH_hs_0002147	1.36e-06	4.57e-08	6.53296	8.28079	3.39905	CXCL14	CAGTATATGCCGCATTGTACTGCTGTGTTATATGCTATGTACATGTCAGAAACCATTAGC	ENSG00000145824
PH_hs_0022603	1.36e-06	4.57e-08	-6.53257	8.27948	-1.46918	SCNN1G	GGAGTGTTGGTGGAGATCAGAGTGCCGTGGTGGAGGTCTGGGACTATGTCAGAGTGTCCT	ENSG00000166828
PH_hs_0016394	1.37e-06	4.59e-08	-6.53179	8.27682	-0.938521		CTGCTCAGCCTGCAGTTGCTCATTCTCTAGAGAATCCTCCCCAGGGAGTTCACACCTGCC
PH_hs_0024497	1.37e-06	4.59e-08	-6.53127	8.27504	-1.69606	ARHGAP30	AGAAACGTCCAGGAAGAGCTCTTTGAAGCCCTCAATATTTGTTGGAGGGACTGGACTCCT	ENSG00000186517
PH_hs_0002743	1.37e-06	4.6e-08	6.53087	8.27369	1.67129	CCDC99	ATAAGAGTACGGTGCCACTTGCCTCAAAAGTTACTATGGTGCTTAAGATTGTCTTGATCT	ENSG00000040275
PH_hs_0035044	1.39e-06	4.68e-08	-6.52579	8.25639	-1.25058	CTNNA1	CTGTGTAGCAAGTTGCAGCCAAAGCGACCTCACACGGCTCCTGAAGGTCAAGAATCTGGG	ENSG00000044115
PH_hs_0001294	1.4e-06	4.72e-08	-6.52347	8.24848	-1.98716		CTGCTCGTTGTCTTGAGTTGCATGTAACGACAGTAGCTCTGAAGGGTGTCATGATTTCAT
PH_hs_0001814	1.41e-06	4.77e-08	-6.52044	8.23818	-1.34765	ATG16L2	TTCCTACTGTAATGACGTGGTGTGTGGGGACCATATCATCATTAGTGGCCACAATGACCA	ENSG00000168010
PH_hs_0033086	1.42e-06	4.81e-08	-6.51821	8.23057	-2.04948	KLRK1	AAGATCTTAGGACGTTTCCTTTGCTATGATTTGTACTTGCTTGAGTCCCATGACTGTTTC	ENSG00000213809
PH_hs_0011514	1.42e-06	4.81e-08	-6.51788	8.22947	-1.39949	ABCG2	GGAGAATTGAATTCTGGAAACTCCTGACAAGTTATTACTGTCTCTGGCATTTGTTTCCTC	ENSG00000118777
PH_hs_0036714	1.44e-06	4.86e-08	-6.51534	8.2208	-1.61597		CTTTTCAAGTTACTTTGGACCCATAGAGAGAAAGTGGATTGGTACTTAATACCTTCCCTG
PH_hs_0002383	1.45e-06	4.9e-08	-6.51286	8.21238	-1.31232	RASSF1	GGTTTTGGATCTTGAATGTGGTCTCAGGATATCCTTATCAGAGCTAAGGGTGGGTGCTCA	ENSG00000068028
PH_hs_0022545	1.46e-06	4.93e-08	6.51079	8.20531	1.87347	SFXN1	GGGGAGTCGGCGAACGCTGCGAAACAAGCCATCACGCAAGTTGTCGTGTCCAGGATTCTC	ENSG00000164466
PH_hs_0021936	1.47e-06	4.99e-08	-6.5074	8.19379	-1.76888		AGGCTTAGTGTAGACAACGTGTGAGGCTCAGACCCCAAGTGCTGACTACACCTATGCACA
PH_hs_0032945	1.52e-06	5.15e-08	-6.49859	8.1638	-1.81502	WBSCR19	GGACATGAGCTGTGTGTTTTCAAGAGAACAATAGAGTGCGTCTCTTGGGGAAACATAATA	ENSG00000136206
PH_hs_0036424	1.53e-06	5.19e-08	-6.49609	8.15528	-1.7778	SYNPO2L	TTGCTTGTTGGGTGTGAGTCACAATACTTTGGTTTGTGCACAAGAATAAATTTATGCCCC	ENSG00000166317
PH_hs_0026661	1.53e-06	5.2e-08	-6.49537	8.15284	-1.71462	DUSP8	GGAAACACTGCTGACCTTTGCAAAGGCTGCCGAGCTTTCGTGCACTTTTTACATAACAAA	ENSG00000184545
PH_hs_0037502	1.53e-06	5.22e-08	6.49449	8.14985	2.36196		GCCCAGTGTGGTTCAGCCATATCTAACCTATAGAGGCCATAGAAGCAGTTCAGCTTAGGC	ENSG00000132749
PH_hs_0004220	1.55e-06	5.3e-08	-6.49025	8.1354	-2.19572	BMP2	TGGTCACAGATAAGGCCATTGCTAGTAACTTTTGGCCATGATGGAAAAGGGCATCCTCTC	ENSG00000125845
PH_hs_0032693	1.55e-06	5.3e-08	-6.49002	8.13462	-1.42256		CCCCCTAATTTATACAGAAACCGGACCCACTAATCCTCTGGGATTGGCCGACTGTGAGCT	ENSG00000215232,ENSG00000168452,ENSG00000215137
PH_hs_0001744	1.55e-06	5.3e-08	-6.48978	8.13382	-2.09444	ACRBP	GGAGTTCAGCACCTTGACTCTAGGCCAGTTCGGATGAGCTGGCGTCTATTCTGCCCACAC	ENSG00000111644
PH_hs_0005646	1.56e-06	5.33e-08	6.48853	8.12956	1.24168	C1orf218	ATTGGACTGCTCCATGAAGTAGTGTCATTATGTCATATGACATCTGACTTCCAACAAAGC	ENSG00000213047
PH_hs_0031686	1.56e-06	5.33e-08	-6.48843	8.1292	-1.85986		GAGGTAGTTCTACGTAATGAAAACTCACTTTCCAAGTTGACCCTTCTTAATCCTCTGCTG
PH_hs_0000221	1.56e-06	5.35e-08	6.48717	8.12494	2.87778	CHRNA5	GCCTCCCAAGGGACTGAAGTATACATTTAGTTAACACACATATATCTGATGGCACCTATA	ENSG00000169684
PH_hs_0022582	1.58e-06	5.41e-08	6.48409	8.11446	1.47751	GMPS	ACACCATTACATTTTGATCGGGACCCACTTCAAAAGCAGCCTTCATGCCAGAGATCTGTG	ENSG00000163655
PH_hs_0022739	1.6e-06	5.48e-08	-6.48063	8.10267	-1.13234	FRMD4B	GGTGAACGTTAGAAAATTAAACAAGTCTGGATTCCACAAGTAGTTCCAAGTCACCAAGTG	ENSG00000114541
PH_hs_0004334	1.6e-06	5.48e-08	-6.4802	8.10118	-1.27962	ANXA11	GAAGGTAGCCTGTGCATCTGGTGAGTGTGTCACGAGCTTTGTTACTGCCAAACTCACTCC	ENSG00000122359
PH_hs_0031569	1.6e-06	5.51e-08	6.47905	8.09727	1.76631	TIMELESS	GAAGCCTAGGGGTAGAGATAGACACGTTTTTAGATGGTGCATTCAAGTCAGAGTTGGAAG	ENSG00000111602
PH_hs_0020172	1.61e-06	5.54e-08	-6.47737	8.09156	-1.27586	CPO	GTGTATGCGAAACACTGGCACTCGGACAGTGCTGGAAGGGTGACATCTGCCACTATGCTG	ENSG00000144410
PH_hs_0014363	1.61e-06	5.55e-08	-6.47677	8.08953	-3.50324	SFRP5	CTACTGCTGTGAGGCCATAGGTACTAGACAACCAATACATGCAGGGTTGGGTTTTCTAAT	ENSG00000120057
PH_hs_0025915	1.61e-06	5.55e-08	-6.47677	8.08951	-2.51012	MYOM2	GTTTTCCACAAGACTGAACAACGTGTATTTACACGAGGGTAGACGGCAGATGCCTGACAG	ENSG00000036448
PH_hs_0037384	1.62e-06	5.59e-08	-6.47473	8.08258	-2.19863		AATGTGCTGTTGGCATCCATACGGCTAGATGGGCCAGTACTGTGGATTCTTAAAGCATCT	ENSG00000176771
PH_hs_0021068	1.63e-06	5.61e-08	6.47359	8.07869	1.8767		GAAAGTCGCCTAGGCGTTCAGTGAAAAACGCAAAAGGCACGTGGATTCCTATTTGTGTAA
PH_hs_0022450	1.66e-06	5.74e-08	6.46716	8.05682	1.407	ACP1	GCCTGACTAGACCCCACCCTGAGGTCCTGCATTTCTCAGTCGGTGTGTAATCACGTTCCA	ENSG00000143727
PH_hs_0032886	1.66e-06	5.74e-08	6.467	8.05626	1.05536	COPG	CTCATACCCTTCCCCAACACTACCTGGAAGTTGTGCCTTCCTCATGAAACTGGCAGAAAC	ENSG00000181789
PH_hs_0024879	1.66e-06	5.75e-08	-6.46634	8.05402	-1.34002	HK3	ATCAGACTGCGAGGGCCAAGATGTCGTGAGTCTGTTGCGGGAAGCCATCACTCGCAGACA	ENSG00000160883
PH_hs_0005153	1.71e-06	5.91e-08	6.4585	8.02734	1.07418	TMCO1	GGGACCGACTCTCAAGGCACTGTGTATGCCCTGCAAGTTGGCTGTCTATGAGCATTTAGA	ENSG00000143183
PH_hs_0022414	1.71e-06	5.92e-08	-6.45793	8.02538	-1.41479	GLS	CTCATCTTTGGTAATATGCTATACCCCACTGCTGCCCGACACTGCCCTTTAGCTGCAGAG	ENSG00000115419
PH_hs_0016167	1.71e-06	5.94e-08	-6.45717	8.02282	-1.26547	ZNF781	GGTGAGAAGCCTAATGAAAGCCCGATATGTGTAAAGATCTACTCTCACAATATACTCAAC	ENSG00000196381
PH_hs_0039694	1.71e-06	5.94e-08	-6.45715	8.02274	-1.67913	GIMAP6	CGACATTTGGGAAGATAATAGGAGGCATTGGGGAAACTGCTCCCCAATATATTCCTCTTT	ENSG00000133561
PH_hs_0003036	1.71e-06	5.94e-08	6.45704	8.02236	2.06715	PPAPDC1A	TCTGGCCAACACAGCTTGCCATAAACCCTACGTTAGTCTGCGAGTCCCAGCCTCACTGAA	ENSG00000203805
PH_hs_0016849	1.71e-06	5.95e-08	-6.45678	8.02149	-0.960234	C20orf132	CCCAGTTATCCATAATCAGCCAGCCTAGAGTCCGCCAACAAATCATAAATACCGTGAGTT	ENSG00000101353
PH_hs_0027118	1.71e-06	5.95e-08	-6.45664	8.02099	-1.48379	SERPINB6	AAAGACCAACGGGATTCTCTTCTGCGGCCGCTTTTCCTCTCCGTGAGGACAGGGCAGTCT	ENSG00000124570
PH_hs_0005863	1.71e-06	5.96e-08	-6.45629	8.0198	-1.12335	SLC44A2	AGAAACTAAACCCACCCAAGGGATGATGTCAGGGGGAGAGGTGGAGGGCAGATGTCCTGG	ENSG00000129353
PH_hs_0002362	1.71e-06	5.98e-08	-6.45508	8.01571	-1.16753	ARHGAP10	GGCAGCGTGCACTGGCGTATTTGTAACAGGCTTCTCGGTGCTCCTCACCCGTGTGCTGTT	ENSG00000071205
PH_hs_0003694	1.71e-06	5.98e-08	-6.45507	8.01566	-3.32724	HAS1	CTGCAAAACGAGGGGGTCAGCCCAAGATTCTTCAGTCTGGACTATATTGGGACTGGGACT	ENSG00000105509
PH_hs_0027340	1.71e-06	5.99e-08	6.45484	8.01488	1.99225	C16orf80	GGCAAAGCAATAACTGGAATTGTGACTCGAGGGATAGACCCCTGGATGTGACTCTTCTTT	ENSG00000070761
PH_hs_0033442	1.72e-06	6.02e-08	6.45302	8.00868	1.29146	NCBP1	GGTCAACCTTACATAGTATATAGAACTGATGGGTTTACCCAGCTACCCAGTAGCATAACT	ENSG00000136937
PH_hs_0004011	1.72e-06	6.03e-08	6.45285	8.00812	1.62676	FANCF	CCTGGGTGTTCCACAGCTGATAGTGATTGCCTTGAATAAATTCAAGGGCAATTTATTCAT	ENSG00000183161
PH_hs_0029225	1.72e-06	6.03e-08	6.45257	8.00715	1.06742	FAM100B	TGCCTTTGGGTTTAGTTCCCGAATCAGAATCCCATCTCACCAGGGCGAAATTTTAATTTA	ENSG00000185262
PH_hs_0031921	1.77e-06	6.22e-08	-6.44372	7.97705	-1.92332	CRTAM	GTGGTTATACCAAGTTATACTTCCTGTTTTCACGTGTGAAAGTAACATGGGACATGCCTT	ENSG00000109943
PH_hs_0017871	1.77e-06	6.22e-08	-6.44371	7.977	-1.42444		GTGTGGATGCTCTGTGCGTGTATTGACTGCACCTGCAGGGGTATAGCTGGAGAACACCCA
PH_hs_0004626	1.77e-06	6.23e-08	6.44358	7.97656	3.02809	KRT15	GCAAGGAGATGCAGCTGTATTGTGTAACAAGCTCATTTGTACAGTGTCTGTTCATGTAAT	ENSG00000171346
PH_hs_0032278	1.8e-06	6.33e-08	6.43862	7.95968	1.84377	GMCL1	TCACATCGAAGGTGACTAACAATGACAAAGGCCTTATGAACTGTACAGACAATACAGAAG	ENSG00000087338
PH_hs_0038528	1.8e-06	6.36e-08	-6.43761	7.95624	-1.62252	TNIK	ACTAACGCCATTGAGTTGAGCTGGCCTAGCGATGGAGGGACACTCTAACACAACTTTCCC	ENSG00000154310
PH_hs_0032872	1.81e-06	6.37e-08	-6.43691	7.95388	-1.9144	MGP	ATGAAAGTGCACTGCAGTGAGGGTCAAAGGAGAGTCAACATATGTGATTGTTCCATAATA	ENSG00000111341
PH_hs_0001978	1.81e-06	6.38e-08	6.4363	7.95181	1.34693	C12orf11	TTGTGCGGAATTCGATATAAGTACTTTTACAGCAAGATGGTATAGTTATGTTGCCTGGAC	ENSG00000064102
PH_hs_0016827	1.82e-06	6.44e-08	-6.43357	7.94251	-1.19504		TTGTGAACTGGGCCCTTGTTTGTGCCAGATCCTTCAAAGATGTTCCCTGTCAGGACACCT
PH_hs_0021146	1.83e-06	6.48e-08	-6.43194	7.93693	-2.06957	ANXA3	TCCAAAGGTCCACGATGGGCTTTCCCAACAGCTCCACCTTACTTCTTCTCATACTATTTA	ENSG00000138772
PH_hs_0016793	1.83e-06	6.49e-08	6.43175	7.9363	1.39778	TLCD1	ATCTCCTCTACCGGGTTAACAAGTATGTGAACCTGGTCATGTACTTTCTCTTCCGCCTGG	ENSG00000160606
PH_hs_0005035	1.84e-06	6.51e-08	6.43069	7.93269	0.961508	HSPA4	GCCTTCGGATTCAGACAAGAAGCTTCCTGAAATGGACATTGATTGATTCCAACACTTGTT	ENSG00000170606
PH_hs_0009932	1.87e-06	6.64e-08	-6.42501	7.91336	-4.15256		CACCTGTATGCTTGTGAGTTCTAGTGCTACTTAGTGAATCTCACCAGAATAGAATACATG
PH_hs_0020455	1.94e-06	6.88e-08	-6.41476	7.87848	-1.96518		AGATATCTGTGCCTGCTAAACACAAATGCATCGGCCCACAGAATTGCCTTCTCTGCTGTT
PH_hs_0016077	1.94e-06	6.89e-08	6.4141	7.87624	1.17146	KIAA1522	CCTCTCCCTCCTCCAACATTACTGGAACTCTATCCTGTTAGGATCTTCTGAGCTTGTTTC	ENSG00000162522
PH_hs_0004322	1.95e-06	6.92e-08	-6.41298	7.87243	-1.7689	SLA	TGAATGTAACACTGTGGACATTGACTTCCCGCATAAGGCAGGGTGACCCCCTGAACTCCA	ENSG00000155926
PH_hs_0003545	1.95e-06	6.92e-08	6.41292	7.87222	1.45488	NUP43	TGTTGTGGGAATTAACACATCAATGGTGGTTATGGGAACTACCAATGGGTTCCTACAATT	ENSG00000120253
PH_hs_0037150	1.95e-06	6.94e-08	-6.41223	7.8699	-2.43475		CTCCCTGAAATGACATGAGTTTGCAGCGGATGGTGAACTGAAGAAACCATAGGAGGCTCT	ENSG00000109099
PH_hs_0010683	1.95e-06	6.96e-08	-6.41125	7.86655	-1.78829	IRF1	CTAGAGTGATGAAATGCTCTGTCTGTACCGTTCAATACAGTAGGCACTGGCACTAGCCAC	ENSG00000125347
PH_hs_0032223	1.96e-06	6.99e-08	-6.40996	7.86217	-1.34132		GTCACAGCACTGTACCTGACCTCTTACAGTGATCTATAGATCTATAGATGTTTGTTGATG
PH_hs_0024012	1.97e-06	7.02e-08	6.40876	7.85809	2.24707	SOX4	TTAAACGAAATACTGCTCTGTCCAGAGGCTTTAAAACTGGTGCAATTACAGCAAAAAGGG	ENSG00000124766
PH_hs_0004211	1.98e-06	7.07e-08	-6.40691	7.8518	-3.8184	FOLR1	TCCCAACTATTTGGTTCCTGCTCCATGGTCGGGCCTCTGACAGCCACTTTGAATAAACCA	ENSG00000110195
PH_hs_0003831	2e-06	7.17e-08	-6.40295	7.83832	-2.39012	SEMA3G	ATGGTACTGTATGCTATTAACTCCTGGAAACGCCCCGTAAATGCGAGTTGTTTTTGTATT	ENSG00000010319
PH_hs_0004328	2.02e-06	7.22e-08	-6.40091	7.83136	-1.88075	SPARCL1	ATGTTAGCATGTATGACAAGACAATGAGAGTAATTGCTTGACAACAACCTATGCACCAGG	ENSG00000152583
PH_hs_0032630	2.07e-06	7.41e-08	6.39326	7.80535	1.17873	LSR	GAAGGAACACTGATGAAGCCCTGCCATACCCCTCCCGAGTCTAATAAAACGTATAATCAC	ENSG00000105699
PH_hs_0038029	2.07e-06	7.43e-08	6.3925	7.80277	1.89488		CTACCTCCATGCTTTAAATTAACTTTTCAGGCTTAGGCCTTATCTCTCAGTAGAGCCATA	ENSG00000184678
PH_hs_0024277	2.07e-06	7.44e-08	6.39192	7.80079	1.57474	TMEM41A	TATAATTTCATCTGTGTGCAGACAGGGTCCATCCTGTCAACCCTAACCTCTCTGGATGCT	ENSG00000163900
PH_hs_0025640	2.09e-06	7.5e-08	-6.38962	7.79298	-2.24884	MATK	GGCCCGTGGACACCCCAGACCTGCGAAGGATGATCGCCCGATAAAGACGGATTCTAAGGA	ENSG00000007264
PH_hs_0026991	2.1e-06	7.54e-08	6.38819	7.78811	1.06339	STAU2	CAAGCATCTGAGAGAGAAAGCGGACAATAACCAGGCACCCCCGGGCTCCATCGCTCAGGA	ENSG00000040341
PH_hs_0005800	2.1e-06	7.57e-08	-6.38716	7.78458	-1.81857	NPFF	CACCACAGGATGCCCAGACCTCTGGGTCACTGTTGCACTACCTGCTCCAGGCAATGGAGA	ENSG00000139574
PH_hs_0027908	2.1e-06	7.57e-08	6.38706	7.78425	1.2948	KPNA1	CAGCTCGATTCTAATCTTTTCATGCTGCACACGATTCCTTTAATCGATAGCATCCTTATC	ENSG00000114030
PH_hs_0007691	2.11e-06	7.61e-08	-6.38572	7.7797	-2.1668	KCNIP1	CCTCCCAAGAAGTCCAGAATGCCTGCAAATTGCTGTAATTTTATACCATGTTCTAACCAA	ENSG00000182132
PH_hs_0008135	2.11e-06	7.62e-08	-6.38511	7.77763	-2.02569	KIF26A	AGGATCGTGCATAGCATAGGACGTCTGAACCTTTGTACAAATGTGTAGATGACATCTTGC	ENSG00000066735
PH_hs_0011276	2.13e-06	7.69e-08	6.38238	7.76832	2.06422	DQX1	CAATTTCACCATATCCAAAGACAACTGCCTTTCCATTGTTTCTGAGATTCAACCACAGAT	ENSG00000144045
PH_hs_0032895	2.13e-06	7.71e-08	-6.38173	7.76611	-2.31301	ADH1A	TCTGATGTTTTGAGACAATACAGATGTTTTCCCTTGTGGCAGTCTTCAGCCTCCTCTACC	ENSG00000187758
PH_hs_0003724	2.13e-06	7.72e-08	-6.38142	7.76506	-2.17116	CASQ2	CTGTAGCTGCTAGTGAGCCTTCCCATTTAGATTAAAGATTGCTTTATCCAGCAGTCAATT	ENSG00000118729
PH_hs_0014719	2.13e-06	7.72e-08	-6.38139	7.76498	-2.54222	SLC39A8	CTGGTAACACCTCGGTTTCAGTGCACCATGTGTTTGCTTTGTGAAGGTGAAGAATATGTT	ENSG00000138821
PH_hs_0023490	2.14e-06	7.76e-08	6.3801	7.76057	2.81336	BUB1	GCCCACTTATTCCAGAATGGCAGTGTATTAGTAGGAGAGCTCTACAGCTATGGAACATTA	ENSG00000169679
PH_hs_0009922	2.14e-06	7.78e-08	-6.37909	7.75713	-3.14392	SLC26A9	AGGAATTTCCAAGTCAGAGTCCCCTTTGAACCAAGTATCTAGATCCCCTGAGGACTTGAT	ENSG00000174502
PH_hs_0014095	2.15e-06	7.79e-08	6.37864	7.75561	1.07432	RUVBL1	TCTTTTTAAGTTATCGTAACTGTTCCTGTGGTTGCTTTGAAAGAACCCTTCCTTACCTGG	ENSG00000175792
PH_hs_0020406	2.17e-06	7.89e-08	-6.37496	7.7431	-1.47386	NISCH	GCTGCCAGCACCAAGCGTGATTCCTGCTGCCTGTATTCTCTATTCCAATAAAGCAGAGTT	ENSG00000010322
PH_hs_0021579	2.18e-06	7.94e-08	-6.37317	7.73698	-1.6961		GGCTGAAGGCAGTGCAGTATGAACCGACCTGATTTGAGGAAGTTTGCTCTGGGACTCCTC
PH_hs_0012274	2.19e-06	7.97e-08	6.3721	7.73336	1.03471	PSMC4	CAGGACGGCTGGACCGTAAAATTGAATTTCCACTTCCTGACCGCCGCCAGAAGAGATTGA	ENSG00000013275
PH_hs_0025777	2.2e-06	8.02e-08	-6.3704	7.72756	-1.67788	CHRDL1	TGCCCTTAGGTCTTTGTGGCTGTTTAAGTCACCAACAATAGAGTCAGGGTAAAGAATAAA	ENSG00000101938
PH_hs_0034601	2.2e-06	8.04e-08	-6.36954	7.72466	-2.50425	NES	TCAGGAGCAGCACTCTTAACTTACGATCTCTTGACATATGGTTTCTGGCTGAGAGGCCTG	ENSG00000132688
PH_hs_0006562	2.25e-06	8.22e-08	-6.36316	7.70295	-1.46179	STX11	GAAAAACCACGTTCTTCCTTTCCGATTCTTCATCCGGTCTACGCTATGCAATTCCTCCCC	ENSG00000135604
PH_hs_0014618	2.25e-06	8.24e-08	-6.36254	7.70083	-1.56022		CCCTCTAACTGTCAGATAGCTTCACGTGGATATTGGTACAATGAGTTTATACTCATATGG	ENSG00000101746
PH_hs_0010871	2.26e-06	8.26e-08	6.36175	7.69816	2.2912	SLC7A5	TTATTTCCAGTGGTCATGCTCAGCCTTGCTGCTCTGCGTGGCGCAGGTGCCATGCCTGCT	ENSG00000103257
PH_hs_0004981	2.29e-06	8.39e-08	6.35752	7.68376	1.95277	FRK	CAGGTAATCCAGATGTTGGCTCAAAACTATAGACTTCCGCAACCATCCAACTGTCCACAG	ENSG00000111816
PH_hs_0015740	2.29e-06	8.41e-08	6.35675	7.68116	2.78281		GAGTTTGCTATGATGCTTAAGACCAAGCATGTCACCATTTGTTATTACTGCACTTTTCCC
PH_hs_0024337	2.3e-06	8.45e-08	6.35546	7.67674	0.972788	CBX3	CAGTTTAGGACCTGCTGTCATAAATGTGTGAACAACCTTTTGTAACCTAACCTATTGACC	ENSG00000122565
PH_hs_0006911	2.31e-06	8.49e-08	-6.35405	7.67196	-1.11512		ATCTTCCGGTTGGGGAGGCATCAAGTACACAGGTCCGTTGTAAACCAGTGTCTTAAGTGC
PH_hs_0030121	2.34e-06	8.59e-08	-6.35068	7.66051	-2.05316		ACATTCCCATACATTGCGTGTGGGAGTATACATCGGTGCAGGCTTCCTGGATGACAGTTG	ENSG00000186594
PH_hs_0004772	2.34e-06	8.61e-08	-6.35	7.65818	-1.10408	ACTN2	TCCATGACACAGGATGCTACATGCACTCCTGCTAGCACATCTTGATCTGTTGAATGTTCA	ENSG00000077522
PH_hs_0028337	2.35e-06	8.65e-08	6.34872	7.65383	1.65881	EIF4EBP1	GAAGTGGACAAGAACGAACCCTTCCTTCCGAATGATCAGCAGTTCCAGCCCCTCGCTGCT	ENSG00000187840
PH_hs_0000168	2.35e-06	8.67e-08	-6.348	7.65139	-1.3644	BMP1	TCCACAAGACATTTCGAAGTCATCATTCCTCTCTTAGGGGGCCCTGCCTGGTGGCAAGAG	ENSG00000168487
PH_hs_0026360	2.38e-06	8.78e-08	6.34418	7.63839	2.43252	UCK2	CTGGCCTTCTACTCCCAGGAGGTACGAGACCTGTTCCAGATGAAGCTTTTTGTGGATACA	ENSG00000143179
PH_hs_0007301	2.39e-06	8.81e-08	6.34316	7.63492	1.08045	ZNRF2	TTATTGTGCTTTGCATCTCCAGGCAGTTCTCTCACATTTGGGTAAAATGTTTAGCAGGCT	ENSG00000180233
PH_hs_0010740	2.39e-06	8.84e-08	-6.34235	7.63218	-1.49735		CAATAATGAATGTATCTACTGTATGTGCAGACCATGTCGAGAAGTGGCTGGGTTAAGAAA
PH_hs_0006862	2.4e-06	8.86e-08	-6.34174	7.63009	-1.98233	PILRA	CCCAGAACGAGACCCTGTACTCTGTCTTAAAGGCCTAACCAATGGACAGCCCTCTCAAGA	ENSG00000085514
PH_hs_0023309	2.4e-06	8.87e-08	6.34127	7.62852	1.46536	PNO1	CTGAAATCACATGTAGCAGATTGCATAGTCTGTAATCCTCTCAGAGGGAAACTTCTTGTT	ENSG00000115946
PH_hs_0032283	2.4e-06	8.91e-08	-6.34013	7.62462	-0.906555	IQSEC1	GCTGGTGTCCCCGTGTGTCTTTCATGGGACTGTCCCCTTTAGAGATCCCACCTGTCAGAG	ENSG00000144711
PH_hs_0020689	2.42e-06	8.95e-08	-6.33858	7.61936	-1.60363		CCGCTCAACCAGCCATCAGTCCCTTAACTGCCAGTGTTCGTGGACCATGCAAAACAACCA
PH_hs_0004793	2.42e-06	8.97e-08	-6.33802	7.61744	-2.60561	KCNB1	TTAGGGTTGGAGGAGGAACACGCTTTCTTTACATCACTAGTGTAGACTCAAAAGATATGC	ENSG00000158445
PH_hs_0014106	2.42e-06	8.98e-08	6.33783	7.6168	1.44165	WDSOF1	AAACGTATAGCTCGTCATCGACATCTACCAAAATCTATCTATAGCCAGATTCAGGAACAG	ENSG00000164934
PH_hs_0032569	2.44e-06	9.08e-08	6.33472	7.60624	1.11484	CABLES2	CCACCCAGATCCCATCTCAAGAGCTCGCCCATGTTACGAGCATGTAAAGGACTGACTTCC	ENSG00000149679
PH_hs_0034452	2.44e-06	9.09e-08	-6.33436	7.60502	-1.72665	IGSF10	CAAAATAGTGTTGGTCATACACTGATTACTGTTCCAGTAATGATTGTAGCCTACCCTCCC	ENSG00000152580
PH_hs_0027256	2.44e-06	9.09e-08	6.33434	7.60492	1.85115	PROM2	TGGGAGTGATCTGGTGGCCAGAACAGGATTTTGCACGGCCCCTTTTATCCTGCGCATGTG	ENSG00000155066
PH_hs_0009840	2.47e-06	9.21e-08	-6.33047	7.59177	-1.03251	LRRC33	TGGCCTGCACTGTCATCGTCCTCACTTTTAAGAAGCCTCTGCTTCAGGTCATCAAGAGCC	ENSG00000174004
PH_hs_0005795	2.47e-06	9.22e-08	-6.33019	7.59083	-2.68663	TMEM125	AGCCCATGTGTTCCCACACATCCACATCATGGGAAGGTTAATGTGTGCCTCCTTGGAACT	ENSG00000179178
PH_hs_0003351	2.49e-06	9.31e-08	6.32736	7.58122	1.58433	GINS3	TTGGGTATCCAGATTGTGCAGATGCAAACTTAGGCTGTCTTGATGCAAACTTAGAACCAC	ENSG00000181938
PH_hs_0015481	2.49e-06	9.32e-08	-6.32718	7.58057	-1.198		TTACTGCTTCTGCCACTCGATCTCCTATAAGTCACCAAGTCCTGTGTTAAATGTCTCTTA
PH_hs_0036168	2.51e-06	9.38e-08	-6.32522	7.57393	-2.02347	KLF6	TCTCCCACGGCCAAGTTTACCTCCGACCCCATTGGCGAAGTTTTGGTCAGCTCGGGAAAA	ENSG00000067082
PH_hs_0018561	2.52e-06	9.45e-08	-6.32316	7.56693	-1.4307	SLC9A8	TGCGTCATCTCGTTGGACTCTTTAAGGGAGTCAGGAATAGATGTATGAACAGTCGTGTCA	ENSG00000197818
PH_hs_0004244	2.53e-06	9.47e-08	-6.32243	7.56443	-1.99497	ITGA7	CTCTCATCTGACCTTAGTTTGCTGCCATCAGTCTAGTGGTTTCGTGGTTTCGTCTATTTA	ENSG00000135424
PH_hs_0009677	2.55e-06	9.55e-08	-6.31995	7.556	-2.79365	PKD2L1	TCTCCCGTGGTGAGATTCCAACGTTGCAGAGGAGTTAAGTGTGAGGCACTCCCGGAGCAA	ENSG00000107593
PH_hs_0001570	2.56e-06	9.6e-08	-6.31837	7.55063	-2.30792	KCNJ15	GTAACATTTTGCCCCGGGCCAAATTCAGGGGTCTAGTGCCCTGCATTCCTTTGAGGCAAA	ENSG00000157551
PH_hs_0013740	2.56e-06	9.63e-08	6.3176	7.54801	2.97479	RGS17	GGAGAACTACAGTTTAGCATTCCTCAGGCTACTGTGAAAACACAACCGTTATGGTCTTTG	ENSG00000091844
PH_hs_0004451	2.58e-06	9.68e-08	-6.31595	7.54239	-1.15808	GNAI2	AGCCGCTCGGAGGCCCCAAAGGAAAAAGCACAAGAAGCGTGAGACGCCACCATTCCTGGA	ENSG00000114353
PH_hs_0006569	2.58e-06	9.72e-08	6.31503	7.53927	1.83341	SMC2	GCAAAATCCAAGGCAAAACCACCCAAAGGAGCACATGTGGAAGTTTAAACTACAAAGTTA	ENSG00000136824
PH_hs_0002234	2.59e-06	9.75e-08	-6.31391	7.53548	-1.81647	PI16	TGGGGATTCCTAGGGGCAGATGAAGGACAAGCCCCACTGGAGTGGGGTTCTTTGAGTGGG	ENSG00000164530
PH_hs_0018560	2.59e-06	9.76e-08	-6.3136	7.53443	-1.69244	NINJ2	TGTCCAACGCCATGCGGCTGAAGGCGGTGCTGGAGCAGGGACCATCCTCTCACTACTACA	ENSG00000171840
PH_hs_0033001	2.64e-06	9.97e-08	-6.30764	7.51415	-1.40387	TMEM173	TCCAGGACTTGACATCTTAAGATGCGTCTTGTCCCCTTGGGCCAGTCATTTCCCCTCTCT	ENSG00000184584
PH_hs_0021273	2.66e-06	1e-07	-6.30547	7.50678	-2.09584		GATATCCCCTGAGCAAGGTGTAGGAGAGCAAAAGTAGACAACCAGATAGGAAGAAAACTG
PH_hs_0001158	2.69e-06	1.02e-07	-6.30143	7.49304	-1.90521	CDC42EP2	AGCAAACCAAGTGTTGCTGTGACATTGATTCAGATGTTTGGCAAGAGGTGGCTGAGCACT	ENSG00000149798
PH_hs_0015394	2.69e-06	1.02e-07	-6.30124	7.49241	-2.10065		CAGTGAATAAGTTCCTGGGGCTTACATCAGTCAATATAGGGTTACTGTCTATTGAACAAG	ENSG00000183722
PH_hs_0026595	2.71e-06	1.03e-07	6.2994	7.48615	1.26763	NUCKS1	AGAACCTACTTAAGATAGAACATGGTTTTGGCTATGGCTTGACTCATGGGCTTTCAGTGC	ENSG00000069275
PH_hs_0023147	2.74e-06	1.04e-07	-6.29638	7.47587	-1.65653	KREMEN1	CTGGACACCACTCCTGAGCGCCACATCCCATGATCACTTCAACCACAGGCCTTTGACTTT	ENSG00000183762
PH_hs_0035509	2.75e-06	1.04e-07	-6.29414	7.46826	-1.97174	OTUD1	AACAAACTCAAGTGCAAAGGAAACGCGACGAAGAACTTGCCAAATCTATGGCCATATCCT	ENSG00000165312
PH_hs_0035719	2.79e-06	1.06e-07	6.28982	7.45357	1.00933	HIP2	TGCTTGCACTTCCCCTATTGACACATGAAAGCTGTGTTGGTGTTTTATTGTACATACTTC	ENSG00000078140
PH_hs_0022820	2.81e-06	1.07e-07	-6.28786	7.44689	-1.06968	ECHDC2	CTGAGATTCTGATGAACAGACCTTCTGCCCGCAATGCCTTGGGGAATGTCTTCGTCAGTG	ENSG00000121310
PH_hs_0024045	2.87e-06	1.09e-07	-6.28204	7.42712	-1.2836	CADM3	ACAAAGCCGGGCCCTTTCCATAGGAACTGCCCTTGGAGATAGCAGAGTGTGGCTGCCCCT	ENSG00000162706
PH_hs_0024251	2.87e-06	1.09e-07	-6.28183	7.42641	-2.76467	TTLL9	TCTCTTGAAAACACGTAAGAACTGGCCATGACAGCCTGTGTTTCTATGTAACTATGAGCC	ENSG00000131044
PH_hs_0036841	2.91e-06	1.11e-07	-6.27696	7.40984	-2.21007		TGCCTCTTCCTACTGCTTCCGTCTATCAAAAAGCCCCCTTGGCCCAGGTTCCCTGAGCTG	ENSG00000197573,ENSG00000197408
PH_hs_0024826	2.93e-06	1.12e-07	-6.27447	7.40141	-1.64473	DCHS1	CTGCCCAGAACCAAGTGCCATTTCTCACTCTGGAGCCTTAATAAACTGCAATTTGTATCC	ENSG00000166341
PH_hs_0025372	2.94e-06	1.12e-07	-6.27371	7.39881	-1.91964	VGLL3	CTTTGATAACTTCAGGACTAATCAAGGATCAATGGGTGACATGATATCATGCTATGTGCC	ENSG00000206538
PH_hs_0008936	2.94e-06	1.12e-07	6.27342	7.39783	2.31021	CNFN	CAGATGGCGCGGGAACTGAAGATCCGAGAGTAAGGAAGTTCCCTGTCTTCCCCGTCCTTT	ENSG00000105427
PH_hs_0018189	2.94e-06	1.12e-07	-6.2727	7.39539	-1.10838	TLN1	CCCCAGCTACCCATAGGGGCTGCAGAGTTATAAGCCCCAAACAGGTCATGCTCCAATAAA	ENSG00000137076
PH_hs_0037146	2.94e-06	1.13e-07	-6.27248	7.39464	-2.15497		TGTTACAGGCTGGCCTTAGCAATAAGGCGTCTTTGTGGGAATTTGAAAGAGTTCCCCTTC
PH_hs_0025763	2.95e-06	1.13e-07	-6.27172	7.39206	-1.02399	STK40	GGGTCAGCCCTCACTGGGTGTCACACACTGAGAGAAGTCCTATTGTAAAGAAACGGAAAA	ENSG00000196182
PH_hs_0009312	3e-06	1.15e-07	6.26612	7.37303	1.705	MTHFD2	TGATAATCATTTGGGCAGCTTGGGTAAGTACGCAACTTACTTTTCCACCAAAGAACTGTC	ENSG00000065911
PH_hs_0023575	3.01e-06	1.15e-07	-6.26581	7.37198	-2.50658	PIP5K1B	TGCTTGCTGAACTGTGAAGAACTGCATGAACTATATTTAAGCTGCTTTCTGTACCATTGC	ENSG00000107242
PH_hs_0011498	3.01e-06	1.15e-07	6.26527	7.37014	1.9682	WISP1	CAGTTGGTGACTGGGAAAGTTAGGATTCAGATCGAAATTGGACTGTCTTTATAACCCATA	ENSG00000104415
PH_hs_0036613	3.02e-06	1.16e-07	-6.26375	7.36498	-2.03767	APOA1	GTCAGCTTCCTGAGCGCTCTCGAGGAGTACACTAAGAAGCTCAACACCCAGTGAGGCGCC	ENSG00000118137
PH_hs_0004216	3.03e-06	1.16e-07	-6.26282	7.3618	-2.01578	SELP	GACTTACTTTGGTGGAGCGGTGGCTTCTACGATAGGTCTGATAATGGGTGGGACGCTCCT	ENSG00000174175
PH_hs_0012259	3.04e-06	1.17e-07	-6.26114	7.35608	-1.72285		GAGCAGTTGTGACATAGATGGTATTGACAGGATAGTTATTGACAGGATTGACAAAGTTGC
PH_hs_0001505	3.06e-06	1.18e-07	-6.25899	7.34879	-2.8247	AMICA1	AGGAGATTGTATTTCGTTACTACCACAAACTCAGGATGTCTGTGGAGTACTCCCAGAGCT	ENSG00000160593
PH_hs_0026202	3.07e-06	1.18e-07	-6.2579	7.34509	-2.82891	SLC6A4	CAACAGAAATTCCTTGTGGGGACATCCGCTTGAATGCTGTGTAACACACTCACCGAGAGG	ENSG00000108576
PH_hs_0006132	3.1e-06	1.19e-07	-6.25553	7.33704	-1.37513	FCGRT	CCTGACCATCCGCCATTCCGACTGCTAAAAGCGAATGTAGTCAGGCCCCTTTCATGCTGT	ENSG00000104870
PH_hs_0017269	3.1e-06	1.2e-07	-6.25447	7.33343	-2.51866		TCATGGGAAGAGGCTAGATTTCGGTGTTCAACAAACTTGGGTAAAATTCTGGTTGCTGCA	ENSG00000215217
PH_hs_0003597	3.14e-06	1.21e-07	-6.25119	7.32227	-3.65539	SCGB3A2	GATGCTCCTATCCTCCCTGCCTGAAACCTGTTCTACCAATTATAGATCAAATGCCCTAAA	ENSG00000164265
PH_hs_0012842	3.14e-06	1.21e-07	-6.25074	7.32076	-1.3127	MID1IP1	GGACTTAACCGAAATGGAACCAACTGACATTCTATCGTGTTGTACATAGAATGATGAAGG	ENSG00000165175
PH_hs_0001116	3.14e-06	1.21e-07	-6.25063	7.32038	-3.52956		GAGGAACAGACCCCTTTAGTCCTCATCCCTTAGATCCTGGAGGGCACGGATCACATCCTG	ENSG00000153446
PH_hs_0013477	3.18e-06	1.23e-07	-6.24644	7.30616	-1.32845	ZNF238	CTGCCCGGTACCGGTCAGCCCAGCCCGGGTCGCGTTACAGTTTCATCAGCTATTAGAAAA	ENSG00000179456
PH_hs_0007934	3.19e-06	1.24e-07	6.24539	7.30259	2.27834	PAX9	TTCTGCCTTGAAAGCTGGCTGTACGGACTCACATCCTTTGTGCTAATGACACTTACATAT	ENSG00000198807
PH_hs_0006395	3.19e-06	1.24e-07	6.24514	7.30175	5.93906	AKR1B10	CAAGCTTATTTAAGATCACAGTGAACTTAGTCCTGTTATAGACGAGAATCGAGGTGCTGT	ENSG00000198074
PH_hs_0001354	3.2e-06	1.24e-07	-6.24426	7.29874	-2.46954	ZNF541	GGACTCTACCTTCCAGATTCAGTCCCTAGTCTTGCGATGAATTCTGCATTGTTCGGTGTT	ENSG00000118156
PH_hs_0035960	3.27e-06	1.27e-07	6.23729	7.27508	1.83235	GINS2	CTTTTACCCCAATGCCCAGCCCTTACTACATGGAACTTACGAAGCTCCTGTTAAATCAGT	ENSG00000131153
PH_hs_0023369	3.28e-06	1.27e-07	-6.2368	7.27341	-1.90849	ALDH3B1	ATGCAGGGTTTCCTGCCTGACAACCCTTCTCACCTCCCAAGTCCCACTTTTGAACAAGCT	ENSG00000006534
PH_hs_0006040	3.31e-06	1.29e-07	6.23358	7.26247	2.63053	ATP10B	TACTCTTGCCCCTCTGTAAATCAAGCCAACTGTGACCATCCAATGTGCCATCTTACAGGG	ENSG00000118322
PH_hs_0034356	3.35e-06	1.3e-07	6.23011	7.25065	1.92386	ZP3	GAAACCTGTCCATCGTGAGGACTAACCGCGCAGAGATTCCCATCGAGTGCCGCTACCCCA	ENSG00000188372
PH_hs_0036829	3.42e-06	1.33e-07	6.22323	7.22731	2.07775		TTCATTTTGGCTCAAGTTGCATGGTTTCCCGAATCTATGCACCTGGAGTAAGCACTTTTC	ENSG00000186007
PH_hs_0032233	3.44e-06	1.34e-07	6.22187	7.22266	1.07603	RUSC1	CCAGAAGCATTTTCCCTCTGCAAAATGACGTTTCTTCCCACGTCTGTTTCTGCTAATATT	ENSG00000160753
PH_hs_0000500	3.47e-06	1.36e-07	-6.21863	7.21166	-1.29182	MOSC2	GAAGCCTGAGAGTTGGTGACCCTGTGTATCGGATGGTGTAGTGATGAGTGATGGATCCAC	ENSG00000117791
PH_hs_0020153	3.47e-06	1.36e-07	-6.21852	7.2113	-2.04173	FSTL3	ACAGCCTCAGACCAGCTATGGGGAGAGGACAACACGGAGGATATCCAGCTTCCCCGGTCT	ENSG00000070404
PH_hs_0024544	3.5e-06	1.37e-07	-6.21578	7.20199	-1.64533	ID4	ACTCTTGGAAATGAACACTTTCTGCTTTCCTTCCTCCAAAGAATTAATAGGCAACAGTGG	ENSG00000172201
PH_hs_0015473	3.53e-06	1.38e-07	-6.21337	7.19381	-1.93239		CTTTACAGTATCAGAGTCCAAGAACAGGATGTCACCATAGATAAAAGCCTCATACAAAGG	ENSG00000031081
PH_hs_0005170	3.53e-06	1.38e-07	6.21284	7.192	2.06618	E2F8	TTTGAGGGTGCTAATAAAACCTCCTTAGGAACTCTCTTTGTCCCACAGCGAAAACTGGAA	ENSG00000129173
PH_hs_0001161	3.53e-06	1.38e-07	-6.21277	7.19177	-1.98318		AGAATGACATTTGATGATCGCGTCACCATGTGCGTACCCCAGTAGTTTGCCAATCCCTGT
PH_hs_0026690	3.57e-06	1.4e-07	6.20891	7.17867	1.10115	RNASEH1	TGCAGGTAGGACCATTGCAGTGATGGGCAGATGCGTCTTTCACACGGAATCAGGCACAGT	ENSG00000171865
PH_hs_0013000	3.57e-06	1.4e-07	-6.20883	7.17839	-1.95571	NDRG2	TGGGGCCGTTTGGCTGCACTAACTTTGGTAGCTCAGTGTGCATCTAGAGTGGGACTGGGG	ENSG00000165795
PH_hs_0003077	3.59e-06	1.41e-07	-6.2075	7.17386	-1.49648	C14orf139	GGAACATGTGTGTGTTATCTCGGTTCATATCAAGTCCAAAGCTAATGGAGCCTTCCCCGC	ENSG00000185957
PH_hs_0024020	3.59e-06	1.41e-07	-6.20734	7.17331	-2.55625	FBP1	AATGCTTGGCACTCCCTAACCAAATGCTGTCTCCATAATGCCACTGGTGTTAAGATATAT	ENSG00000165140
PH_hs_0003975	3.63e-06	1.43e-07	6.20379	7.16128	1.32117		ATCCTTAGCCATAGCGAGCGGTGGTGGTGGATAGCATCACAAGAAACGAGCCTGAAAATC	ENSG00000189311
PH_hs_0000126	3.63e-06	1.43e-07	-6.20371	7.16099	-2.79372		CAGCCATAATTTGAATAACTCTACGAGACCAGAGAGACTGTAGTTCCCTATTTTAACCTC	ENSG00000111405
PH_hs_0019467	3.63e-06	1.43e-07	6.20304	7.15873	1.7892	SYNGR4	CCCCCGGCTTGCTATGATGCCTGACAACTAAATATCCTTATCCAAATCAATAAAGAGAGA	ENSG00000105467
PH_hs_0024722	3.7e-06	1.46e-07	6.19737	7.13947	1.251	FXR1	TAGTGCTTGTACAAGCTTGCCAAAGATAGAATATGGATCGCCAGTCTTTACATCGCACTT	ENSG00000114416
PH_hs_0000014	3.73e-06	1.47e-07	-6.19486	7.13095	-1.67421	AMT	CCATGGTTTTTCACATTGCAAAGGGTAATAACATGGGCAGTGCGGACTTAGGCTACCCCC	ENSG00000145020
PH_hs_0006244	3.74e-06	1.48e-07	6.19383	7.12745	1.44472	KIF2A	TTTGCAGGATGTGCCATATCATTGAACGGAACTAAAGTCTGTGACAGTGGATATAGCTGC	ENSG00000068796
PH_hs_0006290	3.75e-06	1.48e-07	6.19267	7.12352	2.08001	ALDH18A1	GCCAGGAAAACCCGGGAATTTTCCAAAAGGTCTTCACGTTAAACTTGTCTTATCTCAGGA	ENSG00000059573
PH_hs_0006831	3.77e-06	1.49e-07	6.19124	7.11865	1.88748	DIAPH3	AAAAACGTGTCAGAATAGCTAAAGAATTAGCAGAGCGAGAAAGACTCGAACGCCAACAAA	ENSG00000139734
PH_hs_0037489	3.8e-06	1.51e-07	-6.18832	7.10874	-1.53068		GACATTATTTAGGGAGCCCAAACCACATATAACGGAATTAATAGGAGTGCTTCCAGCCAC	ENSG00000204884
PH_hs_0018037	3.82e-06	1.52e-07	6.18637	7.10212	1.23019	UBE2H	TGACGTGTGTTTTTAGTTTAGAAGTGCTGTATTCCACAAGGTTTAAGTCAGTGAGGTTGG	ENSG00000186591
PH_hs_0024157	3.86e-06	1.53e-07	6.18339	7.092	1.23079	ARL6IP2	GGGCATATGTTAAATACTCTGGGGAGTTCAGAGAAATTGGAACAGTGATTGATCAGATTG	ENSG00000119787
PH_hs_0018147	3.86e-06	1.53e-07	6.18314	7.09116	2.01421	ROD1	GGGACAAGAAGACCAAGGTCTGACTAAGGATTTCAGCAATAGTCCTTTGCATCGCTTTAA	ENSG00000119314
PH_hs_0002108	3.88e-06	1.54e-07	6.18183	7.0867	1.6142	CEECAM1	GACCTGTCTTTCATCGGGAGAAACCACTCAGAGATGGATCCCATTCCCTAAAGGTCTCAC	ENSG00000167123
PH_hs_0025786	3.89e-06	1.55e-07	6.18068	7.08279	1.71803		TAACTTGGCTAGGGCAAGTCTCCAAAGTAATTCAGATTTAACTCTTCACTGCTAGACCCA	ENSG00000170264
PH_hs_0003985	3.89e-06	1.55e-07	-6.1802	7.08117	-2.48448	DACH1	CTATGGTAGCCTAGTTATTTGAGCCTGGTTTCAATGTGAGAACCACGTTTACTGTTATTG	ENSG00000165659
PH_hs_0030800	3.91e-06	1.56e-07	6.17831	7.07474	1.36718	FANCF	CATTCTGTGGTACAACCCAGGGGTAAACTATTATTCCAGTAGTCAGTACACTTTTCTAGA	ENSG00000183161
PH_hs_0035585	3.91e-06	1.56e-07	-6.17816	7.07426	-1.791	CARD9	CACCATGTAACACACAATACATGCATGCATTGTATTAGTGTTAGAAAACACAGCTGCGTA	ENSG00000187796
PH_hs_0035947	3.91e-06	1.56e-07	-6.17787	7.07325	-2.1892		ACCTCCAACGTGAAAATGCGTGGCTTGTACAGCAACTAGATGACGTTCATCAGAAAGAGG	ENSG00000196774,ENSG00000132498,ENSG00000204716,ENSG00000172014,ENSG00000183148,ENSG00000215525
PH_hs_0028835	3.96e-06	1.58e-07	-6.17419	7.06077	-1.31688		AAGCGCTTCTTCTTCGATGTGGGCTCCAACAAGTACGGCGTGTTTATGCGAGTGAGCGAG	ENSG00000146676,ENSG00000185129
PH_hs_0010360	4.01e-06	1.6e-07	6.17022	7.0473	1.87781	TMTC4	AGTAGAATTGAGCTTACATTTGGGATCTGAGCCTTGTCGTGTATGGACTAGCACTATTAA	ENSG00000125247
PH_hs_0004579	4.06e-06	1.62e-07	-6.16644	7.03445	-1.80648	CD83	GTCCACGGTCTGTTCTTGAAGCAGTAGCCTAACACACTCCAAGATATGGACACACGGGAG	ENSG00000112149
PH_hs_0005127	4.12e-06	1.65e-07	6.16227	7.02029	2.90255	SPOCK1	GTTAAATGTATAGCATTGTAATGAGAGCCCATCAAATCCTGAGTGTCAGTTTGTTGTCCC	ENSG00000152377
PH_hs_0022409	4.12e-06	1.65e-07	-6.16123	7.01677	-1.66076	MICALCL	TCTCAGACTGGAGGTGTTGTTGGCAGATGACCAGCATTGTTTTCCCTAGAAAGTGACACA	ENSG00000133808
PH_hs_0004554	4.12e-06	1.65e-07	-6.16122	7.01674	-1.66835	RGS2	GCAACGGTATTGAAGTTCTTATGACCACAGATCATCAGTACTGTTGTCTCATGTAATGCT	ENSG00000116741
PH_hs_0002469	4.12e-06	1.65e-07	6.16122	7.01673	1.64927		GAACCAAGCGTTTCTGTGGGATTGAGACTGGTACGTGTACGATGAACCTGCTGCTTTGTT	ENSG00000122778
PH_hs_0027350	4.14e-06	1.67e-07	-6.15921	7.00993	-1.78418	CYB5D2	GAGATGCTGACACTTCACAATTGGCTTTCATTCTATGAGAAGAATTATGTGTGTGTTGGG	ENSG00000167740
PH_hs_0010067	4.14e-06	1.67e-07	-6.1592	7.00988	-1.31661	IL15	CTGCAGGTCAACAGCTATGCTGGTAGGCTCCTGCCAGTGTGGAACCACTGACTACTGGCT	ENSG00000164136
PH_hs_0018614	4.14e-06	1.67e-07	-6.15913	7.00966	-1.86229	GPR112	ACTGTTGACGCCATCTCTCAAGTCAACTGCAACTAGCTCCACTTTCAAATCTTTAGGCTC	ENSG00000156920
PH_hs_0016980	4.15e-06	1.67e-07	-6.15857	7.00773	-1.43841	RAB37	GAGGGGTAGCAAGTTCATGTGTCCTCCTTGGTCACATATCTCCCAAAGCTCCGATCCCTG	ENSG00000172794
PH_hs_0031639	4.15e-06	1.67e-07	-6.15827	7.00673	-1.68696		TGAACAAGTCATAGTCAGAGAGCCCGGCACCACATCCGAGTCCATCTTTACCTGTCAAAG
PH_hs_0027055	4.15e-06	1.67e-07	6.1581	7.00616	1.50766	C3orf28	AGTCCCGGAGCTCCATTCCCGCACTTACAACAGAGTGCCTTTACACAAACCTACGGATTG	ENSG00000114023
PH_hs_0002137	4.2e-06	1.69e-07	-6.15437	6.9935	-1.65708	LPHN2	CCAAAAGAACGTGTTTTATGGGGAGAAACAAACTCTTTGAAGCCAGTTATGTCATGCCTT	ENSG00000117114
PH_hs_0006526	4.28e-06	1.73e-07	-6.14825	6.9727	-1.47678	PNPLA2	CCCCGTTTTTCATGGCCTGCTGAAATATGTGTGTGAAGAATTATTTATTTTCGCCAAAGC	ENSG00000177666
PH_hs_0004696	4.31e-06	1.75e-07	-6.14575	6.96424	-2.32642	NR4A2	GACAAAAGGGACACATAGTGTTTGTAACACCGTCCAACATTCCTTGTTTGTAAGTGTTGT	ENSG00000153234
PH_hs_0000690	4.31e-06	1.75e-07	6.14567	6.96395	1.84525	NETO2	CCTGACCCTTTAATCATGTTATTTATGCCACCAAGGTTGTGGATCTTAAGGTATGTATGG	ENSG00000171208
PH_hs_0015752	4.35e-06	1.76e-07	-6.1431	6.95526	-2.34263		CTGCTACCTTTTCTAGAATTTGTATTTTAGAATACATTTAGCAACGGACCGGCCGTGCAC	ENSG00000144724
PH_hs_0005773	4.39e-06	1.78e-07	6.14044	6.94621	1.64641	TACC3	GACTCCCTCAGGACGTCCGCGGGAAGCCAAGCTTGTGGAGTTCGATTTCTTGGGAGCACT	ENSG00000013810
PH_hs_0033207	4.42e-06	1.79e-07	-6.13807	6.93819	-1.94402	MGLL	CTTGTTGGGATCACGATGGCTTCACAAGCCAGCTGTTGGGTTTGCTATGTCACTGTGGCT	ENSG00000074416
PH_hs_0037295	4.47e-06	1.81e-07	-6.13469	6.92671	-2.02727		AGATCAGCCAAATTGAGTGGATGGAAGTAATCAACAACAAGAGGACAACAACATTAGCCA	ENSG00000003436
PH_hs_0031251	4.47e-06	1.82e-07	6.13417	6.92495	3.99801	SERPINB5	TGGGCACATGCTCAGGCTACTATAGGTCCAGAAGTCCTTATGTTAAGCCCTGGCAGGCAG	ENSG00000206075
PH_hs_0006858	4.5e-06	1.83e-07	-6.1324	6.91894	-1.43846	VMO1	ATATAAATCTGCTTAGGAGGCCTGATTCACAGACGCTACAGGATGGAGCGGGGCGCAGGA	ENSG00000182853
PH_hs_0031849	4.53e-06	1.84e-07	6.13025	6.91163	2.24283		TTCTTCGCCCTCTGTGGACCCCAGATGCTTGTCTTCCTGAGAGTGATTGGAGGTCTCCTT	ENSG00000112378,ENSG00000176711
PH_hs_0001839	4.53e-06	1.84e-07	-6.12986	6.91033	-1.89403	ABCB1	CTTCAGAGACTTCGTAATTAAAGGAACAGAGTGAGAGACATCATCAAGTGGAGAGAAATC	ENSG00000085563
PH_hs_0037308	4.55e-06	1.86e-07	6.12807	6.90423	1.65518		CTTTTGCAAAAAGTCAGTGCTAATTTGCAGACCATTGTCTACAGAAGGGATAACCAAAGG	ENSG00000156482
PH_hs_0005524	4.56e-06	1.86e-07	-6.12747	6.90223	-1.3358	ZNF659	CTCCTGGACCCATTCGGACCGCCCACACTCCTGTGCTGTTTGCTCCTTACTAAATTCCAA	ENSG00000151789
PH_hs_0004265	4.58e-06	1.87e-07	6.12607	6.89747	1.69115	MARCKSL1	GGAGGACACTGCCCCGTCTAGGTTTTTATAAATGTCTTACTCAAGTTCAAACCTCCAGCC	ENSG00000175130
PH_hs_0010046	4.65e-06	1.9e-07	-6.12121	6.88098	-1.72164		GTAAAGCTAAGCAATGAAGACTTAACAGCCCCATGGTGAAGGCTTAATACATGGTAGCTA
PH_hs_0028902	4.71e-06	1.92e-07	-6.1175	6.86839	-2.39115	GATA6	AAAGTTCATATTGTGTGGCTGATCTGAAGTCAGTCGGAATTTGTAAACAGGGTAGCAAAC	ENSG00000141448
PH_hs_0009854	4.71e-06	1.93e-07	-6.1171	6.86703	-1.62305		GGAGGTCCTGCTGGATGCTAAGCACCGAAACCTCAACCCGGAACAAGACCAGAACAACCT	ENSG00000156966
PH_hs_0009588	4.71e-06	1.93e-07	-6.11668	6.86561	-1.54662	IL18RAP	TGTGTGTTCAGGCTGATAGGAAATTCAAAGAGTCTCCTGCCAGCACCAAGCAAGCTTGAT	ENSG00000115607
PH_hs_0001829	4.71e-06	1.93e-07	-6.11623	6.86409	-2.19758	CNN1	CCCAGCGGACACACGCGGTTTGGTTTGCAGCGACTGGCATACTATGTGGATGTGACAGTG	ENSG00000130176
PH_hs_0024442	4.71e-06	1.93e-07	6.11612	6.8637	1.2529	AHCY	AACATGAATGCAGGCAGATTTCGTGAAATCTGCCACCACTTTATAACCAGATGGTTCCTT	ENSG00000101444
PH_hs_0022890	4.74e-06	1.95e-07	-6.11404	6.85665	-0.92496	PPP3CB	GGCAGCGGAACCATCTATTGTTTTGTTTGCCAGAAAGTGCACCCTGTATGGTCTCCTGTC	ENSG00000107758
PH_hs_0017371	4.76e-06	1.96e-07	-6.11289	6.85274	-2.59809	IL7R	ACTGAACTTACCGTGAGCGACAAAGATGATTTAAAAGGGAAGTCTAGAGTTCCTAGTCTC	ENSG00000168685
PH_hs_0024708	4.77e-06	1.96e-07	-6.112	6.84972	-2.42673	COL4A3	CACAGGTGACTCTAAGGTTATCTACTTTTACTCATAAGTAAAAGCCCTAGACTGGTGCTA	ENSG00000169031
PH_hs_0033886	4.79e-06	1.97e-07	6.11034	6.84409	1.93896		GACGGCAAGAAGCGCAAGCGCAGCCGCAAGGAGAGCTACTCCGTTTACTTGTACAAGGTG	ENSG00000196890,ENSG00000197903,ENSG00000196331,ENSG00000203814,ENSG00000187990,ENSG00000184678,ENSG00000158373,ENSG00000168242,ENSG00000197459,ENSG00000196501,ENSG00000180596,ENSG00000185130,ENSG00000197697,ENSG00000181201,ENSG00000197597
PH_hs_0000515	4.83e-06	1.99e-07	-6.1078	6.83549	-1.04558	MTERFD3	GTGGCACCATTAAATGTTGAAGAATGACATACTGACTGTTGTTGCTTCTTTCTAGCAGTG	ENSG00000120832
PH_hs_0026836	4.84e-06	1.99e-07	-6.10726	6.83365	-1.52038	TNFAIP8L2	CAGCCCAGAGAACCCCTTTGGGGATACTAAAGACAGAAGAGGGGAAGGTGGCCCTTAGAG	ENSG00000163154
PH_hs_0011724	4.86e-06	2e-07	-6.10572	6.82845	-2.15103	SHE	TGCGGAAAGGGTGTTTTGAAGTCTAATACAACTATCATCACAAGGTCCCTGGACTAAGGC	ENSG00000169291
PH_hs_0037293	4.93e-06	2.03e-07	6.10138	6.8137	2.45227		TATCCACACACTTGCCCGATTCTCCTGCTAATGAGAGCTATCCTGCGATCGCAGCGGAGA
PH_hs_0019939	4.96e-06	2.05e-07	-6.09929	6.80664	-1.95164		GGGAACAATACATGGTGACTGGTTAATAACCAATGGTCCACACCTAGGAGTCTGCCAGGA
PH_hs_0025474	4.99e-06	2.07e-07	-6.09706	6.79908	-1.87459		TAGGTTTTCTGCAGGCATGCGCGGGCCTCGGCCCAACCCTGCGATAATGCGAGGAAGATA	ENSG00000206312,ENSG00000112049,ENSG00000204301
PH_hs_0030900	4.99e-06	2.07e-07	-6.09702	6.79892	-1.82235	HPCAL1	AGAAACACAGGCTTGTCGTGCCGTTTAAGCTTTGCTTGCAAGAGTGGATGCCCCGCAATC	ENSG00000115756
PH_hs_0005604	4.99e-06	2.07e-07	6.09697	6.79878	1.06554	LIG3	CCCTCTCCCTCAGGCCATACTCTCCTTTACCATACTACTGGACTGGACTCAGGCTGGAGG	ENSG00000005156
PH_hs_0007032	5.01e-06	2.08e-07	-6.09551	6.79381	-2.10829	GIMAP7	CTTCATAGCAGATGCGGATGTGGGCCTAAAAAGCATCGTCAAGGAGTGCGGGAACCGCTG	ENSG00000179144
PH_hs_0002385	5.05e-06	2.09e-07	-6.09314	6.78577	-1.09053	RUSC2	AAGCCATCTACAGGGTTCCCTAGGCCAGGTGGAGATGAGGATGGGTAACAGTATTGGGGC	ENSG00000198853
PH_hs_0023039	5.14e-06	2.13e-07	-6.08765	6.76714	-1.30959	EPB41L4B	AAGTTGGCTGTTACTGTATTTGAAACCCAGTACCTTTGGCAGCTCACCTCTAACCAGTAA	ENSG00000095203
PH_hs_0005378	5.16e-06	2.14e-07	-6.08647	6.76316	-2.90123	TTC29	TCAACTACCTGCTGTCATGGAAGGAGAGCAGAGGTAACATTGAACCTGATCCAGTTACTG	ENSG00000137473
PH_hs_0019616	5.16e-06	2.14e-07	6.08619	6.76219	1.06457	PTS	TATTAAGAGGTCAACACGTGATTGTTGTACGTACACATTGTGCTCTGGAGTGCCTATTTA	ENSG00000150787
PH_hs_0014034	5.16e-06	2.15e-07	-6.08565	6.76038	-1.7568	TRPM6	ACAACTTTATCCTATTCTACAAGTCAGTAAAGGAACAATTGGTACTCACCTCAGTGCTGC	ENSG00000119121
PH_hs_0013718	5.21e-06	2.17e-07	-6.08306	6.7516	-1.30795	ATP6V0A1	CCCTGGCTAAGTTAATCCCCACCGCTTTCAGTGGTAGAAAGAATTCCCTGAGTGGGCCAG	ENSG00000033627
PH_hs_0030526	5.23e-06	2.18e-07	-6.08135	6.74578	-1.27147	ID2	CAGATCACCCTGGACTTGCATCCCACTATTGTCAGCCTGCATCACCAGAGACCCGGGCAG	ENSG00000115738
PH_hs_0008557	5.24e-06	2.18e-07	-6.08098	6.74454	-1.63885	FAM20A	ACTCCTTGGTGCACCGCTTCTGTCGTGCGTTGCCTTGCTCCGTTTTTCCCAAAAAGCACT	ENSG00000108950
PH_hs_0035350	5.33e-06	2.23e-07	6.07542	6.72568	1.65456	ALS2CR4	TTTTGTCTTATAGGCCAGGCATGGATCTTAGTGAAGAGTTAATGTTCTCCTCAGAGGTGG	ENSG00000155755
PH_hs_0026211	5.34e-06	2.23e-07	-6.07497	6.72416	-2.44089	ANKRD1	GTGCCTACTTATGTGTCATTCGCTCATGTAAGAGTTTTTAAGAGAGGGCTGATTATCACA	ENSG00000148677
PH_hs_0025774	5.36e-06	2.24e-07	6.0736	6.71953	1.21172	ALG8	TTCTGATTCTGACCACAACAGGACATTATTCCCTCTTTCCTCTGCTCTTCACTGCACCAG	ENSG00000159063
PH_hs_0028067	5.36e-06	2.24e-07	-6.07356	6.71939	-1.59436	PAPSS2	GGACTTCTATGATCCAGCAAGGCACAATGAGTTTGACTTCATCTCAGGAACTCGAATGAG	ENSG00000198682
PH_hs_0030124	5.37e-06	2.25e-07	-6.07282	6.71687	-1.53893	FBXO25	ACGGATGGGACATCATCACCTTAGGCCAGGTGACCCCCACGTTGTATATGCTTAGTGAAG	ENSG00000147364
PH_hs_0004028	5.37e-06	2.25e-07	-6.07262	6.7162	-1.80441	RGS11	CCCCGATTTATAGACAACTCTGACATTGTCACCCCACTGACGAGGCCCGATTCCATAGGG	ENSG00000076344
PH_hs_0006532	5.37e-06	2.25e-07	6.07224	6.71492	1.98574	TMEM132A	TCTTGGTCAATGGTGTGGTCTTCGTCCTGCGCTATCAGCGCAAAGAACCTCCCGACAGTG	ENSG00000006118
PH_hs_0022034	5.38e-06	2.26e-07	-6.07116	6.71126	-2.39528	NEXN	GCGAGGCTCCATTTACTCACAAAGTGAATATGAAAGCTAGATTTGAACAAATGGCTAAGG	ENSG00000162614
PH_hs_0035341	5.44e-06	2.28e-07	-6.06811	6.70093	-2.46004	C1QB	CGTCTGACACAGTATGATGATGAAGATCCCATGGGGCAGCATCCCAGTACTGATGTTGCT	ENSG00000173369
PH_hs_0032187	5.45e-06	2.29e-07	-6.06742	6.69857	-1.08638	MAP3K12	GCCCAAGCCCTGTCTTAAGGCCCAGGGGGAGGTTAGGAGACTGATAGCATGTGATGGCTC	ENSG00000139625
PH_hs_0012855	5.46e-06	2.3e-07	6.06633	6.69489	1.03702	PGM3	ATACAATTCAGTCACTAACTGTACAGTTTTATGTGGGGAACAATTCATGCAGGCTACTGG	ENSG00000013375
PH_hs_0036875	5.47e-06	2.3e-07	6.06573	6.69285	1.21508		TCAAATTTCGTGTAATTCTAATCACAAAATGACGTGCCTTAAGTGCCCCTCCAGCTGTGG	ENSG00000188242
PH_hs_0027791	5.48e-06	2.31e-07	6.06507	6.69061	1.39347	LIN9	CTAAAAATGGATTTGGCATGTCTTCCCATCAGTTCAGGTCAAAAGTGCATTGTTGTGAGA	ENSG00000183814
PH_hs_0031118	5.5e-06	2.32e-07	-6.06386	6.6865	-2.01987		ACATCAAACCAGGGGACATGAAATGTATAGGGCAAACCTCAGGGGACCTGCAATCAGAAG	ENSG00000166928
PH_hs_0016853	5.54e-06	2.34e-07	-6.06146	6.67837	-1.05966	MRAS	ATGCCTGGCTGGCCTCGTGGGGCCTGTCTCACTTTTCCAGGAGACATGACCCACTAACGT	ENSG00000158186
PH_hs_0025212	5.54e-06	2.34e-07	-6.06117	6.67739	-1.52873	PLLP	TTAGAGGACTTCAGCGTCCAAGACTGGGGCCCACCCTTCTCACCAGCACTAAATGCACTA	ENSG00000102934
PH_hs_0000643	5.54e-06	2.34e-07	-6.06084	6.67626	-3.37795	DENND2A	GCTCAGGAATATATGTATCTAGCAAGCTCCTCAGACTAGTCAACTTTCTTAATAGTCTGC	ENSG00000146966
PH_hs_0024102	5.64e-06	2.39e-07	6.05528	6.65745	1.64924	SRPK1	AGTGGGCCTTGGGGATTGCAGCGTTCTCGAAGTGGCTGTAGGACTCGAATTTACAGAAAG	ENSG00000096063
PH_hs_0022256	5.68e-06	2.4e-07	6.05303	6.64981	1.33542	PRPS2	AATTCAGACCTTGACTATTTGGTGTTTCCAGTTCACAAAGGTGATGAAGACTGTCTTGGG	ENSG00000101911
PH_hs_0034498	5.78e-06	2.45e-07	6.04809	6.63305	1.7125		TTACATTTTAAAGTCGTTCCTCCAACATAGTGTGTATTGGTCTGAAGGGGGTGGTGGGAT	ENSG00000135245
PH_hs_0031652	5.78e-06	2.45e-07	6.0475	6.63107	1.30062		CCCATTGCTAGCCCGAATAATCAAGACCAGACTGTTTCTTGTCACTGGATTCTGGAAGCC	ENSG00000138018
PH_hs_0017058	5.8e-06	2.46e-07	6.04663	6.62811	1.27324	FAM119A	GCAGTGCTTTGTCCCATTGCTGTGATTTTTAGTCAGACTTTACTCAGTCTGAAATGCAAT	ENSG00000144401
PH_hs_0032350	5.8e-06	2.46e-07	-6.04651	6.62772	-1.61846	TNFRSF1B	GGAAACCAGTGTAGCCTTGCCCGGATTCTGGGAGGAAGCAGGTTGAGGGGCTCCTGGAAA	ENSG00000028137
PH_hs_0031522	5.85e-06	2.48e-07	6.04375	6.61836	1.11318	HN1	AAAAGTAGCCAGATAGTAACAAGACTGGCTGGCTGATGAGCAAAGCCTTTGCTCTCACGC	ENSG00000189159
PH_hs_0010717	5.85e-06	2.49e-07	6.04346	6.61737	2.16029		ACCCAGCAATCCCCACCATGGAGCAAAGGATCCATCCAGTCAACCCAAAGAATCGTGAAA
PH_hs_0000913	5.85e-06	2.49e-07	6.04336	6.61705	1.29781	TBC1D7	GGTTTGGGATAAAGTTGTGAGTGGATCCTGTAAGATCCTAGTTTTTGTAGCTGTCGAAAT	ENSG00000145979
PH_hs_0005712	5.86e-06	2.49e-07	6.04239	6.61374	0.979036		ATAAGTGGGGTCAAAGCCCCACAGCCTAGTCAACCAAGTTGCTCCTCTTTTGTCTATCCT	ENSG00000204922
PH_hs_0006586	5.89e-06	2.51e-07	-6.04081	6.60839	-1.61572	C1QTNF4	CTCCTTCACGCTGGGCAAGCTGCCGCGTAAGACGCTGTCGGTTAAGCTGATGAAGAACCG	ENSG00000172247
PH_hs_0023392	5.9e-06	2.52e-07	-6.03979	6.60494	-1.07983	C11orf2	GCCACTTTCTGCAGCTCTACCTGTGGCGTTTTGTGGCCGACGAAGAACTCGTGCACTTGC	ENSG00000149823
PH_hs_0032443	5.92e-06	2.53e-07	-6.03873	6.60135	-1.44905	PPM1F	CGAAGGGTTTATCTGCGTTCGTCTCGGTGGGCTTCTCCTGCATGGGAGTTGTGTTCCTGT	ENSG00000100034
PH_hs_0015992	5.92e-06	2.53e-07	6.03856	6.60078	1.19319	YEATS2	TCAAATAGTCTATACCTGAACTGCTATAAGCAAGGTCGATAGGGAAGTGGATAGATTGCT	ENSG00000163872
PH_hs_0031682	5.95e-06	2.54e-07	-6.0371	6.59584	-2.21528		AATAGAGGCTAAAGAACAATTGCTGGCTGTCATGAAAGCAGATCAGATTTTCTGGGAACA	ENSG00000154479
PH_hs_0024990	5.98e-06	2.56e-07	-6.03529	6.58968	-1.64903	TEKT3	ATCAAAGCCACACTCGAGTATGACCTGGCTGTCAAAGCCAATTCCCTGTACATCGACCAG	ENSG00000125409
PH_hs_0006458	6.01e-06	2.57e-07	-6.0337	6.58432	-1.52299		CCCAGACGTGCCTCCGCAATGCCTGAAACCCAGACCTAGGCTAATAAACGGTTCAATTTC
PH_hs_0036854	6.02e-06	2.58e-07	-6.03276	6.58112	-1.86247		ATAGTGTAGACAGCCTGCGGCTTCTAGCCTTGTCCCTCTCTTAGTGTTCTTTAATCAGAT
PH_hs_0026882	6.04e-06	2.59e-07	-6.03189	6.57817	-1.79973	CCDC65	GAGATGCTGAAGCAGTACTTGGATGGCATCTCAGTGAGTGACGAAGTGCTGAGCCAGCTC	ENSG00000139537
PH_hs_0026815	6.04e-06	2.59e-07	-6.03155	6.57702	-3.54819	SFTPB	TTCCTCGAGATGCTCTGCTGCTTGAGAGCTATTGCTTTGTTAAGATATAAAAAGGGGTTT	ENSG00000168878
PH_hs_0002801	6.06e-06	2.6e-07	-6.03016	6.57232	-1.6632	MICAL1	GAAACTATGGGTAGGACAGCTGCTACAGCTCGTTGACAAGAAAAACAGCCTGGTGGCTGA	ENSG00000135596
PH_hs_0015389	6.07e-06	2.61e-07	-6.02974	6.57088	-1.74083		TACTTGATAAGTTGGGACCCATGGTAACAGCAAGCATCCCACTTATAACTGGTGTCCATT
PH_hs_0009687	6.15e-06	2.65e-07	-6.02542	6.55625	-2.08272	IL18R1	AAGTGACTGTGAAACCGTCAGTTCGGAAGGCTGGTTAGAACATGTGGGAGCAACATGAAT	ENSG00000115604
PH_hs_0032185	6.17e-06	2.65e-07	-6.02451	6.55318	-1.58365	GRK5	TCAGGAACATGAACTTCAAGCGCTTAGAAGCCGGGATGTTGGACCCTCCCTTCGTTCCAG	ENSG00000198873
PH_hs_0001955	6.22e-06	2.68e-07	6.02211	6.54505	0.798797	DENR	GTGGACACTTTTAAGAAACTTAGAACCCATGGAACCCTTGTTTATCGCCATGCAAATTAC	ENSG00000139726
PH_hs_0025293	6.24e-06	2.69e-07	-6.02096	6.54116	-2.00978	MYL9	AAGAAACAGGCCAGGAGAAGTGCGTGCCGAGCTGAGGCAGATGTTCCCACAGTGACCCCA	ENSG00000101335
PH_hs_0040582	6.27e-06	2.7e-07	6.01924	6.53533	1.92874	DCUN1D1	CTTAAATATACGCTTTGGGCTAGTTGCAAAGACTATGCTAATAGCACTTCCAGTGAGAGT	ENSG00000043093
PH_hs_0015402	6.29e-06	2.72e-07	6.01786	6.53064	1.13759	PFDN2	CAGCCTAGTGATCGATACACTGAAGGAGGTAGATGAAACTCGTAAGTGCTACCGCATGGT	ENSG00000143256
PH_hs_0020106	6.3e-06	2.72e-07	-6.0174	6.52909	-1.99754		GGACAATCCATCGTGGAGTGTTCTCTCAGCTTAGGTCTGGACAGGAGACTTGGCGGGAGA	ENSG00000162878
PH_hs_0001600	6.32e-06	2.73e-07	6.016	6.52435	1.5299	DONSON	CTAACACTCTGGAGCAACTTAGTCAAATACCGTTACTTGGGAAATCATCTTTACGGAATG	ENSG00000159147
PH_hs_0000534	6.39e-06	2.76e-07	6.01265	6.51301	1.00008	BZW2	GTGACCGCCCCACTGGTGTCTATTACAGGCCACTTTGGTAGTTGTGTATCTGCTCATGTA	ENSG00000136261
PH_hs_0024507	6.4e-06	2.77e-07	6.01215	6.51133	1.81324	GRHL2	TAGTTTCAAACATGATTGGCAGACATAACAACGGCAAATACTCGGACTGGGGCATAGGAC	ENSG00000083307
PH_hs_0031920	6.4e-06	2.77e-07	-6.0117	6.50981	-1.22734	PPARGC1B	AGTACGGCTTCATCACCTACCGGTGTTCTGAGCACGCGGCCCTCTCTTTGACAAAGGGCG	ENSG00000155846
PH_hs_0036952	6.58e-06	2.85e-07	-6.00351	6.48206	-1.88397		TATAGGAAGATTGCAGCAACAAATTGTAAACAAAACCAGGTCAAGAAACAGAGGAGAGGG
PH_hs_0037913	6.65e-06	2.88e-07	-6.00038	6.47148	-1.76595		TCACTTGTATGTGTGATCGTGCACTTACGTGTGCCCACACCGTTCTCATGCACTCCTGCC
PH_hs_0014714	6.66e-06	2.89e-07	5.99991	6.46986	0.91516	ATPBD1C	GTGGCCAAACCAGCAGAACATTCTTCTCTTCAAAGGATGCAATAGTAGAAAGCTACTTAT	ENSG00000111231
PH_hs_0005736	6.78e-06	2.94e-07	-5.99437	6.45113	-1.62649		AATTATCATCCGAGAAATGTGCTTGAGTTTTAAGCCCCAACGGCTGGTTGCATCCCACTG
PH_hs_0010412	6.8e-06	2.95e-07	-5.99339	6.4478	-1.21855	ADAM33	ACCCCCAATCCCAGTGCTACACCTGAGGTTCTGGAGCTCAGAATCTGACAGCCTCTCCCC	ENSG00000149451
PH_hs_0033097	6.8e-06	2.96e-07	-5.99289	6.4461	-1.8091	MYO15B	ACAGCCCGGGCAAGGGCCATCGAGGCGCTGGTTGAGCTATTCCTGAATGAGCTTAAGAAG	ENSG00000188126
PH_hs_0015936	6.8e-06	2.96e-07	-5.9927	6.44548	-1.83157		GCAATCGATGCCGCAAGTCCTTGCCAGCGGAGCACAGAGCAAAATGGTTTGGCTGCCGGA	ENSG00000131504
PH_hs_0000217	6.82e-06	2.97e-07	5.99191	6.44278	1.47354	CCT5	AAACAGTGGCATGAATCCCATCCAGACTATGACCGAAGTCCGAGCCAGACAGGTGAAGGA	ENSG00000150753
PH_hs_0034653	6.84e-06	2.98e-07	5.9907	6.43869	1.29882	TMEM69	GGTATGCGGGTAGCATTACACCTTCAACTTTTTCTCTTACCACATTATCCCAACTGGTTT	ENSG00000159596
PH_hs_0032990	6.84e-06	2.99e-07	-5.99039	6.43764	-1.42369	C13orf21	CCTCTGAACGATCACTGGTTTACTTTCTATGGATACAATCTCTCCTCCATTGAGAATTGA	ENSG00000151778
PH_hs_0007517	6.92e-06	3.02e-07	-5.98698	6.4261	-2.60245	DNASE2B	CCTGGATGGCTCAACGGCTGAAGACACACTTGTTAACAGAAACCTGGCAGCGAAAAAGAC	ENSG00000137976
PH_hs_0024601	6.96e-06	3.04e-07	5.98498	6.41934	1.21501	WDR75	CAGGCAACAGCAGGATGAAAAACTAAACGAAACTTTAGAGAATGAGCTGGTACAACTACC	ENSG00000115368
PH_hs_0024185	6.96e-06	3.04e-07	-5.98484	6.41885	-1.64197	C2orf32	CAGCAGTGAATGGGACTCAAATGTTGTGCTTCCTATAAACAGCTCCGCTCTTTCAGGGAA	ENSG00000119865
PH_hs_0002166	7.08e-06	3.1e-07	5.97959	6.4011	2.01651	SEMA7A	TTGAAGGATGTTTGCTTTCCGGACGGAAGGACGGAAAAAGCTCTATTTTTATGTTAGGCT	ENSG00000138623
PH_hs_0014490	7.13e-06	3.12e-07	-5.97756	6.39423	-1.69026		AAAGACGCAGCCTCTGAAATGAATATTGAAGACTGGGGAGGATTTAAACAGGTAGAGACG
PH_hs_0032835	7.15e-06	3.14e-07	5.97615	6.38945	1.0349		AGAGCATTTGGTGCCCCTCCATGTTGCAATGCAAACACCTTCACCACTGGGGCAGTGGGG	ENSG00000161179
PH_hs_0033281	7.15e-06	3.14e-07	-5.97605	6.38912	-3.89313	IRX1	CCCTTTTCTGTATATAGAGTGGTTTCAGATTGTAAATAGCGCGTCAGCGAACTTGTCTAA	ENSG00000170549
PH_hs_0004242	7.18e-06	3.15e-07	5.97462	6.38425	1.3579	DCUN1D5	GGTTTTTCTTGTTACATGTGATGGGCATTGAGCCACACCTCTTCTTAGACTGAATATTGA	ENSG00000137692
PH_hs_0007855	7.22e-06	3.17e-07	-5.97292	6.3785	-1.74867	GPR65	GAAATCTAGCATGTGAGGGGACTAAGTGTTCTCAGAGTGATGTTTTAATCCAGTCCAATA	ENSG00000140030
PH_hs_0014170	7.33e-06	3.22e-07	-5.96832	6.36296	-1.03126	CYB5R3	ACCTGACGCTGCATGAGACATTGACACCAGAAAGCCCTCTTGGGGGCACTGCTCCCTACC	ENSG00000100243
PH_hs_0025582	7.38e-06	3.24e-07	5.96628	6.35606	1.04875	PPAPDC1B	GGAAGTTACACTGCTTCACACCACAAGGCCGTGGGAAATCTTGGAGGTTCTGTGCCTTTC	ENSG00000147535
PH_hs_0034949	7.45e-06	3.28e-07	-5.96306	6.34515	-1.98423		AGATGTCCGGAAAAGCCCGTGCGCAGTGAGGCGTCTAGGAGACATTCATTTGGATTCCCC	ENSG00000183747,ENSG00000066813
PH_hs_0021396	7.47e-06	3.29e-07	-5.96191	6.34126	-2.86698		TTTAACGTGGGTAGAACCACAATATGGGTTGCTCTGAAATTAGCCTTTACACTTGGCATT
PH_hs_0008298	7.47e-06	3.29e-07	5.96185	6.34105	1.98467	VANGL2	TCTTCCGTGCGCAAAAGGAAGAGGGCTTTTTGAGTCCCTTCCAAGTGAGATTGTAAATGT	ENSG00000162738
PH_hs_0025482	7.49e-06	3.3e-07	-5.96116	6.33871	-0.959976	ARHGEF10	GACCTCGGGCCAGCCTGTCTGTTGTGCAGACGCCTCCTCTGCAGAACGCATCAGTTTCTA	ENSG00000104728
PH_hs_0027146	7.51e-06	3.31e-07	5.96015	6.33532	1.35686	C1orf106	CCCCATGCGTGAATACCCTGCTTGGATGCTGTGCTTTTCCGGTTTGTCTCTAAGCCCCTT	ENSG00000163362
PH_hs_0002474	7.51e-06	3.32e-07	-5.95967	6.33367	-1.4524	C10orf56	AATATTTAATCCAACCTCACTACATTGTAGCTCAGTCCAACGACTAACCCTGAAATGGGG	ENSG00000165424
PH_hs_0000102	7.54e-06	3.33e-07	-5.95848	6.32964	-2.02653	IL8RB	CCAAAAGGTATTTTAATCACCAAGGCTGATTAAACCAAGGCTAGAACCACCTGCCTATAT	ENSG00000180871
PH_hs_0032555	7.59e-06	3.36e-07	-5.95618	6.32189	-1.88841		CTAACGAAAAGTACCTAAGGACCCACAAAGAAGTAGAGTGGCTCATAAGTGGTTTCTTCA	ENSG00000178796,ENSG00000215855
PH_hs_0011617	7.66e-06	3.39e-07	-5.95361	6.31317	-1.608	HMHA1	TCAGGTACACAGTGGGGTCTCTCGGAAGCCACCGTGTGGTTCTTTCACAGGCACGTTTAT	ENSG00000180448
PH_hs_0000767	7.67e-06	3.4e-07	5.95273	6.31019	1.65274	TFB2M	ATGAAACCCTGGAAGATAGGTAGCAACTAGACTGTCGTTTTTGGTGGAGCGGTTCATTTA	ENSG00000162851
PH_hs_0016176	7.67e-06	3.4e-07	-5.9527	6.31011	-1.2461	EGR1	GACTGTTTGGCTTATAAACACATTGAATGCGCTTTATTGCCCATGGGATATGTGGTGTAT	ENSG00000120738
PH_hs_0000161	7.68e-06	3.41e-07	-5.95209	6.30803	-1.95652	ACP5	GAGGACGTATTCTCTGACCGCTCCCTTCGCAAAGTGCCCTGGTACGTGCTAGCCGGAAAC	ENSG00000102575
PH_hs_0000329	7.7e-06	3.42e-07	-5.95113	6.3048	-1.86608	ANGPT1	TATTCTTGGTGGCTTCTTCATAGCAGGTAAGCCTCTCCTTCTAAAAACTTCTCAACTGTT	ENSG00000154188
PH_hs_0032476	7.72e-06	3.43e-07	-5.95026	6.30184	-1.64566		TTCTGCAGCAGCCATCAGGAGTGTCACAGCCAGTGCTGCATCCAGCTGAGGGAGTACAGC	ENSG00000204583
PH_hs_0012014	7.79e-06	3.46e-07	-5.94739	6.29214	-2.09715		CAGTAAAGGCAAGTAGAGTGTAATGAAGAATACTGTGAGAGGACAATTACCTTAGAAGGC	ENSG00000151702
PH_hs_0008434	7.83e-06	3.49e-07	5.94542	6.28549	1.23602	JARID1B	CTTTCTAACTGTAGCTATCATTACTGGCTGTGGATAGCCCATAGCTATTTTCCTTGCTTT	ENSG00000117139
PH_hs_0003479	7.84e-06	3.49e-07	-5.94483	6.2835	-3.39517	C9orf24	GAGTTTGTGTCTGAGACCTATCCCGACTATCGTTGCTGGTAGAGCCTGGGCTTGCTGTGC	ENSG00000164972
PH_hs_0000253	7.86e-06	3.5e-07	-5.94414	6.28117	-2.36518	KLKB1	AAGCCCGCTTTCAGCACGCCGTAACCAGGGGCTGACAATGCGAGGTCGCAACTGAGATCT	ENSG00000164344
PH_hs_0026824	7.87e-06	3.51e-07	-5.94344	6.27878	-1.17198	TNS1	ATTGATCTAGATCTGCCTTTATCCACTCGAATTATAAACAGCTCGGCTTGTCCTTGTCCC	ENSG00000079308
PH_hs_0004510	7.95e-06	3.55e-07	-5.94005	6.26732	-3.4911	C7	TTCTATCCTGAGTAGTAATCTCACACTTCATCCTATAGAGTCAACCACCACAGATAGGAA	ENSG00000112936
PH_hs_0003865	7.95e-06	3.55e-07	5.94003	6.26726	1.80218	NETO1	TCCTTCGGCAAGACATCCCCGCTGCACACTGATATGTTCATTTCGTAATTTGGTTGCTGG	ENSG00000166342
PH_hs_0035559	7.98e-06	3.57e-07	5.93889	6.2634	1.61608	BTBD9	TTGGGATTGTGATGATCGAAGCTATAGCTACTACGTTGAGGTTTCTACCAACCAGCAACA	ENSG00000183826
PH_hs_0027197	8.02e-06	3.59e-07	-5.93715	6.25753	-2.59498	DYNLRB2	CCAGATAAGGAATATCTTCTGATCGTCATTCAGAATCCATGTGAATAGACCTGCGATGGC	ENSG00000168589
PH_hs_0005713	8.07e-06	3.61e-07	5.935	6.25024	1.41231	ALG10	TGTATTCACATGATCTGAGTAGACATTGTCTCTTCGTGGGATACTTTTCAGTCCATGACA	ENSG00000139133
PH_hs_0004859	8.24e-06	3.69e-07	5.92877	6.22917	1.33697	POLR1B	ATCATTACCAGGTTACTCTTGAGATTTTTCAACGGTGTTAGAACTCTCAACCAAGACCTG	ENSG00000125630
PH_hs_0002175	8.24e-06	3.7e-07	-5.92852	6.22832	-1.19124		AGCAAACTGTACAACAGCAGGAAGGATATGGAATGGAACATGAGGTATATATCTTTGCCT	ENSG00000109686
PH_hs_0030423	8.24e-06	3.7e-07	5.92837	6.22784	1.4572		CAAAGACCCAGTCTAGCCAAAAGCTCAAGTGGGACAATGGCACAGTATTAAGGTCAAGGA	ENSG00000186638
PH_hs_0018325	8.24e-06	3.7e-07	-5.92817	6.22713	-2.09233	PECAM1	TTCAGCCTTTGCCTAACACCGCAAGGGCAAATGGAAAGGTAAACGGGAAGGAGATGTCTC	ENSG00000198802
PH_hs_0039576	8.3e-06	3.73e-07	-5.926	6.21982	-1.90583		TCCTTTAAGTCCCATTTCCCAGACTGAGTGAGCACCTGGTAGAGTGAGAGCTGTGCCTGT	ENSG00000067221
PH_hs_0029276	8.32e-06	3.74e-07	5.92508	6.21669	1.87587		TGGGCCGTGACCAACTATACCAGTGGTGGAACAGTTGAACAGATTGTGTACCTTGTTCAC	ENSG00000214180,ENSG00000182481
PH_hs_0033975	8.33e-06	3.75e-07	-5.92441	6.21445	-1.36914		CCTTCGAATTCATGAAAGGACACAAACACACGTAAGAATGCACTCTGTAGAAAGACCTTA	ENSG00000197054,ENSG00000171295,ENSG00000213299,ENSG00000171291
PH_hs_0023056	8.34e-06	3.76e-07	5.92384	6.21251	1.41376	STMN1	GGTGGGGCATGTCCTCATCCTTTCCTGCCATAAAAGCTATGACACGAGAATCAGAATATT	ENSG00000117632
PH_hs_0015962	8.37e-06	3.77e-07	-5.92286	6.2092	-1.03853	PRKCH	CACTGAAGAATTGCAGGCCACTCATGTCAGTGACCAGATTTGTGGCTTATAAACATTAGC	ENSG00000027075
PH_hs_0000406	8.41e-06	3.79e-07	5.92116	6.20344	1.19384	HDAC2	AAATTTGCGCATGTTACCTCATGCACCTGGTGTCCAGATGCAAGCTATTCCAGAAGATGC	ENSG00000196591
PH_hs_0009167	8.45e-06	3.81e-07	5.91967	6.1984	2.06578	PRMT3	CCTCATGGTCTGCCACGTAATCATTTTCTTAGACGTTTGCTCCACCAGATTTAACCAAAT	ENSG00000185238
PH_hs_0022310	8.47e-06	3.82e-07	-5.91862	6.19485	-1.75754	CTSH	GTGCCTTAGTGTCCTTCTTAACAGACTCAAACCACATGGACCACGAATATTCTTTCTGTC	ENSG00000103811
PH_hs_0023463	8.48e-06	3.83e-07	5.918	6.19276	1.31327		GTGTGACTATCCTTTTGCTATGGATGTGTTCAAGCAGATCTGATGTCCTCGCCTGTCTCA	ENSG00000196642
PH_hs_0003252	8.49e-06	3.84e-07	5.91756	6.19126	1.64403	LEF1	GTGAATTGCCTGTAACACATAGTGGCTTCTCCGCCCTTGTAAGGTGTTCAGTAGAGCTAA	ENSG00000138795
PH_hs_0002248	8.49e-06	3.84e-07	-5.91724	6.19019	-2.09085	C16orf30	CATGCGTGCGAGACACGTGTGCGTTTACTGTTATGTCGGTCATATGTCTGTACGTGTCGT	ENSG00000131634
PH_hs_0025256	8.6e-06	3.89e-07	-5.91355	6.17773	-1.06029	MAP3K11	ACTGCACAGGAAGCCTTCACACTGGAAGGGGGACCTGCGCCCCCACATCTGAAACCTGTA	ENSG00000173327
PH_hs_0017181	8.6e-06	3.9e-07	-5.91324	6.17666	-1.22192	CLEC4F	GTGGAATGACATGACCTGTGACACCCCCTATCAGTGGGTGTGCAAGAAGCCCATGGGCCA	ENSG00000152672
PH_hs_0000713	8.6e-06	3.9e-07	-5.91302	6.17594	-1.12616		CTTTTTCCAAGAGTATTCAGGTCTCCTCTTGTGAGATAGGAAGGCCATGAAAACAATTAG	ENSG00000183662
PH_hs_0033908	8.64e-06	3.92e-07	-5.9114	6.17046	-1.36759	PDXK	ATGGAAGCGCCTTTGTCCTCATTTTGAGCTGCAAGCTGGGTCAGCGGCTCTGAAGCCCTC	ENSG00000160209
PH_hs_0002622	8.8e-06	4e-07	5.9056	6.15087	1.23278	GTF2H3	CCCTGAATCCGGGTCCTCATTGTGAAATGCATGCCATACGAAATTTGAACGTAGCTTTGG	ENSG00000111358
PH_hs_0013283	8.8e-06	4e-07	5.90554	6.15064	1.01207	SSR1	TTAATTCCTGACCTCTTCATTCTCCTTTTCAGTATAACCTCCCCTATGCTCATGCCCACA	ENSG00000124783
PH_hs_0000385	8.81e-06	4.01e-07	5.90486	6.14837	1.59469	HLTF	TTACAAAGACAAAGCCTTACAAACTCACTATGAAGGTAAAGGGAGGACAGCTTGCTTCTT	ENSG00000071794
PH_hs_0003043	8.81e-06	4.01e-07	5.9048	6.14817	1.77434		TTTTAGTGATAATATATGTGCCAGATTTAATGCTGTTTCTCCTTCCCACCGCTCCCGCCT	ENSG00000081377
PH_hs_0037289	8.84e-06	4.02e-07	5.90386	6.14499	1.12214	SNORD22	CCTAGCTTGTTGCCAATTGTTGATTGAACTTCCCATAACTCCACTTCGTGTCTGTTCCTC	ENSG00000207487
PH_hs_0008480	8.85e-06	4.03e-07	5.90323	6.14284	1.4542	GEMIN6	GAAGCTGATGCATTTGTTCACGTCTGGAGACTGCAAAGCATACAGCCCAGAGGATCTGGA	ENSG00000152147
PH_hs_0026062	8.89e-06	4.05e-07	5.90186	6.13822	1.51344	CNIH4	GAATTGATTGGCCATACCATTGTCACTGTATTACTGCTCATGTCATTGCACTGGTTCATC	ENSG00000143771
PH_hs_0003149	8.89e-06	4.05e-07	5.90163	6.13745	1.63943	VKORC1L1	ACAGACTCCACCCTAACAGTCTCAAGCCCCTTTCCATTCAGTTTATTTTGCAGCAGGTTT	ENSG00000196715
PH_hs_0002178	8.89e-06	4.06e-07	5.9012	6.13599	1.39365	RBM35A	CTGGCACGGTGGTCAGAATGCAGGGCCTGGCCTACAATACTGGAGTTAAGGAAATTCTTA	ENSG00000104413
PH_hs_0032617	8.9e-06	4.06e-07	-5.90092	6.13504	-1.68569		ACTGGGGCCCGGGTGCCTTAAGTGGTTTTCTGATCAACTCCATAGAATCAGAATGTCAGG
PH_hs_0028291	8.9e-06	4.07e-07	5.90055	6.13379	1.63981	RCC2	GCATTTTTGTTTAGACTCCCTGAGGTTCCGTTTTACACATGATCCAACGTTAACTACCTT	ENSG00000179051
PH_hs_0036464	8.9e-06	4.07e-07	-5.90022	6.13267	-1.98857		GCCTCTGTGTCCATCAGCTCCTTGCGTGGGTGCGCTCATGTACGGGGTTTAATGAATGAA	ENSG00000109667
PH_hs_0025729	8.9e-06	4.08e-07	5.90008	6.13221	1.2389	MED13	GAGGGGCTATAACCCTGCTATTTTTCATTGACTCTATTGAACTCTTTAGGATGATGACTG	ENSG00000108510
PH_hs_0032270	8.96e-06	4.11e-07	5.89801	6.12521	1.10902	DNMT3A	AAACAAAAACCACAGAGGCGGAAATACCGGAGGGCTTTGCCTTGCGAAAAGGGTTGGACA	ENSG00000119772
PH_hs_0033677	8.98e-06	4.12e-07	-5.89717	6.12238	-1.98968		GGTGGGATCGTTAAACAGAATTCCGATCATGAAACCCTTAGCCTGCTCCCTGCATAGGCT
PH_hs_0006028	9.13e-06	4.19e-07	5.89219	6.10554	1.20539	C14orf2	TAATTACCTCAGTTGTACAGGACTTGGTGATCAGGATCCAGGCACTCACTTGTATTCTAC	ENSG00000156411
PH_hs_0000031	9.17e-06	4.21e-07	5.8908	6.10084	1.93753	MPHOSPH1	TTCCCTATTATCTCAGACATTGGATCAGTGAAGATCCTAGGAAAGAGGCTGTTATTCTCA	ENSG00000138182
PH_hs_0007007	9.18e-06	4.22e-07	-5.89003	6.09823	-1.01667		GGATCTGTTCAGTGATTTGGGCAGGATTGCAACATCAATTACTGCATTTTGTTCCCATAA
PH_hs_0032819	9.19e-06	4.23e-07	-5.88954	6.09657	-1.49621	TTC16	AGGGCCGAAGCAGGGGACTGCTCCGAAGTTCCACCAAGACTGAGGCTTTCTATGACTCAA	ENSG00000167094
PH_hs_0005295	9.19e-06	4.23e-07	-5.88953	6.09657	-1.91859	C6orf105	CTGAGCAAGCATTCAGGGCAGGTATAAACATCAAACATAGTGACATTGTCAAAACCTCTT	ENSG00000111863
PH_hs_0003375	9.26e-06	4.26e-07	-5.88708	6.08829	-1.33344	MESDC1	TGAAAGGGAGGTGGGATTCTAATTCATGTGCCAGTGACAATCCTGCATGCATATAGAAAT	ENSG00000140406
PH_hs_0031312	9.26e-06	4.27e-07	5.88681	6.08737	1.33895	SHMT2	GGCCCACAGACTCAAAGTTACTCTCCTTCCCCCTACCTGGGCCAGTGAAATAGAAAGCCT	ENSG00000182199
PH_hs_0001899	9.29e-06	4.29e-07	5.88561	6.08331	1.98909	SERPINE2	GTCTTGCTAGACAAGGTTGCTGTTGTGCAGTGTGCCTGTCACTACTGGTCTGTACTCCTT	ENSG00000135919
PH_hs_0026738	9.31e-06	4.3e-07	-5.8847	6.08025	-2.74465	IL6	CCACTCACCTCTTCAGAACGAATTGACAAACAAATTCGGTACATCCTCGACGGCATCTCA	ENSG00000136244
PH_hs_0023459	9.35e-06	4.32e-07	-5.88333	6.07561	-1.32945	HSD17B11	TCCAATGCCAAACATTTCTGCACAGGGAAGCTAGAGGTGGATACACGTGTTGCAAGTATA	ENSG00000198189
PH_hs_0000040	9.37e-06	4.33e-07	-5.88268	6.07342	-1.81328	IL10RA	CCTCATCTGCAGAATAATGACTGACTTGTCTAATTCGTAGGGATGTGAGGTTCTGCTGAG	ENSG00000110324
PH_hs_0014956	9.37e-06	4.33e-07	-5.88236	6.07233	-1.14988		CTCCTCGAGTTTTCCTCGGAAACACTCTTGAATGTCTGAGTGAGGGTCCTGCTTAGCTCT	ENSG00000215413,ENSG00000122490
PH_hs_0000371	9.37e-06	4.33e-07	5.88225	6.07198	1.47608	EPHB3	TGTGTGCACGCACTGGCCTGCACAGAGAGCATGGGTGAGCGTGTAAAAGCTTGGCCCTGT	ENSG00000182580
PH_hs_0019453	9.41e-06	4.36e-07	5.88077	6.06696	0.640066	MIF	CATCAACTATTACGACATGAACGCGGCCAATGTGGGCTGGAACAACTCCACCTTCGCCTA	ENSG00000099964
PH_hs_0037127	9.43e-06	4.37e-07	-5.87997	6.06427	-1.63379		GAATGGGTAACACTACGAGTGAGCCCTAATGTCAATGCTGCGCTCCAGGGGATTATGCCA
PH_hs_0031051	9.47e-06	4.39e-07	5.87837	6.05886	0.680198	TIMM17A	GGGCTACTGAGTCTTGATTCCTGATCATCAGAAATTTCACCAGAAACAACTTGCTTCCAA	ENSG00000134375
PH_hs_0035979	9.53e-06	4.42e-07	5.87633	6.05196	1.13916	CENPL	TCTTTGGTCTGTACCCTGTAGCCCTCAAAGTCTGGACATTTCTTTCGCAATACATCCAGA	ENSG00000120334
PH_hs_0011805	9.53e-06	4.43e-07	-5.87622	6.05158	-2.74664	DNHD2	AATGTTGTTAAAAACAGACCAACCTACTCGGCACTGGATCAAGCGCGGGGTTGCTTTGCT	ENSG00000163669
PH_hs_0004365	9.53e-06	4.43e-07	5.8761	6.05118	1.28756	COPB2	GATGGGAAACCTGCTTCTCCTACTCCGGTTATTGTGGCCTCCCACACAGCCAACAAAGAA	ENSG00000184432
PH_hs_0011503	9.56e-06	4.44e-07	-5.87505	6.04764	-2.46188	GPRC5A	ATCTTGCACCCCAACCTCTGTAAATAGATTTACCGCATTTACGGCTGCATTCTGTAAGTG	ENSG00000013588
PH_hs_0025894	9.61e-06	4.47e-07	5.87319	6.04138	1.29007	PSMD11	CACACTTGGCCAAGTTGTATGATAACTTACTAGAACAGAATCTGATCCGAGTCATTGAGC	ENSG00000108671
PH_hs_0025347	9.65e-06	4.49e-07	5.87177	6.03658	1.52286	BDH1	GACCCACTTGCCTGGAGCCATCTCCGACATGATCTACATCCGCTGAAGAGTCTCGCTGTG	ENSG00000161267
PH_hs_0000631	9.65e-06	4.5e-07	5.87169	6.03631	0.995248	DNAJA3	CCTGCCACTGTTGCTAGTCAGGGGCTTGGTTCTCCCACTTACACTGTTGACATCTATTTT	ENSG00000103423
PH_hs_0011505	9.65e-06	4.5e-07	-5.87134	6.03514	-1.89658	SLC7A7	GAGATGCCCAAGCAACGGGATCCCAAATCTAACTAAACACCATCTGGAATCCTGATGTGG	ENSG00000155465
PH_hs_0000994	9.66e-06	4.51e-07	-5.87086	6.03349	-2.24262	C1QA	TTCGACACGGTCATCACCAACCAGGAAGAACCGTACCAGAACCACTCCGGCCGATTCGTC	ENSG00000173372
PH_hs_0000626	9.67e-06	4.51e-07	-5.87056	6.03249	-0.817767		AGTTGACAGTCGAGCAAATGTTCCTATTTTCGTGGGATCTGCACACGTCTTTGTCAGTTG	ENSG00000214296,ENSG00000104880
PH_hs_0027088	9.73e-06	4.55e-07	-5.86846	6.02539	-1.44752	RILP	TCCCAGGGCTTTGTGCAGACGGCCTGAGCTCATGTAATAAAGAACTGCCCGTAATACAAA	ENSG00000167705
PH_hs_0016134	9.73e-06	4.55e-07	-5.86812	6.02426	-1.49977	EGLN2	TAGTGGCCAGTCCCAGAGCCGCATGGCAGACAGCTTAAATGACTTCAGGAGAGCCCTGGG	ENSG00000171570
PH_hs_0001591	9.77e-06	4.58e-07	-5.86657	6.019	-1.15123	FZD5	TGATACGGGTTTGGTGCAGGTGAATTTATTACTGAGCCAAATGAGGCACATACCGAGTCA	ENSG00000163251
PH_hs_0019534	9.77e-06	4.58e-07	5.86651	6.01881	0.858867	P4HB	ACGGAGCCGGACTGGACATGGTCACTCAGTACCGCCTGCAGTGTCGCCATGACTGATCAT	ENSG00000185624
PH_hs_0012859	9.78e-06	4.58e-07	5.86612	6.01748	1.83466	NGEF	GGGCTGGATGTAACTTGTGTCTTCTAGCCCCTTAAGGAGCCCAGGTGTTTTAAGGAATGA	ENSG00000066248
PH_hs_0032469	9.78e-06	4.59e-07	-5.86594	6.01689	-2.37746	IRX2	TATAGAAGGGCCGAGCACAGCAATGCAAGTAAGTGGGCACCCTGGTGCTTCCCAGACCCT	ENSG00000170561
PH_hs_0014105	9.79e-06	4.59e-07	-5.86537	6.01497	-1.45566		AAGGAGTATTTGGCGATCATGAATGATGACTGAACAGGGCTTGCAGGTGCTGATGCCAGA	ENSG00000172456
PH_hs_0033308	9.84e-06	4.62e-07	-5.86362	6.00905	-1.58498		AACTTGCTCCATCTACGGCCGCAGAGCGGCTGGCAGTTTCTTCGAGGACCTCAGCAAGGT	ENSG00000177989
PH_hs_0034352	9.85e-06	4.63e-07	-5.86325	6.0078	-1.16917	POPDC2	GCCCCTTTGGCTCCAACCCACACGCCTGAACTTTAAGGATCATTGGACTATCTTCTCTGT	ENSG00000121577
PH_hs_0008805	9.93e-06	4.67e-07	-5.86077	5.99943	-1.29603	CTDSPL	AGTTGGCATGCCAGGGTTCGAGAAGAGTGAATGGCTTGACGTACTTGCAGTTAACTGTGC	ENSG00000144677
PH_hs_0010657	9.96e-06	4.69e-07	-5.85961	5.99552	-1.16907		CAAGATCCTGCCTATCTGTGAGAGTCCATGACTAAGTGGGCCATGGGCTGGACTGAGTTC
PH_hs_0031680	9.99e-06	4.71e-07	5.85848	5.99169	1.82964	RAD54B	TGTTAAGTTCAAAAGCTGGTGGTGTAGGACTTAACCTCATTGGAGGATCTCACTTAATTC	ENSG00000197275
PH_hs_0000242	1.01e-05	4.75e-07	-5.85588	5.98292	-1.70295	PLP1	CACTTGATACTTGTTTTCAAACCAGTATACAAGATAAGCTTCCAGGCTGCATAGAAGGAG	ENSG00000123560
PH_hs_0004868	1.01e-05	4.76e-07	5.85508	5.98021	1.38566	GYLTL1B	CCAACTATGAACCCTACGTGGTGGTGCCACGAGACTGTCCCCGCTATGATCCTCGCTTTG	ENSG00000165905
PH_hs_0002047	1.01e-05	4.76e-07	5.85486	5.97948	1.35703	NUP155	TGGTTACCTTGTTGAGCTCCAGTCTATGAGCTCGTCAGTAGCAGTACAAGCCATCACTGG	ENSG00000113569
PH_hs_0008478	1.01e-05	4.79e-07	-5.85331	5.97426	-2.4018	ODAM	TCACCAAAACCCAGCACAACCAATGTTTTCACTTCTGCTGTAGACCAAACTATTACCCCA	ENSG00000109205
PH_hs_0032252	1.03e-05	4.86e-07	-5.84888	5.95929	-1.41659		ATAACAAAGATGAGACGCAGGCTCTAACAAGTGGATACCAGTGACTCTCGCCCCGCCAGC
PH_hs_0023790	1.04e-05	4.9e-07	5.84672	5.952	1.89608	HOXB9	GGAGAGTCCGAATGAGAATTTATTGTGAATCGATTCCCAAGCTCCCTTCCGGGACAAGTG	ENSG00000170689
PH_hs_0006304	1.04e-05	4.93e-07	-5.845	5.9462	-1.58732		AGGGTCACCGCAAGTGTGGGATTTGTCTTATTAAAATCTGATACTGTGTGGCAGTTTGCT
PH_hs_0009346	1.04e-05	4.94e-07	-5.84451	5.94456	-1.48165	VASH1	CAGGTCAAGGAGTCCGTCTCATTCTGGCTGGTCGAGTGACCAGAGGCCTGTGTGAATGTG	ENSG00000071246
PH_hs_0030462	1.04e-05	4.94e-07	5.84433	5.94392	1.02019	UBE2N	GGTGATCTAATTGCATTGGTTAAAAGCAGCTAACCAGGTCTTTAGAATATGCTCTAGCCA	ENSG00000177889
PH_hs_0036699	1.05e-05	4.98e-07	-5.84212	5.93649	-1.86908		GAGGCTGTTTTTCCGAATCATGATCCCTAGTAATGACTATTGGCTTCCACATATCTATGA	ENSG00000151474
PH_hs_0027585	1.05e-05	4.98e-07	5.84191	5.93577	1.0119	STAM2	CATCTTATCAGAACACTACTTCCAATTTGCCTCAACTGGCAGGCTTTCCGGTGACAGTTC	ENSG00000115145
PH_hs_0022812	1.06e-05	5.04e-07	5.83837	5.92382	2.39839	PLEK2	GGAATGTCCAGGGAAACCTCTTCAAAGTGATTACTAAGGATGACACACACTATTACATTC	ENSG00000100558
PH_hs_0013712	1.06e-05	5.05e-07	-5.838	5.92256	-1.84846	FLVCR2	GAAGAAAGAAGTCCACGTTTTCGGCAGAAGTAGTGAGTCAGTGTGGAAGAGAGGTGAGGG	ENSG00000119686
PH_hs_0012331	1.09e-05	5.18e-07	-5.83066	5.89781	-1.56188	LDLR	CTGGTTGCTGTATTTGTTCAGTGACTATTCTCGGGGCCCTGTGTAGGGGGTTATTGCCTC	ENSG00000130164
PH_hs_0032941	1.09e-05	5.18e-07	-5.83044	5.89708	-1.32903	MACF1	GATTTGTTGCTCCCTATCCAGCCTAGACACCAGTAACTCTTGTGTTCACCAGGACCCAGA	ENSG00000127603
PH_hs_0003836	1.09e-05	5.19e-07	-5.83024	5.8964	-1.58949	FAM46B	TTGGTTACAGGGCTCTCACATGGGGTAGGGGAGCCATACTCCCACCCCCTTGCGTATTCC	ENSG00000158246
PH_hs_0030824	1.09e-05	5.19e-07	-5.82984	5.89504	-1.90328	ENG	ACAGACCACTTGCCACGCTGTTGTAAAAACCCAAGTCCCTGTCATTTGAACCTGGATCCA	ENSG00000106991
PH_hs_0026119	1.1e-05	5.23e-07	5.82757	5.88737	1.87286	KDELR2	AAGCCAGCTTCTGTTTGCACTGGTCTTCACAACTCGTTACCTGGATCTTTTTACTTCATT	ENSG00000136240
PH_hs_0024302	1.11e-05	5.28e-07	-5.82518	5.87931	-1.55382	RPGR	TGCTGAAAATGTGGAAAGCAAGAAGAAAACTGTGGGAGATGATGAAAGTGTTCCTACAGG	ENSG00000156313
PH_hs_0024521	1.11e-05	5.3e-07	-5.82372	5.87438	-1.45678	DPP6	CTGTAATGAGGACGTTCAACATGGTGAGGGGCTACAAGAAAACGCTTTTCTGTACAGAGT	ENSG00000130226
PH_hs_0001556	1.12e-05	5.34e-07	-5.82152	5.86697	-2.12105	ITM2A	GGAATGACTGCTTACCTGGACTTGTTGCTGGGGAACTGCTATCTGATGCCCCTCAATACT	ENSG00000078596
PH_hs_0002601	1.12e-05	5.35e-07	-5.82096	5.86508	-1.73486	CLEC9A	GTTTAAAGCCCGGAATGACTGTAACTTTCACACAAGGTACGCATCTATGTTTTTGGGGGA	ENSG00000197992
PH_hs_0026752	1.12e-05	5.36e-07	-5.82041	5.86324	-0.912472	FOXO4	ATGGGTTAGTGCTATGGTGGGAGAGTACATTGAAGGCCTGGAATTAGCTTGGGGCCAGGG	ENSG00000184481
PH_hs_0026427	1.12e-05	5.38e-07	-5.81971	5.86088	-1.28704	GZMM	AGCTGGACCTCCAAGTGCTGGACACCCGCATGTGTAACAACAGCCGCTTCTGGAACGGCA	ENSG00000197540
PH_hs_0009744	1.13e-05	5.39e-07	-5.81882	5.85788	-1.86242	GIMAP1	GGCAGGTGAGGGACATGTTCGGGGAGGACGTCCTAAAATGGATGGTCATCGTCTTCACCA	ENSG00000213203
PH_hs_0001146	1.13e-05	5.41e-07	5.81769	5.85406	0.9504	SRPRB	GATAAATCCCCTAATGCCAAGGGTCTAGTGTGTTCTTAGTGGTTATACTGGGAAGTGTGT	ENSG00000144867
PH_hs_0023396	1.13e-05	5.42e-07	-5.81719	5.85239	-1.59473		TAATAGCTACAGGAGCTACTGAGGGAAATCAGTGTCATTATTTAAAGTCACGCCTTGTGT	ENSG00000139597
PH_hs_0030378	1.14e-05	5.45e-07	5.81586	5.84788	3.27691		CTGCTTCAGTCCCTTCGCCATGCTTCCCTGCGTGATGACAATAAAGCTCGTTGACTCAGC	ENSG00000186831,ENSG00000128422
PH_hs_0034637	1.14e-05	5.46e-07	5.81517	5.84555	1.1466		CGAGAGCAACATGAACGACCTGGTGTCTGAATATCAGCAATATCAGGATGCCACGGCTGA	ENSG00000127589,ENSG00000173876,ENSG00000188229,ENSG00000213113,ENSG00000173213
PH_hs_0026662	1.14e-05	5.49e-07	-5.81391	5.8413	-2.45372	EDN1	TGGTTCCTGACTGGCAAAGGACCAGCGTCCTCGTTCAAAACATTCCAAGAAAGGTTAAGG	ENSG00000078401
PH_hs_0007491	1.15e-05	5.55e-07	-5.81057	5.83005	-1.50715		GGTGCCTCTGCACTGGAATGATCTCCCTAACTCGGATGATCTCCCTAACACTCGGGGCCA
PH_hs_0034693	1.15e-05	5.55e-07	-5.81054	5.82995	-2.07191		ATCATCTACAACCTCTGGTTCGGCTATGACATGAAGCGGGCCGTGGAGGAGCACCGGCTG	ENSG00000149435,ENSG00000133475,ENSG00000197421,ENSG00000183038,ENSG00000100031,ENSG00000100121
PH_hs_0009106	1.16e-05	5.58e-07	-5.80888	5.82434	-1.01931	SHC3	AAGATGCTCTCAAGAACCAGCCCTTGGGGCCCGTGTTAAGCAAGGCAGCCTCCGTGGAGT	ENSG00000148082
PH_hs_0000177	1.16e-05	5.59e-07	-5.80819	5.82201	-2.08639	CD1C	CCAGCAACCCAGGAGCCTAGTACAATATAGTGATGCCATCCCGTCGACTCTCCATTTAAA	ENSG00000158481
PH_hs_0035682	1.17e-05	5.62e-07	5.80694	5.81781	1.04704	SF3B3	TCTGAAGAACTGGACCGAACCCCACCCGAAGTGTCCAAGAAACTCGAGGATATCCGGACC	ENSG00000189091
PH_hs_0003912	1.17e-05	5.66e-07	-5.80466	5.81012	-1.16193		GCGATCTCCTGTTCCGTTAGGAAATACGGTTATGTTGACATTATGGTTACTGTGCTTGTG
PH_hs_0009068	1.18e-05	5.68e-07	-5.80365	5.80672	-1.56074	KLF9	AGCCCTTCACCATTGTGGAATGATGCCCTGGCTTTAAGGTTTAGCTCCACATCATGCTTC	ENSG00000119138
PH_hs_0012229	1.22e-05	5.9e-07	5.79287	5.77038	2.51314		GAGGCATTAACGTGGCCTGTGCTTAGTTCCTGACAGCAAGCGGGATTAAACCCGGATTAA	ENSG00000205488
PH_hs_0000409	1.23e-05	5.94e-07	5.79085	5.76356	1.2606	SLC39A11	AATGCTATCAGACCCCAAAGGCCAACCTTGGGCTGGGTCTATGTACGTTCTTCCGAAGCA	ENSG00000133195
PH_hs_0011084	1.23e-05	5.94e-07	-5.79078	5.76333	-2.20055	BTNL8	GACATTACATTTAGTTTGCTCTCACTCCATCTGGCTAAGTGATCTTGAAATACCACCTCT	ENSG00000113303
PH_hs_0002033	1.23e-05	5.96e-07	-5.78985	5.76019	-1.24785	KIFC3	AAGGAAACGGTGTCTCTCGGCTGTGGCTCTGAGTGCAAATTGCATGGGCGGAAAGGCGGG	ENSG00000140859
PH_hs_0014249	1.23e-05	5.98e-07	5.78892	5.75706	1.33281	HYOU1	GACCCCCTGGGCTGACCAAAATGTGCTTTCTACTGTGAGTCCCTATCCCAAGATCCTGGG	ENSG00000149428
PH_hs_0000440	1.24e-05	6.02e-07	-5.78684	5.75004	-1.43143	ST6GALNAC4	AAGGGGCCTTGGAGTTGTGACTGCCGGGGCCGTATCAGGAACGTACGGGTAAACGTGTGT	ENSG00000136840
PH_hs_0006231	1.25e-05	6.04e-07	-5.78585	5.7467	-1.64827		TTAAATGGGCACTGCCGTGGTAATGTGAATCCCATCAATGCAGTAGATGGGTGGGGAAAT
PH_hs_0033413	1.25e-05	6.05e-07	-5.78565	5.74603	-1.38865	ZBTB46	CAGGTGAGCACGTCCATCTCAGGAGGCGTGGAGGGAAAAGACATGTCATGAAGGGTTTTT	ENSG00000130584
PH_hs_0039007	1.26e-05	6.11e-07	5.78283	5.73654	2.16148		CCACCATGGAGCAAAGGATCCATCCAGTCAACCCAAAGAATCGTGAAAAATAATAAATTG
PH_hs_0034001	1.26e-05	6.11e-07	-5.78278	5.73636	-1.97788	MAP3K15	CCTCAGAACTGGTATGGTACTTCAATTTGAGAAACACAAAACTGATACGAATGTGCCTTG	ENSG00000180815
PH_hs_0022920	1.26e-05	6.15e-07	5.78085	5.72985	1.67656	CDH3	ATCATCCCGACACCCATGTACCGTCCTCGGCCAGCCAACCCAGATGAAATCGGCAACTTT	ENSG00000062038
PH_hs_0032593	1.27e-05	6.2e-07	-5.77825	5.72109	-1.87712	LILRB2	GCTGGGAACTTTGGGACTCACTTGATTCTGCAGTCGAAATAACTAATATCCCTACATTTT	ENSG00000131042
PH_hs_0027092	1.28e-05	6.25e-07	5.77586	5.71304	1.84753		TGCAGTCCATCAACGCCCATCCTTCCAACTGCATCTGTATCAAGTTTGACCCCATGGGGA	ENSG00000170089,ENSG00000051596
PH_hs_0005224	1.28e-05	6.25e-07	-5.77585	5.71301	-1.32094	CD19	GATATGTGGGTAATGGAGACGGGTCTGTTGTTGCCCCGGGCCACAGCTCAAGACGCTGGA	ENSG00000177455
PH_hs_0009269	1.31e-05	6.37e-07	5.77062	5.69538	0.824484	SLC35B1	GATCCTCTTCGCCAATCCCATCAGCCCCATGCAGTGGGTGGGCACTGTGCTTGTGTTCCT	ENSG00000121073
PH_hs_0006050	1.31e-05	6.39e-07	-5.76957	5.69184	-1.35366	ST6GALNAC6	GGCCTGGGGAATCTGTTGGCGAATCAGGGATTTGGGAGTCTATGCGGTTAATCAGGGGTG	ENSG00000160408
PH_hs_0010714	1.31e-05	6.4e-07	5.76912	5.69035	1.53657	TNFSF4	GACAAGCTTACATCTTCCTCAGCCATCTTTGTGAGTCCTTCAAGAGCAGTTATCAATTGT	ENSG00000117586
PH_hs_0031490	1.35e-05	6.58e-07	-5.76124	5.66381	-1.57689		CAGGAACCACCTTGGCAAGATATTTACCCACCGGCCATCTCTGTTTACTCATGAATGTTA	ENSG00000170233
PH_hs_0004210	1.35e-05	6.58e-07	5.76117	5.66355	1.09878	APEX1	AGATCCGTTCCAAGGCCCTCGGCAGTGATCACTGTCCTATCACCCTATACCTAGCACTGT	ENSG00000100823
PH_hs_0004062	1.35e-05	6.61e-07	5.75975	5.65879	3.24733	TWIST1	ATGCATGCATTCTCAAGAGGTCGTGCCAATCAGCCACTGAAAGGAAAGGCATCACTATGG	ENSG00000122691
PH_hs_0003767	1.37e-05	6.72e-07	5.75504	5.64293	3.21544	GPR87	AGGTGGTCAAGCCATTTGGGGACTCTCGGATGTACAGCATAACCTTCACGAAGGTTTTAT	ENSG00000138271
PH_hs_0005847	1.38e-05	6.75e-07	5.75367	5.6383	1.29623	SGOL1	GCAACTTTCCCAGGGTGACCGAGGAATCAGTACGTGTTGAACCCCTCTTTTAAGTTTCCT	ENSG00000129810
PH_hs_0003961	1.38e-05	6.76e-07	-5.75335	5.63723	-1.73708		CTGGCAGCTAGTAGGTTCTGCTGTTATGCAGAGCCATTTCCTCTAGAATTTGGATAATAA	ENSG00000123685
PH_hs_0014709	1.38e-05	6.76e-07	5.75331	5.63708	2.07344	RMI1	CACTTGTCACGTCACATAAGATGATTGCTAAAATATTGTACTGGTGTTCGGTGGTGAGTC	ENSG00000178966
PH_hs_0035346	1.38e-05	6.76e-07	5.75313	5.63649	0.782799	TIMM23	CCCCATGAACTAGAAAACCACTTACTCCCAGAATTCAGGTCGTGCTTGTTAGTACTATAT	ENSG00000138297
PH_hs_0019678	1.38e-05	6.79e-07	-5.75181	5.63203	-1.76451		AAAGGTAGGTCTTGTGAGTAGCAGGCTACTTAAGATGCCTAGTGGGTCTAAATGTCAAAT	ENSG00000114861
PH_hs_0030450	1.39e-05	6.83e-07	-5.75023	5.62671	-1.67689	NCF1C	ATCAGGAAAGACGACGTCACAGGCTACTTTCCGTCCATGTACCTGCAAAAGTCGGGGCAA	ENSG00000165178
PH_hs_0027370	1.39e-05	6.83e-07	-5.75022	5.62669	-1.19665		ATAACAGCAAAATTCCTCCGCAGTACTGCAGCAGGCGTCGTCTATTCAGGTCAACACTGC	ENSG00000163832
PH_hs_0032365	1.4e-05	6.88e-07	5.74814	5.61968	1.86003	C6orf126	TGTTCCCGCCGGTGCCATATGATTTAGAGGAAGATGCAGGCTGGTCACTGCTCCCTTGGG	ENSG00000196748
PH_hs_0004752	1.4e-05	6.9e-07	-5.74732	5.61693	-1.26358	CCND3	TAGAGAGGGAGGCAAGCCCTGTTGACACAGGTCTTTCCTAAGGCTGCAAGGTTTAGGCTG	ENSG00000112576
PH_hs_0003024	1.4e-05	6.9e-07	5.74718	5.61647	0.858447	APOO	CTTCAGGAAAAACTAGACCAGACCTCTGTTATCTTCTGTGAAATCATCCTACAAGCAAAC	ENSG00000184831
PH_hs_0004724	1.41e-05	6.96e-07	-5.74489	5.60873	-1.34547	GPD1L	TGAGGTGCCGGTGTGCAAAGGGAACTTTAGTTTTTCCACTGGTTCTTATCTGCTAGCCTT	ENSG00000152642
PH_hs_0028833	1.41e-05	6.96e-07	5.74471	5.60813	1.59438	HIST1H2AC	CAAGGGCAAGTGATTTGACAGGTATCTGAGCTCCCGGAAACGCTATCAAACCCAAAGGCT	ENSG00000180573
PH_hs_0040048	1.41e-05	6.97e-07	-5.74427	5.60665	-2.06304	MT1P3	TGCCTGACTGCTTGTTCGTCTCACTGGTGTGAGCTCCAGCATCCCCTTTGCTCGAAATGG	ENSG00000169715
PH_hs_0000318	1.41e-05	6.97e-07	-5.74416	5.60629	-1.81197	EMR1	TTTGTTTTCTCCTGCCCTTGTTGGTGCATGGTTCTAAGCATGCCCCTCCAGAGCCTATCA	ENSG00000174837
PH_hs_0031972	1.41e-05	6.98e-07	-5.74407	5.60598	-1.62839	KMO	CACTGAAATGTTGGGGTTGCTTGTTATAGTAGTCGGTCCATCATGACCAGTAAAACATAA	ENSG00000117009
PH_hs_0029172	1.42e-05	7.03e-07	-5.74171	5.59803	-1.31062	PPP1R12B	GTCTTTACTCCACCCTTCACCCTAGTTCCACCAAGGTTCACACACCAGATGTAACTGTTT	ENSG00000077157
PH_hs_0022220	1.42e-05	7.05e-07	5.74115	5.59616	1.67648	DSC2	CTTGTAATGTGACCTTTTCACTGTGCAAAGGGAGATTTCTAGCCAGGCATTGACTATTAC	ENSG00000134755
PH_hs_0004660	1.42e-05	7.06e-07	5.74067	5.59454	1.37929	IGSF3	TCTTTGGCATTCTTATCATCACCATCCTTCTGGTGCGTTTCAAGAGCCGGAACTCCAGCA	ENSG00000143061
PH_hs_0000948	1.43e-05	7.07e-07	-5.74006	5.59248	-2.17792	C1QB	TACTACTTCACCTACCACGCCAGCTCTCGAGGGAACCTGTGCGTGAACCTCATGCGTGGC	ENSG00000173369
PH_hs_0005119	1.44e-05	7.13e-07	5.73759	5.58418	1.99015	GPR19	TGCATGTCCTCTATGAAATGTTACCGAAGCAATGCCTATACTATCACAACAAGTTCAAGG	ENSG00000183150
PH_hs_0023798	1.44e-05	7.13e-07	5.73759	5.58416	1.38089	ALDH1L2	AAATTGGTGATCCACTTGACAGATCCACTGATCATGGGCCCCAAAATCATAAGGCTCATC	ENSG00000136010
PH_hs_0001173	1.44e-05	7.16e-07	-5.73635	5.58	-1.2137	GLT1D1	ACACTGATCGTCCGAAAGCTTGAATCTGTTCCTCCTCGAATGACCCTGTAGATGCCTGAC	ENSG00000151948
PH_hs_0006617	1.44e-05	7.18e-07	5.73582	5.57822	1.17312		CAAAACCGTTTTGGCTATCCGTTATGATGCTTTTGGTGAGGATTCAAGTTCTGCAATGGG	ENSG00000055044
PH_hs_0008262	1.45e-05	7.21e-07	-5.73455	5.57394	-1.51392		AGCTGCCCATCCTGCCTCATCACACGTGGTCTGGGAGCAGAGAGATAGCCATCTTAGGGG	ENSG00000214052
PH_hs_0040497	1.48e-05	7.37e-07	5.72809	5.55219	1.56221		AAGTAAAGCGTATCACTCCGCGTCACTTGCAGCTTGCAATCCGTGGTGATGAAGAGTTGG	ENSG00000105968,ENSG00000213440
PH_hs_0002629	1.48e-05	7.37e-07	5.72802	5.55196	1.87323	C2orf29	GTTGCTGAAATTAATGCAGTCAAGCCAGATCACTGAGTATTTCTCTGTCCTGGTCAATAT	ENSG00000158435
PH_hs_0003213	1.48e-05	7.38e-07	5.72781	5.55127	2.42202	HOXC10	CATGTCTTTACCTCCCAGTCGCTCTAAGAATCTGCTTGAAGTCTCGTATTTGTACTGCTT	ENSG00000180818
PH_hs_0002219	1.48e-05	7.4e-07	5.72686	5.54807	1.33824	C1orf103	ATGCTTATAACGCAATCATAAATGGGGAAGCTAATGTCACCGGTTCCCAACTCCTAAGCA	ENSG00000121931
PH_hs_0035596	1.49e-05	7.43e-07	5.72584	5.54464	1.17379	ZNF507	TCTGGGTACCAACGAGAATGAGAAACTGAGCCCTACAAGTAATACCTCATATAGTTTAGA	ENSG00000168813
PH_hs_0012638	1.49e-05	7.44e-07	5.72525	5.54264	2.52059	ABCA13	TCAACACTAACGTTGAGTACCGGTAGCTTGTGATCAAAGGCATATACTTCCTTATGAGAT	ENSG00000179869
PH_hs_0020632	1.5e-05	7.48e-07	5.72359	5.53706	1.71112	C17orf53	GCTTTGTCTCTTCAGACCTGTGGTTGCTCTGCTCATCCATGCCCAAGGTTCCCAGGTGCA	ENSG00000125319
PH_hs_0039743	1.5e-05	7.49e-07	5.72349	5.53673	1.91789		ATGTATCTACTGGGAGCATATCTAGGCTGCCAATTAAGTCTCTTGATCTTCCTGAGTTCC	ENSG00000073849
PH_hs_0007430	1.5e-05	7.51e-07	-5.72263	5.53384	-1.96288		TTTGGTCTTTAAGCCTGACCTGTTAGACAACCATCCAAGGCTGGTGACTTTACGGAAGAA	ENSG00000163106
PH_hs_0029069	1.51e-05	7.57e-07	5.72033	5.52608	1.3092	TMEM106C	GAGCACAGCATATGTTCCCAAGGCCTGAGTTCTGGACCTACCCCCACGTGGTGTAAGCAG	ENSG00000134291
PH_hs_0012876	1.56e-05	7.8e-07	-5.71176	5.49726	-1.03152	DAB2IP	GCTGCGACTTTTAACTATGTAATAATGTACAGAGGAAGCTGTTGGTGTTCTAAGACTCTG	ENSG00000136848
PH_hs_0011677	1.56e-05	7.8e-07	5.71165	5.49689	3.57237	GJB5	GAGGGCGTTCATAGAAGAACACACATGCGGGCACCTTCATCGTGTGTGGCCCACTGTCAG	ENSG00000189280
PH_hs_0016573	1.56e-05	7.83e-07	-5.71061	5.49339	-1.33278	ARHGEF2	CTTGCCCCCAAATGTCGACCAGCCCCCAAATGTCGAAGAATTTTCTTCTTGCCAATTTTG	ENSG00000116584
PH_hs_0013406	1.58e-05	7.9e-07	5.70774	5.48373	2.10919		CATTTTCGGTCACATTCCAGATCTCGAAGTTATCGTCATAAAAACAGTTGGTGAACAGCA	ENSG00000154548
PH_hs_0013275	1.6e-05	8.02e-07	-5.70355	5.46965	-1.82889	HLF	ACAGGTGGACGTAGAGTTGGCCTTTTTACAGGCAAAGAGGCGAATTGTAGAATTGTTAGA	ENSG00000108924
PH_hs_0034844	1.61e-05	8.08e-07	-5.70114	5.46155	-2.53811	HLA-DRB1	CGGGCCGAGGTCGACACCTACTGCAGATACAACTACGGGGTTGTGGAGAGCTTCACAGTG	ENSG00000196126
PH_hs_0014422	1.62e-05	8.13e-07	-5.69946	5.45591	-1.5401	TNFRSF14	TGGGTATGGTGGTTTCTCTCAGGGAGCCTCGTCATCGTCATTGTTTGCTCCACAGTTGGC	ENSG00000157873
PH_hs_0010063	1.62e-05	8.13e-07	-5.69942	5.45574	-2.38998		CTTTCCTTGCAAACTCCTCAGCCTTCAGACTGGTTGGAAAGTAAATGTACAATCTTACAT
PH_hs_0005079	1.62e-05	8.16e-07	5.69849	5.45265	1.21928	TOPBP1	TATCTTCTCACCATTTTACCTCTTTTAACAGGAGCCTGAGCACAAGGTTTAATGAGGAAG	ENSG00000163781
PH_hs_0037807	1.63e-05	8.21e-07	-5.69671	5.44665	-2.10697	ITIH5	CTCTAAAACATCAGGTAAAGCAAAGGATGCGGTTGTGTGTGGATTGAGAGTAAGAGATGT	ENSG00000123243
PH_hs_0002854	1.64e-05	8.29e-07	5.69392	5.43726	1.88657		ACAGATGCCCCATTCTACTCAAGCAACTTTTAGAGTGCCTTGAGATACACATCAGATAAT
PH_hs_0025158	1.65e-05	8.3e-07	5.69334	5.43531	1.6459	VRK1	GACATTCTTTTGCAAGGACTAAAAGCTATAGGAAGTAAGGATGATGGCAAATTGGACCTC	ENSG00000100749
PH_hs_0016992	1.65e-05	8.35e-07	-5.69165	5.42964	-1.33284	HSPB6	AGCCAGCCACACCAGACTCTGGAACCCTTTTTCGACTGCCCCAACTCTTGGACACCAGGC	ENSG00000004776
PH_hs_0033133	1.66e-05	8.36e-07	-5.69142	5.42885	-2.33544		AGCTGGTGGTGGGCGCTAATCCTCCTGAGTGCTGGACCTCATTAAAGTGCATGGGAATCA	ENSG00000197253,ENSG00000172236
PH_hs_0025961	1.66e-05	8.37e-07	-5.69089	5.42708	-1.49896	GFRA1	ATTATGAAAAAGAAGGTCTCGGTGCTTCCAGCCACATAACCACAAAATCAATGGCTGCTC	ENSG00000151892
PH_hs_0005070	1.66e-05	8.41e-07	-5.68983	5.42352	-1.94577	SLC1A1	GCAGAGTAAATCCCACGACATAAGCTGGTATCAGTGGTTCGGGGGAAATAGTTCCATTCT	ENSG00000106688
PH_hs_0032978	1.66e-05	8.42e-07	-5.68941	5.4221	-2.33904	KLF4	GGTTCTAAAGGTACCAAACAAGGAAGCCAAAGTTTTCAAACTGCTGCATACTTTGACAAG	ENSG00000136826
PH_hs_0010829	1.67e-05	8.44e-07	5.6885	5.41904	1.13855	SCYL1BP1	TGATTTTGGCCCGGTTCTTTCAGTGTTCCGTTTACCCTTTTTACTGAAAGTAAGTGACTT	ENSG00000120370
PH_hs_0016079	1.67e-05	8.46e-07	5.68786	5.4169	1.30543		GCTACTATTAGAGGTAGTTGTGATAGACACTAACAATCCCCGGTGTTAATACTTTCCACT
PH_hs_0029078	1.68e-05	8.51e-07	5.68633	5.41175	1.30202		GGCGGCGGCTGGTCGGCAGAGAGTAGCCTGCAACATTCGGCCGTGGTTTACATGAGTTTA
PH_hs_0004638	1.68e-05	8.54e-07	-5.68534	5.40842	-1.3383	IRF1	TTCTGATCAGAGGTGTACACTAACATTTCCCCCGAGCTCTTGGCCTTTGCATTTATTTAT	ENSG00000125347
PH_hs_0029392	1.68e-05	8.54e-07	5.68513	5.4077	1.73982	TWF1	GTTAAACCTGCTGCAAGAGCCATAACTTTGAGGCATTTTCTAAATGAACTGTGGGGATCC	ENSG00000151239
PH_hs_0000179	1.69e-05	8.57e-07	5.68432	5.405	1.89135	F12	GGTGATTCCGCAGTGAGAGAGTGGCTGGGGCATGGAAGGCAAGATTGTGTCCCATTCCCC	ENSG00000131187
PH_hs_0003537	1.69e-05	8.57e-07	-5.68425	5.40478	-1.24114	ADRA1A	GCACCACTGGACTACACATTCTTCTGTGGCAGTTATCTTACCTTCCCATAGACACCCAGC	ENSG00000120907
PH_hs_0019812	1.69e-05	8.58e-07	-5.68388	5.40351	-2.79166	WDR69	CTGTAGGATATGGCGTTGACTGAAGGAAGCTGGTCAGTGAGCAACCTTGCTAGCAATGGT	ENSG00000123977
PH_hs_0002982	1.71e-05	8.69e-07	-5.68015	5.39098	-1.39727	SP110	AAAGATCTCAAAGACGTGCTCGGTTTTCATGAAGCCAATGACGGCGGTTTCTGGACTCTT	ENSG00000135899
PH_hs_0013725	1.71e-05	8.69e-07	5.68	5.39047	1.07441		TTTGGACTGCGACACTGCCAGTGGCTTGCATGCCTCATGCAAGGCTCCAACCACTTGGAA	ENSG00000196704
PH_hs_0000656	1.71e-05	8.72e-07	5.67902	5.38718	0.962252	GPR56	ATGACCGACCTGGTCACTCCTCCTGCCAACATTCAGTCTGGTATGTGAGGCGTGCGTGAA	ENSG00000205336
PH_hs_0024263	1.72e-05	8.76e-07	-5.67787	5.38331	-1.74033	TTC21A	GCAGTCCTACAAGGATGCAGTCACCAACTACAAACTGGCCTGGAAGTACAGTCATCACGC	ENSG00000168026
PH_hs_0012820	1.72e-05	8.77e-07	5.67747	5.38198	0.829814	ATP5J2	CCCACGACCTTGGCCCGAGCCCCTCCGTGAGGAACACAATCTCAATCGTTGCTGAATCCT	ENSG00000160916
PH_hs_0006918	1.73e-05	8.81e-07	5.67598	5.37695	1.92579	SHCBP1	GAGACGTCAATGGGACGCATTTTTCTGTTGAGCTATGCAGTCGTCAAAACAGCGATAGAC	ENSG00000171241
PH_hs_0034794	1.74e-05	8.9e-07	5.67331	5.36799	1.35715		GAACTGGATCCTGACTTGGCAAAACTTGAATAGGTCTGTTGGTTGGATGGTAGAAATATA
PH_hs_0037128	1.75e-05	8.97e-07	-5.67099	5.36021	-2.90606		ACTTGTGTGGGACGCTCGGAGCTCTTGCTTGACCTTCGGTTGGGAGGCCTTGTTATGCCC	ENSG00000167094
PH_hs_0000007	1.76e-05	8.99e-07	-5.67034	5.35801	-1.37502	PIGA	GTCAGTTTGCACTGGTCGGTATATGGAAACACATTGCTCTACCCTGCTACTTAGTTGATT	ENSG00000165195
PH_hs_0023768	1.76e-05	9.02e-07	5.66934	5.35467	1.049	DNAJB11	GCTACTGAAACAAGGGTCAGTGCAGAAGGTATACAATGGACTGCAAGGATATTGAGAGTG	ENSG00000090520
PH_hs_0022641	1.77e-05	9.07e-07	-5.66782	5.34954	-1.82569	GIPC2	GCTGTGTGCTGCCATGGTAATCAGAAATAATAACCTGTTAGGGATGTATTCTAGGAAATC	ENSG00000137960
PH_hs_0006535	1.77e-05	9.09e-07	5.66689	5.34644	2.04356	HOXC13	CTAGAGGATCTAGTTCAAGAGGCAAGAAGATCTGGCCCTCAATTAGCTAGATGTAGATGC	ENSG00000123364
PH_hs_0022254	1.78e-05	9.1e-07	-5.66658	5.3454	-1.17122	PLCE1	AGCCCCGAGGACTTACATCACCTTCTCAGCTCTTGACCTCAGAAAGTATCCAAACCAAGG	ENSG00000138193
PH_hs_0032446	1.78e-05	9.15e-07	5.66504	5.34023	1.72728		GAAGGGTCTTGGCAAAGGCGGCGCTAAGCGCCACCGTAAAGTACTGCGCGACAATATCCA	ENSG00000197238,ENSG00000197914
PH_hs_0034005	1.78e-05	9.16e-07	-5.6647	5.33909	-1.27354		CTGGGGTAAGGGTGGGGGTTGAAAGTTGTTATCTTTAAATACATGTACAAATCGTTGTCA	ENSG00000006740
PH_hs_0023540	1.79e-05	9.19e-07	-5.66396	5.33659	-1.20796	ETS2	GGGGGTTTTCTTGCCTTGGTTGTCTGGCAAGGACTTTGTACATTTGGGAGTTTTTATGAG	ENSG00000157557
PH_hs_0010418	1.8e-05	9.24e-07	-5.66232	5.33108	-1.24296	MAST3	AGTCGTGGCAGAACGGAGCATCAGCCAGACCCTGTTGTGGGCGTTGTCATCAAGGGAGCT	ENSG00000099308
PH_hs_0013920	1.8e-05	9.25e-07	5.66195	5.32986	1.17282		AGGTGGTTCCCATTTACCTGCCCGAAGGTAATTCACCCTTACTGATACTGAGTACTGTTT
PH_hs_0025404	1.81e-05	9.32e-07	5.65963	5.32205	1.44158	CCNC	AACAGTGAAGGAGAGCAGGGTCCAAATGGAAGTCAGAACTCTAGCTACAGCCAATCTTAA	ENSG00000112237
PH_hs_0032279	1.82e-05	9.38e-07	-5.65802	5.31663	-1.92754	NDRG2	AGGGCATATGCATCCTCTGTCCTGATCTAGGTGTCTATAGCTGAGGGGTAAGAGGTTGTT	ENSG00000165795
PH_hs_0021053	1.82e-05	9.38e-07	-5.65775	5.31574	-1.90897		GTTTCTACAGGTCATATTCAGAGTTGACTGAGCACCATAAGTGTTCAGCCGACTTTGATT
PH_hs_0025443	1.82e-05	9.39e-07	-5.65743	5.31466	-1.13421		CGCCTTAGCCATGTGAAGGTGGATTGGTCGCCATCTGCACGCCAGGCGGCATCCTTTTCT	ENSG00000099991
PH_hs_0025218	1.83e-05	9.44e-07	5.65602	5.30993	1.00651	GTF2IRD1	TCAAGTACCCGGTCCAGGTCCCCTACAAGCGGATCAAGAGTAACCCCGGCTCCGTGATCA	ENSG00000006704
PH_hs_0028741	1.83e-05	9.46e-07	5.65526	5.30737	1.0631	GNG12	TTGCATCATCTTATAGTGGAATAGAGAAACAGCTCCTCGCCTCTTCCCAACAACGCAAAT	ENSG00000172380
PH_hs_0005023	1.84e-05	9.49e-07	5.65441	5.3045	1.43519	EPHA1	GGATCCCATATCGAACCGTCTCTGAGTGGCTCGAGTCCATACGCATGAAACGCTACATCC	ENSG00000146904
PH_hs_0037427	1.85e-05	9.54e-07	-5.65281	5.29914	-1.54959	CACNA1C	GAAAAGACTAAGACTAGGTAATTACACAGAGGCTTGAAATGTTACATCACCAGAGCCAAG	ENSG00000151067
PH_hs_0015039	1.86e-05	9.6e-07	5.65117	5.29362	1.90004		CTGCCACAATGTACTGCTCCATAAATTCCGCCTTATTTCCATGGTATTGTCTGTAAGTTT
PH_hs_0000732	1.86e-05	9.61e-07	-5.65077	5.2923	-1.66147	PLEKHQ1	GGTCAATGCCTTCGTTATCGTTATTGTACTGTCACTTTGTTCTTGAGGTAGTAGTCAAGG	ENSG00000169094
PH_hs_0005673	1.86e-05	9.62e-07	-5.65041	5.29108	-1.72851	KCNJ8	GGAAAGCTAAGTCTTGTCTCATTTAGGACTGGGTTCCCCACAGTGACAGTCACTTCCTTC	ENSG00000121361
PH_hs_0012955	1.86e-05	9.63e-07	-5.65029	5.29067	-1.06189	ARIH2	GTCAGGTGTGAATGCTGTATTGGCACAGGGAATAAATATCCTGGCGTCTGGAGCCTTCAC	ENSG00000177479
PH_hs_0006446	1.86e-05	9.64e-07	-5.64994	5.2895	-1.86453	HCST	CCTGCAGCTTGGACCTTTGACTTCTGACCCTCTCATCCTGGATGGTGTGTGGTGGCACAG	ENSG00000126264
PH_hs_0000470	1.86e-05	9.67e-07	5.64886	5.28589	1.18728	CCDC86	CTGTTGCATACAGGCACAATCCTAGGCACCGGCAAATACAGACAATAGACCAAAGTCCCT	ENSG00000110104
PH_hs_0003191	1.86e-05	9.68e-07	-5.64877	5.28559	-3.8168	C20orf85	AAGTGTGCCTTAGACATTCTCAAGTCATCAGCGTCACCCTTCCAGAATGTTCACGTCCAC	ENSG00000124237
PH_hs_0009235	1.86e-05	9.69e-07	5.64842	5.28441	1.45273	ALG3	CTCAGGACCTGAGTCTACCCTCAGGACCTGGGGTTGGTTGGACTCTGCCCTTCCAAATAA	ENSG00000214160
PH_hs_0009716	1.88e-05	9.77e-07	5.64592	5.27599	2.42563	CGREF1	GGCAGATTGCGTTAAGTGCTGTACCCTAAGGTGATATGCAGCTAATTAAATGGCAGATTT	ENSG00000138028
PH_hs_0020115	1.88e-05	9.8e-07	5.64524	5.27372	1.11068	SNORD22	CACTGTATAGATGACCACTTTCGTAAACTACTGACCTAGCTTGTTGCCAATTGTTGATTG	ENSG00000207487
PH_hs_0000583	1.89e-05	9.83e-07	-5.64429	5.27053	-1.63912	REPS2	TTAAGTCACCTTGTGCGAGAACCTCAACCGCACCTATCTTGGGAACCGGGTATACCCTTT	ENSG00000169891
PH_hs_0003453	1.9e-05	9.89e-07	-5.64236	5.26407	-1.19702	UACA	GCTGAACATTCTTTGTGCAACTCCATGGTCTTTCTGGGCCTTACTGTGCTGGTATAATTA	ENSG00000137831
PH_hs_0003504	1.91e-05	9.93e-07	-5.64126	5.26036	-3.83984	ITLN1	CCCAACCATGAGATCCCAAGGATGGAGAACAACTTACCCAGTAGCTAGAATGTTAATGGC	ENSG00000179914
PH_hs_0004081	1.92e-05	1e-06	-5.63815	5.24994	-1.78819	BIN3	TTTCAATGAAACGTCCACATAGTATTGTGCTGTAACTTAGGCGAGCAGAGGAAACCCCTT	ENSG00000147439
PH_hs_0000821	1.93e-05	1.01e-06	5.63675	5.24522	1.81889		TGCATTATTATAGACTGGGAGTTCTTAAATTGGAATCTGTGAATCTAAAGGGGCCAGAGG
PH_hs_0000532	1.93e-05	1.01e-06	5.63663	5.24483	0.976233	SMUG1	GGGACCAAGACAAAGCATGGGACATGAAATTAAGAGTGAACTTCTTATGGGAGGCTGCAG	ENSG00000123415
PH_hs_0032037	1.94e-05	1.01e-06	-5.6353	5.24038	-1.64465	GNGT2	CCTTCTCTTCATCACAGAATGAGTAAAGATCCCTGAACAAATGCATTGTGAACCCATTCC	ENSG00000167083
PH_hs_0007735	1.95e-05	1.02e-06	-5.6336	5.23465	-1.23262	C15orf26	TACATTAAGATTATTGAATTTGTGGTGGGAGTCTAGGGCTGAAGAAAAACAGCTCTGGAG	ENSG00000156206
PH_hs_0001708	1.96e-05	1.03e-06	-5.63159	5.22791	-1.30243	NOD1	ATGAGGGTGGGGGTGATACTACTAGATCACTTGTCCTCTTGCCAGCTCATTTGTTAATAA	ENSG00000106100
PH_hs_0016833	1.97e-05	1.03e-06	-5.62977	5.2218	-1.4441	ACADS	CTCAGCCCTTTGTAAAGTCTGATGAAGGCAGGGGTGGTGATTCATGCTGTGTGACTGACT	ENSG00000122971
PH_hs_0002434	1.98e-05	1.04e-06	-5.62865	5.21805	-1.16615		AGCACTGAGTTAGAGCTGGGTGGGGGCATGTCTGCCTTCACACGCTGCCTTATGGCTTCT	ENSG00000139210
PH_hs_0013202	1.98e-05	1.04e-06	-5.62836	5.21709	-1.50703	PPARGC1B	AGCAGAGCCTGCATTGATAACAGCCTTAACCCTCGAGGAATACCTCAATACCTCAGACAA	ENSG00000155846
PH_hs_0011764	1.98e-05	1.04e-06	-5.62829	5.21685	-1.51392	ADAMTSL2	ACCTCGGCCCCCGCCCCTGCAGTCAGCGTCAGTGCTCATCTACGTTAATAAAGTGGTCCT	ENSG00000197859
PH_hs_0030027	1.98e-05	1.04e-06	-5.62774	5.21498	-1.46446	JUNB	GCACCGTACTGTGGAAAAGAAACACGCACTTAGTCTCTAAAGAGTTTATTTTAAGACGTG	ENSG00000171223
PH_hs_0031856	1.98e-05	1.04e-06	-5.62767	5.21476	-0.868294	MLYCD	AAACAGAATGCGGCGATGGTTGCTTTAGCCGTTTCTCACCATGCAATGCAGAGGGACAAA	ENSG00000103150
PH_hs_0026460	1.98e-05	1.04e-06	-5.62743	5.21394	-0.989015		TTGCATCATACCCCAATTACTGCTGGCATCTTAGTTGAGAGTATAATCTGCTTGGTTGCC	ENSG00000206535
PH_hs_0014278	2e-05	1.05e-06	-5.62475	5.20495	-1.40329	PPM1F	GGATGACTGTCTTCCCTATTCTTAGGGACAAGTCCCAAGATGCCAGAAAGGCAGTCTCCC	ENSG00000100034
PH_hs_0004114	2.01e-05	1.06e-06	-5.62259	5.19771	-0.778032	CSDE1	CGGTTTTATCTTCCCCCTTGTCGTTTGAGGTTTTGATCTCTGGGTAAAGAGGCCGTTTAT	ENSG00000009307
PH_hs_0002211	2.01e-05	1.06e-06	5.6221	5.19607	1.04702	NET1	GGAGGAGTAAAAGCCCGATTATAATGGTGATCAATTCAAGTCAGTGTTGACTATTCTGTG	ENSG00000173848
PH_hs_0009283	2.02e-05	1.06e-06	-5.6215	5.19405	-2.08111	EDG1	TGGGGTTGTGGAATGATCGATCATCTATAGCAAATAGGCTATGTTGAGTACGTAGGCTGT	ENSG00000170989
PH_hs_0029216	2.02e-05	1.07e-06	5.6205	5.1907	0.849344	ZNF267	GAGTCACCTAGGGGTTCATAGAAAAAGGAAGTTTGCAGATGCAATAAATGTGAGGAAGTA	ENSG00000185947
PH_hs_0022474	2.02e-05	1.07e-06	5.62043	5.19049	0.995084	GTPBP10	GATACAATGTCTTCTACTGAGCCACCATCAAAGCATGCTGTTACTACTTCCAAAATGGAT	ENSG00000105793
PH_hs_0003879	2.05e-05	1.08e-06	-5.61643	5.17705	-1.75712	SH3TC1	GCTCATTTTCTGGCAAATGGAGGCACGAACGCAGGGGCCAAATAGCAATAAATGGGTTTT	ENSG00000125089
PH_hs_0010285	2.05e-05	1.08e-06	5.61634	5.17674	0.860652	DHX32	AGGACATTCTACAGCAAGTAGTGGATCACCTATCCCCTGTGTCAACAATGAATAAGGAAC	ENSG00000089876
PH_hs_0001641	2.06e-05	1.09e-06	-5.61504	5.1724	-1.54481	C1orf90	GAGGAACATTCAGGTTTCTGAGAGCTGAATTCCAAGAGTGCAAAACCCCAGCATCCTGTT	ENSG00000183615
PH_hs_0009328	2.06e-05	1.09e-06	5.615	5.17227	0.966218	TFCP2	TCTGTGTTGGCCCAAGCTCTTGTGGTACACACAGATTACTGCCCAATATGCAGTTCTGCA	ENSG00000135457
PH_hs_0009376	2.07e-05	1.09e-06	-5.61333	5.16666	-1.90963	FOXF1	TTTCCCTAATAATCAAAACACCGCGTAGGCTCCTCCGTTTATCAGTATTAATGGTGTAAC	ENSG00000103241
PH_hs_0024732	2.08e-05	1.1e-06	5.61179	5.1615	1.43805	STEAP2	CTTCCTATTGACTCTACTTCTTTAAAAGCGGCTGCCCATTACATTCCTCAGCTGTCCTTG	ENSG00000157214
PH_hs_0015851	2.08e-05	1.1e-06	5.61149	5.16048	1.57327	SUHW3	CAGACCATTAGACATTATTACATGCTCTGTCTTGGGCCTATCATTAACATTAGCTTAGGG	ENSG00000056277
PH_hs_0025294	2.08e-05	1.1e-06	5.61102	5.1589	3.57117	EEF1A2	TTGCCAGAGGCCCTCGGTCAGCGACTGGATGCTCGCCATCAAGGTCCAGTGGAAGTTCTT	ENSG00000101210
PH_hs_0011491	2.08e-05	1.1e-06	5.61035	5.15665	1.77919	CDH1	AGTCTCAACATGTGTTTCTGACACAAGATCCGTGGTTTGTACTCAAAGCCCAGAATCCCC	ENSG00000039068
PH_hs_0033196	2.08e-05	1.1e-06	-5.61015	5.15597	-3.22896	MSLN	CCCAAGGCCCGCCTTGCTTTCCAGAACATGAACGGGTCCGAATACTTCGTGAAGATCCAG	ENSG00000102854
PH_hs_0006702	2.08e-05	1.11e-06	5.60949	5.15379	2.48762	HIST1H2AB	TTTATTCAGTGGATTGTTAGTTCTTCTGCTGTTAGGAAGCCACTATGTCTGGACGTGGAA	ENSG00000168274
PH_hs_0005586	2.08e-05	1.11e-06	-5.60948	5.15375	-1.33796	SGCA	TGACTTCATCCTCCCTTCTCTGTCCACACCACGAGTGGCACATCCCACCTGCTGATTCCA	ENSG00000108823
PH_hs_0011255	2.09e-05	1.11e-06	-5.60882	5.15154	-1.25115	NICN1	TGCTTCGGAAAGCGTGACGAAGCAGTAGTCCTCAGTGTGTGTGTAAGTGAAGAGGACCTT	ENSG00000145029
PH_hs_0004622	2.11e-05	1.12e-06	-5.60571	5.14109	-1.20765		TTCTGGTATTTAGGCTGTGAATGTACCTTGAAGGGGAGAGTTCATGGAGAGAGCATGTGT	ENSG00000204390,ENSG00000206383,ENSG00000206274
PH_hs_0018241	2.11e-05	1.12e-06	-5.60567	5.14095	-2.50749	C1orf92	GATGGTAGGGATCAGCAATAGTGCATTGGTGGACAAGACAGACAAGACGCAGACAATGAA	ENSG00000160838
PH_hs_0022674	2.13e-05	1.13e-06	-5.60255	5.1305	-1.33799	SARM1	GGCACAGAGGGGCTACTAAACAAATGGCTGCTATTAAATCCACATTAAAAGTACATGTGA	ENSG00000004139
PH_hs_0012952	2.13e-05	1.13e-06	-5.6025	5.13034	-1.44093	FAM26B	CACCAGTGGGCTCCTTTATGGTACTCTATGCAGTTAACATGTATCTAGCTGCATAGGGAC	ENSG00000138172
PH_hs_0010043	2.13e-05	1.13e-06	-5.60235	5.12985	-1.39127		TTTCCTGGTCCAATAGTGCACTAAATGCCCGAGTTCTGTATTTATTCTATTTGGATAGCC
PH_hs_0005883	2.13e-05	1.14e-06	5.60219	5.12929	2.46116		CAGGGTTACAGATAGATATATCGCTAGCTGTAGAGCACAGGGTGAATTGGGATGTCCATG
PH_hs_0009640	2.13e-05	1.14e-06	-5.60147	5.12687	-1.1322		CATTTACCATCCCTTGCTAGAAACTTCTTAGGCTCACCCTTCACTGCATTTCCAACATTA
PH_hs_0030972	2.13e-05	1.14e-06	5.60142	5.12671	1.0238	NME4	AGCACAAGATTGGACCAATCCTTTTTGCACCAAAGTGCCGGACAACCTTTGTGGTGGGGG	ENSG00000103200
PH_hs_0005123	2.14e-05	1.15e-06	-5.59959	5.12057	-1.65836	PDZD4	CTCCTCAGGATTTGCACGTGTGAACTAGGCTGCCTGTGGGGTGCCCCTTAGGCTTGGAGA	ENSG00000067840
PH_hs_0005616	2.15e-05	1.15e-06	5.59802	5.11531	1.45473	CEP72	GACCTGTAGCTTGGTTTTCTAAAGCACCTCGTAAAATGATATGATTACTCCAAGCCCTCT	ENSG00000112877
PH_hs_0024540	2.17e-05	1.16e-06	-5.59584	5.10802	-2.02759	FRY	CTGTATCTAAAAGGAGCTGCTATGAAGTACCTTTCTTATGTTGCTAGGCTACTGTTTCTG	ENSG00000073910
PH_hs_0013540	2.18e-05	1.16e-06	-5.59477	5.10442	-1.90668		TGGATGGGAGAAGATCCATCACCACATTGTTTGAGAAGCCTGGCTCTAGAAAAATGTACC	ENSG00000131370
PH_hs_0004614	2.19e-05	1.17e-06	5.5932	5.09917	1.18973	RPIA	ATAGTACCTAGTTACATCTTAAGATCAGGTTTATAAAACTGTGGAGTGGAGCGGTATGGT	ENSG00000153574
PH_hs_0022569	2.19e-05	1.17e-06	-5.59266	5.09737	-2.08823	CDKL2	GGAGTAAGGTTGCCTGAAATCAAGGAAAGAGAACCTCTTGAAAGACGCTATCCTAAGCTC	ENSG00000138769
PH_hs_0010746	2.21e-05	1.18e-06	-5.59018	5.08903	-1.18126	GNGT2	CCTGTCCCTCCATATCATGTCCTACCCTATGGTCCTGTTCCTAGTCATTTAGATCACCCC	ENSG00000167083
PH_hs_0026034	2.22e-05	1.19e-06	-5.58795	5.08158	-1.2218	FBLN1	GGGATTTCTCGGCACTCTGCATCATCCATCTTTTCTTATAGGTGGGAAAATAAACAACTT	ENSG00000077942
PH_hs_0003215	2.24e-05	1.2e-06	-5.5858	5.07438	-2.53529	RAB17	GGAAGATTCTGAGACATTTCGCCTGAGATATAAGTTGTACTGCGTATGCAGTTTTTCCTC	ENSG00000124839
PH_hs_0037719	2.24e-05	1.2e-06	-5.58534	5.07282	-1.43903		TCCAAACCAGTGTTGGGTTTCTCCACTTCTACTGGCTTTGTTTGATCTTATTGTCCTTGA	ENSG00000120306
PH_hs_0032700	2.24e-05	1.21e-06	5.58478	5.07093	0.759118	SHFM1	GTTGAAGTAACCTAAACTTGACCTGCTTAATACATTCTAGGGCAGAGAACCCAGGATGGG	ENSG00000127922
PH_hs_0009255	2.24e-05	1.21e-06	5.58457	5.07025	1.21604	CHTF18	TGTACAGCACCCGTGAAAAGCAACAGCTGGCCAGCCTGGTGGGCACGATGCTCGCTTACA	ENSG00000127586
PH_hs_0006633	2.24e-05	1.21e-06	5.58456	5.07021	1.77949		TCTCCCGAAGTGCATAGGCAAGGAGCTTCAACGGAATTCAATGTCAACCTGGTCATCTTA
PH_hs_0005801	2.25e-05	1.21e-06	5.58374	5.06745	3.96256	KLK8	GATCATAGGCAGCAAGGGCTGATTCTAGGATAAGCACTAGATCTCCCTTAATAAACTCAC	ENSG00000129455
PH_hs_0011869	2.25e-05	1.21e-06	-5.58357	5.06688	-1.61955		GGAGAGAAACTCCCTGTTGCACTTTGTAGCCCTCAGTATGATTAAAGTGTTTACCATGTA
PH_hs_0012256	2.25e-05	1.21e-06	5.58311	5.06536	2.62373		TTATTCCAACACAAGCTTGCGTGAACAGATAATCATCACTACGAGTATATTGTGTGCCTG
PH_hs_0038219	2.26e-05	1.22e-06	-5.58198	5.06156	-1.44078		GCAAGTATATGCTTTGGTAAGGTCATTAGCGGTCAACATGGTTCCCAAGTTTAGTGAATA
PH_hs_0018313	2.26e-05	1.22e-06	5.58129	5.05925	1.82996		CTTCTCGACACAGCACCCTAGGCGGCTTCTTCCTGTCAGTCGGAGGTGGCATGCAAGATG	ENSG00000154545,ENSG00000187243
PH_hs_0016738	2.27e-05	1.23e-06	5.57969	5.05388	1.33393	TMEM79	AACCTTCCTGAGGATCTGGATTCAGGACCCTCCATGACTGGCCTATTTACTGTTTACAGC	ENSG00000163472
PH_hs_0037464	2.27e-05	1.23e-06	5.57908	5.05186	1.32615	SLC38A1	CTTGAATCTTGGTCGTTGGTATGTAATCCACTCTCTAGAGTCCAGTGTACTTTAGACTTC	ENSG00000111371
PH_hs_0034923	2.29e-05	1.24e-06	5.57615	5.04204	1.88103		TGAGCTAGCCAATTCCATAGTGCTCCCTTTTGATTGTCGAGATTATGCTGTAGTTTTAAG	ENSG00000086205,ENSG00000134612
PH_hs_0002940	2.32e-05	1.25e-06	-5.57329	5.03245	-3.12756	SCNN1B	AGATGGAAGGGCATCAGGTGTAGGGACCCTGCCAAGTGGCACCTGATTTACTCTAGAAAA	ENSG00000168447
PH_hs_0029021	2.32e-05	1.26e-06	5.57246	5.02967	1.50396		AAAACTATGGGGGCAAATGGCCCTTTTGGCTGTCCCCTCGCCAGGTAATGGTAGTTCCAG
PH_hs_0011421	2.33e-05	1.26e-06	5.57169	5.02709	1.8254	GSG2	TAACAACCGCTGGGGTGAATATCACCCTTATAGTAATGTGCTCTGGTTACATTACCTGAC	ENSG00000177602
PH_hs_0005896	2.33e-05	1.26e-06	5.57153	5.02657	1.1519	JRKL	TTGTAATGTTACATGTGATGATATGAGCTCCCACCTTATATGGGGGAACATCTTGGGAAT	ENSG00000183340
PH_hs_0003032	2.33e-05	1.26e-06	-5.5712	5.02547	-1.28154	AP1S2	GCCACGTGAGCACTGTCTTATCACATCGCCAATTAGTTGTAATAAACGTTCAACGTACAA	ENSG00000182287
PH_hs_0004867	2.34e-05	1.27e-06	-5.56938	5.01937	-1.80121		AAATAGCCTTCCCATTATTGTTAGAGGATGGTGCCATCATGATGCTAAATGCCTATCTGA
PH_hs_0012481	2.36e-05	1.28e-06	-5.56699	5.01137	-1.37734		GCCTCTAGGCAGCTAAAGTTTTGGCATGGTCGTTGACCACCCTAACTGTGAGCATTCAAG
PH_hs_0029040	2.36e-05	1.28e-06	5.56689	5.01102	0.815222	C10orf78	CAGGTGATCCACCGCCTAGGCCTCCCAAAACCATTAGGGCTCAGAGGAAGGTATCCCGAT	ENSG00000156384
PH_hs_0001366	2.37e-05	1.29e-06	5.56522	5.00543	1.11931	LYCAT	CTGAGGTAGTGGTTGCCTTAGAGCTGTTATTTATGCTGTAGAAAACGAAAATGGTTTTGC	ENSG00000172954
PH_hs_0029469	2.38e-05	1.3e-06	5.56352	4.99974	1.92828		CCGAGCTGCTGATTCGCAAACTGCCATTCCAGCGTCTAGTCCGTGAGATCGCGCAGGACT	ENSG00000112727,ENSG00000197409
PH_hs_0029300	2.38e-05	1.3e-06	-5.56306	4.99821	-2.25422	ZMYND10	CTACTGCCTCACAAGTTTTGCCAAGGGACGGCTACTCAAGCTTCGGGCCTTCCTCACAGA	ENSG00000004838
PH_hs_0040930	2.39e-05	1.3e-06	-5.56202	4.9947	-2.75776	CPM	TCCACTATGAGAGTTACCCTGTATTAGACCGTTACCTATAAGAATTAAGGGGTAAAGCAC	ENSG00000135678
PH_hs_0038459	2.41e-05	1.32e-06	-5.55905	4.98476	-1.23611		TGAGCTGATGTTTGCAAGTCAGGTCCAAAGGCCATCTGCTGCTACACTGGTTGGTGGAGG	ENSG00000136805
PH_hs_0014721	2.42e-05	1.32e-06	-5.55797	4.98117	-2.70629	UPK3B	CCTCTCCAAGCATCTGTAAGTTGCACTCAGGAGGGTTTAGGGGAGGGCCATGGGCAGGCT	ENSG00000135180
PH_hs_0008494	2.42e-05	1.32e-06	-5.55758	4.97986	-1.38793	TBX4	GAGGTCTGAGGGATGACGTTCGGAAAGGGTCATGGGCTAAATGTCACCTGAGGGGTATTT	ENSG00000121075
PH_hs_0030021	2.43e-05	1.33e-06	-5.55682	4.97732	-0.800342	HTATIP	CCATGCTCAAGCGGCTCCTGCGGATCGACTCCAAGTGTCTGCACTTCACTCCCAAGGACT	ENSG00000172977
PH_hs_0005532	2.43e-05	1.33e-06	-5.55608	4.97483	-1.71064	ACSBG2	GTATATCTTTCTAAGGACCTTCAAGTCATGACTCCAGGGAAGCCTATTGGGAAGTCTACT	ENSG00000130377
PH_hs_0002473	2.44e-05	1.33e-06	-5.55571	4.97358	-0.931088	KIAA1166	GCCAGGTTTCCTGGTAAGGTCACTCGAAGATAAGGGATGGGGATGGGGGCTGACTGACAA	ENSG00000126970
PH_hs_0001871	2.5e-05	1.37e-06	-5.54808	4.94805	-0.94868	AGTPBP1	TGACTCTGAATTATCAAGAACATACCTACCTTGAGCCCGCTGCCATCTCTTGTTAACTGC	ENSG00000135049
PH_hs_0004954	2.5e-05	1.37e-06	5.54774	4.9469	0.928596	HDAC1	GCCAAGTGCCTGCTTAGTAGCTTTGGAAAGGTGCCCTTATTGAACATTCTAGAAGGGGTG	ENSG00000116478
PH_hs_0030708	2.5e-05	1.37e-06	-5.54705	4.94459	-2.49493	SSTR1	GTGTCTGTGTTTAATATTACCAACTACATTGGAAGCCTGAGCAGGGCGAGGACCAATAAT	ENSG00000139874
PH_hs_0030053	2.55e-05	1.4e-06	5.54207	4.92795	0.766394		GTGACTGAGGCTACAGCTTCTATCACATGCCGAACTTTCTTGTGACAAATTGTCTGGATT	ENSG00000115539,ENSG00000213089
PH_hs_0026486	2.56e-05	1.41e-06	-5.53983	4.92043	-1.0331	RNF10	TTGGTAAGGAAAGCTGTAACTCACGAAGCCCTGAGACCTGCTACCCCTAAGATCGAGCTT	ENSG00000022840
PH_hs_0015567	2.57e-05	1.41e-06	5.53908	4.91792	1.27495	ZNF146	TAGCGGTTCTACTTATGAGTATGAATGCTCAGGAAATACGCACTAGGATATTTACTGTGG	ENSG00000167635
PH_hs_0024165	2.58e-05	1.42e-06	5.53777	4.91355	0.693338	LRRC59	AGACAATATAGAAGTCCGCATAGTCATCATAATCCCGTTCCTTGGCCGGTTGAGGCAGCT	ENSG00000108829
PH_hs_0002224	2.58e-05	1.42e-06	5.5369	4.91064	1.68792	RNASEH2A	CTCCCTGTCACATGATACAGCCACTGGGCTTATACAGTATGCATTGGACCAGGGCGTGAA	ENSG00000104889
PH_hs_0002269	2.59e-05	1.43e-06	-5.53584	4.9071	-1.56127	ATP6V0A2	ATATCTAAGAAGGCTAGGTAGGTTCTTAGGGTTAGCCTGAGTCATCTAGGGGCTCAACTC	ENSG00000185344
PH_hs_0028182	2.67e-05	1.47e-06	-5.52673	4.87662	-1.43507	HVCN1	AGCTGCATCAGCCAGCTTCTAGGTGGCTCCATTGTTTTCTGCCACCTGACAACATTTTTC	ENSG00000122986
PH_hs_0020097	2.67e-05	1.47e-06	5.52671	4.87655	0.860883	CDK2AP1	ACCCCCGAACACTTTCATACTAAGACTGTAAGTAGATCTCAGTTCTGCGTTTATTGTAAG	ENSG00000111328
PH_hs_0031932	2.69e-05	1.48e-06	5.52494	4.87063	1.19302	KPNA1	AAGGGTAACCAGAACGGCCCACTCTCTTTTACGGAAAAATCCCTAGGCTTTGGAGATCCG	ENSG00000114030
PH_hs_0000987	2.7e-05	1.49e-06	-5.52295	4.86398	-1.3497		TTGCTACGAATATTGTTGTAGTACAGAAAACCCACTTTGCCCGTTAGTGTGTGGATAGTA	ENSG00000173517
PH_hs_0005171	2.71e-05	1.49e-06	5.52245	4.86231	1.07033	SDCCAG3	GCAGGTTAGAATTCAGGAATTTCAAGTATGTGCCCGGGTCTGTCAGGTCCCAGTTGCCTT	ENSG00000165689
PH_hs_0005040	2.71e-05	1.5e-06	5.52173	4.85989	0.798578	ATIC	TGTGATTGAGGCCTGCGACGAACTGGGAATCATCCTCGCTCATACGAACCTTCGGCTCTT	ENSG00000138363
PH_hs_0005680	2.71e-05	1.5e-06	5.52132	4.85853	1.12258	SIP1	CACTATGTGAAGGGTTCACATCTTAACCTGTGCAATTCAGATTGATACTCAGAATATGGG	ENSG00000092208
PH_hs_0017131	2.72e-05	1.5e-06	-5.52074	4.85657	-1.62395	XKR6	AAGAATATTTCTGTTCTAGGGCATCGTTTCAATCGCATCGTATCTCTACTTGGGCACAAA	ENSG00000171044
PH_hs_0032299	2.73e-05	1.51e-06	5.51975	4.85328	1.63316		CAATGGATGTTGTCTACGCGCTCAAGCGCCAGGGACGCACTCTGTACGGCTTTGGTGGCT	ENSG00000198327
PH_hs_0012656	2.73e-05	1.51e-06	5.51948	4.85237	1.55182	MAST1	GACCATAGCCAAGGGGGTCATCGGCCCCGCGCTGTACAGCCTCCGTATACATATGTACAC	ENSG00000105613
PH_hs_0007291	2.73e-05	1.51e-06	-5.51911	4.85114	-2.29365	MMRN2	AAAGCACTAGAGGGCAATGGGATTAAACCAACCTGCTTGGTCTCTATTAGTCAGTAATGA	ENSG00000173269
PH_hs_0032943	2.73e-05	1.51e-06	-5.51898	4.85071	-1.40542	TBC1D1	AGATTGCCATACTTAGACTCACTGTGAGTCTCCCCGGCCATTTCACGAGGAGACCACAGT	ENSG00000065882
PH_hs_0025966	2.73e-05	1.51e-06	-5.5181	4.84777	-1.11739	CTDSP1	CTGATCCCCTGCTGGCTGGGGGCAGCTCCCAGGATATCCTGCCTTCCAACTGTTTCTGAA	ENSG00000144579
PH_hs_0027362	2.74e-05	1.52e-06	5.51771	4.84645	0.984544	BRCC3	TATGAGGTTAAGCACATGAGTCTTTACCTGTGCTGAAGTTGTATGGACCTACATACACAC	ENSG00000185515
PH_hs_0024947	2.74e-05	1.52e-06	-5.51754	4.8459	-0.917318	C5orf5	GACAGTATTGTGTGTCATAGTTGAGCAGTAGCTGGTAGAATTAGGCAGTTGGTGATAGTT	ENSG00000031003
PH_hs_0000084	2.74e-05	1.52e-06	-5.5171	4.84443	-1.39994	IER2	GCTGGTTAATGTCCCGCGTCTCTGCACCTTCGGGTGGGAGCGGGGACTGATCTACTTTCA	ENSG00000160888
PH_hs_0006556	2.76e-05	1.53e-06	5.51519	4.83804	2.97293	MB	TGGCTGTAACCCCAAATCCAAGCCATTAACTACACCTGACAGTAGCAATTGTCTGATTAA	ENSG00000198125
PH_hs_0009143	2.76e-05	1.54e-06	5.51393	4.83382	2.36548	MMP9	TGGCGCGTGAGTTCCCGGAGTGAGTTGAACCAGGTGGACCAAGTGGGCTACGTGACCTAT	ENSG00000100985
PH_hs_0018807	2.76e-05	1.54e-06	5.5139	4.83371	1.29978	LASS6	CTGAGTTCGCTTTAAAGAGCTTTTCAAAGAGAGCTTTATAGACACCCACAATTGTCCCCA	ENSG00000172292
PH_hs_0033922	2.78e-05	1.55e-06	5.51201	4.8274	1.60653		TCGAGTCCTACAATGCTACCCTCTCCGTCCATCAGTTGGTAGAGAACACTGATGAGACCT	ENSG00000196230,ENSG00000183311,ENSG00000137379
PH_hs_0004133	2.78e-05	1.55e-06	-5.51171	4.82639	-1.23768	DOK2	AGGCCGTCGCTGCGTCTCTGGAGAGGGCAACTTTGAGTTCGAAACCCGGCAAGGCAATGA	ENSG00000147443
PH_hs_0023451	2.79e-05	1.55e-06	-5.51107	4.82427	-0.988633		TGCTGTCTGTATCCCTTGGAGTAAGAAGGTAGTGGCATGGGTGGAGTGTGTGTTCTTTCT	ENSG00000198668
PH_hs_0000919	2.79e-05	1.56e-06	-5.51026	4.82156	-2.00724	DUSP26	AGGGATACGGCAAGCATGAATGCAATGGTGTAGAGTTGTGTGAAACCCCTAGCATAGAGA	ENSG00000133878
PH_hs_0018142	2.81e-05	1.57e-06	5.50819	4.81463	1.55654	SPATA2L	ATATGGAAGGCTCCAAGGGCAGCAGGCCTAAGCCGGCCAGCAGGAGCCTTTCCACATTTC	ENSG00000158792
PH_hs_0012585	2.82e-05	1.57e-06	5.50694	4.81047	1.98353		AAGGCTCCACACTGCTTTCTGGTAGCATTGGCCTGGGCGCCCAGGCACTCCTTTAGAACC	ENSG00000213992
PH_hs_0000262	2.84e-05	1.59e-06	5.50471	4.80299	1.43233	CCNF	GGTGCTATGTGTGTTCATGTCCGCGGCAGCTGTCTTTTTGCTACTATAAGGGAATTCTGG	ENSG00000162063
PH_hs_0033433	2.85e-05	1.59e-06	-5.5039	4.80031	-1.06746	NR1H3	GAGACATCTCGGAGGTACAACCCTGGGAGTGAGAGTATCACCTTCCTCAAGGATTTCAGT	ENSG00000025434
PH_hs_0026523	2.86e-05	1.6e-06	-5.50215	4.79444	-1.68814	LAT	GCTGGCTGTGACAATGGTTTCACCATCCTTAGACCAAGGGATGGGACCTGATGACCTGGG	ENSG00000213658
PH_hs_0024162	2.87e-05	1.6e-06	5.50146	4.79213	1.30826	INTS8	GAGAGACCGCCATCCGACCTTATAAGTAGAGTACGAGGCTATCTGGAAATGAGGCTTCCT	ENSG00000164941
PH_hs_0029201	2.87e-05	1.61e-06	5.50064	4.78941	1.5767		GCATCTCTTCTAAGGCCATGGGAATCATGAACTCCTTCGTCAACGACATCTTCGAGCGCA	ENSG00000197903,ENSG00000197597,ENSG00000197846,ENSG00000196890,ENSG00000185130,ENSG00000196374,ENSG00000184678,ENSG00000196226,ENSG00000197697,ENSG00000181201,ENSG00000196331,ENSG00000203851,ENSG00000158373,ENSG00000203814
PH_hs_0010860	2.87e-05	1.61e-06	-5.50045	4.78878	-1.34078	C1orf102	GAGCACCAGCAAAGGGGACGATTTGCTCGCCATGATGGATGAGTTATAGCTGTTCTGACC	ENSG00000116885
PH_hs_0019282	2.88e-05	1.61e-06	5.49971	4.78631	1.20915	CCDC91	CTCCTGTGCACAGAAACAGTTAAGTGCTTTAATAGCTACGGAACCAGTTGACATTGAATA	ENSG00000123106
PH_hs_0004259	2.88e-05	1.61e-06	-5.49957	4.78584	-2.19075	PTPRN2	ATGAACCACGTGTTTTGACATCATGTAAACCTAAGCACGTAGAGATGATTCGGATTTGAC	ENSG00000155093
PH_hs_0039832	2.88e-05	1.62e-06	-5.49917	4.7845	-1.01813		TTTCTAAGCGAGAGGCTCCGAGCCTTCCAACCTCTGACTGGCTGGTCCTGTGAGACCCCT	ENSG00000183479,ENSG00000213397
PH_hs_0005583	2.89e-05	1.62e-06	-5.49824	4.78141	-1.45072	AR	GCCACACAAACGTTTACTTATCTTATGCCACGGGAAGTTTAGAGAGCTAAGATTATCTGG	ENSG00000169083
PH_hs_0014417	2.89e-05	1.62e-06	5.49815	4.78108	0.890393	FTSJ2	CAAAAGTTCCCGGAACAATTAGGGAAGACGTATGGTCTGAATTTATCCAGGCAGTGGGTC	ENSG00000122687
PH_hs_0026489	2.89e-05	1.62e-06	-5.49754	4.77906	-1.29761		TCTTAATGCTGCAGGAAGTAGTTAGGAGAAAACGACTGTGTAAGTCAGAGCTAAAACTGG
PH_hs_0009803	2.9e-05	1.63e-06	-5.49607	4.77415	-2.16884		CAACTTGGTGTAGAGTTACAGTCTACTCTTTTAGGGAGAATGCTGTTTGTTCACATCATG
PH_hs_0024065	2.9e-05	1.63e-06	-5.49601	4.77394	-1.65954	HSPA12B	AGTTTGGCGACACCGAAATTAAGGTCACCGCCGTCGACGTCAGCACCAATCGCTCCGTGC	ENSG00000132622
PH_hs_0033929	2.91e-05	1.64e-06	-5.49534	4.7717	-1.76311	MCOLN2	TGACATGTGGAAGTGACCTGTAGCAGCGGTCACTCATTTTAACAATTGAACTCTGCTGGG	ENSG00000153898
PH_hs_0011506	2.95e-05	1.66e-06	-5.49153	4.75896	-1.30409	MAP3K6	AAACCAACCACAGGCACCCAAGCACTACCAGACAAAGCGTATTAAACAGAACACTTTTGA	ENSG00000142733
PH_hs_0023896	2.95e-05	1.66e-06	5.49075	4.75636	1.39854	DLEU1	TTCATGCCAAGTATCTTTCCAGCATGTTTCTCCCATTTAGAATATCTAGCATGTAAGGCC	ENSG00000176124
PH_hs_0037071	2.98e-05	1.68e-06	5.48831	4.74822	2.60177		CTACTGAAGGTATGCTATTATTCCTCGAGTATTTATGCAAGCTGTCTGCATGATATCCTG
PH_hs_0003905	2.98e-05	1.68e-06	5.48811	4.74756	1.29788	BOLA3	TCAAAGAGATGCATGGATTGCGGATATTTACCTCTGTCCCCAAACGCTGACCACGCCCTG	ENSG00000163170
PH_hs_0004286	2.98e-05	1.68e-06	-5.48764	4.74599	-0.942659	PPP2R5B	GGGGGTTCACAGTAATCATGGTCTACTCCTCTTTCCGTGGCTGGGGGTAGACTTAATAAA	ENSG00000068971
PH_hs_0024577	2.99e-05	1.69e-06	5.4867	4.74285	0.945843	CBX8	GGTCACGGACGTGACCTCAAACTTTTTGACCGTCACCATTAAGGAAAGTAACACGGACCA	ENSG00000141570
PH_hs_0005078	3.02e-05	1.71e-06	5.48318	4.7311	1.2038	LIN7C	GCAGCTATTAGTGTGGGACTGTGACTGAGGTCTTAAAGACTGAAAGAGTTGGGGTTCATT	ENSG00000148943
PH_hs_0005355	3.02e-05	1.71e-06	-5.48269	4.72943	-0.872138	MOBKL2C	CTGGGGTTGTTTCCTGAGCCAAGCATCCAATATCATGCCCCACTCAATGGCCTAGAAGCT	ENSG00000142961
PH_hs_0012869	3.06e-05	1.73e-06	-5.47943	4.71858	-1.94499	SLC15A3	ATTCAGGCCGTCACGGCTCTCCTATTTGTCTGGATCGCTGGACGCTATGAGAGGGCGTCC	ENSG00000110446
PH_hs_0025342	3.07e-05	1.74e-06	-5.47829	4.71475	-1.25106	TAPT1	CAGATGCTGTTGGGAGTTCGGGATTATGTTCATTTCTTCTGTTTTAATGGCATTCAGTAC	ENSG00000169762
PH_hs_0025086	3.07e-05	1.74e-06	-5.47789	4.71344	-1.55271	LEPREL2	GCTGTGACGACTATGCAGAGGGCCGAGTTTGCAAAGTTCGCTTTGATGCTAACGGAGCCA	ENSG00000110811
PH_hs_0005096	3.08e-05	1.75e-06	5.47653	4.7089	1.88209	PFN2	GTGAGATGGATTTTAACTGACCTATTAAGGGTTTCTTTCGAATGGCACTACTTTAGGGAC	ENSG00000070087
PH_hs_0000322	3.08e-05	1.75e-06	5.4764	4.70843	0.931617	PHKA1	GCTTCTGGGAGCCTTTTGACAGCTGGTCCCTGCCTCGGTTGATTGTGCATGGAACTAAAA	ENSG00000067177
PH_hs_0026534	3.09e-05	1.75e-06	5.47522	4.70452	1.04372	DLG5	CAGTCCTCAATGCTGTCCTTTGTTTTACAGGTACAAGTTTTCTAGCTCAGACAAACTATG	ENSG00000151208
PH_hs_0030307	3.1e-05	1.76e-06	-5.47431	4.70146	-2.1578	OLR1	AACCCTTCACAACAGTTCTTGTTAGAATCATGGGATGTGTGGCCCAGAGGTAAGAATAGA	ENSG00000173391
PH_hs_0024499	3.1e-05	1.76e-06	-5.47403	4.70054	-1.21893	IFT140	GTGCCCGGCAGCTCCACTAGATTTTTGGATTCATTCCTTTGAAGGGAGTCGGGTTCACCC	ENSG00000187535
PH_hs_0035560	3.11e-05	1.77e-06	-5.47274	4.69623	-1.37894	AGPAT4	TGGGAGTTCGATGGATGATTGGTGTGACGGAAATTGACAAGGGCTCTGCCTACGGCAACT	ENSG00000026652
PH_hs_0032370	3.12e-05	1.78e-06	-5.47155	4.69225	-1.89389	CD22	TCTCCTTTGGAAGTGAGGCATTGCACAGGGAGACGTACGTATCAGCGGCCCCTTGACTCT	ENSG00000012124
PH_hs_0004684	3.12e-05	1.78e-06	5.47149	4.69208	0.987818	METAP1	ATTTCATACCACTGACACATTATACTTGTAAGAGAACATCTTTCCCAGAGTGCCTCAGAC	ENSG00000164024
PH_hs_0023201	3.14e-05	1.79e-06	-5.4699	4.68675	-1.51636	DAPK1	GAAGACCCCTGACTCATCATTTGTGGCAGTCCCTTATAATTGGTGCATAGCAGATGGTTT	ENSG00000196730
PH_hs_0028789	3.14e-05	1.79e-06	-5.46969	4.68604	-1.24596	SEC31B	CAGCCTATGGGGAACTGCCCTTGACTCCACCTATGTTGGAGCCTTAGCCCAAGGCCATTC	ENSG00000075826
PH_hs_0023061	3.15e-05	1.8e-06	-5.46817	4.68099	-1.61331	HECW2	AAATTGGGGGTCATAAAAGCATTGGATTGACATATGGTTTGCCAGCCTATGGGTTTACAG	ENSG00000138411
PH_hs_0001880	3.19e-05	1.82e-06	5.46481	4.66978	1.25308	TUBG1	TGCCTGACTGACCACCCCCTCAGAGCACAGATCAGGGACCTCACGCATCTCTTTCTCATA	ENSG00000131462
PH_hs_0031669	3.19e-05	1.82e-06	-5.46412	4.66748	-1.27085		TGTACTCGGCGATCTTCATGCGCTTCGCCTACCGCGTACAGCCTCGAAACCTGCTGCTGA
PH_hs_0004117	3.21e-05	1.83e-06	-5.46223	4.66115	-1.83965	CRIP2	TCGCAAGCGCTCGCCACCCTCACGTGGCTCACCTGCTGTTGAGCCTTGTGCTGTCAATAA	ENSG00000182809
PH_hs_0023598	3.21e-05	1.83e-06	-5.462	4.66038	-1.12013		TTTCCTATCAAAAGCAGCTCTTGATTGGACTTAGAATCTGTGTTGGTGGATCAAAGGAGA	ENSG00000103544
PH_hs_0018031	3.22e-05	1.84e-06	-5.46087	4.65662	-1.0659	HNRPDL	AGTAAGTTCATTTTTAAGTTGTGTTGTCAGTAGGTGCGGTGTCTAGGGTAGTGAATCCTG	ENSG00000152795
PH_hs_0009338	3.23e-05	1.85e-06	5.46023	4.6545	1.08792	GNB5	CTGAGGACTGGTGACTGGTCTGTGATAGAAGCAAATTCCAATTCCAAATGTAATTAGACA	ENSG00000069966
PH_hs_0000421	3.23e-05	1.85e-06	5.46001	4.65374	1.2541	LPGAT1	ATTTTGCGCCAATCCCCAACAATTAGGAACTGGACCCTGGGAATAAGCTGAGGGTGCTGA	ENSG00000123684
PH_hs_0022401	3.23e-05	1.85e-06	5.4596	4.65238	1.14302	ZNF74	GAGCTGGCAGGAATTTCTCCCTGGGGAGCAAACCTCGAAACTAACATGATGTGCTTTGGT	ENSG00000185252
PH_hs_0020122	3.23e-05	1.85e-06	-5.45928	4.65131	-1.60761	HEG1	AAGGCTCCTCACAGTATCCTTGAGAGGTGGGCATGGAAGTGCCCATTTCTCAGGTACAGA	ENSG00000173706
PH_hs_0037455	3.23e-05	1.85e-06	5.45916	4.65092	1.69455		TCAGAGGACGTCAAAGGCAGATACTGGTGATTGTAAGGCTAAGGGATTAGAGCTGAAATT
PH_hs_0038008	3.25e-05	1.86e-06	-5.45751	4.64542	-1.45652		AGAATGTGAGCTCCAGGCTGCAAAGTCCAAAAGGGAGAAGGTAATCTACACGCGCTTTAT	ENSG00000214100
PH_hs_0004851	3.25e-05	1.86e-06	5.4573	4.64472	2.73106	IGF2BP1	TGCCCCTCGGGGTGTCAGAAATTCTAGCGCAAGGCACTTTTAAACGTGGATTGTTTAAAG	ENSG00000159217
PH_hs_0024882	3.25e-05	1.87e-06	5.45688	4.64331	1.06009	IPO4	CCGCACTGTTGCTGCTCCTGACGTTCCTGGCCAAACAGCACACCGACAGCTTTCAAGCAG	ENSG00000196497
PH_hs_0002709	3.26e-05	1.87e-06	-5.45591	4.64006	-1.09842	SIGLEC1	AAGGAGGCGTGTTTGTAAGCAGAGCATGGGCGAGAATTCGGTGGAGATGGCTTTTCAGAA	ENSG00000088827
PH_hs_0013058	3.27e-05	1.88e-06	5.45522	4.63778	1.49305	C8orf51	CATATCAGTGACTGTCAGCAAGCATGTGTGACTGAAATGGTATCCAGTTCTTACGTATTT	ENSG00000183610
PH_hs_0007215	3.28e-05	1.88e-06	-5.45422	4.63442	-1.82674		AAGACTGACTGTGGATGTGCCATTTGCCAGGAAGGTATCTAACTTGGCTTTGTGCCTGAA	ENSG00000110455
PH_hs_0000234	3.29e-05	1.89e-06	5.4533	4.63136	1.43949	IL11	TCCACAAGTCACCCTGTGATCAACAGTACCCGTATGGGACAAAGCTGCAAGGTCAAGATG	ENSG00000095752
PH_hs_0003534	3.29e-05	1.89e-06	5.45292	4.63012	0.889079	TBL2	AAGAGTAGTACTATTGTCCAATGTCATGAAAGTGGTAAAAGTGGGAACCAGTGTGCTTTG	ENSG00000106638
PH_hs_0035846	3.32e-05	1.91e-06	5.45029	4.62134	1.43744	NAPG	CAAGGACTTGGGAATAGATTAGGGATATCCGTACTTCATTACAGTCATGATTTTGGATCC	ENSG00000134265
PH_hs_0040684	3.32e-05	1.91e-06	-5.44995	4.6202	-1.66695		AAGGTTGAAGGCCAAAGGTAAGACCAGAGGGTTTGCGAATGTGGGTTTGTAGGATACTGA
PH_hs_0027214	3.32e-05	1.91e-06	-5.44943	4.61846	-2.40183	SCEL	CAATACACTGTGAACCTTGCTACTCTAAAATTATGGCAAAGTGGATTCCATAACTCTGGC	ENSG00000136155
PH_hs_0038876	3.35e-05	1.93e-06	-5.44665	4.60917	-1.20369		TGATGCTGGGACAGCCCCGCTCCCAGATGTAAAGAACGCGACTTCCACAAACCTGGATTT	ENSG00000213761,ENSG00000185647,ENSG00000125148
PH_hs_0035869	3.36e-05	1.94e-06	5.44568	4.60595	2.43649	LYPD3	TACAACGCCAGCGATCATGTCTACAAGGGCTGCTTCGACGGCAACGTCACCTTGACGGCA	ENSG00000124466
PH_hs_0019645	3.37e-05	1.95e-06	5.44451	4.60206	0.932977	S100A11	GAGCACACTAACCACCTCATGCAGGCCCCACCTGCCAATAGTAATAAAGCAATGTCACTT	ENSG00000163191
PH_hs_0005992	3.37e-05	1.95e-06	-5.44451	4.60204	-1.33431	CSRP1	ACATCTAGTTCCCTGCTTGATGGGAGGATCCTAATGAAATACCTGAAACATATATTGGCA	ENSG00000159176
PH_hs_0014290	3.38e-05	1.96e-06	-5.44315	4.59753	-1.08957	CD59	GGGTGAATGTGGTTATGGCCGAAAAGGATATGCAGTATGCTTAATGGTAGCAACTGAAAG	ENSG00000085063
PH_hs_0001269	3.4e-05	1.97e-06	5.44172	4.59274	1.55042	B4GALT4	AGAGAACCAGAGTTGTTCTCGTCCAAGGTAGAAAGGTACGAAGATACAATACTGTTATTC	ENSG00000121578
PH_hs_0003590	3.41e-05	1.98e-06	5.44031	4.58803	1.67946	C1orf51	CAGGTACTATCTCCTTTAGCCATGGTCCTTTAGGCACTGGAACCGGCATTGGCGTCATTC	ENSG00000159208
PH_hs_0012825	3.43e-05	1.98e-06	-5.43895	4.58351	-2.31682	SLCO4A1	TTATACCCGATCGTGTGTGGTGTGCGTGAGGACAAACTCCGCAGGGGCTGTGAATCCCAC	ENSG00000101187
PH_hs_0010926	3.44e-05	1.99e-06	-5.43798	4.58027	-0.843156		GGAATAGAGAAGGTGTCACTGGGACTAGGCTGAAGGGGCCATAAAAGGAGCCCAAGGGAG	ENSG00000108405
PH_hs_0011100	3.44e-05	1.99e-06	-5.43741	4.57836	-1.72242	ZNF179	GGAAGACTTCTAGGCTATGAAACTGACTTCTAGGCTATGAAACTTACAGGGTATGGGTGG	ENSG00000128482
PH_hs_0024677	3.44e-05	2e-06	5.43718	4.57763	1.36135	CCDC117	TCTTCATCCTTGTGGTGCTTATTCATCTGAGCCGTCTCCACAGTCCCAATGCCTCTGCTT	ENSG00000159873
PH_hs_0024637	3.45e-05	2e-06	-5.4365	4.57534	-1.45118	PCDH9	ATAATGGGTAGGGGTGCATTGCTTATTGAAGTACATTTTTGTCGGTTTGTGAGGGGTGTT	ENSG00000184226
PH_hs_0031997	3.45e-05	2e-06	5.43627	4.57458	1.78931	ZNF138	CACACTTGAATGAAACCCTACAAATGTGAACGATGTGGCAGTTGTTTTAACTAGTTCTCG	ENSG00000197008
PH_hs_0023534	3.46e-05	2.01e-06	5.43484	4.56983	1.11295	C11orf80	CTATATGGACCTTTGGGTCTGCCTCTGATATTGTCAACTTGGGAGCAGCCGATGACTACT	ENSG00000173715
PH_hs_0034335	3.46e-05	2.01e-06	5.43454	4.56881	1.12779		AGCCCAAGCCATTGAAACAGCTAGAGCATGGACTAGGCTATATGCCATGAATAGTATTTA	ENSG00000214638,ENSG00000102069
PH_hs_0040091	3.46e-05	2.01e-06	-5.43449	4.56864	-1.73155	SLC11A1	CCATCGAGCTAGCCATTGTGGGCTCCGACATGCAGGAAGTCATCGGCACGGCCATTGCAT	ENSG00000018280
PH_hs_0023698	3.52e-05	2.05e-06	-5.43	4.55368	-1.27217	OSBPL5	CAATATTTTAGGTGGGCTGCGAGCTGCAGTCAGCCTTCACGTCTGGCCTCAGTCCCCGTG	ENSG00000021762
PH_hs_0010876	3.56e-05	2.07e-06	-5.42616	4.54089	-1.63826		AGCCTTACGGCTGACGAGCTACCTTACTGAGCATATTCCTGCCTCTACACCAGAGACTCA
PH_hs_0020014	3.61e-05	2.1e-06	5.42223	4.52778	1.05015	POLR2H	CTGGCTCACTGTCCACCGTGGCGGCATCTTTAACTGGCCTCCACTCAATGGGAAACTGAC	ENSG00000163882
PH_hs_0022986	3.62e-05	2.11e-06	-5.4209	4.52338	-1.39705	SETBP1	CAGACCCACCAGAAAGACAAGTGTCTAGCAATGCCTTGGTACCTGATCTTTTTCATTCAA	ENSG00000152217
PH_hs_0012697	3.62e-05	2.11e-06	-5.42035	4.52153	-0.887454	WBP2	GTTTGTCCCTGGACTGGCCATGAAGTGAGGAGATGGTTATTTAAAGAGAATTCCCTATTT	ENSG00000132471
PH_hs_0023611	3.62e-05	2.11e-06	5.42032	4.52142	0.827382	DDOST	CAACTTTACCTCTGTGGGAGATGCAACACTGAGAGCCAAGGGGTGGGAGTTGGGATAATT	ENSG00000117242
PH_hs_0040263	3.63e-05	2.12e-06	5.41999	4.52034	1.60032	YWHAZ	GTGGAATACTCAATGTGTACACCTTTGACTACAGCTGCAGAAGTGTTCCTTTAGACAAAG	ENSG00000164924
PH_hs_0014673	3.64e-05	2.13e-06	5.41878	4.5163	1.40285	MRPL47	GAAGATGCCCTAAGGCTTCTTCAGACTGGTCAAGAAAGAGCTAGACCTGGTGCTTGGAGA	ENSG00000136522
PH_hs_0010345	3.65e-05	2.13e-06	5.4179	4.51338	1.42955	STARD5	ATTCCATGAGTAATGCTATCGTTACTTCTTGGCAAAGAACTCCCGTGACTCATCGAGGAG	ENSG00000172345
PH_hs_0019841	3.66e-05	2.14e-06	-5.41713	4.51082	-1.33822	AMOTL2	AGTGATGTCTTTGCACAGGTGAGACTTTGCACTGAGGGAAGGGAAAGGGTGAGGATTTTG	ENSG00000114019
PH_hs_0016000	3.67e-05	2.15e-06	-5.41592	4.50679	-1.41683	ADAMTS9	CTGAAGCCATGGTCTTTCTGCCCCTCCAAGCTGATGAAGGGAAGCCTTTGCCAATGGCCC	ENSG00000163638
PH_hs_0024470	3.68e-05	2.16e-06	-5.41472	4.50277	-1.55354	NEDD9	ACCACAAGCCATCAGGTTCTTCATGGGGCAGGTGAAATACTTCTACCCCATGGGTAAATG	ENSG00000111859
PH_hs_0000678	3.69e-05	2.16e-06	-5.41367	4.49927	-1.45165	GDPD5	ACCTGGTAGAAGTGTTCTGGATATGGCCAGGGTGGGTGTGTGGCTAAGTGGGCCTGAACA	ENSG00000158555
PH_hs_0020028	3.72e-05	2.18e-06	5.41152	4.49212	4.9172	KRT6B	TGAAACTCAGTCTAGGTCCAGCTGCAGATGAGGAGTCCTCTCTTTAATTGCTAACCATCC	ENSG00000185479
PH_hs_0012185	3.73e-05	2.19e-06	-5.41046	4.48858	-1.14921	RSPO2	GGGGAGGGGGTCTCCTTATATAGTGCTTCATCGTTAATAAGTCAATACCTGTTGTTCCTG	ENSG00000147655
PH_hs_0025178	3.73e-05	2.19e-06	5.41036	4.48824	1.10593	LSM5	GGAGAAGGACCTGAAGTGTGAATGAGTTTCCTTGACTTACACTAGATTTTGTTTTGGCTT	ENSG00000106355
PH_hs_0000255	3.73e-05	2.19e-06	-5.41027	4.48796	-1.41883	SRGN	TACAGGGTGGAGTGTACTATATACTATTACCTTTGAATGTGTTTGCAGAGCTAGTGGATG	ENSG00000122862
PH_hs_0009018	3.73e-05	2.19e-06	-5.40963	4.48582	-1.61884	TSNAXIP1	TGGAAATCCTCCAGACTGCCCTGGAGCGGCTTCAGGTGATTGACATCAGGCGTGTGGGAC	ENSG00000102904
PH_hs_0007637	3.75e-05	2.2e-06	5.40828	4.48133	1.45661		GAGGTCACACACGTTGAGATTATTCCTTCACTGCATCTCGCCCGGCTTGTGTGCCTGAGG
PH_hs_0008824	3.75e-05	2.2e-06	-5.4082	4.48105	-1.2698		CCCAGCGCCGACAACAGTAACTGGTACATGGTGGTCTTGCTGAATAAGTGAACAAGTGCC
PH_hs_0004392	3.75e-05	2.21e-06	5.40783	4.47985	2.21446	UCHL1	GGCTCTCTGCAAGGCAGCCTAATGCTCTGTGGGAGGGACTTTGCTGATTTCCCCTCTTCC	ENSG00000154277
PH_hs_0024889	3.75e-05	2.21e-06	-5.40746	4.4786	-1.20396	GRAMD2	TTGGGGCCCAGGGCTTTGAGTGTTGCGGGTGTGCCTGTCCCTCCAGATAGTGCTCTGTTT	ENSG00000175318
PH_hs_0034480	3.76e-05	2.21e-06	-5.40708	4.47734	-1.56392		TTCTCAGGACCTGGTTGCTACTGGTTCGGCAACTGCAGAAAATGTCCTCCCTTGTGGCTT	ENSG00000206240,ENSG00000206306,ENSG00000196101,ENSG00000206241,ENSG00000196126,ENSG00000198502
PH_hs_0015577	3.77e-05	2.22e-06	-5.40588	4.47336	-2.79036	LMO3	TCCTAAGATGCATCTCGCATAGGCTGCCTATGATGAAGGACCGTGCACCTCCACTCCAAC	ENSG00000048540
PH_hs_0003177	3.79e-05	2.23e-06	-5.40429	4.46806	-1.50534		CCATTGGTTGTTAGATAGTTGAAATGGTGCGTTGGTGGTCATACTTAGTGTTCTAGGCTG	ENSG00000187904
PH_hs_0033183	3.79e-05	2.23e-06	5.40413	4.46753	1.1314	CHAF1A	GGCCACGTGCGCGGGCCCCTGGACCTAACGAGGCAGTGTATAAACTTATTCTCTAGCCCT	ENSG00000167670
PH_hs_0021673	3.8e-05	2.24e-06	5.40319	4.46439	1.09541		GAGCGCTTTAATTAGCCCGGGGCTAATGTCCTCACCCATCTTTGTTTATAGAACGTTGAA
PH_hs_0038037	3.82e-05	2.26e-06	-5.40099	4.45707	-1.54556		TGTAGCCAAGGACGTACAGCAGTGGAGGCTGACTCATCGCATAGCTGAGTGACCAATTGC
PH_hs_0022520	3.83e-05	2.26e-06	5.40037	4.45498	1.71967	MCM8	CTGGGTTTATTGCAGATTAAAGCCATCTCAGTGAAGATATGCGTGCACGCACAGACAGAC	ENSG00000125885
PH_hs_0009676	3.83e-05	2.27e-06	5.40009	4.45406	3.64703	FOXE1	TTCAGTCCAAATGGGGATTTGTATAAACCAGTGCTCTCCATTAGAAATATGGTGCAAGCC	ENSG00000178919
PH_hs_0014731	3.83e-05	2.27e-06	5.40001	4.4538	1.40297	PAK2	AAGTGATTTGTTGTTGTTCCAACCTGGGCTTTGTGACTTTGGTTAGTGCCACTACCTTCT	ENSG00000180370
PH_hs_0002167	3.84e-05	2.27e-06	5.39948	4.45204	1.43352	CKAP2	CGTGGCCTCTTTTGATTATAACTGGGGTCACCAAGAAGGTTTACTTAATTAAATACCGCA	ENSG00000136108
PH_hs_0033416	3.84e-05	2.28e-06	5.39884	4.44991	1.08394		TATCTCTTGTCAAGACCAAGCTCCGGCGCATTGCCTCCCTCTTTTGGATGGCCATGGCAT	ENSG00000204650
PH_hs_0025710	3.85e-05	2.28e-06	5.39814	4.44757	0.801621	RNASEN	TTTCCCCAGATGGCCCATCAGAAGCGGTTCATCGAACGGAAGTACAGACAAGAGTTAAAA	ENSG00000113360
PH_hs_0024395	3.85e-05	2.28e-06	-5.39807	4.44733	-2.39474	ICAM1	TGCCCAGGGAATATGCCCAAGCTATGCCTTGTCCTCTTGTCCTGTTTGCATTTCACTGGG	ENSG00000090339
PH_hs_0004339	3.85e-05	2.28e-06	5.39798	4.44705	1.20902	GNL2	AGCAGATTCTCACACGAGTTCGGCAGAACTTTGGTAAAATCAACGTGGTGCCTCAGTTTT	ENSG00000134697
PH_hs_0004269	3.87e-05	2.29e-06	5.39638	4.4417	1.38008	SHMT2	TGTCTCTGATCAGAGCCGACACCAGACGTGATTAGCAGGCGCAGCAAATTCAATTTGTTA	ENSG00000182199
PH_hs_0002017	3.87e-05	2.3e-06	5.39584	4.43992	0.946447	C18orf10	ACCTCTCAAGTACACAATTGTATGTTCTTTGTATCCCTTACCACAAATATCTCGCTCTGC	ENSG00000134779
PH_hs_0022895	3.88e-05	2.31e-06	-5.39488	4.43672	-1.82172	MS4A7	ACATGTACCAAAACGAAGATTACCTGCAGAACGGGCTGCCAACAGAAACCACCGTTCTTG	ENSG00000166927
PH_hs_0030304	3.88e-05	2.31e-06	5.39468	4.43606	1.41501	MPHOSPH9	AAGAATAAATCAGTTAGCTATGAACAGTGTAAGCCGGTTTCAGTCACTCCACAGGGGAAT	ENSG00000051825
PH_hs_0024816	3.88e-05	2.31e-06	-5.39442	4.4352	-1.75593		AAGCTTTTATGCTGCTTCGCTTTTCTCTAAACAGATCTGATATTGCTGCTCCTGTGGTTT	ENSG00000158467
PH_hs_0016429	3.9e-05	2.32e-06	5.39336	4.43166	1.90519		GATGAGTTTGAGCAATTGTCATTTGTTGGACTGATCGTTCAATTTCCTCTTCGGTCCTTG	ENSG00000146666
PH_hs_0002901	3.91e-05	2.33e-06	5.39218	4.42773	1.28859	LIMK1	AACCTGGAAAACAATCCCAACAGGCCCGTGGGACCATGACTTAGGGAGGTGGGACCCACC	ENSG00000106683
PH_hs_0002851	3.93e-05	2.34e-06	5.39059	4.42244	1.08817	MIB1	TGTGGAGACCGCATGAGTGAATGTCCTATCTGTCGCAAGGCTATTGAACGAAGGATTCTT	ENSG00000101752
PH_hs_0027522	3.93e-05	2.34e-06	5.39005	4.42064	1.95761	DCK	CAGAGTGGACAATTTATCAAGACTGGCATGACTGGATGAATAACCAATTTGGCCAAAGCC	ENSG00000156136
PH_hs_0010673	3.93e-05	2.34e-06	5.39002	4.42056	1.61405	C20orf151	CAAGCTCCAAGCACAATCTTGGACGCCCCCTCGTGGGCTGACAGCAAACAGATGTCTGGC	ENSG00000130701
PH_hs_0014271	3.93e-05	2.35e-06	5.38995	4.42031	0.712352	MEA1	CCACATCAAGGCACATCAGACTTCTCAGAGACCCACTTTATTCAGTTCTGTACATATGGG	ENSG00000124733
PH_hs_0033591	3.98e-05	2.38e-06	5.3861	4.40752	1.53265		AACCAACTGATATGCATATCCTGTGATCTGAGGCATTCGCTCAATGTGGGGCATCAGGCC
PH_hs_0000129	3.98e-05	2.38e-06	-5.38582	4.40659	-3.28862	C4BPA	ATCCTAGGCCGACAAAAGAGGATGTGTATGTTGTTGGGACTGTGTTAAGGTACCGCTGTC	ENSG00000123838
PH_hs_0013289	3.99e-05	2.39e-06	-5.38488	4.40346	-0.938856	TCTA	AAAGATGTGGGTGGCAAATGCCCCTATAGAAACACCAGTACCTGAAAGCACTGTAGCCCT	ENSG00000145022
PH_hs_0002859	3.99e-05	2.39e-06	-5.38458	4.40244	-0.994235	ZBTB4	TGTGCCGCAGCACGCAAAATTTAGAATTCTACAGACTAGCTCTATACGTAGTGAGGACCC	ENSG00000174282
PH_hs_0026522	4.02e-05	2.41e-06	5.38226	4.39473	1.4235	PFKP	CTCCATTTGATAGAAACTTTGGAACCAAAATCTCTGCCAGAGCTATGGAGTGGATCACTG	ENSG00000067057
PH_hs_0010849	4.07e-05	2.44e-06	5.37842	4.38197	1.38795	C20orf24	CAGATTGATGAGGAAGAATATGGTGGCACGTGGGAGCTCACGAAGGAAGGGTTTATGACC	ENSG00000101084
PH_hs_0027605	4.08e-05	2.44e-06	5.37811	4.38093	1.25226		AATGCATGCCTCGTAAAGAGTCCACTGTATTCACGAGTAAAGTTGCTTTTAGTGTTCACT	ENSG00000139323
PH_hs_0036504	4.08e-05	2.44e-06	-5.37788	4.38017	-1.56337		CCTAACCCTTACCCTAACCAGCGTCCAGCGTCGTCTCACCGAGCCGTAAATAAATCAACA	ENSG00000180155,ENSG00000214749
PH_hs_0026464	4.08e-05	2.45e-06	5.37772	4.37962	0.989166	GNPNAT1	GTTCTGTGGATGACCTACCCTTTCCTTTAAACACGATTCTCTCACTTCCAACTCCAAACT	ENSG00000100522
PH_hs_0002715	4.09e-05	2.46e-06	-5.37645	4.37541	-1.48959		TTCAAAGGGTAAGCATCTCTGTCGTAATCATGTAAGCCCACAGAAGAATAAATTCCTGAG
PH_hs_0005386	4.11e-05	2.47e-06	5.37493	4.37037	1.30218	HYLS1	GGGGTGTCCGAGAGCAGATGCTTTGTCGAGCAGAACCCCAATCCAAACCTCAGCATATAT	ENSG00000198331
PH_hs_0025257	4.12e-05	2.47e-06	-5.37428	4.36819	-0.949453	DNM2	TGGCAGGCCTGAGGTGTACATAGTCCTTCCCGGCCATATTAACCACACAGCCTGAGCCTG	ENSG00000079805
PH_hs_0016171	4.13e-05	2.48e-06	-5.37332	4.36499	-1.59496	MS4A4A	GAAGTAGCACAGCCCGTCCTTGCATGTGCACGAGCTATCATTTGAGTAAAAGTATACATG	ENSG00000110079
PH_hs_0027124	4.14e-05	2.49e-06	-5.37215	4.36111	-1.3363	LPXN	TCCCATTTGCCCTGTGGCTCACTGTCTTACAATCACTGCTGTGGAATCATGATACCACTT	ENSG00000110031
PH_hs_0012722	4.16e-05	2.5e-06	-5.37108	4.35756	-1.44057		AATCTTCCGATAATTCTGCCGCCGCGACTTTAACCGTGCGCAAGGCGAGAGCTCGAAACA
PH_hs_0026153	4.2e-05	2.53e-06	-5.36807	4.34755	-1.59807		CTGAAAGGTGGACATTTCACAGGGGATGAACTAGCTTCAGTTATGGTTTTCATGACAATA	ENSG00000183571
PH_hs_0025570	4.21e-05	2.54e-06	-5.36702	4.34404	-1.08395	STAT5A	ACAGGTAACGTCTGTAAGCTGAAGTTTCACTCCGGAGTGAGAAGCTTTGCCCTCCTAAGA	ENSG00000126561
PH_hs_0031017	4.22e-05	2.54e-06	-5.36617	4.34124	-1.60412	BIN2	GAACAAATCTGTCTTTGACTTACGACCCATTTTGCAAGACTTAAAGCCGGAAGAACACAT	ENSG00000110934
PH_hs_0015484	4.23e-05	2.55e-06	-5.36569	4.33965	-1.46234		AAAAGGGCCATGGGTAGCATCACATCCTTAGAGACTGGATGCAGTCACCAGACTTTGAGG
PH_hs_0037624	4.23e-05	2.55e-06	5.36545	4.33883	0.878012		CTTTGAACCAACCCAGGCCTTGCTGATTGTAGTGTGATGGGTCCCCCACCAGGTTACTTA
PH_hs_0035298	4.24e-05	2.56e-06	-5.36423	4.33477	-1.54928		CGTCACAGGCTACTTCCCGTCCATGTACCTGCAAAAGTCAGGGCAAGACGTGTCCCAGGC	ENSG00000165178,ENSG00000158517,ENSG00000182487
PH_hs_0008606	4.24e-05	2.56e-06	-5.36383	4.33345	-1.72297		TGAGGAGGGCCCGGCAGATCCAGTGTGTCGTGGGCTTTACAGGAAAGAGCTCCACCTTCT
PH_hs_0015555	4.24e-05	2.56e-06	-5.36372	4.33307	-1.22136	KIAA0513	CTAGACTCGCGGTGCTCACATCCAGACATTACCTTGTTGGTAGCCCCCAAGTGGCGTGCA	ENSG00000135709
PH_hs_0018163	4.26e-05	2.58e-06	-5.36247	4.32893	-1.49379	PACRG	GCATGGGTTCAGCAGTGCCTCTCTAGCAGCTGTGCGGAATAATGTGCTTTGACATTCAAT	ENSG00000112530
PH_hs_0022583	4.28e-05	2.59e-06	5.361	4.32405	1.61551	SLC25A36	CTCTACCATGTCCCCCAGACACAGTTGGGTTTTGTTGATTTATGGCAGTCTTCTAAACAA	ENSG00000114120
PH_hs_0026021	4.3e-05	2.6e-06	5.35968	4.31966	1.5636	MSH6	AAAGCTATGGCTTTAATGCAGCAAGGCTTGCTAATCTCCCAGAGGAAGTTATTCAAAAGG	ENSG00000116062
PH_hs_0005439	4.3e-05	2.6e-06	5.35921	4.31809	1.01963	TRUB2	TTCTACGTAAGACACAAAACTCAAGCTGTAACAGAAAGGTCAATGGACTTGACCCAACTG	ENSG00000167112
PH_hs_0026357	4.3e-05	2.61e-06	-5.35899	4.31736	-1.86958	C1orf116	AGAAGCTGGGACTGTTGAAGGAGTAGACTCTGCGACCAGTACAGACCCTGTCCTGGCTGA	ENSG00000182795
PH_hs_0034980	4.3e-05	2.61e-06	5.3587	4.3164	1.33469		AGGTACTCCTGACACTCCTGAGAAGACTGTGGATACCTAGGGCCCCACACCGGTTTGTAC	ENSG00000155438,ENSG00000214434
PH_hs_0041026	4.33e-05	2.63e-06	-5.35661	4.30947	-1.58579		AACAGACTTAAAGAGCATTTGTTCCTAATGGGTGGGCTGAAGCTTGGGAGGAGCATTCAG	ENSG00000205047
PH_hs_0031303	4.33e-05	2.63e-06	5.35634	4.30857	1.30312	SFRS2	ATTTCTGTACCCTACTGGTTTGACCAGAGCCTTAGTAAGTACGTGCCTGAAACTGAAACC	ENSG00000161547
PH_hs_0001630	4.34e-05	2.64e-06	-5.35562	4.30616	-1.39254	MYCT1	AGGGCATGGCCCAAATAACTCATGAGTTCCAAGTTGAAACATGGTTGTGCAAGTTGGACA	ENSG00000120279
PH_hs_0002312	4.35e-05	2.64e-06	5.35494	4.30393	2.22743		CCTGTGTTCCCCTCATGCAGGTTCATCCTTAGAGGGCTGCGGTCTTATCTGGTTGTGCAA
PH_hs_0008213	4.35e-05	2.65e-06	-5.35455	4.30263	-1.56801	YPEL4	CTGCTCGCGGAACAGCCCCTAGTCGGCTGCTTCCAGAGTAAGCAGTCTTTATGGGCTTTC	ENSG00000166793
PH_hs_0013574	4.36e-05	2.65e-06	-5.35415	4.30129	-1.46847	MYBPC3	TCCCTACTGTTGGATGTATGTGTGACAAGTGTGTCTCCTGTGCTGCGATGGGGGATCAGC	ENSG00000134571
PH_hs_0001032	4.37e-05	2.66e-06	-5.3533	4.29847	-1.6583	EMP3	AAAGAGTCCCTGAATCTCTGGTACGACTGCACGTGGAACAACGACACCAAAACATGGGCC	ENSG00000142227
PH_hs_0036552	4.38e-05	2.67e-06	-5.35243	4.29558	-1.59988		GACTGCAGGTTTAACTTGGCTTATCACTTTTCGTATTGCTCAGTATGTCCAAGATAGGAA
PH_hs_0030892	4.39e-05	2.67e-06	5.35142	4.29221	3.31086		GACCACCCGTCAGGTGCGTACCATTGTGGAAGAGGTCCAGGATGGCAAGGTCATCTCCTC	ENSG00000186831,ENSG00000131885,ENSG00000128422
PH_hs_0002250	4.39e-05	2.68e-06	-5.35102	4.2909	-0.804748		AGGTGCACTGCCTCGCGGACAGGTTAGGATATGGCCACGCAGCCATCCATCTTCTACAGC
PH_hs_0015585	4.4e-05	2.68e-06	5.35063	4.28961	1.74682	LRP12	CCCTAATACAGGGTTGCGCTTGCATTGGACCCTAGGGATTTGCACTAAAATTATATCAAG	ENSG00000147650
PH_hs_0027054	4.4e-05	2.69e-06	5.35016	4.28804	1.01273	TH1L	AGCATCGCAGGTACCATCAAAACGGAAGGCGAGCATGACCCTGTGACGGAGTTTATAGCT	ENSG00000101158
PH_hs_0011380	4.41e-05	2.69e-06	-5.34922	4.2849	-1.62167	GRAP2	ACTAGTAATTTATTGGCAATTGGGCTGGTAATTAGTTGATGCAAAAGGGAACTCAGGTGG	ENSG00000100351
PH_hs_0023208	4.41e-05	2.69e-06	-5.34918	4.28476	-1.50182	GCHFR	CAAAGGGCAGTGAATGGCCTTCTCTGAAACCCTGCGTCAAGCAGTGGGAGAGGGCAGTGC	ENSG00000137880
PH_hs_0022331	4.42e-05	2.7e-06	-5.34847	4.28241	-1.37434	GAB3	TCCTCAGTCCCTGTTCATACCATCTCTGCACCCACAATCACACTGATTTTTCAAATTCAT	ENSG00000160219
PH_hs_0010317	4.43e-05	2.71e-06	-5.34781	4.28024	-1.66941		GCTGCTTCCAACTTTTCTCCTTTAAGGCAGGGTGAATCCAAATCATGGTCTTAGCCCTGA
PH_hs_0001154	4.5e-05	2.75e-06	-5.34271	4.26327	-1.6298		CCTCTGGGCTCTGAAAACTAGACAATGATCATTAAACCTGGCTTGAGTCTCTGTTCTGGC
PH_hs_0014075	4.5e-05	2.76e-06	-5.34266	4.26311	-1.7788	TBX21	AAGAACAAATACACGTATGTTATAACCATCAGCCCGCCAGGGTCAGGGAAAGGACTCACC	ENSG00000073861
PH_hs_0031610	4.5e-05	2.76e-06	5.34226	4.26178	4.09442	UGT1A9	GAGTTAAGAAAGCCCACAAATCCAAGACCCATTGAGAAGTGGGTGGGAAATAAGGTAAAA	ENSG00000167165
PH_hs_0024170	4.5e-05	2.76e-06	-5.34225	4.26175	-2.21509	KRT4	GGACAGGGACTCTGCCTCTTGGAGTTTGGTAGCTACTTCTTGATTTGGGCCTGGTGACCC	ENSG00000170477
PH_hs_0032821	4.51e-05	2.77e-06	5.3416	4.25961	3.97457	KRT14	CTGCACCTGGCGTGGACCTGAGCCGCATTCTGAACGAGATGCGTGACCAGTATGAGAAGA	ENSG00000186847
PH_hs_0032826	4.51e-05	2.77e-06	5.34123	4.25836	1.09026		TCTCATACTCTGTCCGGGGTCCCAGCCTAGCCTTTACCACGATACTGGTCCTGGTTTGGG	ENSG00000162959,ENSG00000179408
PH_hs_0031890	4.51e-05	2.77e-06	-5.3412	4.25827	-1.47612	C10orf125	AGTACGAGTCCATCCTACGCAGGGCCGGCTGTGTGAGAGCCCTGGCAAAGATAGAGAGGT	ENSG00000148803
PH_hs_0012293	4.51e-05	2.77e-06	-5.34104	4.25774	-1.72761		TTGCATGATGTCTGCAAGAGAGCCGGGCCTCCCGTGTGCTGTGGCTCTCGTTCAGGCATT	ENSG00000118689
PH_hs_0028347	4.56e-05	2.8e-06	-5.33773	4.24674	-1.70075	PRKCZ	CACGGAAACAGAACTCGATGCACTGACCTGCTCCGCCAGGAAAGTGAGCGTGTAGCGTCC	ENSG00000067606
PH_hs_0002675	4.57e-05	2.81e-06	5.33723	4.2451	0.937508	SPINT2	GGTTTGCTTTGGAAATCCTCTAGGAGGCTCCTCCTCGCATGGCCTGCAGTCTGGCAGCAG	ENSG00000167642
PH_hs_0004527	4.57e-05	2.81e-06	-5.33685	4.24381	-1.57394	PALM	TTCCCTCCTGGGGGCAGCTACACTCGTCCCCAGAGGCACATTCGTGCACATTCTCACAGA	ENSG00000099864
PH_hs_0014661	4.58e-05	2.82e-06	5.33595	4.24083	1.89214	BCL2L10	TGGTGATTTGGCCAGTGTTTTAACTTGTGACAAGTACTCAGGTGTGAGGACAAGAATGCA	ENSG00000137875
PH_hs_0016465	4.59e-05	2.82e-06	-5.33537	4.2389	-1.0438	PHYHIP	TTTGCCTCATTCCTACTGTCACACAGGTCACGAGGGTGGACTCCCTACAATCAACAAAGC	ENSG00000168490
PH_hs_0023829	4.6e-05	2.83e-06	5.33451	4.23607	0.821113	C16orf53	CCCACTCCGATCCTCCGGGAGTAGTCTCTTCCCTCGGCAGCGGAAATACTGATTCCCACT	ENSG00000185928
PH_hs_0031558	4.61e-05	2.84e-06	-5.33387	4.23394	-1.47303	MAN2A2	AATGTGAGCTATAATCCTACTAGTAAAGGATGCTAAGCAGTTCCACTGTGGCAGGTGTCA	ENSG00000196547
PH_hs_0016841	4.61e-05	2.84e-06	-5.33385	4.23387	-1.08033		CCTGCTCATCTTCTAGTATTCTATCCTACCATCTACCCTCAGAGTTATTGATGTACTCTT	ENSG00000143479
PH_hs_0033264	4.61e-05	2.84e-06	-5.33334	4.23219	-1.23247	TSC22D3	GCTTGTCTGTAGCGGGTTTTGTGAGAGTGAACACTTTCCACTTTTTGACACCTTATCCTG	ENSG00000157514
PH_hs_0002332	4.62e-05	2.85e-06	-5.33241	4.22907	-1.17444	MSRA	CCTTTATCTGTGCTCTCTGCCCGCCAGTGCCTTACAATTTGCAAACGTGTATAGCCTCAG	ENSG00000175806
PH_hs_0037262	4.64e-05	2.86e-06	-5.33131	4.22544	-1.456	PAG1	CAGTAATGGTACCTGAGGAACTGAAATGGGTATTTGTTTTCGTATGTTTCTGCCAGTAGT	ENSG00000076641
PH_hs_0020048	4.69e-05	2.89e-06	-5.32816	4.21497	-2.1285		TGCCACAAGGCATATAGGATGAAGTGCCAGTTGAATGTAGGCCTATCCTGTAAGTGCTGT	ENSG00000020577
PH_hs_0005491	4.69e-05	2.9e-06	5.3277	4.21344	1.11945		CTGAGGTCACCATTAAAGTTGGAAGATGACTTAAAAATCAGACAGCATCAATCCCCTTCA
PH_hs_0006388	4.71e-05	2.91e-06	5.32655	4.20963	1.64034	MARS2	CAGTTGGGTTGTGTAACATCACACTTCAACCGGTAGATGGCTCTAATCTCACACATTTAC	ENSG00000152428
PH_hs_0024899	4.72e-05	2.92e-06	-5.32566	4.20668	-1.06985	HYI	TGGCCGAGTACCCCAGGGAGCTGATCGAATAGCAGTCAAGGCTGAGATGGAGGCCGTTTT	ENSG00000178922
PH_hs_0004852	4.74e-05	2.93e-06	5.32421	4.20189	1.04289	FADD	GGCAGCGGGATCTCGTATCTTTAAAAAGCAGTCCTCTTATTCCTAAGGTAATCCTATTAA	ENSG00000168040
PH_hs_0013028	4.74e-05	2.94e-06	-5.32406	4.20139	-1.77518	TIMP3	CAAGAGATCTCGAACCCTGTCTAGAAGGAATGTATTTGTTGCTAAATTTCGTAGCACTGT	ENSG00000100234
PH_hs_0013935	4.75e-05	2.94e-06	5.32326	4.19872	1.67602	KIF23	TCAACCTGATCAGAACGCACCACCAATTCGTCTCCGACACAGACGATCACGCTCTGCAGG	ENSG00000137807
PH_hs_0012630	4.75e-05	2.94e-06	-5.32324	4.19863	-1.39474	GAS7	GATGACCGGAAGCAACCCCTTCACAGACACGAGCACATCGGCAAACCCTATGAAAGTGGA	ENSG00000007237
PH_hs_0025280	4.8e-05	2.98e-06	5.31982	4.1873	0.759253	MRPL35	TGCAGAAGTTGGGGAGAAGGATACTTTTGCACAGCCTCCATGATGTCTTTATTGCAAATA	ENSG00000132313
PH_hs_0009010	4.82e-05	2.99e-06	5.31834	4.1824	1.62506		GCTGGAGCCCAGTGTACATATGCCGTCTCCGCGTGATTAGAGATTGCTGCTGCACGTGCC
PH_hs_0010335	4.82e-05	2.99e-06	5.31832	4.18234	1.30486	DGKA	GGGGATATCTATGGGATCAACCAGGCCTTAGGTGCTACAGCTAAAGTCATCACCGACCCT	ENSG00000065357
PH_hs_0009658	4.82e-05	2.99e-06	-5.31817	4.18182	-2.13473	LRRC48	CTCACCCGCACCTCTAGAGAGTTGCTGGGCATCTCTCAACCGCGATCCCCAACACCATTC	ENSG00000171962
PH_hs_0020150	4.82e-05	3e-06	5.31776	4.18046	1.06056	BANF1	TCCTCTACGAAGGAAAAGATTGCTATTGTCGTACTCACCTCCGACGTACTCCGGGGTCTT	ENSG00000175334
PH_hs_0034049	4.83e-05	3e-06	-5.31743	4.17939	-1.31351		TTGCTCTAATACAGACCCCGCTCCTGGAGTGTAAGCCATGCTTGACGGCTCAGCTTTCTT	ENSG00000205619
PH_hs_0016424	4.83e-05	3.01e-06	5.31712	4.17835	1.55827	CASKIN1	GACTGGTCTCCTCTATCGTGTTTGCTGATCCACAGTGTTGGGCACAACTTTGACGTTTCT	ENSG00000167971
PH_hs_0023803	4.83e-05	3.01e-06	5.31656	4.17648	1.76996	RPAP3	GCAGGATGTATGTCAGTCTTACAGCGAGAAAATGCCCATAGAGATAGAACAAAAACCTGC	ENSG00000005175
PH_hs_0002947	4.83e-05	3.01e-06	5.3164	4.17594	1.63732	MESP2	TTCATGTTCTCCTTTAGCCAAGGCTCCCTTTTTCCAAGTGATGTCTTTCAGGGAAGCAGT	ENSG00000188095
PH_hs_0000446	4.83e-05	3.01e-06	-5.31636	4.17582	-1.49833	KLF6	TGGGCAGGTCTGGAATGGGGCACCTTCGGCCGTTCAGAAGTGGCCTGAACAGAATGCTGG	ENSG00000067082
PH_hs_0015637	4.85e-05	3.02e-06	-5.31532	4.17237	-0.646639	KCTD10	CTCCCGTGGGGCGATCACTGTGTGGGGACCCCATTCCCCAGTTAAAGTGTGTCTCTGTAC	ENSG00000110906
PH_hs_0000781	4.89e-05	3.05e-06	5.31287	4.16423	1.02345	FUNDC1	AACAACCTATATGGTATGTGAACCGTAGTATTCCTGAGCAAAACGTGGCTTTCATCGCTT	ENSG00000069509
PH_hs_0028849	4.91e-05	3.06e-06	5.31138	4.15932	1.39993	AHCTF1P	TCCCGCAGCAGCAGGACTCGGTCTAGCAAGGCCATCTTGTTGCCGGACCTTTCTGAACCA	ENSG00000153207
PH_hs_0013702	4.93e-05	3.08e-06	5.31027	4.15564	1.92823	POF1B	TGGTGTAGGAACAACGGAGGAGTTTCTCCTCTGCTAACTATTCATATATGTAACTGTAAC	ENSG00000124429
PH_hs_0037886	4.93e-05	3.08e-06	-5.30963	4.15349	-1.13629	KLHL18	TAAATGGCTGGTCTGGCTCTTTGGTGTTGGAGCCTTTCCAATAGCCCCATGAAAAGAAGC	ENSG00000114648
PH_hs_0004844	4.94e-05	3.09e-06	5.30888	4.15103	0.78741		ACAGCAGCAAGCTTCCACAGTGCTTCGCCCAAGTCAAGTCAATCCAAGGCACATGTGAGC
PH_hs_0038729	4.96e-05	3.1e-06	5.3076	4.14676	1.44631		GATATCTGCTTAGGATTAACCGGTTGGGTATCAATGGTGGCTACCTTAACATGTCTTCAA	ENSG00000071082
PH_hs_0011416	4.97e-05	3.11e-06	-5.30718	4.14537	-1.38546	PLA2G4F	GAGGGGATGGCCAGCCTATGTTGCTGACTCCATCATCCTAACCCTCCTTCTGCCTTCTGG	ENSG00000168907
PH_hs_0017240	4.97e-05	3.11e-06	5.30689	4.14441	1.72305		CTTCCCAGAGTCAGCTTACGTCGCTGCCTCTGAGGTGCATTACAGCACCAGGAACCCCCA	ENSG00000204108
PH_hs_0000303	4.97e-05	3.11e-06	-5.30674	4.14393	-1.68089		AAAAACTCCCGCAAAAGGGCCCCTCGTAGCAAGGTCCCGCCGCCACGAGACTTTCACATC	ENSG00000204364,ENSG00000206372,ENSG00000166278
PH_hs_0018836	4.97e-05	3.12e-06	-5.3064	4.14279	-1.00818	FREM3	CTGGACTTTGCTCCAGGCGTGCGCATGCAGACATTCCAAGTGACCATCCTTGATGACCTG	ENSG00000183090
PH_hs_0023288	4.97e-05	3.12e-06	5.30639	4.14276	1.79319	HEATR1	CATTGACTGTCTAGTAGCCATGGTTGTCAAACTTTCCGAGGTCACATTCAGGCCCCTGTT	ENSG00000119285
PH_hs_0035320	4.99e-05	3.13e-06	-5.30529	4.13911	-1.63665	CD300C	CCTTTTCCCTGTGCCCGATCCTCATGTGTCACATGTGAACCTGACGGACATGGACGCCCT	ENSG00000167850
PH_hs_0035919	5.01e-05	3.14e-06	5.30399	4.13481	0.895318		ATGGTAGCTTGAGTCATTCGTACTTATCACAGAAAAGAATTGAACTCCCAGTCATACACC	ENSG00000150756
PH_hs_0023830	5.02e-05	3.16e-06	5.30275	4.13069	1.33038	SEC63	GATCAGACTCCTATATGGGTTTGGATCAGATTAAACCATTGAAGTTGGAAGTTCATGAGG	ENSG00000025796
PH_hs_0032802	5.06e-05	3.18e-06	-5.30073	4.12399	-1.55974		AGGTCCGCTCCCCGGTCAGCGGGATCCTGTTCAATAATGAAATGGACGACTTCAGCTCTC	ENSG00000100121,ENSG00000100031,ENSG00000183038,ENSG00000133475,ENSG00000197421
PH_hs_0000372	5.08e-05	3.2e-06	5.29903	4.11836	3.6524	MMP13	CTCTAAAGAGCATCTGATTCTTGTTGCTGTACAAAAGCAATGGTTGATGATACTTCCCAC	ENSG00000137745
PH_hs_0000103	5.1e-05	3.21e-06	5.29805	4.1151	1.31891	FKBP4	TCTCTGCACGTTGCTGAAGGTCCAGGCTTGCCTCAAGTTCCATGCTTGAGCAATAAAGTG	ENSG00000004478
PH_hs_0014178	5.1e-05	3.21e-06	-5.298	4.11496	-1.13193		GCAAACCCGTTAAATATCCCTCCATGGGGAGCAAGTCAGGCAAATTCTGTACAGACACAC	ENSG00000147526
PH_hs_0031713	5.1e-05	3.21e-06	-5.29784	4.11443	-1.4603	GPR133	AGTGTTATGAGAACGGTGCTTTCGATGAGTTCATCATCTGGGAGCGGGCTCTGACTCCGG	ENSG00000111452
PH_hs_0033919	5.14e-05	3.24e-06	-5.29511	4.10538	-1.44316		CCAAGGTCCGCTCCCCGGTCAGCGGGATCCTGTTCAATGATGAAATGGATGACTTCAGCT	ENSG00000149435,ENSG00000100031,ENSG00000100121
PH_hs_0000668	5.16e-05	3.25e-06	-5.29401	4.10174	-1.36758		TGCCAGCCGAATTAGAACGCAATGAACGTTAGACAAAACAACCCAACTGGCCAGGCGGGG
PH_hs_0010694	5.19e-05	3.28e-06	-5.29179	4.09436	-1.47275		TAGGTTTATAGCATGACTGAACTCACACATCAGTAGAACACTCTGTGAACCATAACAAAG
PH_hs_0026397	5.19e-05	3.28e-06	-5.29157	4.09363	-1.33686	HMBOX1	AAAAAGCCGATCTCAGATTTTGTTTGAAGTTAACATGCCTGACACAGACATCCTTTCCTC	ENSG00000147421
PH_hs_0012322	5.2e-05	3.28e-06	-5.29127	4.09264	-1.30936		AGGTGCCATATTCCTGCAGACTCCTGTTATGAACAATCTCATTTGATCTTACATTGGAAC
PH_hs_0002445	5.22e-05	3.3e-06	-5.28994	4.08824	-2.32398		CCAGAGTGCCAGAGTTTTAGCCAAAGGTGTACTTACTTCCTTATTTATCTGCAAAAGGAT
PH_hs_0003909	5.22e-05	3.3e-06	-5.28962	4.08718	-1.30522		TTTGAACGGGATCCAAGTCTAAGATGTTTCCGGTGAGCTGCCAGGGACAAAGGGCTCTCA	ENSG00000180029
PH_hs_0004855	5.23e-05	3.31e-06	5.28885	4.08462	1.76808	PRRX2	GAGGGGTTGGGCCGGAAGGTGGAAGAGCCTGCCAAGGACCTCATTTAGTTTGTGTATTAA	ENSG00000167157
PH_hs_0036777	5.25e-05	3.32e-06	-5.28763	4.08059	-2.34439		GTACCACGTATCTCAGTTAGGTCCAGTGTGTTAAATGCATCCTTTAAAGATTCTATGTGC
PH_hs_0001811	5.28e-05	3.34e-06	5.28575	4.07437	2.88885	COCH	CAGTGTACTTTGTTAAAAACACTGCTGAGGCTTCATAATCATGGCTCTTAGAAACTCAGG	ENSG00000100473
PH_hs_0002744	5.29e-05	3.35e-06	-5.28498	4.07179	-2.11106		CACATTTAAGAAGGCCAAGCTTTGTAGTGGTTGCACAGTCACACTGATATGCTGATTTGC	ENSG00000176971
PH_hs_0007059	5.35e-05	3.39e-06	5.28159	4.06058	1.15676	EPHB2	ATGGGGACGCCCTCAGTCTAGGGATCTGGCCACAGACTCCCTCCTGTGAACCAACACAGA	ENSG00000133216
PH_hs_0015467	5.36e-05	3.4e-06	-5.28121	4.05932	-1.28468	PLXNA2	GGACAGTTCTGCCTCTGTGACTGCTGCTTTGCATGAAAACTCATTTGATGTATATTGGGG	ENSG00000076356
PH_hs_0029341	5.38e-05	3.41e-06	5.27983	4.05474	1.07031	FGFR1OP	AGATCTGACTGTATCCCAGCTCAGTGATGTTGCGGATTATCTGGAAGATGTTGCATAGAC	ENSG00000213066
PH_hs_0009963	5.38e-05	3.41e-06	5.27973	4.05443	2.21918	BARX1	TTACTTCCTAAGCCTTTTTATTATGATCTTGAATGCGGACAATTGGGGCCAAACGAGGAA	ENSG00000131668
PH_hs_0001693	5.39e-05	3.42e-06	-5.27902	4.05207	-0.952581		TGCTGCACCAGCGGAAGGCTGAGACCCGCTTACCTTAGTTCATCTGTTCACTCGTAATAA	ENSG00000182208
PH_hs_0023819	5.39e-05	3.42e-06	-5.2788	4.05135	-1.41293	DNM3	TGAGCCGGATACTTTCCACTGTCTTCTTGGCACTTTCAGGATTTCTTAATGCTGATATAT	ENSG00000197959
PH_hs_0035423	5.39e-05	3.43e-06	5.27843	4.0501	1.32649	MRPS17	GAAGAACTCAATATCTCTTCAGCACAGTGAAGCGGGAGTGGAAGAAGGATCTAAAGGGAA	ENSG00000154999
PH_hs_0033205	5.39e-05	3.43e-06	5.27827	4.04959	1.32673	PARP2	CAACACTATAGAAACCTACATTGTGCCTTGCGCCCCCTTGACCATGAAAGTTATGAGTTC	ENSG00000129484
PH_hs_0014923	5.42e-05	3.45e-06	5.27635	4.04321	1.03362	STT3A	ACGTCCAGCTCTGATATGCTTCGCACTGAGCACATCACATTTAGGACGTTGAAGATTTTT	ENSG00000134910
PH_hs_0037105	5.42e-05	3.45e-06	-5.27631	4.04309	-0.924061	SRA1	GGTAAAGTCAGACTACTGCCTACCACTTTTTCCCAAAGTAGACTGAAAGCACATCCTGTG	ENSG00000213523
PH_hs_0040855	5.43e-05	3.46e-06	5.2757	4.04107	1.92889	PSME4	ATGAAAGCACCCAGCGATGTGTTGCAGAAATTATAGCTGGTTTAATCAGAGGTTCTAAGC	ENSG00000068878
PH_hs_0006331	5.44e-05	3.46e-06	5.2753	4.03975	1.64596		TCATTTATTCAACGACATATTACTAAGGAACCTCCTTAAGCCGGGATGCTGAACGTGGAA
PH_hs_0004025	5.45e-05	3.48e-06	-5.27425	4.03626	-1.26088		GGAGTGTCCATCTGTGCATTCCTGGTGCCTAGTGTAGTCTTGCTAATGGAATAGCACCTT
PH_hs_0019663	5.45e-05	3.48e-06	5.27402	4.03552	2.31613	PTGFRN	CCCAGAAAGAGCCTAAGCTATGTTCAGATAGAAGCCTCGAAATTCCTGTAAATTGTTTAC	ENSG00000134247
PH_hs_0008150	5.46e-05	3.48e-06	-5.27387	4.035	-1.33034	PRDM6	CATGCTCACTGCTCATGCACTTTTTACACGGTTTCTTCCAAACAGCCCGGTCTTGATGCA	ENSG00000061455
PH_hs_0004792	5.47e-05	3.49e-06	-5.27273	4.03124	-1.3688	SLC19A1	TCAGGGTCTAAGGAGCGCTAGTGCCTTGCCCACAGGTGCGGGACCATCTGATGTGATGTG	ENSG00000173638
PH_hs_0023776	5.5e-05	3.51e-06	-5.27127	4.02639	-1.59879	ANGPTL5	GCTTGCAACTGGAATTCAATGGGGCACGTGGACCAAAAACAACTCACCTGTCAAGATTAA	ENSG00000187151
PH_hs_0037558	5.5e-05	3.51e-06	-5.27118	4.02611	-1.19921	ISY1	GGATCCCCGGGATGCAAACTGGCCAGGGATTAGAATTCCACATTTGAGCAAACAGACTGA	ENSG00000172780
PH_hs_0024325	5.5e-05	3.52e-06	-5.2709	4.02517	-1.19909	SNX25	GTGATGATGTGGATGGGAGGAAAGACGCCTTGGCTGAACCATGTTTCATGTTGATTGGGG	ENSG00000109762
PH_hs_0010460	5.51e-05	3.52e-06	-5.27039	4.02349	-1.41041	KCNK7	GAAGTTCTTCAGACCCAGTGGTCCTGTGACTGCTGAGGACCAAGGTGGCATCCTAGGGCA	ENSG00000173338
PH_hs_0011429	5.54e-05	3.54e-06	-5.26862	4.01761	-2.30095		TTGCTTCCTTCTAGAACATCTGAGTTCTAGAAATTGCGTACAATAAACTGCTGTCAGTGC
PH_hs_0022714	5.54e-05	3.54e-06	-5.2685	4.01722	-1.91449	CADM1	AGCTCTATTCCGAGCCCTTAGCACCCATTCCGACCATAGTATAATCATATCAAAGGGTGA	ENSG00000182985
PH_hs_0031336	5.55e-05	3.56e-06	5.26741	4.01361	2.21748	PLAU	CCAATTAGGAAGTGTAACAGCTGAGGTCTCTTGAGGGAGCTTAGCCAATGTGGGAGCAGC	ENSG00000122861
PH_hs_0000708	5.58e-05	3.57e-06	5.26609	4.00925	1.35583		ACCTCACAAGGATATTGAGGGTAAAGGAGAAAATAATGGGAAAGTGCTTGTGCCGTGGAT	ENSG00000174013
PH_hs_0023983	5.63e-05	3.61e-06	5.26287	3.9986	1.56286	IRF6	CCTGGGAGTTTGGACACCAAAGTTCTAGCTGCAGCTTTGCTTCCAATGTGACCTTGAACA	ENSG00000117595
PH_hs_0001476	5.66e-05	3.63e-06	-5.26132	3.99348	-1.80749	C4orf31	CCTTTGACAAGCTCCGTACCTGTTCCTCAGCCACCGTGGCTTGGCTAGGCACTCAGGAAA	ENSG00000173376
PH_hs_0036100	5.69e-05	3.65e-06	5.25976	3.98829	1.60913		ACTATTTTAGTACTATCAGCAATAGCAGAGACAGAGGGAAGGTATCTAGTTCATGTGTGG	ENSG00000178295
PH_hs_0028782	5.69e-05	3.65e-06	-5.2595	3.98744	-1.50357	UBE1L	GAGATGTCAGAACTACGGGATTCCACCGGTCAACCGTGCCCAGAGCAAGCGAATTGTGGG	ENSG00000182179
PH_hs_0034771	5.69e-05	3.66e-06	-5.25946	3.98732	-1.26531		GCAAGGTGGTGGTGGTATCCACACATGCACATGCCAGATATATAATTTGTAAGCTATAAA
PH_hs_0001105	5.69e-05	3.66e-06	-5.25939	3.98707	-1.30319	CTSF	CTGTTTGATACTATAAATTTTCTGGTTCCCTTGGATTTAGGGATAGTGTCCCTCTCCATG	ENSG00000174080
PH_hs_0035679	5.69e-05	3.66e-06	5.25926	3.98664	1.48681	C1orf107	GACACTTCCTTAAAGTAAGGAATACACATTGCTTGCGAGAACTGGTTATGAGACATTGGA	ENSG00000117597
PH_hs_0031315	5.69e-05	3.66e-06	5.25909	3.98609	1.92485	SLC16A1	TCTAGACACAGTGTACTTGTCAACCCCTCTCAGGTACCTTTTCTTGGGATGCTTATTAGA	ENSG00000155380
PH_hs_0024778	5.69e-05	3.66e-06	5.25884	3.98527	1.54909	FEN1	TGGCCAACTGGTGGCCAGTGGGAGGTGATGGTGGACCTAGACTGTGCTTTTCTGTCTTGT	ENSG00000168496
PH_hs_0035710	5.72e-05	3.68e-06	-5.25712	3.97958	-1.30221	NRGN	CTTGCTCTGACCGGAAGAGAAGTCCCTATCCCACACCTGCCTGTCACGTTCCCTCCCCTT	ENSG00000154146
PH_hs_0013889	5.72e-05	3.69e-06	-5.25706	3.97939	-1.10941	EMILIN2	AAATAGGGATGCGTTAGAGACTGTTCCCAAAGCTTGTTGGGCTCCTTAAATGGCATGTAC	ENSG00000132205
PH_hs_0003923	5.74e-05	3.7e-06	5.25597	3.97576	2.02245		CTCCATCTTCGTTAGAGTGATGGAGTCCCTAGAGGGCTTACTAGAGAGCCCATCGCCTGG	ENSG00000135245
PH_hs_0008594	5.76e-05	3.71e-06	-5.25471	3.97159	-1.75888	GNMT	GGGGTGCAGGGATGTGGGTTCCACAGACGGAAGGGTAAACAATATAGTCTTTTTCAGTTC	ENSG00000124713
PH_hs_0035447	5.77e-05	3.73e-06	5.2538	3.96858	1.32201	RBBP5	GGAATCTATGCAAGGAGTAAAGTAAAACCATCCAGAATCAAAGCAGCAACCACATAGTTC	ENSG00000117222
[truncated: 28,968 more rows]
