# Supplementary material for: NFAT as a Biomarker and Therapeutic Target in Non–Small Cell Lung Cancer–Related Brain Metastasis
Source: Front Oncol. 2021 Nov 30;11:781150. doi: 10.3389/fonc.2021.781150 (PMC8669620; doi:10.3389/fonc.2021.781150)
Supplement: Supplementary file 8 [file DataSheet_8.xls]

## Sheet: GSE74706.top.table (1)
ID	adj.P.Val	P.Value	t	B	logFC	SPOT_ID	GB_ACC	GENE	GENE_NAME	ENSEMBL_ID	SEQUENCE
A_23_P23783	1.64e-16	4.81e-21	-19.5295	37.6257	-6.63	A_23_P23783	NM_000261	4653	myocilin, trabecular meshwork inducible glucocorticoid response	ENST00000536591	ATGCATTTACTACAGTTGGCTTCTAATGCTTCAGATAGAATACAGTTGGGTCTCACATAA
A_23_P211207	9.99e-16	7.68e-20	-17.9785	34.9795	-3.05	A_23_P211207	NM_001112	104	adenosine deaminase, RNA-specific, B1		GGAACCGATGGGCCATTAAACATGAACTGAACGGTTAAAAGCACAGTCTATGGAACGCTA
A_23_P93360	9.99e-16	8.77e-20	-17.9067	34.8521	-5.65	A_23_P93360	NM_001136	177	advanced glycosylation end product-specific receptor		CCCTTGAACTGTTCTGGCCTCAGACCAACTCTCTCCTGTATAATCTCTCTCCTGTATAAC
A_33_P3317580	2.24e-15	2.62e-19	-17.3233	33.7983	-2.36	A_33_P3317580	NM_001495	2675	GDNF family receptor alpha 2	ENST00000400782	GTGGGGGCTCCTGATCCGCATCCAAGCTTAACCAAGGCTCCAATAAACGTGCTAGGAAGC
A_23_P426305	1.04e-14	1.97e-18	-16.2887	31.8504	-3.98	A_23_P426305	NM_003734	8639	amine oxidase, copper containing 3 (vascular adhesion protein 1)	ENST00000308423	AAGGCAAGCCACAGAAATGTGTATAGCGCACTTCCCATTTGTGTTTCAGAAAGGAGTAGA
A_23_P30294	1.04e-14	2.25e-18	-16.2225	31.7222	-4.34	A_23_P30294	NM_001801	1036	cysteine dioxygenase, type I	ENST00000250535	AGGAACTTACGGCACTCTGCCATTTGTTAATGAAAGGAAGTGCAGAGGATTTAGAAAAGT
A_23_P53390	1.04e-14	2.4e-18	-16.1892	31.6575	-3.32	A_23_P53390	NM_002837	5787	protein tyrosine phosphatase, receptor type, B		ATGGTCCAGACTGAGTGTCAGTATGTCTACCTACATCAGTGTGTAAGAGATGTCCTCAGA
A_23_P91334	1.04e-14	2.44e-18	-16.1802	31.6401	-3.25	A_23_P91334	NM_052970	116835	heat shock 70kD protein 12B	ENST00000254963	ATCTCTAATGTGGAGGTGGGAACATTATTGTGGTGGAGGCAATTATGAGGGTAGCATTTC
A_23_P344421	1.05e-14	2.76e-18	-16.1206	31.5239	-3.38	A_23_P344421	NM_019055	54538	roundabout homolog 4, magic roundabout (Drosophila)	ENST00000528277	AACCTCACCATGGAAAGAAAATAATTATGAATGCCACTGAGGCACTGAGGCCCTACCTCA
A_33_P3376806	1.15e-14	3.38e-18	-16.0198	31.3267	-3.39	A_33_P3376806	NM_153714	256815	chromosome 10 open reading frame 67	ENST00000323327	GGAGTTATTCGCTGTGGGGTCTTCTCTCAGCTAAGAGCTGAACAGATATCAGGATGACCT
A_23_P84860	1.25e-14	4.01e-18	-15.9353	31.1607	-5.18	A_23_P84860	NM_007177	11170	family with sequence similarity 107, member A	ENST00000394481	TCTCCTTTGCAGCTTAGGATGGCTATGTGATCAGGTGTGGCCAATGAAATTGAAGAGGAA
A_33_P3381338	1.92e-14	7.06e-18	-15.6577	30.61	-4.43	A_33_P3381338	NM_019105	7148	tenascin XB	ENST00000375247	AGTTCTCGGTGCCCTTCACGGAAATGAAGCTGAGACCAAGAAACTTTCGCTCCCCAGCGG
A_33_P3209491	1.92e-14	7.29e-18	-15.6422	30.579	-2.98	A_33_P3209491	NM_022648	7145	tensin 1	ENST00000171887	TTGAAACTCTCCTGTGTCTGTGTTTTGTTTGTGCGTGTGTGTGAGAGCACATCAGTGTGT
A_23_P144348	2.45e-14	1.01e-17	-15.4825	30.2582	-3.15	A_23_P144348	NM_004787	9353	slit homolog 2 (Drosophila)	ENST00000503823	AAGCAGCAGGGCTATGCTGCTTGCCAAACAACCAAGAAGGTGTCCCGATTAGAGTGCAGA
A_33_P3378514	2.45e-14	1.13e-17	-15.429	30.15	-3.1	A_33_P3378514	NM_001083	8654	phosphodiesterase 5A, cGMP-specific	ENST00000394439	CTGTCAGTGGTTTCCTCATTTTGCCATGCTTTGTAAAAATAAAAAGAATGATCAAGTAGG
A_33_P3293918	2.45e-14	1.17e-17	-15.4149	30.1215	-2.58	A_33_P3293918	NM_170600	10044	SH2 domain containing 3C		CCATCTCACTGTAAATAAGTCTCTGTTCTGTAAATAGATGTACAGAAGCCATGTTATTTC
A_23_P67661	2.45e-14	1.38e-17	-15.3344	29.9583	-2.55	A_23_P67661	NM_001864	1346	cytochrome c oxidase subunit VIIa polypeptide 1 (muscle)	ENST00000292907	CATCCCGTTGTACCTGAAGGGCGGCATCGTTGACAACATCCTGTACCGAGTGACAATGAC
A_23_P416774	2.45e-14	1.4e-17	-15.3292	29.9477	-4.46	A_23_P416774	NM_016929	53405	chloride intracellular channel 5	ENST00000185206	TGCCTGATTCAACTGTAGCCTGTAATGGGTAAAAGCCACATTTAGGAGGTGGTCTGATCA
A_23_P252471	2.45e-14	1.4e-17	-15.3267	29.9425	-2.64	A_23_P252471	NM_000442	5175	platelet/endothelial cell adhesion molecule		CGCCTGTGAAATACCAACCTGAAGACACGGTTCATTCAGGCAACGCACAAAACAGAAAAT
A_33_P3248394	2.45e-14	1.43e-17	-15.3166	29.922	-4.98	A_33_P3248394	NM_001199219	11185	indolethylamine N-methyltransferase	ENST00000484180	TCTGTCACCAATGCTGCCAACAATGGGGTCTGCTTCATTGTGGCTCGCAAGAAGCCTGGG
A_23_P216596	2.68e-14	1.65e-17	-15.2492	29.7847	-3.51	A_23_P216596	NM_153366	79987	sushi, von Willebrand factor type A, EGF and pentraxin domain containing 1	ENST00000374463	TCTCGCTGTCATACAGCTGTTTGCCAGTCTCCCTGCTTAAATGGTGGAAAATGTGTAAGA
A_23_P151805	2.96e-14	1.9e-17	-15.1807	29.6444	-3.38	A_23_P151805	NM_006329	10516	fibulin 5		GGGAACCCTGGGAGTAGCTAGTTTGCTTTTTGCGTACACAGAGAAGGCTATGTAAACAAA
A_33_P3252785	2.96e-14	1.99e-17	-15.1592	29.6003	-3	A_33_P3252785		219348	placenta-specific 9	ENST00000372270	CATGTGAAATAAAAGCTATTCTGGTCTCCTCTGTGTCTGCTGACAGAGTAACCCGTTTAA
A_23_P166779	3.09e-14	2.26e-17	-15.0989	29.4765	-3.67	A_23_P166779	NR_024065	29931	long intergenic non-protein coding RNA 312	ENST00000442796	AGTGATATTTGCCTTAGGTCAGATTCTACTAGTTTAAAGCAAAACGATCTCCTGGTCTGA
A_23_P500400	3.09e-14	2.32e-17	-15.0878	29.4536	-2.75	A_23_P500400	NM_080284	23460	ATP-binding cassette, sub-family A (ABC1), member 6	ENST00000284425	ATTAGTAAAGTCACCCAAAGAGTCAGGCACTGGGTATTGTGGAAATAAAACTATATAAAC
A_33_P3364180	3.09e-14	2.38e-17	-15.075	29.4272	-2.78	A_33_P3364180	NM_152536	152273	FYVE, RhoGEF and PH domain containing 5	ENST00000285046	GGGCATGTGAGGGGTGGGATTCCTTGTTACTCTTACTGCAATAAAAATCAATTGTTTGAT
A_23_P166566	3.09e-14	2.44e-17	-15.063	29.4025	-4.48	A_23_P166566	NM_024768	79825	coiled-coil domain containing 48	ENST00000481536	TGTCATTAGAGAGAAAGATCCATTGCCAAACAGTGCCATGGGGGTGAAACCAGTGCTAAA
A_23_P142560	4.01e-14	3.36e-17	-14.9121	29.0899	-1.92	A_23_P142560	NM_014795	9839	zinc finger E-box binding homeobox 2	ENST00000409487	CTTTTAATCTGTGTTTCTGCAAGTGCCATCCTTGTACAGTGTTAAGAGGGTAACATGGGT
A_32_P156851	4.01e-14	3.4e-17	-14.9068	29.079	-2.53	A_32_P156851	NM_005822	10231	regulator of calcineurin 2	ENST00000371374	AATGAAGGGGAAGGGGAAGATTTCCCACCAACTGAATCATTTGTGCACGTGTATAGCTCA
A_23_P53126	4.04e-14	3.61e-17	-14.8792	29.0215	-2.74	A_23_P53126	NM_005574	4005	LIM domain only 2 (rhombotin-like 1)	ENST00000257818	GATGAATCACTGTTTTTAGACACCTTCATTTTGAGGGGAGGAGTTCCACAGATTGTTTCT
A_23_P125253	4.04e-14	3.66e-17	-14.872	29.0064	-2.82	A_23_P125253	NM_001290	9079	LIM domain binding 2	ENST00000509803	GAATCCACTGTCAATAGGCCCGTGGGTGATCATTACAATTGCAAATGCTTTACTTACAGG
A_23_P404481	4.06e-14	3.8e-17	-14.855	28.9711	-3.06	A_23_P404481	NM_001400	1901	sphingosine-1-phosphate receptor 1	ENST00000424264	GCTGAGGCCAAAGTTTCCATGTAAGCGGGATCCGTTTTTTGGAATTTGGTTGAAGTCACT
A_33_P3342305	4.55e-14	4.39e-17	-14.7874	28.8297	-3.74	A_33_P3342305	NM_007168	10351	ATP-binding cassette, sub-family A (ABC1), member 8	ENST00000542396	CTTCATTTCATGACTCTTTTGAACAAGCGCCTCCAGAATTCCAAGGGAAAGAAGCCATCA
A_23_P133474	4.62e-14	4.59e-17	-14.7666	28.7863	-4.1	A_23_P133474	NM_002084	2878	glutathione peroxidase 3 (plasma)	ENST00000458211	TGGGTGTGGGTGCATGTGGGTGTTTACACACATGCCTACAGGTATGCGTGATTGTGTGTG
A_23_P133123	4.9e-14	5.02e-17	14.7248	28.6986	3.64	A_23_P133123	NM_032117	84057	meiotic nuclear divisions 1 homolog (S. cerevisiae)	ENST00000240488	AGAAGACTTTGACTACATAGACTAAAATATTCCATGGTGGTGAAGGATGTACAAGCTTGT
A_33_P3275801	5.81e-14	6.11e-17	-14.6335	28.5063	-3.79	A_33_P3275801	NM_001927	1674	desmin	ENST00000373960	CTCCCCTCCCCTGCTGCAGGGGCTCTGGAGAGAAACAATAAAGAGATTCACACACAAGCC
A_23_P31376	6.94e-14	7.52e-17	-14.5381	28.3045	-3.49	A_23_P31376	NM_018334	54674	leucine rich repeat neuronal 3	ENST00000308478	GCCTCTCTCCAGAAATGAACTGTGATGGTGGACACAGCTATGTGAGGAATTACTTACAGA
A_24_P13041	7.62e-14	8.47e-17	-14.4832	28.1879	-3.7	A_24_P13041	NM_145307	219790	rhotekin 2	ENST00000373789	CTTTACAGAGAGAGGCCTACTAATCAATGTGCTTAGAGAAACAAACTACCTTTACATTCA
A_33_P3228435	7.79e-14	8.89e-17	-14.4612	28.141	-4.15	A_33_P3228435	NM_005031	5348	FXYD domain containing ion transport regulator 1	ENST00000455515	ATGGCGTCTCTTGGCCACATCTTGGTTTTCTGTGTGGGTCTCCTCACCATGGCCAAGGCA
A_33_P3420380	8.78e-14	1.03e-16	-14.3946	27.9989	-2.62	A_33_P3420380	NM_001001851	80760	inter-alpha-trypsin inhibitor heavy chain family, member 5	ENST00000397146	TACCTCACCACAAAGGAGCTGCTGAGCTCCTGGCTGCAAAGTGACGATGAACCGGAGAAG
A_23_P303072	8.89e-14	1.07e-16	-14.3775	27.9624	-3.34	A_23_P303072	NM_000827	2890	glutamate receptor, ionotropic, AMPA 1	ENST00000544403	GGAGAGTAACCCTGTCTAATGAAACCTGTGTCTCTGAGAGTAGAGTCACTGGAACACTAA
A_23_P50426	9.96e-14	1.23e-16	-14.3113	27.8205	-2.37	A_23_P50426	NM_015493	25959	KN motif and ankyrin repeat domains 2	ENST00000432929	TGCGCCCATTCTCTTCTCACGCATATCCATGAGCTTTAATTTCACTTTCTGATCACGGTA
A_23_P26557	9.96e-14	1.25e-16	14.3039	27.8044	3.8	A_23_P26557	NM_025108	80178	chromosome 16 open reading frame 59	ENST00000483320	TCACTGGCTCTTCTCAGGACAACTAAGCCTGCTGGTCAGGGCTGGCTTTCAGCCTTCCTA
A_23_P156708	1.14e-13	1.48e-16	-14.2296	27.6446	-4.54	A_23_P156708	NM_032470	7148	tenascin XB	ENST00000549232	CTTCTCTGCCAGCGATCTCGCAGCACTGTGTTTACAGGGGGGAGGGGAGGGGTTCGTACA
A_33_P3268304	1.14e-13	1.51e-16	-14.218	27.6196	-3.48	A_33_P3268304	NM_001161404	55679	LIM and senescent cell antigen-like domains 2		CCAGCGCAGACCTGGTGTTTGTTTGTTGGGCTCACGCTTGCACAATGAAGGCTTGTTCAC
A_33_P3363804	1.14e-13	1.53e-16	-14.2125	27.6076	-2.6	A_33_P3363804	NM_001242608	4684	neural cell adhesion molecule 1	ENST00000533760	CAGTGAGGGCTTTATGAAGTTTACACCTTTGCATTATTAAAGGAAATAACAGTTCATGTG
A_23_P374695	1.26e-13	1.74e-16	-14.1553	27.484	-3.94	A_23_P374695	NM_000459	7010	TEK tyrosine kinase, endothelial	ENST00000488798	AAAGTTTTAGTTTTGATGAGTTGTGAGTTTACCTTGTATACTGTAGGCACACTTTGCACT
A_24_P10137	1.27e-13	1.78e-16	-14.1446	27.4608	-3.6	A_24_P10137	NM_014059	28984	chromosome 13 open reading frame 15	ENST00000379359	AGAAGCCTTCATTGCTGATCTTGACAAAACTTTAGCAAGTATGTGAAACAAGAAGTTCTG
A_33_P3219279	1.31e-13	1.88e-16	-14.121	27.4097	-2.86	A_33_P3219279	NM_032452	84502	junctophilin 4	ENST00000543864	AATTTGGGATTGAAGTTAAACTACAACAGTGCCGCCAACACCAAGTCTTGCAGGAAAAAA
A_23_P94103	1.34e-13	1.97e-16	-14.0995	27.3632	-4.75	A_23_P94103	NM_173833	286133	scavenger receptor class A, member 5 (putative)	ENST00000380385	CAATATGCTTGCCACTCCTTAAATGTCCTAATGATGAGAAACTCTCTTTCTGACCAATTG
A_23_P164057	1.41e-13	2.15e-16	-14.0605	27.2782	-4.41	A_23_P164057	NM_002404	4239	microfibrillar-associated protein 4	ENST00000395592	AAATTACACCTGGAGTCAGGTGCAGAAGGGAACCTTGTATTTCACAGGCCTCATTTTGAT
A_23_P105562	1.41e-13	2.15e-16	-14.0601	27.2775	-2.98	A_23_P105562	NM_000552	7450	von Willebrand factor	ENST00000261405	TGTACCATGAGGTTCTCAATGCCATGGAGTGCAAATGCTCCCCCAGGAAGTGCAGCAAGT
A_33_P3849275	1.48e-13	2.29e-16	-14.031	27.214	-2.5	A_33_P3849275	NM_001159704	2273	four and a half LIM domains 1		AATATTTTAGCCCCCTCAGATGTTCCTGCAGTGCTGAAATTCATCCTACGGAAGTAACCG
A_33_P3275702	1.53e-13	2.41e-16	-14.0075	27.1627	-4.28	A_33_P3275702	NM_001460	2327	flavin containing monooxygenase 2 (non-functional)	ENST00000209929	CAGGGACGTAGAACAATGGAATGTCAGTCAGTCTCTGTAGTTAAAACTTTTTCTTTAAAA
A_24_P53778	1.77e-13	2.84e-16	-13.9342	27.0024	-5.08	A_24_P53778	NM_080878	142683	intelectin 2	ENST00000494442	ACTTCTCCGCCTTTGACTGGGATGGATATGGAACTCACGTTAAGAGCAGCTGCAGTCGGG
A_23_P356684	1.82e-13	3.04e-16	13.9042	26.9367	4.92	A_23_P356684	NM_018685	54443	anillin, actin binding protein	ENST00000491782	TCTCCAATCTCAGTAGTTTTTTCGAAAGGCTGTGATCATTTATTGATCGTGATATGACTT
A_33_P3291831	1.82e-13	3.04e-16	13.9042	26.9366	3.78	A_33_P3291831	NM_018131	55165	centrosomal protein 55kDa	ENST00000358339	GACCGTCAACATGTGCAGCATCAATTGCATGTAATTCTTAAGGAGCTCCGAAAAGCAAGA
A_24_P100517	1.92e-13	3.28e-16	13.8707	26.8632	3.73	A_24_P100517	NM_178448	89958	chromosome 9 open reading frame 140	ENST00000409687	TTCCGTGCAAGGTGAAAAGAAATAGGTCCTCCCAGTTTACAGCTTGAAATCAGGCTAGTG
A_33_P3226212	1.92e-13	3.31e-16	-13.8662	26.8533	-2.95	A_33_P3226212	NM_021219	58494	junctional adhesion molecule 2	ENST00000312957	TTAGTGATTTCCGTTTGTGGCCTTGGTGTATGCTATGCTCAGAGGAAAGGCTACTTTTCA
A_33_P3610138	1.95e-13	3.43e-16	-13.8504	26.8185	-4.75	A_33_P3610138	BC043554	400568	uncharacterized LOC400568		CCACTTACAGCACTCGAATAAGGGCTTTGACAAAACACAAGCGTTATTATGAATATAATA
A_33_P3317628	2e-13	3.57e-16	13.8328	26.7796	2.41	A_33_P3317628	NM_007183	11187	plakophilin 3	ENST00000331563	TGTGGCCTGGCAGTATCTTGGGATAGCCAGCACTGGGAATAAAGATGGCCATGAACAGTC
A_33_P3283601	2.07e-13	3.75e-16	-13.811	26.7316	-3.44	A_33_P3283601	NR_026740	389033	placenta-specific 9 pseudogene	ENST00000433290	GCTGTCCTCTCGCCTTCCTTCCTCAGCTTCGTGTGAAATAAAAGCTACTGTTTTTGGTCT
A_23_P18579	2.13e-13	3.93e-16	13.7898	26.6849	2.92	A_23_P18579	NM_006607	10744	pituitary tumor-transforming 2	ENST00000504686	AGACTGTTAAAACAAAAAGTTCTGTTCCTGCCTCAGATGACGCCTATCCAGAAATAGAAA
A_33_P3353737	2.26e-13	4.28e-16	-13.7517	26.6007	-5.44	A_33_P3353737	NM_000668	125	alcohol dehydrogenase 1B (class I), beta polypeptide		CCAATCCATTACAGCTTAACCAAGATTAAATGGGATGATGTTAATGAAAGAGCTTCGCCA
A_33_P3807062	2.26e-13	4.29e-16	13.7509	26.5988	4.65	A_33_P3807062	NM_018410	55355	Holliday junction recognition protein	ENST00000433484	CATCAGAGATAACCTCGAGTTCTTGGTGTAGAAATTATGTGAATAAAGTTGCTCAATTAG
A_33_P3413795	2.31e-13	4.52e-16	13.7279	26.5479	1.68	A_33_P3413795	XM_001721393			ENST00000427872	TGAAAAGATCCTTTAGATCGACCACTTAAAAATATACCTTAGGCCCTCTCCCCGCGGATG
A_23_P124417	2.31e-13	4.59e-16	13.7206	26.5318	4.22	A_23_P124417	NM_004336	699	budding uninhibited by benzimidazoles 1 homolog (yeast)	ENST00000302759	AGCCTGAAGGTCTTTTTAGAAGGCTTCCTCATTTGGATATGTGGAATGAATTTTTTCATG
A_23_P97606	2.31e-13	4.59e-16	-13.7206	26.5317	-3.08	A_23_P97606	NM_000851	2949	glutathione S-transferase mu 5	ENST00000369813	CTACCCCAGCTCCGTGTGATGCCCAGTAAAGCCTGAACCATGCCTGCCATGTCTTGTCTT
A_23_P160537	2.53e-13	5.2e-16	13.6659	26.4104	4.37	A_23_P160537	NM_024037	79000	chromosome 1 open reading frame 135	ENST00000374298	CTCCCTTAAAAAGCCTGAGCTGTACAACAATCTGGATGTGACTCTGTTACCCTTTTCCCA
A_33_P3309471	2.53e-13	5.25e-16	-13.6617	26.4011	-4.59	A_33_P3309471	NM_001145026	374462	protein tyrosine phosphatase, receptor type, Q	ENST00000532722	TTAAATGGCCGTCATTTCATTTCCCAAGGTTGATTTTGAGCAGTATACTTGGTGGAACTG
A_23_P118615	2.53e-13	5.26e-16	-13.6605	26.3983	-4.1	A_23_P118615	NM_007168	10351	ATP-binding cassette, sub-family A (ABC1), member 8	ENST00000430352	TGATGGTTTATAAGTTGCCAGTGGAAGATGTGCAACCTTTAGCCCAAGCTTTCTTCAAAT
A_23_P210210	2.6e-13	5.49e-16	-13.6424	26.358	-3.08	A_23_P210210	NM_001430	2034	endothelial PAS domain protein 1	ENST00000466465	ACACTGAAAAATATTCCAAGCTTCATATTAACCCTACCTGTCAACGTAACGATTTCATGA
A_33_P3616021	2.76e-13	5.96e-16	-13.6061	26.2772	-3.74	A_33_P3616021	NR_033840	727699	long intergenic non-protein coding RNA 163	ENST00000434081	CCTCTGGGCTTATAGTGGTTTTCTTTTCTACTGTCTGAAATTGAATGTTTAGTTCATCTA
A_33_P3252781	2.76e-13	5.97e-16	-13.6051	26.2749	-3.69	A_33_P3252781	NM_001012973	219348	placenta-specific 9	ENST00000372267	TCAGAGCACAGCGTGTGACAGACACATGGCTGTGCAACGCCGTCTAGATGTCATGGAGGA
A_23_P333683	2.9e-13	6.35e-16	-13.5777	26.2139	-3.47	A_23_P333683	NM_178822	285313	immunoglobulin superfamily, member 10	ENST00000495443	GTAGTAGACAGGCCTCAAATTAATGGGAAATACATATTGCATGACAATGGCACCTTAGTC
A_23_P82775	3.04e-13	6.75e-16	-13.5511	26.1545	-3.54	A_23_P82775	NM_022454	64321	SRY (sex determining region Y)-box 17	ENST00000297316	ACCCTATTTCCAAGTTCAAGTTAACTAGCTTTGAATGTGTCCCAAAACAGCTTCCTCCAT
A_32_P101917	3.15e-13	7.1e-16	-13.5287	26.1042	-3.85	A_32_P101917	NR_036444	400550	uncharacterized LOC400550		GAAGAGGTGACCCAAATTTCAAGACAATGTTGGATGCAAACGGATTTGCCAGCAATTGCA
A_23_P385861	3.35e-13	7.78e-16	13.489	26.0152	3.81	A_23_P385861	NM_152562	157313	cell division cycle associated 2	ENST00000435898	TGACATTTCCTGCAGAGTCTGTAGCAAGAGGGAAAGTAACCATCTATGCTGAAATGATCT
A_23_P103465	3.35e-13	7.8e-16	-13.4877	26.0123	-2.13	A_23_P103465	NM_000929	5322	phospholipase A2, group V	ENST00000465698	CCTCTGGTGCCAAGAGCTCTCCTCCAACTCAGGGTTGGCTGTGTCTCTTTTCTTCTCTGA
A_23_P65757	3.35e-13	7.87e-16	13.4838	26.0035	4.43	A_23_P65757	NM_004701	9133	cyclin B2	ENST00000288207	TTGATTTTGTACATAGTCCTCTGGTCTATCTCATGAAACCTCTTCTCAGACCAGTTTTCT
A_23_P34788	3.35e-13	7.93e-16	13.4807	25.9965	4	A_23_P34788	NM_006845	11004	kinesin family member 2C	ENST00000372218	AGAGGAAGGAGCTCTTAGTTACCCTTTTGTGTTGCCCTTCTTTCCATCAAGGGGAATGTT
A_23_P104651	3.6e-13	8.78e-16	13.4361	25.8964	4.06	A_23_P104651	NM_080668	113130	cell division cycle associated 5	ENST00000275517	TCACCAGATGATGCAGAGTTGAGATCATCATTGCAAAGTTCTCTGTTCCTGAGGAACTAA
A_24_P555066	3.6e-13	8.78e-16	-13.4359	25.8958	-3.36	A_24_P555066	NM_198501	342527	smoothelin-like 2	ENST00000338859	TCCCTCTGGTGAATTCGATACATCGGCTTTACAGGGTTACAGTGATTACCAAGTGTTTTT
A_23_P52227	3.6e-13	8.84e-16	-13.433	25.8893	-5.44	A_23_P52227	NM_004962	2662	growth differentiation factor 10	ENST00000224605	GCATTGACACCATTCCCCACAGAGATAGTCATGCTGAGTGTGGGTTGTTTAAACATGCAT
A_23_P164436	3.65e-13	9.08e-16	-13.4215	25.8634	-3.94	A_23_P164436	NM_000049	443	aspartoacylase	ENST00000456349	TTGTGCCTTATTCAACTGCATACATAGCTCCTAGCACAGTGCCTTATTCGGTAGGCATCT
A_24_P109652	3.72e-13	9.35e-16	-13.4086	25.8345	-1.93	A_24_P109652	NM_024776	79834	NKF3 kinase family member	ENST00000312493	GAGCTTCACCCCTCTACTTACATATTGTAAAGTTGTATAAATCTATCATTGAAAGGTCCT
A_23_P152995	3.84e-13	9.78e-16	-13.3889	25.7899	-6.91	A_23_P152995	NM_001045	6532	solute carrier family 6 (neurotransmitter transporter, serotonin), member 4	ENST00000261707	TGCTGGAATCTACTAGAACCTTCTAATCCATGTGCTGCTGTGGCATCAGGAAAGGAAGAT
A_23_P156890	4.15e-13	1.08e-15	-13.3458	25.6926	-4.73	A_23_P156890	NM_003206	6943	transcription factor 21		GCTAACGACAAATACGAGAACGGGTACATTCACCCGGTCAACCTGACGTGGCCCTTTATG
A_33_P3308347	4.15e-13	1.08e-15	-13.3456	25.6922	-5.61	A_33_P3308347	NM_007037	11095	ADAM metallopeptidase with thrombospondin type 1 motif, 8	ENST00000257359	GTGGATCCATTTCAAGTATTTATGCAAATGTGTCTCTGAACTAAAGTGTGATCTTATGCC
A_23_P216023	4.16e-13	1.1e-15	-13.3392	25.6778	-3.66	A_23_P216023	NM_001146	284	angiopoietin 1	ENST00000395820	GTTTCAAACTTGGTGACTTGATCCACTATGCCTTAATGGTTTCCTCCATTTGAGAAAATA
A_24_P945113	4.22e-13	1.12e-15	-13.3288	25.6542	-2.86	A_24_P945113	NM_000020	94	activin A receptor type II-like 1	ENST00000550683	GGTGTTCCAGGGTCGAAATTACACTTCTCGTACCTGGAGACGCTGTTTGTGGGAGCACTG
A_33_P3217238	4.37e-13	1.18e-15	13.3084	25.6081	2.25	A_33_P3217238	NM_014109	29028	ATPase family, AAA domain containing 2	ENST00000287394	GCTGCACCACAATTCTGTACTTGAGTATCACAGTCATTGTTTTTGAGACAAACATTTTTA
A_24_P187056	4.63e-13	1.26e-15	-13.2787	25.5406	-3.52	A_24_P187056	AK090412			ENST00000369381	TGGATGAGACACAGGTCCCAAAAAAGAAATTATTTCAAGTGGAAAGTCAATTTGATGATC
A_33_P3347291	4.64e-13	1.29e-15	-13.2698	25.5203	-5.15	A_33_P3347291	NM_001199219	11185	indolethylamine N-methyltransferase	ENST00000013222	GAGAGAGCTAGTGTAAGCTGTTGATGAGAGCTGTTGCTGAATAAAACCATATTCACCTGC
A_33_P3422822	4.64e-13	1.29e-15	-13.2689	25.5183	-2.22	A_33_P3422822	NM_020435	57165	gap junction protein, gamma 2, 47kDa	ENST00000366714	TCCTCCCTAATTCAGACCCAGCCTCAAGAGGAAAGGGAGTAAAATAAAACTAACTTGTTT
A_23_P1331	4.94e-13	1.39e-15	-13.2371	25.4462	-2.83	A_23_P1331	NM_080801	1305	collagen, type XIII, alpha 1		GAGGTCCATGATATTTGCTAAGCTAGGTGTGTCTAAGAGTATTTTAAACCCTTATGGATT
A_33_P3386262	5.61e-13	1.59e-15	13.1781	25.3117	4.11	A_33_P3386262	NM_030928	81620	chromatin licensing and DNA replication factor 1	ENST00000301019	CACCTTGACTTCAGTATTTCTGACCTCCTAAACTCTAATAAAGTCATGCTTACAGCCACT
A_23_P61317	5.65e-13	1.62e-15	-13.1706	25.2945	-5.54	A_23_P61317	NM_182536	200504	gastrokine 2	ENST00000328895	CAAAGAAATACATCCTTGGTTTACACTCAAAAGTCAAATTAAATTCTTTCCCAATGCCCC
A_33_P3252196	5.74e-13	1.67e-15	13.1568	25.2631	2.63	A_33_P3252196	NM_004456	2146	enhancer of zeste homolog 2 (Drosophila)		CAGCTGCAAAGTGTTTTGTACCAGTGAATTTTTGCAATAATGCAGTATGGTACATTTTTC
A_23_P164451	5.74e-13	1.68e-15	-13.1551	25.2591	-3.03	A_23_P164451	NM_005994	6909	T-box 2	ENST00000477081	GGGCCTAGACCGCGTGATAAAACTGGGTTGAGGGATGCTGGAACCAGTTACGACTGAAGT
A_23_P132763	5.92e-13	1.75e-15	-13.1374	25.2186	-3.51	A_23_P132763	NM_016206	389136	vestigial like 3 (Drosophila)	ENST00000398399	CAGGACTAATCAAGGATCAATGGGTGACATGATATCATGCTATGTGCCATTTTGTGTTAA
A_33_P3212257	5.95e-13	1.78e-15	-13.1311	25.2043	-3.76	A_33_P3212257	NM_007351	22915	multimerin 1	ENST00000264790	GGTGAACATGCTTAAAAATACATTCCTTGGATATCTGACAACGTGTTTCTGAAAAACAGA
A_23_P6771	6.2e-13	1.87e-15	-13.1092	25.1541	-2.48	A_23_P6771	NM_014583	29995	LIM and cysteine-rich domains 1	ENST00000157600	AGGAGCAGGCTGGGATCCCAACTATCGCTTGTTGCCTCTTTTTCAAGTGGAATTTGAATT
A_23_P375	6.27e-13	1.91e-15	13.0999	25.1329	3.5	A_23_P375	NM_018101	55143	cell division cycle associated 8	ENST00000327331	CCCAGGCTTGAAGGCACATGGCTTTCTCATGTAGGGCTCTCTGTGGTATTTGTTATTATT
A_23_P208880	6.3e-13	1.93e-15	13.0944	25.1201	3.29	A_23_P208880	NM_013282	29128	ubiquitin-like with PHD and ring finger domains 1	ENST00000398240	TGTATTAGGGAAGAATGAGACAATTTTGTGTAGGCTTTTTCTAAAGTCCAGTACTTTGTC
A_33_P3338698	6.36e-13	1.99e-15	-13.0828	25.0935	-5.16	A_33_P3338698	NM_002181	3549	Indian hedgehog	ENST00000295731	GAAGCCCATGGGAGAATTTTGGGGATGTTTTGGTCTTTTCTTCCTTTTGTAATAAAAATT
A_23_P201319	6.36e-13	1.99e-15	-13.0819	25.0915	-2.47	A_23_P201319	NM_032890	84976	dispatched homolog 1 (Drosophila)	ENST00000284476	AATGAACCAAAAGTCCTATTTAATCATTTAATGGGGGAGGCTGGTTGTAGGTCTTGCCCA
A_23_P118815	6.5e-13	2.05e-15	13.0686	25.061	4.36	A_23_P118815	NM_001012271	332	baculoviral IAP repeat containing 5	ENST00000301633	CTGGAAACCTCTGGAGGTCATCTCGGCTGTTCCTGAGAAATAAAAAGCCTGTCATTTCAA
A_23_P259586	6.54e-13	2.08e-15	13.0622	25.0463	4.53	A_23_P259586	NM_003318	7272	TTK protein kinase	ENST00000504590	TGTTTGGTCCTTAGGATGTATTTTGTACTATATGACTTACGGGAAAACACCATTTCAGCA
A_24_P168925	6.66e-13	2.15e-15	-13.049	25.0158	-4.55	A_24_P168925	NM_001143981	91851	chordin-like 1		GAACAACAAAGACCATAAGCATCATTTAGCAGTTGTAGCCATTTTCTAGTTAACTCATGT
A_23_P63371	6.66e-13	2.16e-15	-13.0464	25.0099	-2.06	A_23_P63371	NM_003189	6886	T-cell acute lymphocytic leukemia 1	ENST00000294339	ACAAAACAAAACAACATTTTGAGAACAAAGATGACCATAACCACTGAAGGGAATCACATC
A_24_P92367	6.89e-13	2.26e-15	13.0281	24.9678	1.82	A_24_P92367	NM_001017964	150223	YdjC homolog (bacterial)	ENST00000482998	TGCCACCTCTGGGCTCAGGTCCTCATGCCTCCAAATGGCATCTAGAGTTTGAGCAGCCTT
A_23_P115482	6.96e-13	2.3e-15	13.0203	24.95	3.8	A_23_P115482	NM_014176	29089	ubiquitin-conjugating enzyme E2T (putative)	ENST00000367274	TAGGGGACTTGTCCTGGTTCATCTTAGTTAATGTGTTCTTTGCCAAGGTGATCTAAGTTG
A_33_P3233871	7.01e-13	2.35e-15	13.0104	24.9272	3.59	A_33_P3233871	NM_000505	2161	coagulation factor XII (Hageman factor)	ENST00000253496	TGCGGCCAGCTCCGCGCCAGGATGGCGCAGGAACTCAATAAAGTGCTTTGAAAATGCTGA
A_23_P58588	7.01e-13	2.36e-15	-13.0097	24.9255	-3.36	A_23_P58588	NM_003062	6586	slit homolog 3 (Drosophila)		TCCAGCTTGATGGAGTTGGGACAGCCATGTGGGACCCCCTGGTGATTCAGCATGAAGGAA
A_24_P82032	7.22e-13	2.45e-15	-12.9933	24.8878	-2.35	A_24_P82032	NM_020663	57381	ras homolog gene family, member J		AGCACAGTGCTACTTGGAATGTTCAGCTCTGACTCAGAAAGGTCTCAAAGCGGTTTTTGA
A_32_P471485	7.28e-13	2.49e-15	-12.9861	24.8711	-3.2	A_32_P471485	BC025765	219790	rhotekin 2	ENST00000395260	AAATGCATTGTTCTGAGTTATAAGTAGTAATTCAGGCCTTCTTACAAGCTGTATTGAACC
A_23_P167030	7.36e-13	2.54e-15	-12.9775	24.8514	-3.12	A_23_P167030	NM_000316	5745	parathyroid hormone 1 receptor	ENST00000427125	GCAAGTCCAGATGCACTATGAGATGCTCTTCAACTCCTTCCAGGGATTTTTTGTCGCAAT
A_33_P3298159	7.46e-13	2.6e-15	-12.9683	24.8301	-3.04	A_33_P3298159	NM_000954	5730	prostaglandin D2 synthase 21kDa (brain)	ENST00000224167	CAAAGCAACCCTGCCCACTCAGGCTTCATCCTGCACAATAAACTCCGGAAGCAAGTCAGT
A_23_P46781	7.93e-13	2.78e-15	-12.9386	24.7615	-3.81	A_23_P46781	NM_003638	8516	integrin, alpha 8	ENST00000538044	CCCATTATGGGTAATAATACTAGCAATACTTCTTGGATTGTTGGTTCTCGCCATTTTAAC
A_24_P132383	8.03e-13	2.84e-15	-12.93	24.7415	-3.18	A_24_P132383	NM_175571	155038	GTPase, IMAP family member 8	ENST00000307271	TTCTTCTGGGTAGATACAGGATAAGATAGATACAGGGTAAAATGTTGAGCACTTTGTACA
A_23_P205177	8.44e-13	3.01e-15	-12.9051	24.6839	-2.81	A_23_P205177	NM_000504	2159	coagulation factor X	ENST00000375559	GTCATCAAGCACAACCGGTTCACAAAGGAGACCTATGACTTCGACATCGCCGTGCTCCGG
A_23_P72668	8.69e-13	3.14e-15	-12.8879	24.644	-3.82	A_23_P72668	NM_004657	8436	serum deprivation response	ENST00000304141	AGAAAACATCTACGAAAGGTAAAAAGAGATGATCAGTTGGTTGTTTACTTGCTAGAAACC
A_23_P126416	8.69e-13	3.15e-15	-12.886	24.6398	-2.86	A_23_P126416	NM_005424	7075	tyrosine kinase with immunoglobulin-like and EGF-like domains 1	ENST00000433781	GTGAACATGTCGCTGTTTGAGAACTTCACTTACGCGGGCATTGATGCCACAGCTGAGGAG
A_33_P3396010	9.13e-13	3.34e-15	-12.8612	24.5821	-4.03	A_33_P3396010	NM_001206966	177	advanced glycosylation end product-specific receptor		AGTCAGGGAAGCAGAAGATAGCCCCCAACACATGTGACTGGGGGGATGGTCAACAAGAAA
A_32_P42574	9.13e-13	3.37e-15	-12.858	24.5748	-1.75	A_32_P42574	NM_032800	84886	chromosome 1 open reading frame 198	ENST00000366663	ATTTCAGGAAGAGCCTCCCTTTCTTTGCGTCTCCCTTTCTTTAATTAACATTTTCAAAAG
A_24_P413884	9.16e-13	3.4e-15	12.8532	24.5635	5.07	A_24_P413884	NM_001809	1058	centromere protein A	ENST00000233505	TAGTTTGTGAGTTACTCATGTGACTATTTGAGGATTTTGAAAACATCAGATTTGCTGTGG
A_23_P423237	1.03e-12	3.85e-15	-12.8011	24.4424	-4.15	A_23_P423237	NM_000231	6445	sarcoglycan, gamma (35kDa dystrophin-associated glycoprotein)	ENST00000537476	ATGTGCCAGTGAAAGTGTTTGGACAAAAACTACATGATCTCAAAATGCACGTGGATGTGA
A_23_P115872	1.12e-12	4.21e-15	12.7635	24.3548	4.49	A_23_P115872	NM_018131	55165	centrosomal protein 55kDa	ENST00000371485	GTAAACCAAAAACTTTTAAATTTCTTCAGGTTTTCTAACATGCTTACCACTGGGCTACTG
A_33_P3312466	1.22e-12	4.63e-15	-12.7237	24.2616	-4.45	A_33_P3312466	NM_152547	153579	butyrophilin-like 9	ENST00000376842	GGGAGAAGGATACACCAAAAAACTAAGTGATTATCTTTGGATGGGAAAATGTTTGGTAAT
A_33_P3290532	1.27e-12	4.89e-15	-12.7003	24.207	-2.91	A_33_P3290532	NR_038440	255480	uncharacterized LOC255480	ENST00000531024	AGATCGCAACTAGATTTGAGAATCCTCGTTCTTTTCCCCAATCGTTCGGGCAGTAAACTC
A_32_P190769	1.27e-12	4.91e-15	-12.6985	24.2027	-4.27	A_32_P190769	NM_031911	114905	C1q and tumor necrosis factor related protein 7	ENST00000429690	CATACTTTGTGCACTTATTGCTCTCCTTCTGAGTCAGGACATGTGTACAGGAGACCAAGA
A_33_P3234882	1.4e-12	5.46e-15	-12.6541	24.0987	-3.64	A_33_P3234882	NM_002725	5549	proline/arginine-rich end leucine-rich repeat protein	ENST00000343110	CTTGAGGAACTCATACCTTGGTAAAGGGAAAGAAATCCATGAATGGATACCTCTGTGTCC
A_33_P3396008	1.4e-12	5.47e-15	-12.6533	24.0969	-5.4	A_33_P3396008	NM_001206954	177	advanced glycosylation end product-specific receptor		AGTAGGTGCTCAAAACATCACAGCCCGGATTGGCGAGCCACTGGTGCTGAAGTGTAAGGG
A_23_P72697	1.41e-12	5.55e-15	-12.6471	24.0821	-4.93	A_23_P72697	NM_178172	338328	glycosylphosphatidylinositol anchored high density lipoprotein binding protein 1	ENST00000330824	TCGCTGCCGACAGAAGTCACTGCCTACCTCAGGGTCCCCTTACCTGGGTGGGAAATAAAT
A_23_P401	1.42e-12	5.65e-15	12.6396	24.0646	3.86	A_23_P401	NM_016343	1063	centromere protein F, 350/400kDa (mitosin)	ENST00000366955	AAAGTTTGGAAGCACTGATCACCTGTTAGCATTGCCATTCCTCTACTGCAATGTAAATAG
A_23_P80098	1.47e-12	5.9e-15	12.6216	24.0222	1.52	A_23_P80098	NM_000819	2618	phosphoribosylglycinamide formyltransferase, phosphoribosylglycinamide synthetase, phosphoribosylaminoimidazole synthetase	ENST00000543717	TGGCCAGTGGAACTGTACAGCTTGGAGAAAATGGCAAGATCTGTTGGGTTAAAGAGGAAT
A_24_P305050	1.53e-12	6.19e-15	-12.6016	23.9752	-4.28	A_24_P305050	NM_145273	146894	CD300 molecule-like family member g	ENST00000317310	TTCCTTGTCTGGAAAGGGTTACTTGCCTATGGGTTCTGGTGGCTAGAGAGAAAAGTAGAA
A_33_P3402565	1.61e-12	6.54e-15	12.5785	23.9209	3.94	A_33_P3402565	NM_004415	1832	desmoplakin	ENST00000397483	ACAGGGAATTCTTCCTACTCTTATTCCTACTCATTTAGCAGTAGTTCTATTGGGCACTAG
A_23_P119562	1.62e-12	6.62e-15	-12.5731	23.9081	-3.37	A_23_P119562	NM_001928	1675	complement factor D (adipsin)	ENST00000327726	GGCCTGAAGGTCAGGGTCACCCAAGCAACAAAGTCCCGAGCAATGAAGTCATCCACTCCT
A_32_P310335	1.63e-12	6.74e-15	-12.5661	23.8916	-3.52	A_32_P310335	AK056079	58494	junctional adhesion molecule 2	ENST00000480456	TTTTTAGTTGGAGGTTTGACCTAAGTCTGGACCAATTGATTGCTTTTCAATACAACTTTG
A_33_P3374205	1.66e-12	6.91e-15	12.5553	23.8661	3.57	A_33_P3374205	NM_002417	4288	antigen identified by monoclonal antibody Ki-67	ENST00000537609	ATGTGCTCTGGGTTACCTGGTCTTAGTTCAGTTGATATCAACAACTTTGGTGATTCCATT
A_23_P74115	1.73e-12	7.23e-15	12.5364	23.8214	3.93	A_23_P74115	NM_003579	8438	RAD54-like (S. cerevisiae)	ENST00000488942	GTTCTCTGGGAGAAAATCATCAAGAAGGGCTGCATGATGTTTGCCCAAAATTTATTTTAT
A_23_P150457	1.75e-12	7.45e-15	-12.5239	23.792	-3.47	A_23_P150457	NM_006691	10894	lymphatic vessel endothelial hyaluronan receptor 1	ENST00000438354	CTCTGTAAAGCTAAAATAAAGAAATAGAACAAGGCTGAGGATACGACAGTACACTGTCAG
A_23_P4096	1.75e-12	7.46e-15	-12.5236	23.7911	-5.18	A_23_P4096	NM_000717	762	carbonic anhydrase IV	ENST00000300900	TAATATCCCCAAACCTGAGATGAGCACTACGATGGCAGAGAGCAGCCTGTTGGACCTGCT
A_33_P3339100	1.75e-12	7.48e-15	-12.5226	23.7887	-2.24	A_33_P3339100	NM_003005	6403	selectin P (granule membrane protein 140kDa, antigen CD62)	ENST00000367788	ATAGGTCTGATAATGGGTGGGACGCTCCTGGCTTTGCTAAGAAAGCGTTTCAGACAAAAA
A_23_P52017	1.89e-12	8.18e-15	12.485	23.6998	4.05	A_23_P52017	NM_018136	259266	asp (abnormal spindle) homolog, microcephaly associated (Drosophila)	ENST00000367408	ATCACAAATCCCCTGCAAGCTATTCAAATGGTGATGGATACGCTTGGCATTCCTTATTAG
A_33_P3287879	1.89e-12	8.19e-15	12.4844	23.6984	2.56	A_33_P3287879	NM_003536	8357	histone cluster 1, H3h	ENST00000369163	AGAAAGCTGCCTTTTCAGCGTCTGGTGCGTGAGATCGCGCAGGACTTCAAGACCGACTTG
A_23_P114670	1.9e-12	8.28e-15	12.48	23.688	1.76	A_23_P114670	NM_014448	27237	Rho guanine nucleotide exchange factor (GEF) 16	ENST00000378378	ACAGGAGGCACCAATAGCGATTATTGGGGGCAATGCGAGGTCTCCTCCTATGCCCTTCCT
A_33_P3411975	1.91e-12	8.4e-15	-12.4741	23.674	-2.65	A_33_P3411975	NM_015429	25890	ABI family, member 3 (NESH) binding protein	ENST00000475896	GCATTACCTGCCGAATCTAAAACACCAGAGGTTGAAAAAATCTCAGCACGACCCACAACA
A_23_P83028	1.91e-12	8.47e-15	-12.4706	23.6657	-2.5	A_23_P83028	NM_021111	8434	reversion-inducing-cysteine-rich protein with kazal motifs	ENST00000377966	CACTTAAAGCTTTCAGAATATGTCAGTGCTGATGTAGCATGCTTGTTGCAATTGCCTTTT
A_23_P137484	1.91e-12	8.51e-15	-12.4686	23.6609	-2.27	A_23_P137484	NM_019079	54596	LINE-1 type transposase domain containing 1	ENST00000498273	TTCTACCCAGAAGGATGGACAGCTAATAGCGTACTTGGGGATGAGGAGCAAGGAATATTA
A_23_P20035	1.97e-12	8.83e-15	-12.4536	23.6254	-2.44	A_23_P20035	NM_138445	115330	G protein-coupled receptor 146	ENST00000397095	AGTAAAATGAACAAAACCCTACGAAAGAATGGCAACAGCCAGGGTGGCCGGGCCCTGCCA
A_23_P88069	2e-12	8.99e-15	-12.4459	23.6071	-2.13	A_23_P88069	NM_005780	10186	lipoma HMGIC fusion partner	ENST00000379589	TTCCAGTCATTGGATCGTGTTTTCTTTTGTCCATTATTGTACTGTGCTGTACCACATTTA
A_23_P114862	2.06e-12	9.32e-15	-12.4308	23.5713	-3.25	A_23_P114862	NM_021146	10218	angiopoietin-like 7	ENST00000376819	AAGGAGCTTCCTTTTAAATTTTGTCTGTAGGAAATGGTTGAAAACTGAAGGTAGATGGTG
A_23_P116898	2.14e-12	9.79e-15	-12.4105	23.523	-3.5	A_23_P116898	NM_000014	2	alpha-2-macroglobulin	ENST00000540099	CTTGTTCTTCACGGTTCTGCAAGATGTCCCAGTAAGAGATCTGAAACCAGCCATAGTGAA
A_33_P3229402	2.14e-12	9.85e-15	-12.408	23.517	-2.12	A_33_P3229402	NM_000442	5175	platelet/endothelial cell adhesion molecule		TTCTGAACTCCAACAACGAGAAAATGTCAGATCCCAATATGGAAGCTAACAGTCATTACG
A_24_P116710	2.16e-12	9.96e-15	-12.4033	23.5059	-3.72	A_24_P116710	NM_005854	10266	receptor (G protein-coupled) activity modifying protein 2	ENST00000253796	TTTGCTGGAATCATTATAAGGATCAAATGGATCCTATCGAAAAGGATTGGTGCGACTGGG
A_23_P433050	2.48e-12	1.16e-14	-12.3403	23.3556	-2.7	A_23_P433050	NM_021634	59350	relaxin/insulin-like family peptide receptor 1	ENST00000448688	AGAAATGATTCATCGGTTTTGGTATAACTACAGACAAAGAAAATCTATGGACAGCAAAGG
A_23_P200780	2.48e-12	1.16e-14	-12.34	23.355	-2.67	A_23_P200780	NM_003243	7049	transforming growth factor, beta receptor III		GGCCCTGAGTTTTACCCAGACTCAAGGAGTTGGTAAAGGGTTAATAGCCAGATAGTAGAA
A_33_P3326210	2.48e-12	1.17e-14	12.3376	23.3491	3.42	A_33_P3326210	NM_001017420	157570	establishment of cohesion 1 homolog 2 (S. cerevisiae)	ENST00000397418	TTCATGTTTGGCTGTTTTCTCAGCACTGATGAAATAGCATTTTCTGACCCAACACCAGAT
A_23_P69497	2.59e-12	1.23e-14	-12.316	23.2974	-4.55	A_23_P69497	NM_003278	7123	C-type lectin domain family 3, member B	ENST00000296130	TCCTCTCCGTGCGCTTGGAGCCTCTTTTTGCAAATAAAGTTGGTGCAGCTTCGCGGAGAG
A_23_P107421	2.59e-12	1.24e-14	12.3128	23.2899	3.14	A_23_P107421	NM_003258	7083	thymidine kinase 1, soluble	ENST00000405273	AGGGGCTTATCTCTTCAAGTGTGGAGAGGGCAGGGTCCACGCCTCTGCTGTAGCTTATGA
A_23_P88331	2.59e-12	1.25e-14	12.3098	23.2828	4.12	A_23_P88331	NM_014750	9787	discs, large (Drosophila) homolog-associated protein 5	ENST00000247191	ATCCATTTACTCAGCTGGAGAGGAGACATCAAGAACATGCCAGACACATTTCTTTTGGTG
A_23_P301521	2.59e-12	1.25e-14	-12.309	23.2808	-2.94	A_23_P301521	NM_020848	57608	KIAA1462	ENST00000375377	CAAGAAGCTCTTGTATTTCTCTGCACAGTGTAAATATCCTTGCTATTTCAGGATGGCGGC
A_33_P3230548	2.62e-12	1.27e-14	12.303	23.2665	3.91	A_33_P3230548	NM_014875	9928	kinesin family member 14	ENST00000367350	GAGTATGTATAATTTGAAGAGATACTTTGTAACTATGCTTGGGTGATATTGAGCAGTTCC
A_23_P57379	2.63e-12	1.28e-14	12.2989	23.2567	4.01	A_23_P57379	NM_003504	8318	cell division cycle 45 homolog (S. cerevisiae)	ENST00000493724	AGGATCGGAGCAAGTTTCTGGACGCACTTATTTCCCTCCTGTCCTAGGAATTTGATTCTT
A_23_P106042	2.78e-12	1.37e-14	-12.2706	23.1889	-3.31	A_23_P106042	NM_001037288	116173	CKLF-like MARVEL transmembrane domain containing 5	ENST00000553750	TGAGACGTCACTGGGGACTTATCTGTGGAGCCTGGTGCTCCAGGATGTGGCTTCTCATGA
A_33_P3411980	2.78e-12	1.38e-14	-12.2699	23.1872	-2.94	A_33_P3411980	AL833204	25890	ABI family, member 3 (NESH) binding protein	ENST00000495063	TCAAGTCCTGAAGTACCTCAGAACAAATCGGGTAAATGTATGAATCCTTGGCTTAAGTAG
A_33_P3403153	2.82e-12	1.4e-14	-12.2614	23.1669	-2.14	A_33_P3403153	NM_031908	114898	C1q and tumor necrosis factor related protein 2	ENST00000393975	TAATCTTTTGCAGGCCCGCTTCTCAATGAATGAGATACACCAGGATATGCACGTGCATCT
A_32_P182812	2.97e-12	1.49e-14	-12.238	23.1106	-4.72	A_32_P182812	BX100997	6532	solute carrier family 6 (neurotransmitter transporter, serotonin), member 4	ENST00000394821	GAAGGACCTCGTCAGAATAAGTTTGAATGTCTACTGAACTAAGAAGAATTTTGTCGTTTG
A_23_P7636	3.03e-12	1.52e-14	12.2278	23.0862	2.91	A_23_P7636	NM_004219	9232	pituitary tumor-transforming 1	ENST00000520452	CTGGATGTTGAATTGCCACCTGTTTGCTGTGACATAGATATTTAAATTTCTTAGTGCTTC
A_33_P3251562	3.12e-12	1.58e-14	-12.2123	23.049	-3.82	A_33_P3251562	NM_001038633	284654	R-spondin 1		CCAGAGTCTAAATTTTAAGATTCCTGATGATTGGCATGTTACCCAAATTTGAGAAGTGCT
A_23_P45185	3.12e-12	1.59e-14	-12.2111	23.0461	-5.94	A_23_P45185	NM_004469	2277	c-fos induced growth factor (vascular endothelial growth factor D)	ENST00000297904	ATTCGTATGATCAGTACTGACTTTCTGATTACTGTCCAGCTTATAGTCTTCCAGTTTAAT
A_24_P291658	3.39e-12	1.74e-14	-12.1736	22.9558	-4.87	A_24_P291658	NM_000667	124	alcohol dehydrogenase 1A (class I), alpha polypeptide	ENST00000412614	ATAACCCATGTTTTACCTTTTGAAAAAATAAATGAAGGATTTGACCTGCTTCACTCTGGG
A_23_P81280	3.39e-12	1.75e-14	-12.1718	22.9515	-4.19	A_23_P81280	NM_152547	153579	butyrophilin-like 9	ENST00000376850	CTCCTCTTGAGCCAGAAGAAAGAGTTGGTGGTCCAGATAGCAGACGTGTTCGTACCCGGA
A_33_P3251552	3.39e-12	1.76e-14	-12.1697	22.9463	-4.5	A_33_P3251552	NM_001029871	343637	R-spondin 4	ENST00000217260	TGCAAACGTTTGTGCCTCTGAAATGCTCCGTTGTTATTGTTTCAAGACCCTAACTTTTTT
A_33_P3310189	3.39e-12	1.76e-14	-12.1683	22.9431	-3.35	A_33_P3310189	NM_000684	153	adrenergic, beta-1-, receptor	ENST00000369295	AACTAACTACTGTGTGAGGAATTGGTCCATGTGCAATAAATACCAATGAAGCACAATCAA
A_23_P209700	3.39e-12	1.77e-14	-12.1657	22.9366	-3.69	A_23_P209700	NM_006056	10316	neuromedin U receptor 1	ENST00000305141	GGTTTTCTTTCTGTGTGTGTGTAAGCCACTGCTTATAATAAAACCAACAATACCCTCAGA
A_24_P96780	3.4e-12	1.79e-14	12.1622	22.9284	4.18	A_24_P96780	NM_016343	1063	centromere protein F, 350/400kDa (mitosin)	ENST00000391896	GCTGGAGATAGACCTTTTAAAGTCTAGTAAAGAAGAGCTCAATAATTCATTGAAAGCTAC
A_23_P14184	3.54e-12	1.88e-14	-12.1427	22.8813	-1.93	A_23_P14184	NM_018676	55901	thrombospondin, type I, domain containing 1	ENST00000258613	TAGACTTTTGTGTAACTATTTGTACCGTAGGACAGAATGTGAGGAGGAAGTAACACACAG
A_23_P218858	3.6e-12	1.92e-14	-12.1336	22.8592	-3.67	A_23_P218858	NM_015429	25890	ABI family, member 3 (NESH) binding protein	ENST00000429331	CCCACCATAAATGTTACAATATCTGAATATGCTTTGTCAAACTATCCCTTTATGCAATCG
A_23_P387630	3.69e-12	1.98e-14	-12.1214	22.8299	-2.42	A_23_P387630	NM_014725	9754	StAR-related lipid transfer (START) domain containing 8	ENST00000374597	CACACACATATATCAATTCTCATGAGTGTATTATAATCTCTGGTGGGGGCAAGTGTCTGG
A_23_P80902	3.71e-12	2e-14	12.1169	22.819	2.87	A_23_P80902	NM_020242	56992	kinesin family member 15	ENST00000396031	ATTCTGCATCCATATACACCCTGTGACAGTCAGCAGTCTGCTATTAAGTGGCCTACTTCA
A_23_P100711	3.76e-12	2.04e-14	-12.1092	22.8004	-2.5	A_23_P100711	NM_000304	5376	peripheral myelin protein 22	ENST00000312280	TGTGCCTCCAAGGACTGTCTGGCAATGACTTGTATTGGCCACCAACTGTAGATGTATATA
A_32_P217750	3.85e-12	2.1e-14	-12.097	22.7708	-2.02	A_32_P217750	NM_002183	3563	interleukin 3 receptor, alpha (low affinity)	ENST00000331035	GAGATGCCTGTGTAATTTCGTCCGAAGCTGCCAGGAAGAAGAACAGAACTTTGTGTGTTT
A_24_P307135	3.85e-12	2.11e-14	-12.0953	22.7667	-3.1	A_24_P307135	NM_019105	7148	tenascin XB	ENST00000383159	CAAGTACAAGATGCACCTGTACGGCCTCCACGAGGGGCGGCGCCTAGGCCCGGTGTCTGC
A_23_P12884	3.98e-12	2.19e-14	-12.0798	22.7292	-2.28	A_23_P12884	NM_005308	2869	G protein-coupled receptor kinase 5	ENST00000457057	ATGAAGTGAGACTTTGAGGGTGTATATTTTCTGTGCAGCCACTGTTAAGCCATGTGTTCC
A_23_P75529	4.15e-12	2.3e-14	-12.0602	22.6817	-4.12	A_23_P75529	NM_022062	63876	PBX/knotted 1 homeobox 2	ENST00000298282	TCATTTTTTACTCCCTTTTGATGCCATACATAGAGGAAAGTCTAGCTTTTTTGGCGTGAG
A_23_P98282	4.21e-12	2.34e-14	12.0523	22.6625	1.52	A_23_P98282	NM_006946	6712	spectrin, beta, non-erythrocytic 2	ENST00000529997	CCTTCTCTTCTGCTGTTTAATTCCAGACTGGTGGTGGGACCCAGGTAACCCCCTCTCCCA
A_23_P100127	4.24e-12	2.37e-14	12.0481	22.6524	3.14	A_23_P100127	NM_170589	57082	cancer susceptibility candidate 5	ENST00000260369	CGGTCTCTAGCAAAGATTCAGGCATTGGATCTGTTGCAGGTAAACTGAACCTAAGTCCTT
A_23_P70249	4.24e-12	2.39e-14	12.0448	22.6444	3.05	A_23_P70249	NM_001790	995	cell division cycle 25 homolog C (S. pombe)	ENST00000356505	CAAACCCAAGATTATTAAAAGATGTCTCTGCAAACCAACAGGCTACCAACTTGTATCCAG
A_24_P225970	4.24e-12	2.39e-14	12.0439	22.6421	3.96	A_24_P225970	NM_001012409	151648	shugoshin-like 1 (S. pombe)		ACCAATGTCTCCTTGTATCCTGTTGTGAAAATCAGAAGACTTTCTCTTTCTCCAAAAAAG
A_32_P210642	4.4e-12	2.5e-14	-12.0264	22.5998	-2.37	A_32_P210642	NM_201446	51162	EGF-like-domain, multiple 7		AAGGCCAGGTGGGCCCTCAGCTGAGGGAAGGTACGAGCTCCCTGCTGGAGCCTGGGACCC
A_23_P19543	4.59e-12	2.62e-14	12.007	22.5525	1.47	A_23_P19543	NM_003137	6732	SRSF protein kinase 1	ENST00000346162	CTGTCAAATTGCCACGATCTCACTAAAGGATTTCTATTTGCTGTCAGTTAAAAATAAAGC
A_33_P3353979	4.62e-12	2.66e-14	-12.0009	22.5378	-2.8	A_33_P3353979	NM_181519	83849	synaptotagmin XV	ENST00000374330	TGAAGCTCTACCTGCTGCCCGATGAGCGGCGCTTCCTCCAATCCAAGACCAAACGCAAAA
A_33_P3321293	4.62e-12	2.66e-14	12.0004	22.5365	3.65	A_33_P3321293	NM_178229	128239	IQ motif containing GTPase activating protein 3	ENST00000361170	ATCTACCCAACTTCCTGTACTGTTGCCCTTCTGATGTTAATAAAAGCAGCTGTTACTCCC
A_23_P57588	4.62e-12	2.68e-14	11.998	22.5307	3.47	A_23_P57588	NM_016426	51512	G-2 and S-phase expressed 1	ENST00000491863	CTCTGATCGACCTCATGACAAACACTCCAGACATGAATAAAAATGTGGCCAAACCTTCAC
A_23_P118254	4.72e-12	2.75e-14	-11.9871	22.5041	-3.32	A_23_P118254	NM_001451	2294	forkhead box F1	ENST00000262426	GTAGGCTCCTCCGTTTATCAGTATTAATGGTGTAACTTTGTTGGCAATATTTGCCGTGTA
A_23_P157914	4.92e-12	2.88e-14	-11.9684	22.4587	-4.71	A_23_P157914	NM_153267	256691	MAM domain containing 2	ENST00000377182	AGAGGCAACACCAGATAATTTTTGAAGCCATTCGAGGAGTATCAATAAGAAGTGATATTG
A_23_P145054	4.96e-12	2.91e-14	-11.9636	22.4468	-2.84	A_23_P145054	NM_001085480	221303	family with sequence similarity 162, member B	ENST00000368557	CCCAAACATAGCAGTTTTTCTGAGTTTCATCACCTTTGATTCATTTTGCCTGTTTTTGAA
A_23_P138507	5.13e-12	3.03e-14	11.9476	22.408	3.6	A_23_P138507	NM_001786	983	cyclin-dependent kinase 1	ENST00000448257	CCCATGTCAAAAACTTGGATGAAAATGGCTTGGATTTGCTCTCGAAAATGTTAATCTATG
A_33_P3249976	5.13e-12	3.04e-14	-11.946	22.4039	-2.85	A_33_P3249976	NM_021219	58494	junctional adhesion molecule 2	ENST00000400535	GTTCTGTCGACACCTAAAATATAATCTGGCTTCTTGTGTCTGGACTAAGTTAAAAGAATT
A_24_P150580	5.33e-12	3.18e-14	-11.9282	22.3605	-2.76	A_24_P150580	NM_016563	51285	RAS-like, family 12	ENST00000220062	GTGTTCAAAGCCCACTTTAGAACCTAAAGCATTTTGGGTTAATAAAGCAAAATTTTGCTT
A_23_P161727	7.36e-12	4.43e-14	-11.7948	22.0337	-2.55	A_23_P161727	NM_001541	3316	heat shock 27kDa protein 2	ENST00000304298	TATGGTTTGGTCCCATGGGACATGTCATAGCCTTGGTTTAGTTTTGGGTGGAGCTGAATA
A_23_P15450	7.36e-12	4.43e-14	-11.7943	22.0325	-5.77	A_23_P15450	NM_018286	55273	transmembrane protein 100	ENST00000299377	GACTGAAAAATCAGCTTTCTATTTACATGAAACACTTTGGGGGTCATGGGAGTGCACAGC
A_33_P3546033	7.63e-12	4.62e-14	-11.7779	21.9922	-3.5	A_33_P3546033	BC033511			ENST00000421976	CATGAGAATTGGGAAGAGAGAAAGCCTATAGTGATAATAAAGTCAAATTATCCTAAACGC
A_33_P3306110	7.94e-12	4.83e-14	-11.76	21.9481	-3.46	A_33_P3306110	NM_005795	10203	calcitonin receptor-like	ENST00000409998	ATATATCTTTTGCCCTCTTTAAAGTCTTCAGTAAACCAGTAAATGAATTCAATAAACCAA
A_23_P139682	8.07e-12	4.94e-14	-11.7512	21.9265	-2.89	A_23_P139682	NM_002864	5858	pregnancy-zone protein	ENST00000535230	CTGGTTTTATTCCCCTGAAACCAACAGTAAAAATGCTTGAAAGATCTAGCTCTGTGAGCC
A_23_P137697	8.36e-12	5.13e-14	-11.7354	21.8874	-2.83	A_23_P137697	NM_003005	6403	selectin P (granule membrane protein 140kDa, antigen CD62)	ENST00000466167	AAATACCTCTTTATTTTTTGATTGAAGGAAGGTTTTCTCCACTTTGTTGGAAAGCAGGTG
A_33_P3235990	8.44e-12	5.23e-14	-11.728	21.8692	-2.48	A_33_P3235990	NM_007039	11099	protein tyrosine phosphatase, non-receptor type 21	ENST00000556564	GCATGTTTGGCGTCATTCCTAAGAGCCATGTAATTTTAAACTTTTAATTGCAGTTAGTGA
A_33_P3610406	8.44e-12	5.23e-14	-11.7276	21.8684	-3.9	A_33_P3610406	NR_028501	347694	endothelin converting enzyme-like 1, pseudogene 2	ENST00000461596	TTTAACAAGCCTTCTAATAAATACTTGGCGGATGGATTTTGGGGCGGCACTCTCTCAGAG
A_33_P3312499	8.47e-12	5.29e-14	-11.7233	21.8575	-5.42	A_33_P3312499	NM_001098835	219995	membrane-spanning 4-domains, subfamily A, member 15	ENST00000405633	AGATGAGATGGCTTGTCTCATCCACACCACAGAAGGAAATAAACCATGTGGCTTAAATTT
A_32_P112592	8.47e-12	5.3e-14	-11.7223	21.8553	-2.44	A_32_P112592	NR_026989	339524	uncharacterized LOC339524	ENST00000370548	TACTACAGTAACACGACTCAAAGAAAATGTGAATAAAAGGCATCTTTGTTTCCCAGTCAA
A_33_P3361636	8.62e-12	5.42e-14	-11.7138	21.8341	-2.91	A_33_P3361636	NM_001190839	4256	matrix Gla protein	ENST00000539261	GGGTCAAAGGAGAGTCAACATATGTGATTGTTCCATAATAAACTTCTGGTGTGATACTTT
A_23_P118025	8.62e-12	5.45e-14	-11.7115	21.8285	-2.48	A_23_P118025	NM_022355	64174	dipeptidase 2	ENST00000412757	CGACCTCTCACGTCTGCGTCAGAGACAGAGTCTGACTTCAGGCCAGGAACTCACTGAGAT
A_23_P70007	8.87e-12	5.63e-14	11.6983	21.7958	3.77	A_23_P70007	NM_012484	3161	hyaluronan-mediated motility receptor (RHAMM)		ACTATTTCTTCAGAGTTTGTCATATACTGCTTGTCATCTGCATGTCTACTCAGCATTTGA
A_33_P3369371	8.88e-12	5.66e-14	-11.6961	21.7905	-4	A_33_P3369371	NM_002084	2878	glutathione peroxidase 3 (plasma)	ENST00000388825	GCTCTTTGAGAAAGGGGATGTCAATGGAGAGAAAGAGCAGAAATTCTACACTTTCCTAAA
A_23_P212284	9.06e-12	5.83e-14	11.6848	21.7625	2.01	A_23_P212284	NM_015426	25886	POC1 centriolar protein homolog A (Chlamydomonas)	ENST00000394970	CTCTGCCATGGTGTAGAAATTGATTGCACATTGATTGGATGAGCCGGGGGTTTTCTCTAA
A_23_P365614	9.06e-12	5.83e-14	-11.6846	21.7619	-2.59	A_23_P365614	NM_004557	4855	notch 4	ENST00000437843	CACTGCTATCGCTATTTAAGAACCCTAAATCTGTCACCCATAATAAAGCTGATTTGAAGT
A_23_P143190	9.13e-12	5.9e-14	11.6797	21.7499	3.02	A_23_P143190	NM_002466	4605	v-myb myeloblastosis viral oncogene homolog (avian)-like 2	ENST00000396863	CTTCCAGCCTCACCCTGTCAGGTATCAAAGAAGACAACAGCTTGCTCAACCAGGGCTTCT
A_23_P113351	9.15e-12	5.94e-14	-11.6771	21.7434	-3	A_23_P113351	NM_004684	8404	SPARC-like 1 (hevin)	ENST00000418378	TGTTCATAATATCATGTGCACTTCAAGAAAATGGAATGCTACTCTTTTGTGGTTTACGTG
A_23_P103601	9.25e-12	6.03e-14	-11.6709	21.728	-2.08	A_23_P103601	NM_020379	57134	mannosidase, alpha, class 1C, member 1	ENST00000263979	GGGGTTTCCCTTTGGGCCTCAGTGTTACAAATTACTAGTGCTATTTTCATTATTATTGTA
A_32_P141969	9.3e-12	6.1e-14	-11.6667	21.7178	-3.9	A_32_P141969	AK094929	4916	neurotrophic tyrosine kinase, receptor, type 3	ENST00000394480	AGTGAGAGTTGTAAATACTCCTTGGTCATATGTCTGTCTTTCTCATAGTATCATATCTTC
A_33_P3340025	9.44e-12	6.21e-14	11.6591	21.6988	3.79	A_33_P3340025	NM_021067	9837	GINS complex subunit 1 (Psf1 homolog)	ENST00000262460	GCTAAACTGTGAGTTCTCATGGTGTTTTTGTAAATTACATCAACAGTCATGTGTTCTATG
A_23_P156788	9.44e-12	6.24e-14	-11.6574	21.6947	-1.9	A_23_P156788	NM_003764	8676	syntaxin 11	ENST00000367568	GGAGCTCTGCCCTGCAGGGAGTTGCCCCAACCCTTTCCGGAACTCAGTCTTTAGAAAAGA
A_33_P3374210	1.01e-11	6.7e-14	11.6292	21.6247	3.41	A_33_P3374210	NM_002417	4288	antigen identified by monoclonal antibody Ki-67	ENST00000368652	ATAAATGCTCTGCAAGCCCTCCCTTAAGACGGCAGTGTATTAGAGAAAATGGAAACGTAG
A_23_P129144	1.01e-11	6.72e-14	-11.6277	21.6212	-3.31	A_23_P129144	NM_001018100	100820829	myocardial zonula adherens protein	ENST00000396180	TAGATGACATGGTGCATTGCCAGCAGAAGAAAGTCAAGCAGATGGTCGAGGAGATTGAAT
A_33_P3282556	1.01e-11	6.78e-14	-11.624	21.6119	-2.28	A_33_P3282556	NM_024600	79652	transmembrane protein 204	ENST00000253934	TACTGTTATGTCGGTCATATGTCTGTACGTGTCGTGGGCCAACCTCGTTCTGCCTCCAGC
A_33_P3299416	1.02e-11	6.91e-14	-11.617	21.5946	-2.75	A_33_P3299416	NM_181711	160622	GRP1 (general receptor for phosphoinositides 1)-associated scaffold protein	ENST00000293662	GGGGTGGGGACAGCACAGACTGTTCCACCGTTGTGCATATTGTTGCTTCTGAACCACAAA
A_23_P11800	1.02e-11	6.91e-14	-11.6165	21.5932	-2.77	A_23_P11800	NM_018584	55450	calcium/calmodulin-dependent protein kinase II inhibitor 1	ENST00000375078	AAGCTTGTGTTTCTTTGTTGCTGCAAGCTATCTGCCCAAGTTAATGCAAATGGACACATT
A_33_P3261957	1.05e-11	7.15e-14	-11.6033	21.5606	-2.96	A_33_P3261957	NM_005795	10203	calcitonin receptor-like	ENST00000410102	TCTTGTTACAGCAGAATTAGAAGAGAGTCCTGAGGACTCAATTCAGTTGGGAGTTACTAG
A_24_P391230	1.05e-11	7.15e-14	-11.6031	21.5599	-2.78	A_24_P391230	NM_052954	116159	cysteine/tyrosine-rich 1	ENST00000299340	TTGTATTAAGTGTCATAATAGCATCAATGTGCACATTACCAGTATAGACTGTTGGAGTTC
A_23_P93258	1.05e-11	7.16e-14	11.6027	21.559	3.19	A_23_P93258	NM_003537	8358	histone cluster 1, H3b	ENST00000244661	GGCTCTTTGAGGACACAAACCTTTGCGCCATCCATGCTAAGCGAGTGACTATTATGCCCA
A_33_P3389599	1.05e-11	7.21e-14	-11.6	21.5522	-3.56	A_33_P3389599	BX457161			ENST00000442192	AGAGAACTGTTGCTGTATTGGACACTTGCTGCCATCTACTTTCTTCTCTAGAATCCACTG
A_23_P204286	1.07e-11	7.41e-14	-11.589	21.525	-2.93	A_23_P204286	NM_000900	4256	matrix Gla protein		TACTGAAATACATAGGCTTATATACAATGCTTCTTTCCTGTATATTCTCTTGTCTGGCTG
A_23_P326319	1.09e-11	7.53e-14	-11.5826	21.509	-2.02	A_23_P326319	NM_033201	89927	chromosome 16 open reading frame 45	ENST00000300006	TGTCCCGTCATTGGGTGGCATATGTTAACTAGCTGCCAAACAACTTCAACCCGTGTAATT
A_23_P257583	1.09e-11	7.59e-14	-11.5794	21.501	-2.36	A_23_P257583	NM_015689	27147	DENN/MADD domain containing 2A	ENST00000496613	CACAAGAAATAACTCTCAGCCTCAAGGGAAAACTTCCTCCTAGTGCAGCCCTATTCTTTA
A_23_P381261	1.12e-11	7.84e-14	-11.5666	21.4693	-2.57	A_23_P381261	NM_139247	196883	adenylate cyclase 4	ENST00000554781	CTACAGCCGGGGTGTCATCAAGGTGAAAGGCAAAGGGCAGCTCTGCACCTACTTCCTGAA
A_23_P4443	1.15e-11	8.1e-14	-11.5538	21.4374	-3.21	A_23_P4443	NM_018488	9496	T-box 4	ENST00000240335	GATGACGTTCGGAAAGGGTCATGGGCTAAATGTCACCTGAGGGGTATTTTTAAAGGGTTT
A_33_P3215640	1.18e-11	8.31e-14	-11.5432	21.4109	-4.5	A_33_P3215640	NM_153370	221476	peptidase inhibitor 16	ENST00000373674	AGGGACGAGGGAAGGAAAGTAACTCCTGACTCTCCAATAAAAACCTGTCCAACCTGTGGC
A_24_P323598	1.19e-11	8.42e-14	11.5383	21.3988	3.67	A_24_P323598	NM_001017420	157570	establishment of cohesion 1 homolog 2 (S. cerevisiae)	ENST00000305188	ATTGTTTTGATTCTGAAAAATCATTCAACTGCTAACTGGCAATAAGACTCTAGGCAAGTC
A_23_P117852	1.22e-11	8.66e-14	11.5273	21.3713	3.94	A_23_P117852	NM_014736	9768	KIAA0101	ENST00000380258	TACTGCTGCCATTTTTATTGGTGTTTGATTATTGGAATGGTGCCATATTGTCACTCCTTC
A_23_P26386	1.29e-11	9.18e-14	-11.504	21.3131	-3.23	A_23_P26386	NM_016140	51673	tubulin polymerization-promoting protein family member 3	ENST00000290942	GCGTCACTAAAGCAAAAACAGGGGGTGCTGTAGACCGGCTGACGGACACCAGCAGATACA
A_23_P68610	1.35e-11	9.7e-14	11.482	21.2582	4.2	A_23_P68610	NM_012112	22974	TPX2, microtubule-associated, homolog (Xenopus laevis)	ENST00000340513	AGAGAACCCATTTCTCCAGACTTTTACCTACCCGTGCCTGAGAAAGCATACTTGACAACT
A_33_P3401621	1.35e-11	9.73e-14	11.4811	21.2559	2.95	A_33_P3401621	NM_031966	891	cyclin B1	ENST00000256442	GAATCCCTAGTCCCCCTGTTTTCTGTTTCTTCTTGTGATTGCTGCCATAATTCTAAGTTA
A_33_P3401647	1.36e-11	9.79e-14	-11.4783	21.249	-2.73	A_33_P3401647	NM_033256	94274	protein phosphatase 1, regulatory (inhibitor) subunit 14A	ENST00000301242	GATCAACATTGATGAATTGTTGGAGTTAGAGAGTGAAGAGGAGAGAAGCCGGAAAATCCA
A_24_P945059	1.36e-11	9.85e-14	-11.476	21.2431	-3.21	A_24_P945059	NM_025107	80177	myc target 1	ENST00000367245	TGTTTCTTTGAACAGTGGGATTTTCAGTGAAAAAGTACCCTCTTTTTCATTTCCTATTGC
A_23_P64617	1.39e-11	1.01e-13	-11.4654	21.2167	-2.4	A_23_P64617	NM_012193	8322	frizzled family receptor 4	ENST00000531380	AAATGGACCCTGCTTTTAAGGATGTACAAAAGTATGTCTGCATCGATGTCTGTACTGTAA
A_33_P3306103	1.41e-11	1.03e-13	-11.4591	21.2009	-3.04	A_33_P3306103	NM_005795	10203	calcitonin receptor-like	ENST00000410068	AATGTTTGTCAGTAAATACTCCCACTATGCCTGATGTGACGCTACTAACCTGACATCACC
A_23_P96325	1.42e-11	1.05e-13	11.4523	21.1838	3.42	A_23_P96325	NM_017669	54821	excision repair cross-complementing rodent repair deficiency, complementation group 6-like	ENST00000334463	ACACTGTCTTCAGAAAACAAGTCCAGCTGGTTAATGACGTCTAAGCCTAGTGCTCTAGCT
A_23_P96965	1.43e-11	1.06e-13	-11.448	21.1731	-1.61	A_23_P96965	NM_030786	81493	syncoilin, intermediate filament protein	ENST00000409190	ATAGTCAAAGACCATGGACAACAACTGTCATCTGAAGGACTCTTCTAGAAGCCAGAGACT
A_23_P303833	1.47e-11	1.09e-13	-11.436	21.1431	-3.55	A_23_P303833	NM_174934	6330	sodium channel, voltage-gated, type IV, beta		ATGCATGGTTTATTCCTCTGGCTTGGATGACAACAATACCCATAGTCAATTTTCCTATGT
A_24_P150023	1.48e-11	1.1e-13	-11.4316	21.1321	-3.57	A_24_P150023	NM_002233	3739	potassium voltage-gated channel, shaker-related subfamily, member 4	ENST00000328224	AGCAGTCATTTATCAGTGCTTTAACAGCATATCGTATGTCTTTGGATTCTGTAGTTGTTT
A_33_P3794213	1.5e-11	1.12e-13	-11.4254	21.1166	-2.43	A_33_P3794213	AJ251642	338653	uncharacterized LOC338653		GGATGAAGACCTTTACAATGATCTGCTTATGCTGAATGAATATCTTTTCTCTTCCTTACT
A_23_P382065	1.54e-11	1.16e-13	-11.413	21.0853	-3.38	A_23_P382065	NM_016242	51705	endomucin	ENST00000305864	AGTTTTCCGGGCCAAGAATTTTTATCCATGAAGACTTTCCTACTTTTCTCGGTGTTCTTA
A_33_P3360216	1.57e-11	1.18e-13	11.4034	21.0613	3.21	A_33_P3360216	NM_003509	8329	histone cluster 1, H2ai		TGGATTAGTTTGCAGCAACTCAATCCCAAAGGAACCAAAGGCTCTTTTCAGAGCCACCTA
A_23_P103703	1.62e-11	1.22e-13	-11.3902	21.028	-3.31	A_23_P103703	NM_014424	27129	heat shock 27kDa protein family, member 7 (cardiovascular)	ENST00000375714	TATATAGATGGGGTTTTTCCAATACAGCTGGTTCGTGATAAACTGCATGAAACTCCTGCC
A_23_P30799	1.64e-11	1.24e-13	11.3848	21.0146	2.5	A_23_P30799	NM_021018	8968	histone cluster 1, H3f	ENST00000446824	ATTCGCAAGCTACCATTCCAGCGTCTGGTACGTGAGATCGCGCAGGACTTCAAGACCGAC
A_23_P250564	1.65e-11	1.26e-13	-11.3802	21.0031	-2.09	A_23_P250564	NM_005400	5581	protein kinase C, epsilon	ENST00000306156	CAAAGCCAAAAAATATATGAAGGATAGCTGTTCTTCTGTGTTCTCTCATTATGGACTTTG
A_23_P106145	1.76e-11	1.35e-13	11.3518	20.9315	2.43	A_23_P106145	NM_014584	30001	ERO1-like (S. cerevisiae)	ENST00000555069	ATTGTGTTGGTTGTTTTAAATGTCGTCTGTGGGGAAAGCTTCAGACTCAGGGTTTGGGCA
A_23_P38735	1.76e-11	1.35e-13	-11.3518	20.9315	-2.42	A_23_P38735	NM_021153	28513	cadherin 19, type 2		ATGCTGTCATTGAACAGAGATGTGGGGAGAAATGTAAACAATCAGCTCACAGGCATCAAT
A_24_P300302	1.85e-11	1.42e-13	-11.3321	20.8819	-2.51	A_24_P300302	NR_026867	134466	zinc finger protein 300 pseudogene 1	ENST00000520773	AAGCCTTAATAGATAGTGCAACAACCAATGGATTTGATGATTTTGGGGACTACATCTTTG
A_33_P3311755	1.87e-11	1.44e-13	11.3259	20.8663	3.45	A_33_P3311755	NM_138555	9493	kinesin family member 23	ENST00000395392	GTGGTGGACAATCTGTTCAGTTTACTGATATTGAGACTTTAAAGCAAGAATCACCAAATG
A_33_P3258117	2.04e-11	1.58e-13	11.2901	20.776	2.96	A_33_P3258117	NM_018063	3070	helicase, lymphoid-specific	ENST00000394044	CTGTGGCCCTTTGTCTACACTTCCTAACTGGATGGCTGAATTCAAAAGATTTACACCAGA
A_23_P122197	2.05e-11	1.6e-13	11.2855	20.7645	3.41	A_23_P122197	NM_031966	891	cyclin B1	ENST00000256442	GGACACCAACTCTACAACATTACCTGTCATATACTGAAGAATCTCTTCTTCCAGTTATGC
A_23_P6909	2.09e-11	1.64e-13	-11.2765	20.7416	-2.66	A_23_P6909	NM_178445	51554	chemokine (C-C motif) receptor-like 1	ENST00000249887	ACAAAGTGTGGAGGAGTTTCCTTTTGATTCTGAGGGTCCTACAGAGCCAACCAGTACTTT
A_24_P197537	2.12e-11	1.67e-13	-11.2696	20.724	-2.15	A_24_P197537	NM_003719	8622	phosphodiesterase 8B		GCTTGACTGTTTTCCTCAAGAACATCGATCTGAAGGATTCATAAGGAGCTTATCTGAACA
A_23_P85140	2.13e-11	1.67e-13	-11.2678	20.7196	-2.55	A_23_P85140	NM_080390	140597	transcription elongation factor A (SII)-like 2	ENST00000372780	AGAAAAACCAACAAGGGGCTGGCTCAGTACCTCAAGCAATATAAGGAAGCCATACATGAT
A_23_P345707	2.14e-11	1.69e-13	11.2636	20.709	4.25	A_23_P345707	NM_152259	90381	chromosome 15 open reading frame 42		CCATATACGTGAAACTGAAGAGTGCATTGGGCAGTGGAAGCTATTTTTTGCCTTCCCTGT
A_23_P126706	2.22e-11	1.76e-13	-11.2485	20.6708	-3.29	A_23_P126706	NM_004673	9068	angiopoietin-like 1	ENST00000415564	AGGCGGGTCATACTCCTTAAGAGCAGTTCAGATGATGATCAAGCCTATTGACTGAAGAGA
A_33_P3386344	2.22e-11	1.77e-13	11.246	20.6646	3.49	A_33_P3386344	NM_001018112	2175	Fanconi anemia, complementation group A	ENST00000534992	TTTATTGGCACACAGTATGTTCTCCCGTCTTTCCTTCTGTCAAGAATTATGGAAAATACA
A_32_P157945	2.23e-11	1.78e-13	11.2424	20.6554	3.74	A_32_P157945	NM_004415	1832	desmoplakin	ENST00000418664	AACCAAGCATTTTGGAATGAGTCTCCTTTAGTTTCAGAGTGTGGATTGTATAACCCATAT
A_23_P329353	2.26e-11	1.82e-13	-11.2359	20.6388	-2.28	A_23_P329353	NM_015463	25927	cannabinoid receptor interacting protein 1	ENST00000481714	ATAACGTATTAAAACTCTTTTAAGTAGCTTAAGGTATTGTGCAATGGCCTAGCCTAGTAG
A_23_P72651	2.35e-11	1.89e-13	-11.2197	20.5979	-2.67	A_23_P72651	NM_001077693	641700	endothelial cell-specific chemotaxis regulator	ENST00000510908	TGTAAATTATTTTATTGTTTCATGTCTGCTTCTAGATCTAAAGGACACTAGCATTGCCCC
A_23_P102611	2.49e-11	2.01e-13	-11.1956	20.5368	-3.67	A_23_P102611	NM_003881	8839	WNT1 inducible signaling pathway protein 2	ENST00000372868	CATTTTTCTGGGGGTAGGATGAAGAGAAGGCACACAGAGATTCTGGATCTCCTGCTGCCT
A_33_P3295333	2.5e-11	2.03e-13	-11.193	20.5302	-2.8	A_33_P3295333	NM_016511	51267	C-type lectin domain family 1, member A	ENST00000315330	GCACCTGTAATAGTTTCAGTTCCTATTTTCTTCCATTGACCCATATTTATACCTTTCAGG
A_33_P3397443	2.55e-11	2.07e-13	11.1839	20.5071	3.41	A_33_P3397443	NM_182687	9088	protein kinase, membrane associated tyrosine/threonine 1	ENST00000402679	TCGGGAACTCCCATGGTCTTCTCTGCCTGGCCGTGTCTAATAAAAAGTATTTGAACCTTG
A_33_P3251901	2.58e-11	2.11e-13	-11.1777	20.4912	-1.4	A_33_P3251901	NM_004307	323	amyloid beta (A4) precursor protein-binding, family B, member 2		CTGCACCCAGCCCACTGACACGTTTTACTGATAAATGTAAATCTAAGCTAAAATAAAAAT
A_23_P19650	2.63e-11	2.15e-13	-11.1694	20.4702	-2.22	A_23_P19650	NM_003381	7432	vasoactive intestinal peptide	ENST00000431366	AGTCAAACGTCACTCAGATGCAGTCTTCACTGACAACTATACCCGCCTTAGAAAACAAAT
A_23_P216307	2.69e-11	2.21e-13	-11.1591	20.444	-2.41	A_23_P216307	NM_004349	862	runt-related transcription factor 1; translocated to, 1 (cyclin D-related)		TGGTAGTAAAACACAGAGGGCCAGTAACGGGTCGTAATGACTTATTGTGGATAACAAAGA
A_23_P66637	2.78e-11	2.3e-13	-11.1443	20.4063	-3.43	A_23_P66637	NM_000023	6442	sarcoglycan, alpha (50kDa dystrophin-associated glycoprotein)	ENST00000344627	AGGACATTCAGAATAAATATCTGCTGCTCTGCTCACCAATTGCTGCTGGCAGCCTCTCCC
A_23_P28420	2.85e-11	2.36e-13	11.1332	20.378	1.55	A_23_P28420	NM_013341	29789	Obg-like ATPase 1	ENST00000392560	CATCAGGAAAGGGACTAAGGCTCCTCAGGCTGCAGGAAAGATTCACACAGATTTTGAAAA
A_32_P152696	2.86e-11	2.38e-13	11.1311	20.3726	3.21	A_32_P152696					CGACAGGCCTCAGGATTTTGTGTTGATCAAGTTCCAAGGAAAAGGAACATCTCGGCCAGG
A_23_P218369	2.86e-11	2.39e-13	-11.1291	20.3675	-3.37	A_23_P218369	NM_032963	6358	chemokine (C-C motif) ligand 14		ACTATATCAAGGACATGAAGGAGAACTGAGTGACCCAGAAGGGGTGGCGAAGGCACAGCT
A_33_P3307903	2.91e-11	2.44e-13	11.1201	20.3447	3.35	A_33_P3307903	NM_005192	1033	cyclin-dependent kinase inhibitor 3	ENST00000216414	AGTTTGACTCATCAGATGAAGAGCCTATTGAAGATGAACAGACTCCAATTCATATATCAT
A_33_P3230254	2.91e-11	2.45e-13	11.1193	20.3426	3.25	A_33_P3230254	NM_022346	64151	non-SMC condensin I complex, subunit G	ENST00000251496	ATGTGGTTTACCATACCAAAGCTTGCTTTCTCTGGCATGGGAAAAATAAATTTAAGCACC
A_33_P3480395	2.91e-11	2.45e-13	-11.1185	20.3405	-4.42	A_33_P3480395	AK055463	150378	uncharacterized protein FLJ30901		GCCACAAATATTCAGTTTTGTTTTATCCATCATGTCCCCCATATGCATGTAATGAAACAT
A_23_P137573	2.94e-11	2.48e-13	-11.1137	20.3283	-2.81	A_23_P137573	NM_003240	7044	left-right determination factor 2	ENST00000366820	GTGTATCCATTGAGCCCTCTAACTGAACGTGTGCATAGAGGTGGTCTTAATGTAGGTCTT
A_23_P12816	2.94e-11	2.49e-13	11.1124	20.325	2.93	A_23_P12816	NM_018063	3070	helicase, lymphoid-specific	ENST00000371332	TAGATGTCATAGAATTGGTCAGACAAAGCCAGTTGTTGTTTATCGCCTTGTTACAGCAAA
A_23_P98995	3e-11	2.56e-13	-11.1027	20.3002	-1.55	A_23_P98995	NM_020898	57658	calcium binding and coiled-coil domain 1	ENST00000548263	TTTTCCATAACCTTAGGTATTCAGTTTGGAGGGGTTTTTTGTATTTTTGAGGATTCCTGT
A_33_P3303717	3.05e-11	2.6e-13	-11.0957	20.2823	-3.92	A_33_P3303717	NM_001608	33	acyl-CoA dehydrogenase, long chain	ENST00000233710	GTCTTCTATAAACCAGGCTGTTAATACAATGATGACAAACAAAACTGGCAAGATCACTAA
A_23_P23669	3.06e-11	2.62e-13	-11.0924	20.2739	-2.41	A_23_P23669	NM_017734	54873	palmdelphin	ENST00000496843	TAGAAAAAGATCAGAAGCTAGTCCTCATGAAAACACAAATCATAAATCCCCCCACAAAAA
A_23_P89509	3.12e-11	2.69e-13	11.083	20.2501	2.89	A_23_P89509	NM_006461	10615	sperm associated antigen 5	ENST00000321765	AGAGGAGAACCTTCGGCGCTCTGACAAGGAGTTAGAAAAACTAGATGACATTGTTCAGCA
A_23_P130194	3.12e-11	2.7e-13	11.0818	20.247	2.82	A_23_P130194	NM_006907	5831	pyrroline-5-carboxylate reductase 1	ENST00000329875	CCCTGCCTGTGTGGGAGGGTGGTTACTGTGGGTGGAATAGTGGAGGCCTTCAACTGATTA
A_23_P163481	3.25e-11	2.82e-13	11.0649	20.2037	3.77	A_23_P163481	NM_001211	701	budding uninhibited by benzimidazoles 1 homolog beta (yeast)	ENST00000412359	CACAGTGTCTGTTCTTGGGGAGCTTGCAGCAGAAATGAATGGGGTTTTTGACACTACATT
A_33_P3237874	3.38e-11	2.94e-13	11.0483	20.1614	3.39	A_33_P3237874	NM_001100620	10024	trophinin associated protein (tastin)	ENST00000380327	AGCTCCTGGAAAGCTCTTTGCTCTTAGAAGATCTCCCTTTCCTCCAGCAAAATGTCATCT
A_23_P164826	3.42e-11	2.98e-13	11.0425	20.1466	1.8	A_23_P164826	NM_006397	10535	ribonuclease H2, subunit A	ENST00000221486	TCTAGCAGCTGCCTCTACGCGCTCTACCTGCTTCCCCAACCCAGACATTAAAATTGTTTA
A_24_P896205	3.45e-11	3.02e-13	-11.0379	20.1347	-2.93	A_24_P896205	XR_132630	645722	uncharacterized LOC645722		GAAGTCCTGTTTGTGAACTCAACGTTTCCCCGGCTTTTCCATTAAACTTTACCCCAAATC
A_23_P207354	3.46e-11	3.03e-13	-11.0362	20.1303	-2.93	A_23_P207354	NM_016438	51751	HIG1 hypoxia inducible domain family, member 1B	ENST00000253410	GACTGTGTGTCTGAGAAGCTCCTGAGGAAGACTCGGGAATCTCCACTGGTGCCTATAGGT
A_23_P52298	3.5e-11	3.08e-13	11.03	20.1146	2.01	A_23_P52298	NM_006993	10360	nucleophosmin/nucleoplasmin 3	ENST00000474993	GACTTGGGTCTTTGGTGCTAGGAGAGGGCCTGTGCTCCACACAGCCGTGGTTTTCTGATT
A_33_P3347707	3.62e-11	3.2e-13	-11.0161	20.0788	-2.49	A_33_P3347707	NM_002516	4858	neuro-oncological ventral antigen 2	ENST00000263257	CAGGGCCCAGGTCTGTGTGATATCTGTATATATTGCATTTTGTTGATTTTAATAGAAAAC
A_23_P74359	3.64e-11	3.23e-13	-11.0123	20.0692	-1.91	A_23_P74359	NM_004078	1465	cysteine and glycine-rich protein 1		CCTGAAACATATATTGGCATTTATCAATGGCTCAAATCTTCATTTATCTCTGGCCTTAAC
A_32_P117354	3.74e-11	3.32e-13	-11.0009	20.0399	-3.29	A_32_P117354	NM_014988	22998	LIM and calponin homology domains 1		ATTACATGCTAGATGGGTTCTTTGCATGTGGGTTCCATATAGGTGCAGAAATTTCCTCAG
A_23_P32707	3.83e-11	3.42e-13	10.9904	20.013	3.08	A_23_P32707	NM_012291	9700	extra spindle pole bodies homolog 1 (S. cerevisiae)	ENST00000552462	CTGGTTGCCCCTTGTTTCTGGGTAATCTCTGGGATGTGACTGACCGCGACATTGACCGCT
A_33_P3395191	3.87e-11	3.46e-13	-10.9851	19.9993	-2.49	A_33_P3395191	NM_181361	10242	potassium large conductance calcium-activated channel, subfamily M, beta member 2	ENST00000358316	CCTTTGTTCACATTGCTATTTACTTTTGTGTTTGGGGGAAAATACGAGGGATTGATTTTA
A_33_P3423874	3.96e-11	3.56e-13	-10.9744	19.9719	-4.66	A_33_P3423874	NM_001018100	100820829	myocardial zonula adherens protein	ENST00000380565	CGAATGAATCATCTGTTCATGCATGCTCTACTTTGATATTATAACCTATGTCACATGTGT
A_23_P79360	4.16e-11	3.75e-13	-10.9548	19.9215	-3.3	A_23_P79360	NM_052946	115677	nitric oxide synthase trafficker		ATGGTGGTTTGGATCTTTGAATGGGAAAAAAGGCCATTTTCCTGCCGCTTATGTGGAGGA
A_23_P25626	4.16e-11	3.76e-13	10.9537	19.9186	2.29	A_23_P25626	NM_024808	79866	bora, aurora kinase A activator	ENST00000377815	ATACCTCTGTCAGAATCAAAGACTAAGCTTAAGAGTTCCTCGCATATATCGTTGTGCACA
A_23_P213857	4.17e-11	3.78e-13	-10.9512	19.9124	-3.5	A_23_P213857	NM_000587	730	complement component 7	ENST00000313164	ACAGGCTGGCTGCGTGTTCTTGAAATAGGTGTTACCTTCTCTGGGCCTTGGTTTTTTAAA
A_23_P427023	4.2e-11	3.82e-13	-10.9474	19.9026	-2.26	A_23_P427023	NM_130759	170575	GTPase, IMAP family member 1	ENST00000307194	ACGGAAGGAATCCTGTAGTTTCAGGCATAGTTTTAATGACACAGAAAACTTTGCTGCATC
A_23_P389118	4.22e-11	3.85e-13	-10.9445	19.895	-1.42	A_23_P389118	NM_001025356	196527	anoctamin 6	ENST00000320560	TATGTTTGAGAGGGTAAAAATGTATGAGCAGCTTAACTGAAGTAGAACTATTCATGATGC
A_23_P254165	4.23e-11	3.88e-13	-10.9417	19.8879	-2.49	A_23_P254165	NM_021785	10742	retinoic acid induced 2		GGAGTAGTTGGGAAATGGAAAGGTGAATTGGCTCTAGAGGCCCTGTATGCTAGTATCATT
A_33_P3270384	4.46e-11	4.1e-13	10.9202	19.8325	1.67	A_33_P3270384	NM_138689	26472	protein phosphatase 1, regulatory (inhibitor) subunit 14B	ENST00000309318	CCTGCCCCCTCAGTCTTCCACTTTTGGGGTTTTTTATTGTGATTAAACTGATGGGACTTT
A_23_P400515	4.49e-11	4.14e-13	-10.9161	19.822	-2.22	A_23_P400515	NM_020816	57576	kinesin family member 17	ENST00000247986	GAGGAAGCTCAATATCAGCTGGGAAGGAACTGTGCCTCTGTCTGACTGGCCCCACTTCCT
A_23_P98431	4.52e-11	4.18e-13	10.9129	19.8136	1.59	A_23_P98431	NM_000190	3145	hydroxymethylbilane synthase	ENST00000537841	ATTTGCCTCACCTTGGGGCCTTGATGACTGCCTTGCCTCCTCAGTATGTGGGGGCTTCAT
A_23_P42358	4.52e-11	4.2e-13	-10.9111	19.8091	-3.18	A_23_P42358	NM_020482	9457	four and a half LIM domains 5	ENST00000326771	AATCACAAAGACAACTCTCCTTGCAAAATACTGCACTCTGCTGTTAGAAGCAGAGGAAAA
A_24_P400842	4.56e-11	4.24e-13	-10.9068	19.7981	-2.83	A_24_P400842	NM_207517	57188	ADAMTS-like 3	ENST00000286744	CAATCAAAGTCACACGTTTCTCCTGAAAAAAGAGAAGAAAATGTAATTGCTGTTCCTTTG
A_24_P297539	4.67e-11	4.35e-13	10.8969	19.7724	4.83	A_24_P297539	NM_181803	11065	ubiquitin-conjugating enzyme E2C		TTGTCTTTTAAATTAAGCCTCGGTTGAGCCCTTGTATATTAAATAAATGCATTTTTGTCC
A_24_P766716	4.7e-11	4.4e-13	-10.8927	19.7616	-2.42	A_24_P766716	NM_001142343	1240	chemokine-like receptor 1		GGGGTGGTATCTAGGACCAGAGAGGAATCTACTATTTCTACTGTGAAATAATTCAGCAGG
A_24_P310256	4.76e-11	4.47e-13	-10.8867	19.7463	-2.2	A_24_P310256	NM_139284	163175	leucine-rich repeat LGI family, member 4	ENST00000493050	AAAGCACCGAGGGGTTGATGGCATTCCTTTCCCATTCTAAACTCCACGCAGCCAATCGCT
A_33_P3344477	4.83e-11	4.55e-13	-10.8797	19.7281	-1.79	A_33_P3344477	NM_001134999	10979	fermitin family member 2	ENST00000343279	GAGAGGTGGATTACCAGTATTGTTCAATAATCCATGGTTCAAAGACTGTATAAATGCATT
A_33_P3364571	4.9e-11	4.64e-13	-10.8727	19.71	-2.93	A_33_P3364571	NM_019105	7148	tenascin XB	ENST00000375247	CATCTGTACGGCCTCCACGAGGGGCAGCGCGTGGGCCCAGTGTCCACCGTGGGCATCACG
A_24_P217834	4.9e-11	4.65e-13	10.872	19.7084	2.25	A_24_P217834	NM_003530	8351	histone cluster 1, H3d	ENST00000377831	CTACCAGAAGTCGACCGAGCTGCTGATTCGCAAACTGCCATTCCAGCGTCTAGTCCGTGA
A_23_P251421	4.91e-11	4.66e-13	10.8704	19.7042	3.93	A_23_P251421	NM_031942	83879	cell division cycle associated 7	ENST00000467411	ATTTACTTGCATATGTAAACCATTGCTGTGCCATTCAATGTTTGATGCATAATTGGACCT
A_32_P166693	4.95e-11	4.72e-13	-10.8661	19.693	-2.1	A_32_P166693	NM_020733	57493	HEG homolog 1 (zebrafish)	ENST00000311127	ATCATGAGTTGCTCTGAGTTTTGTTAATGTTTGTGTTGGTGGATTGACGGTTAAATGAAG
A_23_P58321	5.12e-11	4.89e-13	10.852	19.6567	3.62	A_23_P58321	NM_001237	890	cyclin A2	ENST00000274026	AAGTTTGATAGATGCTGACCCATACCTCAAGTATTTGCCATCAGTTATTGCTGGAGCTGC
A_33_P3728167	5.19e-11	4.98e-13	-10.8456	19.64	-1.91	A_33_P3728167	NM_001795	1003	cadherin 5, type 2 (vascular endothelium)	ENST00000379531	TAACTCAAAGACTTCCTCTGGCTCCCCAAGGCTGCAAAGCAAAACAGACTGTGTTTAACT
A_23_P51085	5.47e-11	5.27e-13	10.824	19.5841	4.05	A_23_P51085	NM_020675	57405	SPC25, NDC80 kinetochore complex component, homolog (S. cerevisiae)	ENST00000282074	GTAAGGAAGACCAACAATTTTTCAGCTTTTCTTGCCAATGTTCGGAAAGCTTTTACTGCC
A_33_P3252605	5.57e-11	5.38e-13	-10.8159	19.5632	-1.86	A_33_P3252605	NM_183075	113612	cytochrome P450, family 2, subfamily U, polypeptide 1	ENST00000332884	CTAAAAGGACTGTTAATGCTTTTCTCAGACACATTGGCATTTTACAATTTTGCACATGGT
A_23_P57306	5.61e-11	5.43e-13	10.812	19.5532	2.02	A_23_P57306	NM_005441	8208	chromatin assembly factor 1, subunit B (p60)	ENST00000314103	CCTGGCATCCTCGTGAAAGTGCACACACTTCATGGAGGGACTCCTTTTCAATAAGAATTA
A_33_P3230990	5.65e-11	5.49e-13	-10.808	19.5428	-2.37	A_33_P3230990	NM_173050	80274	signal peptide, CUB domain, EGF-like 1	ENST00000381243	TAGGAAAATGCCCTTTGGTCACTGTAAATATGAATTGTGACCCCATCCCTTCCCGCATGA
A_23_P147711	5.77e-11	5.63e-13	-10.7988	19.5188	-2.88	A_23_P147711	NM_000906	4881	natriuretic peptide receptor A/guanylate cyclase A (atrionatriuretic peptide receptor A)	ENST00000428723	TGGAGTGGTGGGACTGAAGATGCCCCGTTACTGTCTCTTTGGGGATACAGTCAACACAGC
A_32_P524014	5.96e-11	5.82e-13	-10.7856	19.4847	-1.58	A_32_P524014	NM_007124	7402	utrophin	ENST00000367545	CTGCCTGTATTTGTATGCAAAATGTCCTCTATCTGCTATTAAAGAAAAGCTACGTAAAAC
A_23_P218827	6.2e-11	6.07e-13	10.7696	19.4432	3.42	A_23_P218827	NM_199420	10721	polymerase (DNA directed), theta	ENST00000393672	CATAGGCAGATAAAGATTTGGTTTCACCCTGGTGGTGGTAGGCATCGTGTGTGACTTTTT
A_32_P152437	6.31e-11	6.2e-13	-10.7617	19.4227	-2.59	A_32_P152437	NM_005100	9590	A kinase (PRKA) anchor protein 12	ENST00000402676	TCAAATGTTCCCCCTCAGGTTATTTTGCTTATGGTACCCATGAGTTGCCTCTCTCTGTAC
A_33_P3446495	6.44e-11	6.36e-13	-10.7519	19.3973	-1.56	A_33_P3446495	NM_015123	23150	FERM domain containing 4B	ENST00000542259	CTACCTCATACTTTCCTTGGAAGAACTAATTAGCTATGGTTTATTGTAGGGTTTTGTTTG
A_23_P8820	6.44e-11	6.37e-13	-10.7511	19.3952	-3.86	A_23_P8820	NM_001442	2167	fatty acid binding protein 4, adipocyte	ENST00000518669	CTCACCTTGAAGAATAATCCTAGAAAACTCACAAAATGTGTGATGCTTTTGTAGGTACCT
A_33_P3210561	6.66e-11	6.6e-13	-10.7377	19.3603	-2.61	A_33_P3210561					GCCTTCGCCTTCACCTTCATCAGCAGCATGATGTACCTGATAACTGAGGAAGCCGAATAG
A_33_P3349536	7.05e-11	7.03e-13	10.7138	19.2982	3.36	A_33_P3349536	NM_001114121	1111	checkpoint kinase 1	ENST00000544373	TAAAGGGAAGCTGATTGATATTGTGAGCAGCCAGAAGATTTGGCTTCCTGCCACATGATC
A_33_P3240507	7.05e-11	7.03e-13	-10.7136	19.2975	-2.02	A_33_P3240507	NM_138444	115207	potassium channel tetramerisation domain containing 12	ENST00000317765	CAGAGGCATGCATTTACATATGTTGCCCTAATTACCATTTGATGATCATAAATACAAGTG
A_23_P200310	7.13e-11	7.13e-13	10.7082	19.2836	2.83	A_23_P200310	NM_017779	55635	DEP domain containing 1	ENST00000370964	AGATGGACTATTTGCTCCTTTGCCTAACTTACTCATACTGTAAGCAGATTAGTGCTCAGG
A_23_P143817	7.36e-11	7.39e-13	-10.6948	19.2485	-2.07	A_23_P143817	NM_053025	4638	myosin light chain kinase		TCCAGATAGACTACGATGAGGACGGGAACTGCTCTTTAATTATTAGTGATGTTTGCGGGG
A_33_P3276435	7.41e-11	7.45e-13	-10.6914	19.2398	-2.29	A_33_P3276435	NM_015687	27145	filamin A interacting protein 1	ENST00000370020	GACGAGCACTATCACCATAACACCGGTCACAACGTCATCTGCTCGAGGAACCCAGTCAGT
A_24_P272310	7.52e-11	7.59e-13	-10.6847	19.2224	-2.6	A_24_P272310	NM_205853	389125	musculoskeletal, embryonic nuclear protein 1	ENST00000446157	AGACTGTCTTTGAGAAGCCCAAAGCCGGACCCACCAAGAGTGTCTTCGGCTGAGAAGTGT
A_23_P93772	7.59e-11	7.71e-13	-10.6788	19.207	-2.4	A_23_P93772	NM_019102	3202	homeobox A5	ENST00000222726	ACCCGCAGAAGGAGGATTGAAATAGCACATGCTCTTTGCCTCTCCGAGAGACAAATTAAA
A_33_P3286422	7.59e-11	7.71e-13	10.6787	19.2067	3.61	A_33_P3286422	NM_001018112	2175	Fanconi anemia, complementation group A	ENST00000389302	TGTGTTGTACCGTTCGGTACTTTTACTGAAACAGTGAATAAAGCACTGTGTGATTTCCTG
A_23_P207742	7.85e-11	7.99e-13	-10.6652	19.1714	-1.62	A_23_P207742	NM_003250	7067	thyroid hormone receptor, alpha	ENST00000394121	GGCATGAGTCTGTTTCCCAAGCTAGACTGTGTCTGAATCATGTCTGTATCCCCAGTGCCC
A_32_P222684	7.85e-11	8.01e-13	-10.6639	19.1682	-2.11	A_32_P222684	NM_001136239	93166	PR domain containing 6	ENST00000407847	ATTTAATACCAAAGGGAGGAATCGTATGGGTTCTTCTGCCCACCGTTGTGACTAAGAATG
A_24_P29401	7.9e-11	8.11e-13	-10.6595	19.1565	-1.9	A_24_P29401	NM_181523	5295	phosphoinositide-3-kinase, regulatory subunit 1 (alpha)		ACTGTGGGGAACCAATTGCTTTGTCATATAGCTGGTTATGAACTAGTAACATGTTTGGGA
A_23_P119353	7.9e-11	8.11e-13	-10.6593	19.156	-2.44	A_23_P119353	NM_017805	54922	Ras interacting protein 1	ENST00000222145	TAGTTCTTATCCCGCGTGGAATGTTGGGAGATTGAGTTTTCGGGAAGTAGCGGATGGGAC
A_23_P48835	7.9e-11	8.13e-13	10.6582	19.1533	3.14	A_23_P48835	NM_138555	9493	kinesin family member 23	ENST00000260363	TTATTGTGACTTCTCCAGCCCTGGTCTGAATTTCTTAAGGTTTTATAAACAAATGCTGCT
A_33_P3239569	7.91e-11	8.17e-13	10.6565	19.1488	1.77	A_33_P3239569	BC027976	6227	ribosomal protein S21	ENST00000370562	TGTGTGATGGTGCCTGAGTAGATCTGCTGGCAGAGTAGTTTGAGCCAGCTGGACTGGGCT
A_24_P218979	8.03e-11	8.31e-13	10.6501	19.132	3.62	A_24_P218979	NM_031299	83461	cell division cycle associated 3	ENST00000536241	ACACTACGACAGGGTAAGCGGCCTTCACCCCTAAGTGAAAATGTTAGTGAACTAAAGGAA
A_23_P136964	8.16e-11	8.47e-13	-10.6429	19.1133	-1.24	A_23_P136964	NM_000328	6103	retinitis pigmentosa GTPase regulator	ENST00000474584	GACCAGAACCACATGAGTCAGAATCATCAGAATATCCCACCAACAAATACAGAGAGAAGA
A_33_P3219527	8.23e-11	8.57e-13	-10.6384	19.1015	-3.29	A_33_P3219527	AK096671	219790	rhotekin 2	ENST00000395265	AGTAATCAACTACATAATCTCCAGAAACTGCCAGCAACTTCCAAATTCCTCTTCACATAG
A_33_P3420757	8.6e-11	8.99e-13	-10.6202	19.0539	-3.74	A_33_P3420757	NM_001650	361	aquaporin 4	ENST00000383170	TGACCGGGGAGAGGAGAAGAAGGGGAAAGACCAATCTGGAGAGGTATTGTCTTCAGTATG
A_23_P342727	8.6e-11	9.02e-13	-10.6189	19.0504	-1.68	A_23_P342727	NM_178006	90627	StAR-related lipid transfer (START) domain containing 13		AGGGAGAGAGATTTTCTTTGGTCATCCATAATAGAGATTGATAAGATTTAGCAACTGGTG
A_24_P227091	8.6e-11	9.04e-13	10.6181	19.0484	3.12	A_24_P227091	NM_004523	3832	kinesin family member 11	ENST00000260731	ACACTCCAAGACCTGTGCCTTTTAGAGAAGCTCACAATGATTTAAGGACTGTTTGAAACT
A_23_P11862	8.6e-11	9.05e-13	10.6177	19.0473	1.87	A_23_P11862	NM_018186	55732	chromosome 1 open reading frame 112	ENST00000498289	CATACATACTCTAGGGTGAAACTTATCACTAGGCAGAACTGGGTTTGATGCTTTGTCAAC
A_23_P353717	8.67e-11	9.16e-13	10.6132	19.0355	2.82	A_23_P353717	NM_152308	116028	RMI2, RecQ mediated genome instability 2, homolog (S. cerevisiae)	ENST00000381820	TTCATAACTTTCGGCGAGACGTGGTGAGCCTCCTGGTGTAGAGTTCTTTTGTCTTTGTAT
A_33_P3231705	8.77e-11	9.28e-13	-10.6082	19.0225	-2.55	A_33_P3231705	NM_182609	342926	zinc finger protein 677		CTTATAGGGGATTCACATTTGGCCCCTGAGATTGCATTTGATACCATTTTATTTAGAATA
A_33_P3400477	8.97e-11	9.52e-13	10.5985	18.997	2.77	A_33_P3400477	NM_001048166	6491	SCL/TAL1 interrupting locus	ENST00000418131	TTCCTCCAAGGAAACTGAGCAGCCGTCTACCAAAGCAGTAATTATCAGTCATGAATGCAC
A_23_P201808	8.99e-11	9.57e-13	-10.5965	18.9919	-2.41	A_23_P201808	NM_003713	8613	phosphatidic acid phosphatase type 2B	ENST00000371250	TATGGATCAACCACATGCACATCCTTACTACAGAATCCGTCCTTTCATTTCAACTTATAG
A_23_P116902	9.02e-11	9.63e-13	-10.5944	18.9863	-3.37	A_23_P116902	NM_021071	420	ADP-ribosyltransferase 4 (Dombrock blood group)	ENST00000430826	ATCTCTCTCCTTTTTGACCAGTGTCATCATCTTTTCCAAAAGCAGAGTATAAAGAAATCT
A_23_P385206	9.19e-11	9.84e-13	-10.5862	18.9648	-1.24	A_23_P385206	NM_177424	23673	syntaxin 12	ENST00000373943	GCACAGTGGCCCAAAGAGCAGCTTCAGAGATAATTCCTTGGTTCTATGATCCCTGTTTAA
A_23_P108761	9.34e-11	1e-12	10.579	18.946	1.27	A_23_P108761	NM_017546	55571	chromosome 2 open reading frame 29	ENST00000289382	CTGGTCTTTTCCGGTTGTTGAAGACATTGGATACTGGGGAAACACCTTCTGAGACCAAAA
A_33_P3288754	9.34e-11	1.01e-12	10.5779	18.943	2.02	A_33_P3288754	NM_199249	84798	chromosome 19 open reading frame 48	ENST00000391812	GCACTGCAGGCCAAGCAGGGCAACCCCACACCCTTGACATAAAAGCATCTTGAAGCTTTT
A_23_P102331	9.48e-11	1.03e-12	-10.5703	18.9232	-4.94	A_23_P102331	NM_002976	6332	sodium channel, voltage-gated, type VII, alpha	ENST00000409855	TGTAGTTTGAGATTCTGAGAGTTATTCCAACTTTATGAAGATTGATTTCAATGTGCCTGC
A_23_P151506	9.48e-11	1.03e-12	10.5701	18.9228	3.19	A_23_P151506	NM_016445	26499	pleckstrin 2	ENST00000216446	CATCTTCATGTTACAAACCTGGAAAGGCTAGAACAGCCATTAGGCGTCAGCATCTTGACT
A_23_P360079	9.5e-11	1.03e-12	-10.5686	18.9188	-3.33	A_23_P360079	NM_207363	344148	NCK-associated protein 5	ENST00000537661	AATAGTGACAGTGACCTGGACTATGGAGATAATGGTTTTGGAGCTGGAAGGGGACAGTTA
A_33_P3212167	9.5e-11	1.03e-12	-10.5675	18.9157	-2.26	A_33_P3212167	NM_001103	88	actinin, alpha 2	ENST00000545611	TATAATTCCCCCCTGTTTTTCCATCTTGTTGACAGCTTGTAGAGAATAAAGCAGGAATTC
A_33_P3395321	9.52e-11	1.04e-12	10.5657	18.9112	2.46	A_33_P3395321	NM_001002032	51155	hematological and neurological expressed 1	ENST00000392573	ATCTGGACTGCAGAGAAGGAACTCCTCTGAAGCAAGCTCCGGAGACTTCTTAGATCTGAA
A_33_P3348224	9.57e-11	1.05e-12	-10.5627	18.9033	-2.57	A_33_P3348224	NM_001193336	730005	SEC14-like 6 (S. cerevisiae)	ENST00000437871	TACACCGTGGAGGTACTGCTCCCAGACCAAACCTTCATGGAGAAGATGGAGAAATTCTAG
A_33_P3403075	9.85e-11	1.08e-12	10.5508	18.8721	3.13	A_33_P3403075	NM_018304	55771	proline rich 11	ENST00000262293	TTTCTACAAGCAGCTTTGATGAACAAAACTGATGCCAACTCTGCCTCACTCCATGAGATG
A_23_P126212	9.94e-11	1.09e-12	10.5458	18.859	3.23	A_23_P126212	NM_022111	63967	claspin	ENST00000318121	TTCCCAGATGGACTTGTTCCACAGAGACTCTGATGATGATCAGACTGAAGAACAGCTTGA
A_33_P3333282	9.94e-11	1.1e-12	10.5452	18.8573	3.8	A_33_P3333282	NM_004112	2256	fibroblast growth factor 11	ENST00000293829	TTAGGTACCCAAAAAGGGCCTGTCTAGATTTTTTCAGAAAAACGTGGAGTGCTAGGGGCA
A_23_P94422	9.99e-11	1.1e-12	10.5426	18.8504	3.51	A_23_P94422	NM_014791	9833	maternal embryonic leucine zipper kinase	ENST00000538311	GGAAAGTGACAATGCAATTTGAATTAGAAGTGTGCCAGCTTCAAAAACCCGATGTGGTGG
A_23_P118042	9.99e-11	1.11e-12	-10.5415	18.8475	-4.47	A_23_P118042	NM_018296	55282	leucine rich repeat containing 36	ENST00000290940	AGGCTCTCACCGCCATTGCCACCAGTATGGTGGTATGTACTCACAAAGATTAAGAAAGAA
A_23_P253896	1.01e-10	1.12e-12	-10.5365	18.8346	-3.2	A_23_P253896	NM_001033047	255743	nephronectin		AGTTTCTCTTATCAATTGGACTCTCCCAGGTTCCACAGAACAGTAATATTTTTTGAACAA
A_24_P157156	1.01e-10	1.13e-12	10.5347	18.8297	2.17	A_24_P157156	NM_001080539	284992	coiled-coil domain containing 150	ENST00000494389	TGCATGCTGAACGCATAGAAGCTCTAAGAAAGCAGTTTCAAACCGAGAGAGAAACTACAA
A_33_P3367860	1.01e-10	1.13e-12	-10.5344	18.829	-5.32	A_33_P3367860	NM_000738	1128	cholinergic receptor, muscarinic 1	ENST00000306960	TGTTCTTTCCTTTCATCCTCAGCAAGTGCTGAGTCTGTGAATAAAGCCACATAACCAGCG
A_33_P3220470	1.02e-10	1.14e-12	-10.5302	18.818	-3.54	A_33_P3220470	NM_005585	4091	SMAD family member 6	ENST00000338426	GAGATATTAATGCCCAGACAAAAAGCTAATACCAGTCACTCGATAATAAAGTATTCGCAT
A_23_P74349	1.06e-10	1.19e-12	10.513	18.7726	3.46	A_23_P74349	NM_145697	83540	NUF2, NDC80 kinetochore complex component, homolog (S. cerevisiae)	ENST00000271452	AAACTGCTTTGGAGAAATACCACGACGGTATTGAAAAGGCAGCAGAGGACTCCTATGCTA
A_23_P259127	1.09e-10	1.22e-12	10.5041	18.7492	1.78	A_23_P259127	NM_017697	54845	epithelial splicing regulatory protein 1		GACGCTTTTGTCCTCTTTGCCTGTGAGGAATATGCACAGAATGCGTTGAGGAAGCATAAA
A_23_P106682	1.11e-10	1.25e-12	-10.4956	18.7269	-2.68	A_23_P106682	NM_001424	2013	epithelial membrane protein 2	ENST00000359543	TTCCGGAGCTGGGTTGCTTCTGCTGCAGTACAGAATCCACATTCAGATAACCATTTTGTA
A_23_P59637	1.13e-10	1.28e-12	-10.4861	18.7019	-2.48	A_23_P59637	NM_014705	9732	dedicator of cytokinesis 4	ENST00000352877	TTTGGCAGTGAGCAGTTGAATTTATCTTGAATTTATCATGTGTGTGTATTTCTGAAGCAG
A_33_P3285540	1.15e-10	1.31e-12	-10.4781	18.6808	-3.07	A_33_P3285540	NM_001130861	7122	claudin 5	ENST00000413119	TTTTCTGTGCGCGGCGCTGTTTCCATAGGCAGAGCGGGTGTCAGACTGAGGATTTCGCTT
A_23_P126582	1.15e-10	1.31e-12	-10.4776	18.6796	-3.44	A_23_P126582	NM_001232	845	calsequestrin 2 (cardiac muscle)	ENST00000261448	CTTATTTCAAGTGATGGTCATTCATATCACTATGAACTTGGATATTCAAGCCTTTGGATG
A_33_P3295523	1.17e-10	1.33e-12	10.4715	18.6634	3.08	A_33_P3295523	NM_005052	5881	ras-related C3 botulinum toxin substrate 3 (rho family, small GTP binding protein Rac3)	ENST00000306897	TCCTTGTGCCCCGAGGTGGGGCAGCCCCTTCTCATTTTATACAATAAACATTCTCCACCT
A_33_P3214948	1.17e-10	1.34e-12	-10.4692	18.6573	-2.88	A_33_P3214948	NM_014767	9806	sparc/osteonectin, cwcv and kazal-like domains proteoglycan (testican) 2	ENST00000373109	CTCAGCCTAAGGAAACAAGTACACTCCACACATGCATAAAGGAAATCAAATGTTATTTTT
A_24_P330263	1.18e-10	1.36e-12	-10.4646	18.6452	-3.24	A_24_P330263	NM_003991	1910	endothelin receptor type B		GTAAACCAAAACCCAACAATGTGGCCAGAAAGAAAGAGCAATAATAATTAATTCACACAC
A_33_P3281606	1.18e-10	1.36e-12	-10.4642	18.6441	-3.33	A_33_P3281606	NM_020822	57582	potassium channel, subfamily T, member 1	ENST00000298480	GTTTGTACGGTCAGCGCTGGAAACTTCTATTAAATGGATGCATTCTGGAGGCATGAAGTT
A_33_P3234202	1.21e-10	1.4e-12	-10.4542	18.6178	-3.94	A_33_P3234202	NM_004944	1776	deoxyribonuclease I-like 3	ENST00000394549	GACCCAAGGGTCTCATCTTATTAACCATTTCTTGCCTCTAAATAAAATGTCTCTAACAGA
A_23_P417173	1.22e-10	1.41e-12	-10.4501	18.6069	-4.05	A_23_P417173	NM_002234	3741	potassium voltage-gated channel, shaker-related subfamily, member 5	ENST00000252321	ATGTTTTTCTGTGTTACTTATATTAGAGTCAGAGATCTTGGTATGGGCTGTTCTGTTTCC
A_23_P368225	1.24e-10	1.43e-12	10.4442	18.5913	2.3	A_23_P368225	NM_152463	146956	essential meiotic endonuclease 1 homolog 1 (S. pombe)	ENST00000338165	AGAAATCCAAAAGAATTAGCATCAAATCTTGAAGTCGTGAGTGAAGCTGCGGGTTGGCTT
A_24_P321525	1.24e-10	1.44e-12	-10.4431	18.5884	-2.57	A_24_P321525	NM_032918	85004	RAS-like, estrogen-regulated, growth inhibitor	ENST00000536465	ACAGTCTACAACTGATAAAACCTTATGATTCTTTTCTCCCCCATTATGCCCCTATATATA
A_33_P3240752	1.27e-10	1.48e-12	-10.4335	18.563	-7.24	A_33_P3240752	NM_016369	51208	claudin 18	ENST00000183605	CGCATTCTCTATCCAACATTTAATTGTTTGAAAGCCTCCATATAGTTAGATTGTGCTTTG
A_23_P35871	1.3e-10	1.52e-12	10.4231	18.5356	3.52	A_23_P35871	NM_024680	79733	E2F transcription factor 8	ENST00000396159	ATCTGTTGTTGCAGTGTATCTTTTTGTAAAGTTTGCAACAATCCTCAATCAAGTCTATGG
A_33_P3403748	1.31e-10	1.53e-12	10.4191	18.5251	1.19	A_33_P3403748	NM_001085372	790955	chromosome 11 open reading frame 83	ENST00000531323	CCGAGACGCGAGTCGGATGTGGTGAACTGAAAGAACCAATAAAATCATGTTCCTCCACCC
A_23_P370989	1.31e-10	1.54e-12	10.4173	18.5205	2.91	A_23_P370989	NM_005914	4173	minichromosome maintenance complex component 4	ENST00000521151	ATTTTATCTAAGGGCAAAACACCAGCTCTAAAATACCAGCAACTTTTTGAAGATATTCGG
A_23_P136817	1.32e-10	1.55e-12	10.4142	18.5122	1.89	A_23_P136817	NM_014708	9735	kinetochore associated 1	ENST00000333479	CACGGGCCAGCTAGCAGGATTTTCACATCAAATTAGAAGTCTGATTTTGAATAATATCAT
A_23_P254688	1.32e-10	1.55e-12	-10.4138	18.5111	-2.29	A_23_P254688	NM_023943	66000	transmembrane protein 108	ENST00000511388	CGACTATAGAGACACTGGGATGGTCCTTGTTAACCCCTTCTGTCAAGAAACACTGTTTGT
A_23_P100632	1.32e-10	1.57e-12	10.4112	18.5042	2.34	A_23_P100632	NM_001002033	51155	hematological and neurological expressed 1	ENST00000481647	TTCCTCCATGCTTGTGAACTGCACAACTTGAGCCTGACTGTACATCTCTTGGATTTGTTT
A_33_P3368636	1.33e-10	1.58e-12	10.4075	18.4945	2.14	A_33_P3368636					GGGGCTACACTGAACACCAGGTTGTCTCCTCCGACTTCAACCGTGACACTCATTCTTCCA
A_33_P3278313	1.36e-10	1.62e-12	-10.3982	18.4699	-2.24	A_33_P3278313	NM_001193460	253827	methionine sulfoxide reductase B3		GCAATATCTGTTACTAGAGAACATTCCCATGTGTTTAAACTCTTCACTTCTTAGATGCAT
A_24_P113144	1.42e-10	1.69e-12	10.3828	18.429	2.68	A_24_P113144	NM_024857	79915	ATPase family, AAA domain containing 5	ENST00000321990	AGGATATCAGTCATTAAAAGTGTATTTTCGAGTCGATCTCTTCTCTATGTGGGTAATAGA
A_23_P250385	1.46e-10	1.74e-12	10.372	18.4004	3.29	A_23_P250385	NM_005322	3009	histone cluster 1, H1b	ENST00000331442	AGCCCAAAGCAGCAAAACCTAAAGCTGCAAAGGCCAAGAAGGCGGCTGCCAAAAAGAAGT
A_23_P250735	1.47e-10	1.76e-12	-10.3671	18.3875	-2.11	A_23_P250735	NM_175709	23492	chromobox homolog 7	ENST00000216133	TCTCAGCACAAGAGCGCTTCCTTTGCACAGAATGAGCTTCGAGCTTTGTTCAGACTAAAT
A_23_P151297	1.49e-10	1.79e-12	-10.362	18.3741	-1.98	A_23_P151297	NM_015319	23371	tensin like C1 domain containing phosphatase (tensin 2)	ENST00000552168	GGAGAATGTGTGTCACCTCTTTGCAGAGCTTGACCCAGATCAGCCTGCTGGCGCCATTGT
A_23_P145631	1.52e-10	1.83e-12	-10.3535	18.3514	-2.58	A_23_P145631	NM_024711	474344	GTPase, IMAP family member 6	ENST00000392862	CCATCTTCCCTAGACACAGCAGACATCTGAGAAAGCTTCAGCATTTCTCTTGCTAACAGA
A_32_P109604	1.56e-10	1.88e-12	-10.3432	18.3242	-3.2	A_32_P109604	BC022380			ENST00000369381	AGAGATAATAACTAATATCCAAAGAGGCTTTATTGAGAGTGGAAAGAAAGACCACATGCT
A_23_P47282	1.6e-10	1.93e-12	10.332	18.2945	1.73	A_23_P47282	NM_021978	6768	suppression of tumorigenicity 14 (colon carcinoma)	ENST00000278742	CAGCGCCCCCAGAACATACACTGTGAACTCAATCTCCAGGGCTCCAAATCTGCCTAGAAA
A_33_P3323847	1.6e-10	1.94e-12	10.3317	18.2937	3.09	A_33_P3323847	NM_004260	9401	RecQ protein-like 4	ENST00000532237	ACAGGGTGTGGGAACGAGGAGGCTCCAAAATGCAGAATAAAAAATGCTCACTTTGTTTTT
A_23_P41314	1.61e-10	1.95e-12	-10.3293	18.2872	-4.01	A_23_P41314	NM_000128	2160	coagulation factor XI	ENST00000403665	ATGCTTCCTCCACAGTAACACGCTGAAGGGGCTTGGTGTTTGTAAGAAAATGCTAGAAGA
A_23_P69537	1.61e-10	1.96e-12	10.3275	18.2824	5.27	A_23_P69537	NM_006681	10874	neuromedin U	ENST00000541393	AAATCCTTGCTAAATGTACTCTGTTGAAAATCCCTGTGTTGTCAATGTTCTCAGTTGTAA
A_23_P143143	1.64e-10	2e-12	-10.3197	18.2617	-1.75	A_23_P143143	NM_002166	3398	inhibitor of DNA binding 2, dominant negative helix-loop-helix protein	ENST00000331129	AGGCTTCTGAATTCCCTTCTGAGTTAATGTCAAATGACAGCAAAGCACTGTGTGGCTGAA
A_24_P223384	1.7e-10	2.08e-12	10.3053	18.2235	2.14	A_24_P223384	NM_003513	8335	histone cluster 1, H2ab	ENST00000259791	GAGCTTAATAAACTCTTGGGGCGTGTGACCATCGCGCAGGGTGGCGTTTTGCCTAATATT
A_23_P365817	1.71e-10	2.1e-12	10.3012	18.2126	1.86	A_23_P365817	NM_138689	26472	protein phosphatase 1, regulatory (inhibitor) subunit 14B	ENST00000309318	TTTTTATTGTTATTAAACTGATGGGACTTTTTGTGTTTTTATATTGACTCTGCGGCGCGG
A_24_P186943	1.72e-10	2.12e-12	-10.2986	18.2056	-2.61	A_24_P186943	NM_000501	2006	elastin		TGGACTTGGAGTTGGTGCTGGTGTTCCTGGACTTGGAGTTGGTGCTGGTGTTCCTGGCTT
A_23_P77859	1.73e-10	2.13e-12	-10.2968	18.2008	-2.42	A_23_P77859	NM_203411	92162	transmembrane protein 88	ENST00000301599	CTCAGCTCCGTCGTGAATGGGACAACAATCTCGTGCCCTCGTTTTATGGTGCAGCTTCTC
A_33_P3271430	1.75e-10	2.16e-12	-10.2908	18.185	-1.45	A_33_P3271430	NM_203351	4215	mitogen-activated protein kinase kinase kinase 3	ENST00000361357	TGCAGTGCAAAGCCAGGCCAGTGTTGCGCATTACTTACAATAAAAGGGATCATTTATATC
A_23_P50096	1.78e-10	2.2e-12	10.2846	18.1685	2.95	A_23_P50096	NM_001071	7298	thymidylate synthetase	ENST00000323274	ACATGTATGTGCATTTCAATCCCACGTACTTATAAAGAAGGTTGGTGAATTTCACAAGCT
A_24_P13024	1.81e-10	2.24e-12	-10.277	18.1482	-3.44	A_24_P13024	NM_213606	387700	solute carrier family 16, member 12 (monocarboxylic acid transporter 12)	ENST00000371790	TTATAGTGGGATAATTTTACATCTTAAATATTTCTTTCTACTACTGTAAGCTCTACTTTG
A_33_P3258362	1.9e-10	2.36e-12	-10.2578	18.097	-4.12	A_33_P3258362	NM_000517	3040	hemoglobin, alpha 2	ENST00000482565	TTCCTGGCTTCTGTGAGCACCGTGCTGACCTCCAAATACCGTTAAGCTGGAGCCTCGGTA
A_23_P26457	1.92e-10	2.39e-12	-10.2532	18.0849	-4.08	A_23_P26457	NM_000517	3040	hemoglobin, alpha 2	ENST00000482565	GGCTTCTGTGAGCACCGTGCTGACCTCCAAATACCGTTAAGCTGGAGCCTCGGTAGCCGT
A_24_P67681	1.93e-10	2.41e-12	10.2498	18.0759	2.96	A_24_P67681					TCTATAAGTCGAAAGGAAAGTCTGATGGCGCAAAGGGTCCTGCTAAAGTTGCCCAGAAAA
A_23_P106617	1.94e-10	2.43e-12	-10.2471	18.0686	-3.15	A_23_P106617	NM_021197	58189	WAP four-disulfide core domain 1	ENST00000219454	AAGCAGCTAGGTTGCAAGAACATTCCTCTACTTTCTGCTAAGCCTTGGAAACAGTTGGGA
A_23_P373119	1.94e-10	2.44e-12	10.2457	18.0649	3.09	A_23_P373119	NR_002165	128872	high mobility group box 3 pseudogene 1		AAGCTGAAGAAGTATGAGAAGGATGTTGCTGACTATAAGTCGAAAGGAAAGTTGGACGGC
A_23_P399078	1.98e-10	2.49e-12	-10.2385	18.0456	-3.13	A_23_P399078	NM_000362	7078	TIMP metallopeptidase inhibitor 3	ENST00000266085	CAAGATGGCACCCAAGTGTTTGGCTTCTGGCTACCTAAGGTTAACATGTCACTAGAGTAT
A_23_P43800	2e-10	2.52e-12	10.2332	18.0316	2.04	A_23_P43800	NM_015201	23246	block of proliferation 1	ENST00000377412	GGATCTTTCCACCAAGCCATACAGGATGCTGAGACACCACAAGAAGGCTCTGCGGGCTGT
A_23_P151150	2.01e-10	2.54e-12	10.2309	18.0254	4.08	A_23_P151150	NM_202002	2305	forkhead box M1		GGTAGGATGACCTGGGGTTTCAATTGACTTCTGTTCCTTGCTTTTAGTTTTGATAGAAGG
A_23_P150935	2.05e-10	2.6e-12	10.2225	18.003	3.75	A_23_P150935	NM_005480	10024	trophinin associated protein (tastin)	ENST00000257909	TGCCCTGCCGTACTTCTTCCTTTTAGCCCTTATTTATTGTCGGTCTGCCCATGGGACTGG
A_23_P118246	2.09e-10	2.65e-12	10.2147	17.9821	3.61	A_23_P118246	NM_016095	51659	GINS complex subunit 2 (Psf2 homolog)		TGTGTGATGGTGCAAGGAATGGATTCAGGATGTTGTTGGAGAAACAAGTTTGTGATTAGT
A_33_P3388882	2.11e-10	2.68e-12	-10.2102	17.97	-1.55	A_33_P3388882	NR_027425	100132923	family with sequence similarity 66, member D	ENST00000526690	GGGCTCCGGGGCGTCTGGCCTGGGTGGGACTGAGCCCATCCAGGGACTGGGACTCCGGGG
A_23_P44195	2.13e-10	2.72e-12	10.2052	17.9566	2.15	A_23_P44195	NM_138962	124540	musashi homolog 2 (Drosophila)	ENST00000284073	ATGGCTCACTTCGGATCGAGGGTTGACTACATCTCATCATCTCACGAATCTGCTGTAATA
A_32_P224525	2.14e-10	2.74e-12	-10.2028	17.9503	-4.12	A_32_P224525	NM_001102608	131873	collagen, type VI, alpha 6	ENST00000453409	AGGGATTTTTCTAGTTAACTCTGAGTTAAGCACGAACTCCTTTCTTTTGTTAATTGTTGG
A_23_P130376	2.14e-10	2.75e-12	-10.2015	17.9468	-2	A_23_P130376	NM_022068	63895	piezo-type mechanosensitive ion channel component 2	ENST00000538948	TCTCGCATTCTGATTGATCATGTGAAGGAATCATTTATGGGCCCCGTCCCTAAGAGAAAC
A_23_P119254	2.2e-10	2.83e-12	10.1904	17.9172	3.03	A_23_P119254	NM_018154	55723	ASF1 anti-silencing function 1 homolog B (S. cerevisiae)	ENST00000263382	AGGAACCATGTTGCCTTTCCTGTCAATCACAGCCACCTTCCTGTTATCTCCTAAATGGAT
A_32_P62997	2.22e-10	2.86e-12	10.187	17.9082	4.21	A_32_P62997	NM_018492	55872	PDZ binding kinase	ENST00000301905	AGCTCTGGAAACAGATGTCTAGTGATCATCTCAGCTGAAGTGTGGCTTGCGTAAATAACT
A_23_P252855	2.24e-10	2.89e-12	10.1827	17.8965	1.7	A_23_P252855	NM_018321	55299	BRX1, biogenesis of ribosomes, homolog (S. cerevisiae)	ENST00000506023	TATGAAAATCCTCACTACCAGTCACCAAACATGCATCGGCGTGTCATAAGATCCATCACA
A_33_P3351851	2.26e-10	2.93e-12	10.1779	17.8837	2.61	A_33_P3351851	NM_003546	8368	histone cluster 1, H4l	ENST00000355981	TTAAAGTGTTTTTGGAGAATGTAATCCGCGATGCAGTTACCTACACGGAGCACGCCAAAC
A_24_P187774	2.3e-10	2.98e-12	-10.1712	17.8659	-2.69	A_24_P187774	BC030816	79987	sushi, von Willebrand factor type A, EGF and pentraxin domain containing 1	ENST00000374461	TCTGTGGCATCGGTAGTTGGCAAGACTAATCTGCAAAATAAGAATAATTCCAGAAAAGTG
A_32_P95729	2.31e-10	3e-12	10.1689	17.8595	2.61	A_32_P95729	NM_018193	55215	Fanconi anemia, complementation group I	ENST00000447611	CACATGAAGCTCAGCACCTCACGAGACTTCAAGATCAAAGGAAACATCCTAGACATGGTT
A_33_P3235004	2.37e-10	3.08e-12	-10.1584	17.8316	-2.54	A_33_P3235004	NM_005964	4628	myosin, heavy chain 10, non-muscle	ENST00000396239	CTGTTTACTTGAAGAAAAAAGCACCCGTGGAGAATAAAGAGACCTCAATAAACAAGAATA
A_23_P300847	2.38e-10	3.1e-12	-10.1561	17.8255	-2.7	A_23_P300847	AF469204			ENST00000555882	AGCAGCCTTTCTTTAGGGCTGTCATCTGTTCTGGGGATCTGTTGCTGTTTCTTGGGCCCA
A_24_P319613	2.38e-10	3.11e-12	10.1558	17.8245	3.5	A_24_P319613	NM_002497	4751	NIMA (never in mitosis gene a)-related kinase 2	ENST00000489633	ATTCTTGAGAACCCTTTAATAGCAGATTTGGTTGCAGACGAGCAAAGAAGAAATCTTGAG
A_33_P3712341	2.39e-10	3.13e-12	-10.1525	17.8156	-2.02	A_33_P3712341	NM_001033886	6387	chemokine (C-X-C motif) ligand 12	ENST00000374426	ATGAACGCCAAGGTCGTGGTCGTGCTGGTCCTCGTGCTGACCGCGCTCTGCCTCAGCGAC
A_23_P209200	2.41e-10	3.17e-12	10.1488	17.8058	2.61	A_23_P209200	NM_001238	898	cyclin E1	ENST00000357943	GGGCTGCCCTCTCCACATTATCAGTTGACAGTGTACAATGCCTTTGATGAACTGTTTTGT
A_23_P91283	2.44e-10	3.22e-12	-10.143	17.7904	-1.82	A_23_P91283	NM_020356	57091	Cas scaffolding protein family member 4	ENST00000360314	TCCCCAAAGAGAAACTGAATCACACCAAAAGAGTACCCCTTCCACTAAGCAAAGGGAAGA
A_23_P81158	2.44e-10	3.22e-12	-10.1422	17.7883	-4.45	A_23_P81158	NM_000669	126	alcohol dehydrogenase 1C (class I), gamma polypeptide	ENST00000515683	GAAAGAGTATCCGTACCGTCCTGACGTTTTGAAACAATACAGATGCCTTCCCTTGTAGCA
A_23_P50108	2.44e-10	3.23e-12	10.1416	17.7864	2.94	A_23_P50108	NM_006101	10403	NDC80 homolog, kinetochore complex component (S. cerevisiae)	ENST00000261597	AAAGTGGGAAATAACTTGCAACGTCTGTTAGAGATGGTTGCTACACATGTTGGGTCTGTA
A_23_P430930	2.44e-10	3.23e-12	-10.1414	17.7859	-4.48	A_23_P430930	NM_178565	340419	R-spondin 2	ENST00000276659	GCCACATATGAATGTTGTATACAACTTTAGGGTTTACATTTAATCCTGAAGTGTTACCTC
A_23_P415021	2.49e-10	3.3e-12	-10.1334	17.7645	-2.55	A_23_P415021	NM_014033	25840	methyltransferase like 7A	ENST00000550097	TATGGAAGCTGTGAAAATCATCACAAGTGCCTCTGAAAGCGAGTGTTAGGTTGGTTAGAG
A_33_P3407256	2.5e-10	3.32e-12	10.1309	17.758	3.2	A_33_P3407256	NM_001166260	9319	thyroid hormone receptor interactor 13	ENST00000512024	GATGACAACTTTACTGTTTTCAGACAAGAACGTCAACAGCAACCTCATCACCTGGAACCG
A_23_P133956	2.5e-10	3.34e-12	10.1295	17.7542	3.57	A_23_P133956	NM_002263	3833	kinesin family member C1	ENST00000480346	TGGTAGTGCTAAGATGCTCATGTTTGTGAACATTTCTCCACTGGAAGAGAACGTCTCCGA
A_32_P160045	2.51e-10	3.36e-12	-10.127	17.7473	-2.98	A_32_P160045	NM_152665	200132	Tctex1 domain containing 1	ENST00000282670	ACGCCACGGATCATTTATTTTTATGAAGCTTTCAAGTCTTTGTGTGCAAGTAAAATGATG
A_24_P389916	2.56e-10	3.42e-12	-10.1198	17.728	-2.62	A_24_P389916	NM_005512	2615	leucine rich repeat containing 32	ENST00000404995	AAGAATGGACGTGCTGGGACCAACTCAAGACCTTGTTTTGCTGTCTTCATCATCTTACCT
A_24_P188325	2.57e-10	3.45e-12	10.1172	17.7211	1.13	A_24_P188325	NM_015984	51377	ubiquitin carboxyl-terminal hydrolase L5		GAAGGAAGCATAATTATCTGCCTTTCATTATGGAATTGTTAAAGACTTTAGCAGAACACC
A_23_P44363	2.59e-10	3.48e-12	-10.1139	17.7121	-1.75	A_23_P44363	NM_020753	57513	CASK interacting protein 2	ENST00000321617	GCAGAGAGAAATGCATATATTTTAAATGGAATTTATTCTATCAACTGCCTGAGAGGACAC
A_23_P88589	2.62e-10	3.53e-12	-10.1086	17.6981	-1.65	A_23_P88589	NM_021005	7026	nuclear receptor subfamily 2, group F, member 2		ACTGAACTGTTTGGTCGAGTCTTTGTGTGTTATATTCCAAGGAAAATTGAAAGTATTCAG
A_33_P3312802	2.64e-10	3.57e-12	-10.1043	17.6866	-2.8	A_33_P3312802	NR_003680	399670	ribosomal protein L13a pseudogene 17	ENST00000450028	GCCCTTGCTCCTTCCCTGTATTTTGTGACCAGAATGAAATAAATTACTTTCAAAGAAAAA
A_23_P13899	2.72e-10	3.68e-12	10.0933	17.6568	2.05	A_23_P13899	NM_002046	2597	glyceraldehyde-3-phosphate dehydrogenase	ENST00000450282	GCCTTCCGTGTCCCAACTGCCAACGTGTCAGTGTTGGACCTGACCTGCCGTCTAGAAAAA
A_33_P3350488	2.81e-10	3.82e-12	10.0793	17.6193	3.13	A_33_P3350488	NM_016359	51203	nucleolar and spindle associated protein 1		CCTCAGTGGAGCTTCTGAGTTTTATACTGCTCAAGATCGTCATAAATAAAATTTTTTCTC
A_24_P314571	2.95e-10	4.01e-12	10.0613	17.5709	2.4	A_24_P314571	AK075287	147841	SPC24, NDC80 kinetochore complex component, homolog (S. cerevisiae)		GGCCTGCAGTTTCACATCTGTGACGGGATGGGACAAATGACACCGTGGTATTCGATGACA
A_23_P428129	2.95e-10	4.02e-12	-10.0608	17.5694	-2.22	A_23_P428129	NM_000076	1028	cyclin-dependent kinase inhibitor 1C (p57, Kip2)	ENST00000313407	GTATTCTGCACGAGAAGGTACACTGGTCCCAAAGTGTAAAGCTTTAAGAGTCATTTATAT
A_24_P109069	3e-10	4.1e-12	-10.053	17.5485	-1.76	A_24_P109069	NM_181519	83849	synaptotagmin XV	ENST00000503753	AGTTTGTCAAGTGCAAGAAGACTTCAGCTGTGCTGGGCTCCATCAACCCTGTGTACAATG
A_23_P304682	3.06e-10	4.18e-12	-10.0458	17.529	-2.87	A_23_P304682	NM_001424	2013	epithelial membrane protein 2	ENST00000359543	AGTTTAAAATCTGCCTCGCGGGATGTTACTAAACTCGCTAATAGTTTAAAGGTTACTTAC
A_23_P129246	3.09e-10	4.23e-12	-10.0416	17.5177	-1.36	A_23_P129246	NM_025201	80301	pleckstrin homology domain containing, family O member 2	ENST00000546008	GTAGGCAAGTAGCTCTGGGGCCACCTCAAGTGACCAAATGCTATTAATTTCCATCCTTTA
A_23_P205900	3.13e-10	4.3e-12	-10.0357	17.502	-2.31	A_23_P205900	NM_001012338	4916	neurotrophic tyrosine kinase, receptor, type 3	ENST00000360948	GTTGAACATCAAGGAGATCTACAAAATCCTCCATGCTTTGGGGAAGGCCACCCCAATCTA
A_24_P319923	3.15e-10	4.34e-12	-10.0326	17.4935	-1.97	A_24_P319923	NM_053025	4638	myosin light chain kinase		GGTAAATGAGAACACTACAACTGTAGTCAGCTCACAATTTTTAAATAAAGGATACCACAG
A_23_P46131	3.17e-10	4.37e-12	-10.0295	17.4852	-2.41	A_23_P46131	NM_024869	79927	glycine/arginine rich protein 1	ENST00000374268	GGCACCCCTCGGTTATTAAGGAGGGAGGAGTAGGGGATAGAAGTATTTCAAAATAGTTGT
A_24_P245298	3.17e-10	4.39e-12	-10.0283	17.482	-1.82	A_24_P245298	NM_003809	8742	tumor necrosis factor (ligand) superfamily, member 12	ENST00000322272	CCTCCCTTGAGAATTCCCTGTGGATTTTTAAAACAGATATTATTTTTATTATTATTGTGA
A_24_P322354	3.18e-10	4.41e-12	10.0266	17.4774	3.67	A_24_P322354	NM_001039535	220134	spindle and kinetochore associated complex subunit 1	ENST00000398452	ACCTGAAATGCATTTAGTGTACACCAGTCTGTAAACTTCAACCTGTAATGAAAGTGTAAT
A_33_P3234487	3.25e-10	4.51e-12	10.0182	17.4546	1.27	A_33_P3234487	NM_001039182	654483	bolA homolog 2B (E. coli)	ENST00000305321	GCTTCCGAGTCCTGGTGGTGTCGGCCAAGTTCGAGGGGAAACCGCTGCTTCAGAGACACA
A_32_P49508	3.28e-10	4.56e-12	-10.0138	17.4429	-3.07	A_32_P49508	NM_019036	54511	3-hydroxymethyl-3-methylglutaryl-CoA lyase-like 1	ENST00000370852	ACGACCTCCCATGTTTGTTACATGCATCCAGTTTACCACACTTTACCTGTCATCAGTTAT
A_33_P3283824	3.33e-10	4.64e-12	-10.0074	17.4257	-4.07	A_33_P3283824	NM_001135147	64116	solute carrier family 39 (zinc transporter), member 8	ENST00000424970	GGACATTAAAGGAATTTCCCTTTTGTTGACATAACAGTAGGATGGCTATAGCTAACAATA
A_33_P3334220	3.4e-10	4.76e-12	-9.99851	17.4016	-2.5	A_33_P3334220	NM_001093	32	acetyl-CoA carboxylase beta	ENST00000377848	CCTGGAACGGTGGGCAGAGAGCCTACTAGGAAATGTGCAGAATAAACTATTTTTTGAAGG
A_33_P3225046	3.41e-10	4.77e-12	-9.99725	17.3982	-1.98	A_33_P3225046	NM_001025109	947	CD34 molecule	ENST00000367037	TCTTGGGCATCACTGGCTATTTCCTGATGAATCGCCGCAGCTGGAGCCCCACAGGAGAAA
A_32_P221799	3.45e-10	4.85e-12	9.99147	17.3826	2.7	A_32_P221799	NM_003514	8336	histone cluster 1, H2am	ENST00000359611	CTGAGAGCCACCACAAAGCTAAGGGCAAGTAAGGGCTGAACTTTAAAAATGTAAACTTAC
A_33_P3336642	3.55e-10	5e-12	9.98033	17.3525	1.82	A_33_P3336642	NM_032361	84321	THO complex 3	ENST00000513006	CCTAGCCTCGGGGTCCTTCGACAAGACGGCCAGCGTCTTCTTGCTGGAGAAGGACCGGTT
A_33_P3403963	3.56e-10	5.02e-12	-9.97859	17.3478	-2.83	A_33_P3403963	NM_001004470	338596	ST8 alpha-N-acetyl-neuraminide alpha-2,8-sialyltransferase 6	ENST00000377610	CAACACGGGTACCTCTTTCAAAGTATACTACACGCTCGAAGAGTCTAAAGCAAGACAAAA
A_33_P3316786	3.56e-10	5.03e-12	-9.97839	17.3473	-3.22	A_33_P3316786	NM_080759	1602	dachshund homolog 1 (Drosophila)	ENST00000359684	GAACAAGCAGAACAGACGCTAAAACAGGCAGCTTCAACAGATAGTCTCAGGGTCTTAAAT
A_23_P206059	3.56e-10	5.04e-12	9.97756	17.345	3.06	A_23_P206059	NM_003981	9055	protein regulator of cytokinesis 1	ENST00000361188	TCTCAATCACTACTCTTCTTGAAGCACTATTATTTATTCTTCCGCTGTCTGCCTGCAGCA
A_24_P319736	3.56e-10	5.05e-12	-9.97681	17.343	-1.92	A_24_P319736	NM_002398	4211	Meis homeobox 1	ENST00000488550	AGGAGGCATGGAAACCAAAAGGCCGTGTGTTTAGAAGCCTAATTGTCACATCAAGCATCA
A_24_P274831	3.65e-10	5.19e-12	-9.96664	17.3155	-2.37	A_24_P274831	NM_153236	168537	GTPase, IMAP family member 7	ENST00000313543	TTTGGGAAGTCAGCCATGAAGCACATGGTCATCTTGTTCACTCGCAAAGAAGAGTTGGAG
A_33_P3289121	3.66e-10	5.21e-12	-9.96504	17.3112	-5.19	A_33_P3289121	NM_032411	84417	chromosome 2 open reading frame 40	ENST00000479337	CTGATTTGCTCTATTTCAGCAGATCTTTTCTACCTACTTTGTGTGATCAAAAAAGAAGAG
A_33_P3229122	3.71e-10	5.3e-12	9.95899	17.2948	2.75	A_33_P3229122	NM_003522	8343	histone cluster 1, H2bf	ENST00000359985	ACCAGCTCTAAGTAATTCTAACGTCTTCATACCCAATCCCAAAGGCTCTTTTAAGAGCCA
A_23_P159893	3.75e-10	5.36e-12	-9.95447	17.2826	-3.19	A_23_P159893	NM_145234	91851	chordin-like 1		TATATGTGGGAGGAGGAGGGATAGAACATCACAACACTGCTCTAGTTTCTTGGAGAATCA
A_33_P3257678	3.81e-10	5.46e-12	9.94825	17.2658	3.65	A_33_P3257678	NM_001005464	333932	histone cluster 2, H3a	ENST00000369158	AAGAAGTGGCGGTTCGGCCGGAGGTTCCATCGTATCCAAAAGGCTCTTTTCAGAGCCACC
A_32_P49199	3.85e-10	5.53e-12	-9.94342	17.2527	-3.38	A_32_P49199	NM_000926	5241	progesterone receptor	ENST00000325455	ACTCACGCCCTATTTAGTTATTAATGCTACTACCCTATTTTGAGTAAGTAGTAGGTCCCT
A_24_P26897	3.89e-10	5.6e-12	-9.93903	17.2408	-1.44	A_24_P26897	NM_005539	3632	inositol polyphosphate-5-phosphatase, 40kDa	ENST00000368594	ATGGTGCCAAGTATCCTACGTTACAACAATAATATCATGGGAGAAATAGAAATAGCCTAG
A_23_P207911	3.97e-10	5.73e-12	-9.93036	17.2173	-1.73	A_23_P207911	NM_016113	51393	transient receptor potential cation channel, subfamily V, member 2	ENST00000338560	CAGAGGACAGAGCAGAGGATCTTTCCAACCACATCTGCTGGCTCTGGGGTCCCAGTGAAT
A_33_P3405213	4.11e-10	5.94e-12	-9.91687	17.1808	-2.56	A_33_P3405213	NM_000442	5175	platelet/endothelial cell adhesion molecule		TTCAAAGGCTTGTAGTTTTGGCTAGTCCTTGTTCTTTGGAAATACACAGTGCTGACCAGA
A_33_P3384287	4.15e-10	6.01e-12	-9.91278	17.1697	-2.26	A_33_P3384287	NM_002579	5064	paralemmin	ENST00000338448	ACGAGGCCCCCGATGTTCTTGATTTTCCCAGAGAAGCAAATAAACAGCGTGAACAGCCCC
A_23_P215658	4.26e-10	6.18e-12	9.90252	17.1419	1.33	A_23_P215658	NM_030900	9238	transforming growth factor beta regulator 4	ENST00000495973	CCATTCTATGAGTGGCTGGAACTCAAGTCTGAATGGCAGAAAGGCGCCTACCTCAAGGAC
A_33_P3275070	4.3e-10	6.26e-12	-9.89793	17.1294	-2.93	A_33_P3275070	AK091302				GCTTATCTACTAAAGATGCAGTGAATTTGGGGCTTGAATTATTTGCTTTTGTTGGATACT
A_23_P127394	4.3e-10	6.27e-12	-9.89754	17.1284	-1.53	A_23_P127394	NM_021117	1408	cryptochrome 2 (photolyase-like)	ENST00000443527	AGATGGTTGCAGGCAAAATGCACTTTATAGAGATTTTCTATTGCTGGGAAGGTGTGTTTC
A_32_P101779	4.35e-10	6.35e-12	-9.89291	17.1158	-3.53	A_32_P101779	NM_174975	266629	SEC14-like 3 (S. cerevisiae)	ENST00000215812	AGGGACTTTCCTGGAAGCAAAGGCAGTCACATCTGGCATAATCATAATAAAGAAAACAAC
A_33_P3418516	4.35e-10	6.36e-12	9.89229	17.1141	1.7	A_33_P3418516	NM_001949	1871	E2F transcription factor 3	ENST00000378646	CTCTTCGATGCTTACGATTTGGAAAAGCTCCCACTGGTGGAAGACTTCATGTGTAGTTGA
A_23_P371835	4.36e-10	6.39e-12	-9.89065	17.1097	-3.45	A_23_P371835	NM_080473	140628	GATA binding protein 5	ENST00000252997	CCCACTTCTATGCGATGTCATCTTTTCTAAAAGAGACAAATGAAGCCACAGGGAAAGTGA
A_23_P203558	4.36e-10	6.4e-12	-9.88954	17.1067	-4.06	A_23_P203558	NM_000518	3043	hemoglobin, beta	ENST00000335295	GTCCAACTACTAAACTGGGGGATATTATGAAGGGCCTTGAGCATCTGGATTCTGCCTAAT
A_33_P3413958	4.4e-10	6.47e-12	-9.88579	17.0965	-1.45	A_33_P3413958	BC042060	26628	olfactory receptor, family 7, subfamily E, member 47 pseudogene	ENST00000546390	AATAACATAATCATGCATTTCCCTGCTGCCATATTTGGTTTTCCTCCCATCTCGGGGACC
A_23_P148879	4.52e-10	6.67e-12	-9.87471	17.0664	-3.99	A_23_P148879	NM_000702	477	ATPase, Na+/K+ transporting, alpha 2 polypeptide	ENST00000361216	AGAAACATCTACAGGATCTTTATTGGTGACCTTTTGTAAGACATTAGTTTGAGGTACTAC
A_33_P3332521	4.55e-10	6.72e-12	-9.87204	17.0591	-3.01	A_33_P3332521	NM_031497	56145	protocadherin alpha 3	ENST00000532566	GGATGTGGACGTTGATCTCTCAGCCAAAGTGAGTAATTTTTATTTATTCTTTCCAAAATG
A_23_P388812	4.57e-10	6.76e-12	9.86969	17.0527	3.47	A_23_P388812	NM_152515	150468	cytoskeleton associated protein 2-like	ENST00000435431	TCTCCTCAGATGAAACACAATCCTGAATTGGCATGGTCGTCTAGCTTTTATATTCAAACC
A_23_P344531	4.58e-10	6.79e-12	-9.86801	17.0482	-2.31	A_23_P344531	NM_007286	11346	synaptopodin	ENST00000307662	TCCTGCTGCTGTGAAGATGAGAAGGTGCTCTTACTCAGTTAATGATGAGTGACTATATTT
A_32_P53486	4.63e-10	6.88e-12	9.8635	17.0359	1.29	A_32_P53486	NM_001039182	654483	bolA homolog 2B (E. coli)	ENST00000305321	AGGCTGGTGAACGCGTGCCTAGCAGAAGAGCTCCCGCACATCCATGCCTTTGAACAGAAA
A_23_P91619	4.63e-10	6.9e-12	9.86207	17.032	1.52	A_23_P91619	NM_002415	4282	macrophage migration inhibitory factor (glycosylation-inhibiting factor)	ENST00000215754	ACGCTGTGTTCTAGGCCCGCCCACCCCAACCTTCTGGTGGGGAGAAATAAACGGTTTAGA
A_23_P156739	4.63e-10	6.91e-12	9.86192	17.0316	1.5	A_23_P156739	NM_032340	84300	chromosome 6 open reading frame 125	ENST00000374231	GAAATAGATAAAGGCATGTGGAAGAAACTGCAGGAGAAGTTTGCCCCCAAGGGTCCTGAG
A_23_P33364	4.74e-10	7.1e-12	-9.85167	17.0038	-1.93	A_23_P33364	NM_001009555	152503	SH3 domain containing 19		ATCATTTGCAGCAAACTGTACAACAGCAGGAAGGATATGGAATGGAACATGAGGTATATA
A_23_P108641	4.74e-10	7.11e-12	9.85128	17.0027	1.24	A_23_P108641	NM_032822	84908	family with sequence similarity 136, member A	ENST00000460307	ATTTTCACCAACTTATTACTTGAAATTATAATATAGCCTGTCCGTTTGCTGTTTCCAGGC
A_33_P3382086	4.74e-10	7.12e-12	9.85104	17.0021	1.34	A_33_P3382086	NM_138418	84331	family with sequence similarity 195, member A	ENST00000491999	GGAGAGAAGCATGGCGCCCTGCCCACCCACTGCGCCTGGCTGGGTGCCGGCCACACCTGA
A_33_P3250612	4.82e-10	7.26e-12	-9.84398	16.9828	-1.88	A_33_P3250612	NM_005943	4337	molybdenum cofactor synthesis 1	ENST00000341481	TCTGAAACAGGATGTGCACACATGGGCCATAGCCCTAAGGACTCCTGCCAGACCACACAG
A_23_P256956	4.82e-10	7.26e-12	9.84357	16.9818	3.24	A_23_P256956	NM_005733	10112	kinesin family member 20A	ENST00000502338	TCAAGCCTTGACCACTTGTGATGACATCTTAATCAAACAGGACCAGACTCTGGCTGAACT
A_23_P103720	4.83e-10	7.3e-12	9.84185	16.9771	3.13	A_23_P103720	NM_024758	79814	agmatine ureohydrolase (agmatinase)	ENST00000375826	AACCGTCTGAGTCTTGTGCTCTTCAAGACAAAACAGATTGCGTCGCTGACAAGTTCTCAA
A_23_P28733	4.96e-10	7.51e-12	9.8312	16.9481	1.54	A_23_P28733	NM_002895	5933	retinoblastoma-like 1 (p107)		ATGCAGAATCCCCTGCCAAACGCGTCTGTCAAGAAAATGATGACGTTTTACTGAAACGAC
A_23_P146233	4.96e-10	7.52e-12	-9.831	16.9475	-3.43	A_23_P146233	NM_000237	4023	lipoprotein lipase	ENST00000311322	AACAGTCGATCAAGGGATGTATTGGAACATGTCGGAGTAGAAATTGTTCCTGATGTGCCA
A_33_P3379454	5.04e-10	7.66e-12	9.8241	16.9287	2.65	A_33_P3379454	NM_013282	29128	ubiquitin-like with PHD and ring finger domains 1	ENST00000543616	GGCTTAACTTAAACAGGTAGTGTTTCCTCCGTTCCCTAAAAAGGTTTGTCTTCCTTTTTT
A_23_P27584	5.04e-10	7.67e-12	-9.82351	16.9272	-2.18	A_23_P27584	NM_001020818	91663	myeloid-associated differentiation marker		TTTTTTAAATCCTTGGAGCTTCTGGTTCCTATCAGTTCCTGTTGTTAATCGTAGAACCGT
A_23_P148475	5.08e-10	7.74e-12	9.82023	16.9182	4.04	A_23_P148475	NM_012310	24137	kinesin family member 4A	ENST00000544650	GCTTGGGAGATGCTTTCAGGTTGCAGCCAGAAGGGGTTTTTTAAATGACTTCTCTGGATT
A_23_P401106	5.18e-10	7.91e-12	-9.81238	16.8968	-2.6	A_23_P401106	NM_002599	5138	phosphodiesterase 2A, cGMP-stimulated		ACCTGCCTTACCTTTCTGAGTTGCCTTTAGAGAGATGCGTTTTTCTAGGACTCTGTGCAA
A_23_P88630	5.2e-10	7.96e-12	9.81003	16.8904	2.64	A_23_P88630	NM_000057	641	Bloom syndrome, RecQ helicase-like	ENST00000536925	TATGCATTCTCATAACAACCGAATCTCAATGTACATAGACCCTCTTTCTTGTTTGTCAGC
A_23_P88740	5.2e-10	7.97e-12	9.80954	16.8891	2.76	A_23_P88740	NM_018455	55839	centromere protein N	ENST00000299572	TTCTGGGTCAGGAGTTAGAAGCTACTGGGAAAATCTACCTCCGACAAGAGGAGATCATTT
A_23_P3663	5.38e-10	8.27e-12	9.79636	16.8532	1.3	A_23_P3663	NM_138418	84331	family with sequence similarity 195, member A	ENST00000491999	CCAAGGGCCGAACCCGTCTGACCTCAGCCCTGCTCACTGTGCCCAGGGACCAGCGACCAG
A_23_P25873	5.5e-10	8.46e-12	9.78793	16.8302	2.57	A_23_P25873	NM_007086	11169	WD repeat and HMG-box DNA binding protein 1	ENST00000360586	TCTTTGCAGATTACTCTGCCTCCAAATGCAGGGCCTTTCAGAGATGCATTGTGATTGTAA
A_23_P206441	5.64e-10	8.69e-12	9.77827	16.8038	2.48	A_23_P206441	NM_000135	2175	Fanconi anemia, complementation group A	ENST00000389301	ATGAGGGCCTCGTTTATTAAGATCTTTAAACTGCTTTATACACTGTCACGTGGCTTCATC
A_33_P3253596	5.65e-10	8.72e-12	9.77689	16.8001	3.23	A_33_P3253596	NM_012310	24137	kinesin family member 4A	ENST00000374388	AGAAACATCTTCCTAAGGATACCCTTCTATCTCCAGACTCTTCTTTTGAATATGTCCCAC
A_23_P308974	5.65e-10	8.74e-12	-9.77627	16.7984	-3.97	A_23_P308974	NM_207517	57188	ADAMTS-like 3	ENST00000286744	TGCATTTTGGCTTTGGATGTGTCTGTGGACAAGCTTGCTGAGTTTCTCTACCATATTCTG
A_23_P145024	5.67e-10	8.81e-12	-9.77343	16.7906	-2.64	A_23_P145024	NM_000024	154	adrenergic, beta-2-, receptor, surface	ENST00000305988	CTCTTATTTGCTCACACGGGGTATTTTAGGCAGGGATTTGAGGAGCAGCTTCAGTTGTTT
A_23_P100344	5.67e-10	8.81e-12	9.77321	16.79	3.18	A_23_P100344	NM_014321	23594	origin recognition complex, subunit 6	ENST00000219097	ACATTCCAAACTGATAGTACATTGCCATCTCCAGGAAGACTTGACGGCTTTGGGATTTTG
A_32_P150300	5.71e-10	8.89e-12	-9.77011	16.7816	-1.8	A_32_P150300	CR992331			ENST00000432195	ACGCTTCTGCCCTTGCATTACTGTTGTAAAAGTTTCCACCCAGTCCCTGGTCGCACTGCG
A_24_P38572	5.79e-10	9.03e-12	9.76435	16.7658	1.67	A_24_P38572	NM_022917	65083	nucleolar protein family 6 (RNA-associated)	ENST00000325914	ATCAACGTTTGATTGGAAGAACAACCCCCTCTTTGTCAACCTCAATAATGAGCTCACTGT
A_23_P125233	6.06e-10	9.47e-12	-9.74684	16.718	-2.89	A_23_P125233	NM_001299	1264	calponin 1, basic, smooth muscle	ENST00000252456	AGAGACCCAGCGGACACACGCGGTTTCGTTTGCAGCGACTGGCATACTATGTGGATGTGA
A_24_P84428	6.07e-10	9.51e-12	9.7456	16.7146	1.24	A_24_P84428	NM_014412	27101	calcyclin binding protein	ENST00000426793	GTAAAGGTGTTGCTGGAAAAGGCTACTAGGAGAGTACGTGATGCCCTTACAGCTGAAAAA
A_33_P3523583	6.12e-10	9.6e-12	-9.74196	16.7046	-1.9	A_33_P3523583	NR_033858	642924	uncharacterized LOC642924		AAAGAGTTAGGGTTGCCAATACTTCGTCAATTTTGTCTTAATAAAGTTGCCTCATATGGC
A_23_P157196	6.14e-10	9.65e-12	9.7401	16.6996	1.14	A_23_P157196	NR_026676	256355	ribosomal protein S2 pseudogene 32		TCTCTAACATCTACAGCTACCTGCCCCTGAAGGACTTCTGGAAGGAGACTGTATTCACCA
A_33_P3249414	6.16e-10	9.7e-12	-9.73838	16.6948	-3.07	A_33_P3249414	NM_015431	25893	tripartite motif containing 58		CCCCCAATGCTGGTTTGTATGTGGTTATCATTCAATCTGTATTTGTTGAATGAATAAATG
A_33_P3397233	6.24e-10	9.83e-12	-9.73337	16.6811	-2.56	A_33_P3397233	DA992326				AATATATGGACCAGTTGATGTATGGACCCACTGATGTATGGACCAGCTGATGTATGCACC
A_23_P53276	6.31e-10	9.97e-12	9.7284	16.6675	1.83	A_23_P53276	NM_003920	8914	timeless homolog (Drosophila)	ENST00000557589	CATTCCTGCATTTGAGATAGGGTTGGAATATAGTACTCTAGATGATGAATGTGTTTGCTT
A_33_P3338928	6.57e-10	1.04e-11	-9.71222	16.6233	-1.95	A_33_P3338928	NM_001343	1601	disabled homolog 2, mitogen-responsive phosphoprotein (Drosophila)	ENST00000320816	GATCAGCCACACAACTGTTTTGTACATACTTATTTTCTCATGCACTTTTCTGTATGCAAA
A_23_P254733	6.57e-10	1.04e-11	9.71217	16.6231	3.1	A_23_P254733	NM_024629	79682	MLF1 interacting protein	ENST00000502461	GCTGTTACCTTCTGAAACTGTACCTTTATAAATCAATTGTTTTGCAAAGAAGTTATGGCC
A_24_P213370	6.85e-10	1.09e-11	-9.69635	16.5798	-1.72	A_24_P213370	AK129982			ENST00000357132	TGCTGAAATAATGAAGATAATAATCAATAAAAACTGAGGGAATTCAGAGACCTGTGCCAG
A_33_P3223503	6.96e-10	1.11e-11	-9.68991	16.5622	-2.08	A_33_P3223503	NM_023037	10129	furry homolog (Drosophila)	ENST00000380217	ATCCGGGACATGATCCGCAGGGCCCAGAGTTACCGAGTCCTCACTACTTTTCTTCCAGAC
A_23_P88731	7.04e-10	1.12e-11	9.68521	16.5493	3.26	A_23_P88731	NM_002875	5888	RAD51 homolog (S. cerevisiae)		TTCTTTGGTTTTGGAGGAGGGGTATGAAGTATCTTTGACATGGTGCCTTAGGAATGACTT
A_33_P3229370	7.08e-10	1.13e-11	-9.68269	16.5424	-2.37	A_33_P3229370	NM_001546	3400	inhibitor of DNA binding 4, dominant negative helix-loop-helix protein	ENST00000378700	GCTAAGCTACTGTCCCATCTCTTGTGATGTGTAACTTTTACATGTGAATATTAAAGTAGA
A_23_P256205	7.19e-10	1.15e-11	-9.67634	16.525	-2.39	A_23_P256205	NM_014945	22885	actin binding LIM protein family, member 3	ENST00000536903	TTTCTGGAAGAGATTGCATCTGAGGAAATTCAGGAAGGATCTTTGTAGATTGGGGGGAGA
A_23_P571	7.2e-10	1.15e-11	9.67514	16.5217	3.73	A_23_P571	NM_006516	6513	solute carrier family 2 (facilitated glucose transporter), member 1	ENST00000426263	TAAATACAGACACTAAGTTATAGTATATCTGGACAAGCCAACTTGTAAATACACCACCTC
A_23_P204947	7.25e-10	1.16e-11	9.6723	16.5139	5.34	A_23_P204947	NM_004004	2706	gap junction protein, beta 2, 26kDa	ENST00000382844	ATTCTGTTGATTAAAGATGAGCTTTGTCTACTTCAAAAGTTTGTTTGCTTACCCCTTCAG
A_33_P3738458	7.28e-10	1.17e-11	-9.67013	16.5079	-2.31	A_33_P3738458	NM_022648	7145	tensin 1	ENST00000171887	CTTAAGCCTATGCGAGTCCCCTAGAGAGAGGCATTGTACTGATATATAAATATTATATAA
A_23_P122947	7.3e-10	1.18e-11	9.66826	16.5028	1.49	A_23_P122947	NM_015060	23080	AVL9 homolog (S. cerevisiase)	ENST00000470500	AAGGCCAATACTCAGTATCAGACATGAAGTTAAGGTTCTCACATTCTGTTCAGAATAGTG
A_33_P3230176	7.31e-10	1.18e-11	9.66703	16.4994	1.88	A_33_P3230176	NM_033505	85465	ethanolaminephosphotransferase 1 (CDP-ethanolamine-specific)	ENST00000260585	TCATTGAGGAAACCAAACTCAGATTGACTAGGAATGGAAGAAAAGAATATTGGCCTGTAA
A_23_P150394	7.32e-10	1.18e-11	-9.66618	16.4971	-2.33	A_23_P150394	NM_022003	53826	FXYD domain containing ion transport regulator 6		GGGAATGTGTCCCCTGCATATCTTCTCAGCAATAACTCCATGGGCTCTGGGACCCTACCC
A_32_P58614	7.41e-10	1.2e-11	-9.66097	16.4828	-2.42	A_32_P58614	NM_020802	57562	KIAA1377	ENST00000263468	ATGTATGTATTTTGATAGATATTACATGGACTAAATTTTGTCAATTTCATGTAATTTACC
A_23_P44684	7.46e-10	1.21e-11	9.65761	16.4736	2.36	A_23_P44684	NM_018098	1894	epithelial cell transforming sequence 2 oncogene	ENST00000232458	GAGTAAATAAATTTTATGGGCGGGTGCCAAATACTGCTGTGAATCTATTTGTATAGTATC
A_33_P3262575	7.51e-10	1.22e-11	9.65496	16.4663	2.37	A_33_P3262575	NM_018842	55971	BAI1-associated protein 2-like 1	ENST00000005260	GACCAGCTCAGCCATTTAAAATATTTTCTTCCTATTCTGTTCAAGAAACAGTAAACTTGG
A_23_P116387	7.61e-10	1.24e-11	9.64935	16.4509	2.28	A_23_P116387	NM_001040694	3619	inner centromere protein antigens 135/155kDa	ENST00000278849	TTTAGTCTTTGGCATTTTAGCGTTTGGGAGGTAGATTAATAAAGTATATTCCTTCAAGCC
A_23_P35219	7.82e-10	1.28e-11	9.63824	16.4204	2.67	A_23_P35219	NM_002497	4751	NIMA (never in mitosis gene a)-related kinase 2	ENST00000462283	AGGAGTGAGAATTCTGAGAGTCAGCTCACATCTAAGTCCAAGTGCAAGGACCTGAAGAAA
A_32_P43349	7.82e-10	1.28e-11	-9.63819	16.4202	-2.68	A_32_P43349	NR_034095	400456	uncharacterized LOC400456		TTACATCAGTATCATCATTCCAAGAAGCGGTATCCAAGCTGTTTTATCGAAAGTGCGCAT
A_24_P16326	7.85e-10	1.29e-11	-9.63613	16.4146	-2.2	A_24_P16326	NM_002942	6092	roundabout, axon guidance receptor, homolog 2 (Drosophila)	ENST00000403211	GCCCATTTTCTACTGACAGTAACACCAGTGCAGCCCTGAGTCAAAGTCAGAGGCCTCGGC
A_24_P173746	7.92e-10	1.3e-11	9.63207	16.4034	1.93	A_24_P173746	NM_152663	55103	Ral GEF with PH domain and SH3 binding motif 2	ENST00000478871	AAAGGCTACCGAAAGAAAACATTTCAAATCAACATCCAATAAGAACGTATCTGTGATAGG
A_23_P63789	7.94e-10	1.31e-11	9.63068	16.3996	3.63	A_23_P63789	NM_032997	11130	ZW10 interactor	ENST00000318387	TCAAAGATTCAGAGATTGGCTTTTGTCATCCACTATTGTATGTTTTGTTTCATTGACCTC
A_33_P3212994	8.07e-10	1.33e-11	9.6241	16.3815	2.93	A_33_P3212994	NM_032997	11130	ZW10 interactor	ENST00000318387	CATGGTGAATTTAATTCAAGGAGGAGGAGAATGTTTTAGGCAGGTGGTTATATGTGGGAA
A_23_P16078	8.16e-10	1.35e-11	9.61939	16.3685	2.3	A_23_P16078	NM_002573	5050	platelet-activating factor acetylhydrolase 1b, catalytic subunit 3 (29kDa)	ENST00000538771	ACGGACACACAGCAGAGCAGGTGACTGGTGGCATCAAGGCCATTGTGCAACTGGTGAATG
A_23_P378416	8.31e-10	1.37e-11	-9.61243	16.3494	-2.61	A_23_P378416	NM_001001996	2824	glycoprotein M6B	ENST00000356942	TGATTGCCTGATAACCAGTTTCAATGATGAAAATGAAAACAAGTGCTGAAGATGAAATGG
A_23_P131866	8.34e-10	1.38e-11	9.61064	16.3445	2.97	A_23_P131866	NM_198433	6790	aurora kinase A		CTGCCATATAACCTGACAGGAACATGCTACTGAAGTTTATTTTACCATTGACTGCTGCCC
A_33_P3389153	8.5e-10	1.41e-11	-9.60308	16.3237	-1.21	A_33_P3389153	NM_005990	6793	serine/threonine kinase 10	ENST00000176763	TATTCCTCGTGCCCTGTGTTAGTGCTTTCTGTATAAGGGACAGACAGAACTGGGTTTTTT
A_33_P3277614	8.53e-10	1.42e-11	9.60088	16.3176	1.21	A_33_P3277614	NM_013341	29789	Obg-like ATPase 1	ENST00000344357	CTCCTTTTTGAATCTACAGATAATGCATGTTTTACAGTACTCCAGATGTCTACACTCAAT
A_23_P340848	8.55e-10	1.42e-11	-9.59938	16.3135	-1.99	A_23_P340848	NM_000960	5739	prostaglandin I2 (prostacyclin) receptor (IP)	ENST00000291294	ATTGTGGGTGATGACGTAGGACATGTGCTTGGTACAAAAAGGGCCTGAGACATTCCACCT
A_33_P3288159	8.62e-10	1.44e-11	9.59608	16.3044	3.93	A_33_P3288159	NM_018136	259266	asp (abnormal spindle) homolog, microcephaly associated (Drosophila)	ENST00000294732	CAAAGGCGGAAGCATTTTTACAAAAACTTGTTGTTTGTTGGCTATTTTACTGAAGACAAC
A_23_P258321	8.63e-10	1.44e-11	9.59503	16.3015	1.46	A_23_P258321	NM_015969	51373	mitochondrial ribosomal protein S17		TCTCTTCAGCACAGTGAAGCGGGAGTGGAAGAAGGATCTAAAGGGAAAAACTGACATGTT
A_23_P301414	8.71e-10	1.46e-11	-9.5911	16.2907	-2.23	A_23_P301414	NM_004449	2078	v-ets erythroblastosis virus E26 oncogene homolog (avian)		TTGACTTCAGATGATGTTGATAAAGCCTTACAAAACTCTCCACGGTTAATGCATGCTAGA
A_23_P253524	8.8e-10	1.47e-11	9.5868	16.2788	3.41	A_23_P253524	NM_001813	1062	centromere protein E, 312kDa	ENST00000380026	CTGAGTGCAAAACTCAGTAGACTCCTCTTTGTCACTTCTCTGGAGATCCAGCATTCCTTA
A_23_P66881	8.85e-10	1.49e-11	-9.58409	16.2714	-2.63	A_23_P66881	NM_003835	8787	regulator of G-protein signaling 9	ENST00000262406	ACACACTTGCTCGAGAACCAAAGTGCATTTGGGTGACATTTGAAGATTGGGGAGACAAGA
A_23_P125265	9.12e-10	1.53e-11	9.57237	16.2391	1.43	A_23_P125265	NM_002266	3838	karyopherin alpha 2 (RAG cohort 1, importin alpha 1)	ENST00000537025	TGAAGGCTACACTTTCCAAGTTCAGGATGGGGCTCCTGGGACCTTTAACTTTTAGATCAT
A_33_P3901921	9.18e-10	1.55e-11	9.56952	16.2312	2.56	A_33_P3901921	NM_017915	55010	chromosome 12 open reading frame 48	ENST00000392914	GAATTTACAGTCTCTCTCAGTGATGTTTTATTGACATGGAAATACTTGCTCCATGAGAAA
A_23_P202448	9.2e-10	1.56e-11	-9.56749	16.2256	-2.53	A_23_P202448	NM_199168	6387	chemokine (C-X-C motif) ligand 12	ENST00000343575	GTGACATTTCCATGCATAAATGCGATCCACAGAAGGTCCTGGTGGTATTTGTAACTTTTT
A_23_P211957	9.2e-10	1.56e-11	-9.5673	16.2251	-2.48	A_23_P211957	NM_001024847	7048	transforming growth factor, beta receptor II (70/80kDa)	ENST00000295754	CATGCTGATACCATCCCAATAGCTGTTGCCCATTGACCTCTAGTGGTGAGTTTCTAGAAT
A_23_P59069	9.27e-10	1.57e-11	9.564	16.216	1.77	A_23_P59069	NM_003527	8348	histone cluster 1, H2bo	ENST00000303806	AAAGGCCGTCACCAAGTACACCAGCTCCAAGTGAGCTCTCGCAGCTGCCAGCAATCCAAA
A_24_P48723	9.48e-10	1.61e-11	-9.55477	16.1906	-2.34	A_24_P48723	NM_000961	5740	prostaglandin I2 (prostacyclin) synthase		TTGTTATGCCTTGCTATTTTAATAAAGATTCTATTTTCGTATAACATTGTCAAGTGGAAA
A_23_P320250	9.48e-10	1.61e-11	9.55465	16.1902	1.4	A_23_P320250	NM_025109	80179	myosin XIX	ENST00000415126	AAATTGGCGCTGGAATTTGGGCTGGGAAAAATCTTGTGGTTATTTCCTTTAAAAAGGAAC
A_24_P123347	9.89e-10	1.68e-11	9.53905	16.1472	2.34	A_24_P123347	NM_002703	5471	phosphoribosyl pyrophosphate amidotransferase	ENST00000425339	CAAATTGGCATTTGAATAAAGCCCTGGGACCACCTCAACATGCGTAGCCTCTTGTCTTAA
A_24_P150931	1e-09	1.71e-11	-9.53338	16.1315	-2.57	A_24_P150931	NM_007225	11248	neurexophilin 3	ENST00000328741	TCAAGTCATGGGAGGAAGCTAAGCCCTTGGTTCTTGCCATCCTGAGGAAAGATAGCAACA
A_33_P3276703	1.01e-09	1.73e-11	9.52935	16.1204	5.29	A_33_P3276703	NM_003378	7425	VGF nerve growth factor inducible	ENST00000445482	CTCTGTTGTAAATACCCCTCACGGAGGAAATAGTTTTGCTAAGAAATAAAAGTGACTATT
A_23_P92042	1.02e-09	1.74e-11	-9.52711	16.1142	-1.75	A_23_P92042	NM_002222	3708	inositol 1,4,5-trisphosphate receptor, type 1	ENST00000443694	CTTTCTATGCAATGTTCAGGATAAATGCATACTGCTGGCCAATCAGTGTCATCTCCTGGG
A_23_P167997	1.05e-09	1.8e-11	9.51547	16.082	1.63	A_23_P167997	NM_003518	8339	histone cluster 1, H2bg	ENST00000244601	CAGTCGTAAGGAGAGCTACTCCGTGTATGTGTACAAGGTGCTAAAACAGGTTCACCCCGA
A_23_P211631	1.07e-09	1.83e-11	-9.50815	16.0618	-2.25	A_23_P211631	NM_006486	2192	fibulin 1	ENST00000348697	GGAATGGCTGGGATTTCTCGGCACTCTGCATCATCCATCTTTTCTTATAGGTGGGAAAAT
A_33_P3784253	1.07e-09	1.84e-11	9.50642	16.057	1.68	A_33_P3784253	NM_001128620	5058	p21 protein (Cdc42/Rac)-activated kinase 1	ENST00000278568	CTCAAGACTTTGATCCTTGGAAACCGTGTGTCCAGCATTGAAGAGAACTGCAACTGAATG
A_23_P92441	1.11e-09	1.9e-11	9.49472	16.0247	2.68	A_23_P92441	NM_002358	4085	MAD2 mitotic arrest deficient-like 1 (yeast)	ENST00000504707	TGTACCTGAAAAATGGGAAGAGTCGGGACCACAGTTTATTACCAATTCTGAGGAAGTCCG
A_33_P3320762	1.12e-09	1.94e-11	-9.48788	16.0057	-1.13	A_33_P3320762	NM_004993	4287	ataxin 3		AAGCCGGGCTTCCAAAGCACTGTTGAACACAGGATTCTGTTGTTAGTGTGGATGTTCAAT
A_23_P166823	1.12e-09	1.94e-11	-9.48735	16.0043	-4.4	A_23_P166823	NM_003280	7134	troponin C type 1 (slow)	ENST00000461086	CAGCGGCACGGTGGACTTTGATGAGTTCCTGGTCATGATGGTTCGGTGCATGAAGGACGA
A_23_P94365	1.18e-09	2.04e-11	9.46963	15.9552	1.29	A_23_P94365	NM_174922	203054	aarF domain containing kinase 5	ENST00000526231	TGCGCCACGCCAAGGTCGTCTGGGAGATGCTCAAGTTTGAAGTGGCGCTCAGGCTGGAGA
A_23_P104804	1.18e-09	2.05e-11	-9.46896	15.9534	-3.25	A_23_P104804	NM_006006	7704	zinc finger and BTB domain containing 16	ENST00000539918	GCATCCACACGGGTGAGAAACCCTACGAGTGCAATGGCTGTGGCAAGAAGTTCAGCCTCA
A_23_P159255	1.19e-09	2.06e-11	-9.46626	15.9459	-2.04	A_23_P159255	NM_002845	5797	protein tyrosine phosphatase, receptor type, M	ENST00000400053	ACCGGCTTCCTAGAGCAGCGTAGACAGCTGGTAAACTGAAGAGCACAACTATATTCTTAT
A_23_P144807	1.19e-09	2.07e-11	-9.46544	15.9436	-2.83	A_23_P144807	NM_001098811	23176	septin 8	ENST00000378719	TGGAACTGTGTTGGATTTAAGATACCTTTTCACTCTTCCGTATGTCATGAGCCTTGTGCG
A_23_P37892	1.2e-09	2.08e-11	9.46246	15.9353	2.27	A_23_P37892	NM_133443	84706	glutamic pyruvate transaminase (alanine aminotransferase) 2	ENST00000440783	ATTTGCTTTCAAAATAAATAAGGTCAGCTAGTCTAGGAGGTTAACGTCGGGTAGGAATGC
A_24_P399888	1.2e-09	2.09e-11	9.46108	15.9315	3.35	A_24_P399888	NM_001002876	79019	centromere protein M	ENST00000396437	ACCTGATCGTGTTTGTGGTTAATCTTCACAGCAAATACAGTCTCCAGAACACAGAGGAGT
A_23_P93282	1.22e-09	2.13e-11	9.45412	15.9122	2.13	A_23_P93282	NM_003535	8356	histone cluster 1, H3j	ENST00000359303	TCTCTTTGAAGACACCAACCTCTGTGCTATTCACGCCAAGCGTGTCACTATTATGCCTAA
A_33_P3417810	1.22e-09	2.14e-11	9.45217	15.9068	1.15	A_33_P3417810	NM_024894	79954	nucleolar protein 10	ENST00000381685	CTAGGAACTTTTTTCTTACACTGCCTACCGCCATTCATGATTAAACCATCCAGAAATACC
A_24_P187799	1.24e-09	2.17e-11	-9.44733	15.8934	-2.91	A_24_P187799	NM_024913	79974	chromosome 7 open reading frame 58	ENST00000428526	GTCTGTCCTTAGAAGAAATTAACTCAATTATGACTTTCATAAAGGAACTTGGAAGTCTGG
A_32_P13151	1.24e-09	2.18e-11	-9.44697	15.8924	-3.73	A_32_P13151	NR_027995	284232	ankyrin repeat domain 20 family, member A9, pseudogene	ENST00000431621	AGAAGTTGAAGCAAAACAACTTGAACCAACTATTGAATCACTAGAGATGAAACCGAAGAC
A_32_P49867	1.24e-09	2.18e-11	-9.44695	15.8923	-2.51	A_32_P49867	NM_001195520	100507055	uncharacterized LOC100507055		AACTGAAAGGCTGTGACCAGCCTGGTGGCGCAAAGTGTCTGTGAGAACAAATCCCAGGCA
A_24_P316939	1.26e-09	2.22e-11	-9.43922	15.8709	-1.65	A_24_P316939	NM_001137550	9208	leucine rich repeat (in FLII) interacting protein 1	ENST00000474195	AAGGGGAAATGTTACAGTGTTGGGACTTCCTTTCATGGCAGAATCTACAATTTGAGCGAC
A_33_P3242503	1.26e-09	2.23e-11	-9.43813	15.8679	-3.46	A_33_P3242503	NM_199451	22891	zinc finger protein 365	ENST00000410046	CAGGTGTTTCTGTGCCTGTACATACTATTCTTCTTGAATAAAAACAGGATTACACAGTGT
A_23_P416711	1.26e-09	2.23e-11	-9.43756	15.8663	-2.34	A_23_P416711	NM_152996	256435	ST6 (alpha-N-acetyl-neuraminyl-2,3-beta-galactosyl-1,3)-N-acetylgalactosaminide alpha-2,6-sialyltransferase 3		AATAAACAGAGACAAATGTTAAAATTGCCATACAGACTGTTTTTCCCCCTGTTGTTTCAC
A_23_P372834	1.27e-09	2.26e-11	-9.4334	15.8548	-3.19	A_23_P372834	NM_198098	358	aquaporin 1 (Colton blood group)		CCTCTGCATATATGTCTCTTTGGAGTTGGAATTTCATTATATGTTAAGAAAATAAAGGAA
A_33_P3275751	1.29e-09	2.29e-11	-9.42911	15.8429	-1.44	A_33_P3275751	NM_001204410	6397	SEC14-like 1 (S. cerevisiae)		GTACCTTGCCACTCTTTTAAAACGCTGCTGTCATTTCCCATTTCTTAGTACTAATGATTC
A_23_P380208	1.34e-09	2.38e-11	-9.41528	15.8045	-3.2	A_23_P380208	NM_024621	79674	ventricular zone expressed PH domain homolog 1 (zebrafish)	ENST00000392832	TGCATCAACGTGGCAGTTGCCCAAGCCAAAGAAAGGGAAAGTAGAGAAGTAACCACATAT
A_33_P3257808	1.37e-09	2.44e-11	9.40524	15.7766	2.04	A_33_P3257808	NM_001018115	2177	Fanconi anemia, complementation group D2	ENST00000480909	GGAAACTTCGATGTGGAAACTTTAGATATAACACTTCATACTGTTACTGCTATTTCAGCA
A_23_P366216	1.38e-09	2.46e-11	9.40342	15.7715	1.74	A_23_P366216	NM_003524	8345	histone cluster 1, H2bh	ENST00000356350	GCACTAAGGCCGTCACCAAGTACACCAGCTCCAAATAAATGGACGCATGTTCAAACCCAA
A_33_P3867534	1.39e-09	2.48e-11	9.40076	15.7641	3.17	A_33_P3867534	NM_182751	55388	minichromosome maintenance complex component 10	ENST00000361282	TGCTCTTACATTATTGTGGAGCCCTGTGATAGAAATATGTAAAATCTCATATTATTTTTT
A_24_P118376	1.39e-09	2.49e-11	9.39859	15.7581	2.3	A_24_P118376	NM_001102598	125931	carcinoembryonic antigen-related cell adhesion molecule 20		GCTAGGTCTGTGGACCTGACCTGCCAAACCGTCAATCAGAGTGTGAATGTCCAGTGGTTC
A_23_P215913	1.4e-09	2.5e-11	-9.39689	15.7534	-2.51	A_23_P215913	NM_001831	1191	clusterin	ENST00000380446	CGCTGAGAGGTTGACCAGGAAATACAACGAGCTGCTAAAGTCCTACCAGTGGAAGATGCT
A_24_P224116	1.42e-09	2.56e-11	-9.38936	15.7325	-4.88	A_24_P224116	NM_000928	5319	phospholipase A2, group IB (pancreas)	ENST00000308366	AGTATTGTCAGAGTTGAATATCACCTCTCAAAAGCATCACCTCTATCTGCCTCATCTCAC
A_23_P384748	1.43e-09	2.58e-11	-9.38666	15.7249	-3.11	A_23_P384748	NM_172069	130271	pleckstrin homology domain containing, family H (with MyTH4 domain) member 2	ENST00000282406	TGGGTTACAGAAGAGTTTCTAAGTTCCTAGAGAGCCATTTAATAATTAGTTGGTGAGCCA
A_23_P28057	1.46e-09	2.63e-11	9.37857	15.7024	1.08	A_23_P28057	NM_003249	7064	thimet oligopeptidase 1	ENST00000307741	CAGGGCCTGGTCTTTGTTGCACTAACACGTCTCCTCTCTGGGAAACGTCCCTTGTCAGGA
A_24_P156501	1.47e-09	2.65e-11	-9.3758	15.6947	-1.6	A_24_P156501	NM_024007	1879	early B-cell factor 1	ENST00000522192	GCTACAGAGAGTAATCTGATACAAGTCCCAGAGTGGAACTTTTAACTCAGGCCTTTTTAA
A_33_P3267375	1.47e-09	2.66e-11	-9.37494	15.6923	-1.78	A_33_P3267375	NM_000337	6444	sarcoglycan, delta (35kDa dystrophin-associated glycoprotein)	ENST00000435422	TAGATACCTAAGGGGAAAATATAGAAAGCCTGCCTGAATAATAGAATCTAGAACAACAAC
A_33_P3239184	1.48e-09	2.67e-11	9.37357	15.6885	2.1	A_33_P3239184					ATGACCACAGCCCCTCTGGGAAACTGGCGTGACAAACATCATCCCTGCATCTACTGGCAC
A_33_P3393200	1.51e-09	2.74e-11	-9.36395	15.6617	-2.71	A_33_P3393200	NM_194286	84530	serine/arginine repetitive matrix 4	ENST00000267260	TCAGCCTGTACGAAACATGTCTCTGTTCTAATTAAAGTTCCCATGGTATGGTGTTCTCAT
A_23_P118834	1.58e-09	2.87e-11	9.34824	15.618	4.04	A_23_P118834	NM_001067	7153	topoisomerase (DNA) II alpha 170kDa	ENST00000269577	TGTGAGGCGATTATTTTAAGTAATTATCTTACCAAGCCCAAGACTGGTTTTAAAGTTACC
A_24_P726336	1.58e-09	2.87e-11	-9.34756	15.6161	-1.82	A_24_P726336	NM_001100164	9749	phosphatase and actin regulator 2		CTTAGAACATTGTTTAGCTTTCCTAAGTATATATAAATGCATATATGTATAAAATTGGGA
A_23_P111860	1.61e-09	2.94e-11	-9.33927	15.593	-2.9	A_23_P111860	NM_018059	55698	Ras association and DIL domains	ENST00000316919	TAGGTTCTATTTATATGGCAGATGACGTGAAATTGTGATGTTTGTTACAGAGCTTTTATG
A_23_P103628	1.63e-09	2.98e-11	9.33441	15.5795	1.51	A_23_P103628	NM_018072	55127	HEAT repeat containing 1	ENST00000366581	CCTCGCCTAAGGTTCGATTTGCTGCTTTGATTACTGTGTTAGCACTGGCTGAAAAACTAA
A_23_P396666	1.66e-09	3.03e-11	-9.32855	15.5631	-1.09	A_23_P396666	NM_015079	23102	TBC1 domain family, member 2B	ENST00000300584	TAGCTACATGTTTGTATTGCACAGATCCCCACCTGCCATCCTATAGTGTTGTCTTCCTGT
A_23_P253752	1.71e-09	3.13e-11	9.31691	15.5307	2.23	A_23_P253752	NM_138419	113115	family with sequence similarity 54, member A	ENST00000420702	GGTATCAGCAACACAAGCCTTCTAAACTCAAGGATTTAAACTCAACTTAAGGTTGAGCTT
A_23_P502343	1.73e-09	3.18e-11	-9.31146	15.5154	-1.77	A_23_P502343	NM_025220	80332	ADAM metallopeptidase domain 33	ENST00000444535	GGCCTCTGCAAACAAACATAATTTTGGGGACCTTCCTTCCTGTTTCTTCCCACCCTGTCT
A_33_P3216237	1.73e-09	3.18e-11	9.31139	15.5152	1.59	A_33_P3216237	NM_001159767	28969	basic leucine zipper and W2 domains 2	ENST00000436868	TTGGGAATGCTGAACCATTTGAGAAGAGAAACTTGGCTTCTGTTTTCGCAAAGGAAAAAA
A_23_P324490	1.75e-09	3.23e-11	-9.30586	15.4998	-1.2	A_23_P324490	NM_014686	9710	KIAA0355	ENST00000299505	GTGTGTATAGTTACAATGCTTCCAAACTGGAACTCTACATTTTGTATCTTTTAAAGCTCC
A_23_P166087	1.75e-09	3.23e-11	-9.30579	15.4996	-1.99	A_23_P166087	NM_014737	9770	Ras association (RalGDS/AF-6) domain family member 2	ENST00000379376	GATGGTACATGACTTGATTCAACGTTTGGTTCTGAACTTACACACTGATGCGTTTACTCA
A_23_P170888	1.76e-09	3.24e-11	-9.30446	15.4959	-1.97	A_23_P170888	NM_001039350	1804	dipeptidyl-peptidase 6	ENST00000332007	TTGGGGACGTTCCTAAACACTGAGGGGGAAGACAGCCAATAGCACCCATTAAAAGAAATA
A_33_P3240512	1.76e-09	3.26e-11	-9.30301	15.4919	-1.91	A_33_P3240512	NM_138444	115207	potassium channel tetramerisation domain containing 12	ENST00000377474	GCTACTGTTTTCCTTCCTGTGTGTGAAGTAATGAATCATTGATTATGTGACTTGTTATGT
A_33_P3424132	1.77e-09	3.29e-11	-9.29982	15.4829	-3.17	A_33_P3424132	NR_024283	158376	uncharacterized LOC158376		TTATTAACAGAAAACCCATTCTCCCATGGCCATGGAATAAATGCCATGCTATATTTAAGG
A_23_P362759	1.79e-09	3.32e-11	-9.29592	15.4721	-1.62	A_23_P362759	NM_018699	11107	PR domain containing 5	ENST00000428209	CAAAGTGCACATGGACAATATCCATGGTGTAGCTGACAGCTAATAGGGGCTGTAAAGGAA
A_24_P943301	1.84e-09	3.42e-11	-9.28529	15.4424	-2.33	A_24_P943301	NM_001080471	375033	platelet endothelial aggregation receptor 1	ENST00000292357	CTGCTAAGATAGATGAGCCATCTGTATGCTCTGACAGTTACAGACTGAATAAGTTGGAGA
A_23_P21485	1.85e-09	3.43e-11	-9.28416	15.4392	-2.76	A_23_P21485	NM_017933	55022	phosphotyrosine interaction domain containing 1	ENST00000392055	TGCTCCTTCCTAAAAGTCTGTTTTCAATCCTGGTAATATTAGGGGCACTGCGGCACCTAA
A_23_P40072	1.9e-09	3.53e-11	9.27393	15.4106	0.913	A_23_P40072	NM_001005369	4528	mitochondrial translational initiation factor 2	ENST00000394600	GGGTGATATAAGTGCAAATGATGTTAACCTTGCTGAAACATTTGATGGTGTTATATATGG
A_33_P3339103	1.9e-09	3.54e-11	9.2732	15.4086	1.11	A_33_P3339103	NM_203290	9533	polymerase (RNA) I polypeptide C, 30kDa	ENST00000372373	GTGCCATAAAATGAGACTTTTTACGCCTTTATAAGGCCTTAGATGTAAATAAACTCACCC
A_32_P78681	1.9e-09	3.55e-11	-9.27279	15.4074	-3.48	A_32_P78681	BC043390	9340	glucagon-like peptide 2 receptor	ENST00000262441	CCCTCACTCCACAAATGGGGTGATCAACACTTACTGCTTGCTCTTGTTCTGCTAATGATT
A_23_P41025	1.91e-09	3.57e-11	9.27016	15.4001	1.05	A_23_P41025	NM_014366	26354	guanine nucleotide binding protein-like 3 (nucleolar)	ENST00000496254	TTAACATTTTAAGCAGACTGCTAAACTGTTCTCTGTATAAGTTATGGTATGCATGAGCTG
A_33_P3331856	1.91e-09	3.57e-11	-9.26984	15.3992	-3.04	A_33_P3331856	AK126467	5137	phosphodiesterase 1C, calmodulin-dependent 70kDa	ENST00000396184	CCCCCAGCATCTAGTAATGCATAAGTACTTGTATGTTCTTCTGATTACCAAATAAAAACA
A_23_P348298	1.92e-09	3.61e-11	9.26589	15.3881	1.41	A_23_P348298	NM_013299	29901	SAC3 domain containing 1	ENST00000531072	GTACGTGCAAGGTGTTAGTGGAGAGCAAACTTCGAGGACGTACCCTGGAGGAGGTGGTCA
A_23_P161218	1.94e-09	3.65e-11	-9.26256	15.3788	-3.38	A_23_P161218	NM_014391	27063	ankyrin repeat domain 1 (cardiac muscle)	ENST00000371697	GCAAACGACAGACTCTTAATCAGTAAATGTTCACTGGCATTTTGAAGGCATGGCCCAGGA
A_23_P7313	1.94e-09	3.65e-11	9.26248	15.3786	4.34	A_23_P7313	NM_001040058	6696	secreted phosphoprotein 1		TTCCACAGCCATGAATTTCACAGCCATGAAGATATGCTGGTTGTAGACCCCAAAAGTAAG
A_23_P61707	1.99e-09	3.76e-11	-9.25155	15.348	-2.87	A_23_P61707	NM_021828	60495	heparanase 2		CTAAATGTCATAGCGTGATCTTAGCCTAGGTAGGCCACATCCATCCCAAAGGAAAATGTA
A_33_P3365142	2.02e-09	3.81e-11	9.24693	15.3351	4.24	A_33_P3365142	NM_013445	2571	glutamate decarboxylase 1 (brain, 67kDa)	ENST00000375272	TTTTCAACCAGCTCTCCACTGGATTGGATATTATTGGCCTAGCTGGAGAATGGCTGACAT
A_33_P3327519	2.04e-09	3.85e-11	9.24325	15.3248	2.71	A_33_P3327519	NR_002915	26821	small nucleolar RNA, H/ACA box 74A		TGCACCTCTGAGAGTGGAATGACTCCTGTGGAGTTGATCCTAGTCTGGGTGCAAACAATT
A_33_P3329378	2.04e-09	3.88e-11	-9.24106	15.3187	-2.15	A_33_P3329378	NM_014461	27255	contactin 6	ENST00000350110	TGCTCTCCAGCCTCTGACACAAGATGCGTTCTTAATACAGACTTGTTTGCAAAGAAAAAA
A_33_P3248227	2.09e-09	3.96e-11	9.23346	15.2974	2.54	A_33_P3248227	NR_003367	5820	Pvt1 oncogene (non-protein coding)		ACCTTCCAGTGGATTTCCTTGCGGAAAGGATGTTGGCGGTCCCTGTGACCTGTGGAGACA
A_23_P69329	2.12e-09	4.04e-11	-9.22656	15.2781	-2.9	A_23_P69329	NM_007312	3373	hyaluronoglucosaminidase 1		GAGTTAGAACCACAGCAGACACCATTCATTCCATGTCCATATGCATCTACTTGGCAAGGT
A_33_P3230818	2.14e-09	4.08e-11	-9.22263	15.267	-2.49	A_33_P3230818	NM_001251973	10231	regulator of calcineurin 2	ENST00000405162	TTTCAAGCAATCACTGACTTCAATGACCTCCCCAACTCGTTGTTTGCGTGCAATGTTCAC
A_33_P3411848	2.18e-09	4.16e-11	9.21576	15.2478	2.64	A_33_P3411848	NM_032488	84518	cornifelin	ENST00000222032	AGATCCGAGAGTAAGGAAGTTCCCTGTCTTCCCCGTCCTTTTCCACCAGTCTCGCCTCTG
A_23_P414913	2.19e-09	4.19e-11	-9.21348	15.2414	-1.88	A_23_P414913	NM_022343	152007	GLI pathogenesis-related 2	ENST00000474050	TTAACAGCAGGCATCTGGGCAGGCCAGTCCTCAAAGCAGCTCCTGAAGGTCTGTGTTGCA
A_23_P127533	2.23e-09	4.28e-11	9.20634	15.2214	1.37	A_23_P127533	NM_032299	84259	DCN1, defective in cullin neddylation 1, domain containing 5 (S. cerevisiae)	ENST00000531571	TTTTTTAAAGGAGGTTTTTCTTGTTACATGTGATGGGCATTGAGCCACACCTCTTCTTAG
A_33_P3404989	2.27e-09	4.35e-11	9.2002	15.2042	2.45	A_33_P3404989	NM_003536	8357	histone cluster 1, H3h	ENST00000369163	GGGCTTGAGTCTCAAGGACTCACTGATTACATACCCAAAGGCTCTTTTCAGAGCCACCCA
A_23_P147665	2.27e-09	4.36e-11	-9.19953	15.2023	-2.46	A_23_P147665	NM_198474	283298	olfactomedin-like 1	ENST00000329293	GCTGAAGCTCTTCCCTCTTTTTCAAATGTCTATTGATATTCTCCCATTTTCACTGCCCAA
A_23_P408095	2.32e-09	4.46e-11	-9.19113	15.1787	-1.18	A_23_P408095	NM_001011546	11034	destrin (actin depolymerizing factor)	ENST00000543261	GCTAGGACACCTGTGGTATCTTTAATTGTATCTCCTTCAGAAGTTTGCTTCTTATGGTAT
A_24_P416346	2.34e-09	4.5e-11	9.18816	15.1704	3.04	A_24_P416346	NM_001079675	2118	ets variant 4	ENST00000545089	TCTCAAGGCTGAGTTTGACCGGCCTGTCAGTGAGGAGGACACAGTCCCTTTGTCCCACTT
A_33_P3363271	2.36e-09	4.55e-11	-9.18392	15.1585	-2.02	A_33_P3363271	NM_000724	783	calcium channel, voltage-dependent, beta 2 subunit		GGCAATTTTACTGTGAGTGTTTCACTGGAAATGTACAATCTTTGTGTGTTAGAGTATTTG
A_23_P85015	2.39e-09	4.62e-11	-9.17883	15.1442	-3.43	A_23_P85015	NM_000898	4129	monoamine oxidase B	ENST00000378069	ACCTTCCCTAGTTCTTTGCATTCGTCCTTAGAATACTGTATTGTTACAGCTGAAAGACAG
A_24_P179903	2.5e-09	4.84e-11	9.16243	15.0981	1.14	A_24_P179903	NM_001625	204	adenylate kinase 2	ENST00000398192	ATAGGACAGGCAAAGAGAAGCTTCCTCAGGCTAGCAAAAATATCATTTGATGTATTGATT
A_23_P1083	2.5e-09	4.84e-11	-9.16222	15.0975	-1.77	A_23_P1083	NM_002060	2701	gap junction protein, alpha 4, 37kDa	ENST00000342280	TTTTGCAGCTGATCCAGAGGAACCCAGAGCCAACTTACCCCAACCTCACCCTATGGAACA
A_23_P45917	2.51e-09	4.87e-11	9.1606	15.093	1.59	A_23_P45917	NM_001826	1163	CDC28 protein kinase regulatory subunit 1B	ENST00000477676	AGATGGAGGAAGCATCTGAGTTTGAGACCATGGCTGTTACAGGGATCATGTAAACTTGCT
A_33_P3368879	2.51e-09	4.87e-11	-9.16024	15.092	-2.87	A_33_P3368879	NM_012134	25802	leiomodin 1 (smooth muscle)	ENST00000400965	TGGTTTAAAGAAAAGCTTCTCTAGAGACAGAGATGAAGCTGGTGGCAAGAGTGGCGAGAA
A_23_P217428	2.53e-09	4.93e-11	-9.15618	15.0805	-3.69	A_23_P217428	NM_013427	395	Rho GTPase activating protein 6	ENST00000489330	TGTTCTACCGTACTTTAGTAGTTTGAAGTTTTCAAGTGCATAACTATTTTTGACCAGCAG
A_24_P356406	2.56e-09	4.98e-11	-9.15249	15.0702	-1.01	A_24_P356406	NM_000430	5048	platelet-activating factor acetylhydrolase 1b, regulatory subunit 1 (45kDa)	ENST00000397195	AGGAATGTATATAATATTGCTCTCGTGTTTTACAGTAAGATTTGTTGCTCTCAGACTGTG
A_23_P311895	2.56e-09	4.99e-11	-9.15132	15.0669	-5	A_23_P311895	NM_016929	53405	chloride intracellular channel 5		TAAAATACGTTGCCTCAATATAAGGTTTGGGCTATTCTGTGTTTCTATAGAAGCAATCTG
A_23_P46309	2.58e-09	5.03e-11	9.14862	15.0593	1.99	A_23_P46309	NM_001048199	1104	regulator of chromosome condensation 1		GCCAAATATTTGGCTCAGAACAGGTGTCCATGGGACAAAAAAGAACGATCCTCCACTTGA
A_32_P206698	2.64e-09	5.16e-11	9.13973	15.0343	2	A_32_P206698	NM_001826	1163	CDC28 protein kinase regulatory subunit 1B	ENST00000308987	CAAACAAATTTACTATTCGGACAAATACGATGACGAGGAGTTTGAGTATCGACATGTCAT
A_33_P3218649	2.65e-09	5.19e-11	-9.13762	15.0284	-2.97	A_33_P3218649	NM_001001995	2824	glycoprotein M6B	ENST00000316715	CTATCAGTGCCAAGGGCTTCCTGTAGTTCTATTCAAGTGTTACAATAAATATTTGTAGAT
A_33_P3313145	2.65e-09	5.21e-11	-9.13648	15.0252	-2.67	A_33_P3313145	NM_002217	3699	inter-alpha-trypsin inhibitor heavy chain 3	ENST00000493136	AACGGAGAAGGGCTGATTGATGGTGTCCACACTGACTACATTGTCCCCAACCTGTTTTGA
A_24_P329795	2.7e-09	5.32e-11	-9.1292	15.0047	-2.18	A_24_P329795	NM_007021	11067	chromosome 10 open reading frame 10	ENST00000298295	TGTGTTTTCTCTGGAGATAGAATGTAAACCATATTAAAAGGAAAAAGTTTCAGACAAGCA
A_33_P3301524	2.71e-09	5.34e-11	9.12794	15.0011	2.19	A_33_P3301524	NM_001100119	7517	X-ray repair complementing defective repair in Chinese hamster cells 3	ENST00000554811	TGCCTCCACATGCTGCCTGGCACAGACCAGGCCTTTGACAAATAAATGTTCAATGGATGC
A_33_P3294372	2.72e-09	5.37e-11	9.12603	14.9958	4.81	A_33_P3294372	NR_036480	100128881	uncharacterized LOC100128881		TGATCCTTTGTGCAGCGGCTGCTGGCCTCTCAAACTTAATGTGTTCATTGCGGAACTTGC
A_23_P432573	2.75e-09	5.43e-11	-9.12162	14.9833	-2.33	A_23_P432573	NM_145015	116535	MAS-related GPR, member F	ENST00000309099	AAATGGTGTCTGGAAGAAAGTTCTGGTTCACATGCCTTGTAGCTAAGTCTTTCTGCAAAC
A_23_P105862	2.79e-09	5.52e-11	-9.1163	14.9684	-2.53	A_23_P105862	NM_023037	10129	furry homolog (Drosophila)	ENST00000380257	ATATGTAAAGGGCCATTCTTAAGTTCTCTCCTTAAACTTAATGCTGTCAAGTGTTAGATG
A_23_P254741	2.8e-09	5.54e-11	-9.11465	14.9637	-2.28	A_23_P254741	NM_003102	6649	superoxide dismutase 3, extracellular	ENST00000382120	AGAGCTGCTCCTTTGGGGGAATGTTTGGCAACCTTTGTGTTACAGATTAAAAATTCAGCA
A_33_P3244347	2.8e-09	5.55e-11	9.11402	14.9619	1.67	A_33_P3244347	NM_001040716	5091	pyruvate carboxylase	ENST00000393960	TTGCCAAATAAGGGTCCCCTCCTCACTGGAGACTACAAGTGGTGGGTCAGGTGGTCCTAG
A_33_P3422258	2.83e-09	5.63e-11	9.10909	14.9481	0.959	A_33_P3422258	NM_001099670	401466	chromosome 8 open reading frame 59		CCAAGAACAAATTAAGAGGGCCGAAGTCCAGGAATGTATTTCACATAGCCAGCCAAAAAA
A_33_P3279470	2.84e-09	5.65e-11	-9.10807	14.9452	-3.68	A_33_P3279470	NM_001138	181	agouti related protein homolog (mouse)	ENST00000290953	ACTGCCGCTTCTTCAATGCCTTCTGCTACTGCCGCAAGCTGGGTACTGCCATGAATCCCT
A_23_P73780	2.89e-09	5.75e-11	9.10132	14.9262	1.4	A_23_P73780	NM_001569	3654	interleukin-1 receptor-associated kinase 1	ENST00000393682	TGCACAATGGGGCCGACGAGGCCTAGGGCCCTCCTACCTGCTTACAATTTGGAAAAGTGT
A_23_P356070	2.9e-09	5.79e-11	-9.09902	14.9197	-1.26	A_23_P356070	NM_002020	2324	fms-related tyrosine kinase 4	ENST00000502603	AAGACATTTGAGGAATTCCCCATGACCCCAACGACCTACAAAGGCTCTGTGGACAACCAG
A_32_P167239	2.92e-09	5.84e-11	-9.09625	14.9119	-1.85	A_32_P167239	NM_152406	134265	actin filament associated protein 1-like 1	ENST00000296721	AGAGCTCTAATGTCCACAGGATGTTGTAGGGTAGGGTCTCTCAGTAAATCAAGTCCCTTA
A_23_P119196	2.92e-09	5.84e-11	-9.09586	14.9108	-2.56	A_23_P119196	NM_016270	10365	Kruppel-like factor 2 (lung)	ENST00000248071	GAGACAGGTGGGCATTTTTGGGCTACCTGGTTCGTTTTTATAAGATTTTGCTGGGTTGGT
A_23_P346800	2.96e-09	5.93e-11	-9.09082	14.8966	-2.56	A_23_P346800	NM_000054	554	arginine vasopressin receptor 2	ENST00000337474	ATCGTGAGGAGCTGTTGGGTGTCTTGCCTCTAGAGGCTTTGAGAAGCTCAGCTGCCTTCC
A_23_P70168	2.97e-09	5.95e-11	9.08927	14.8922	1.44	A_23_P70168	NM_152295	6897	threonyl-tRNA synthetase	ENST00000502553	CTGCAGGCGTAACTATTTTTGACCTAGTCAGTTTTTAAACAATGTGCATTTGAAGGAGTT
A_23_P40049	2.99e-09	6e-11	9.08661	14.8847	1.42	A_23_P40049	NM_004341	790	carbamoyl-phosphate synthetase 2, aspartate transcarbamylase, and dihydroorotase	ENST00000264705	CCTGACACTGATGTGCTCTACATGACTCGAATCCAGAAGGAACGATTTGGCTCTACCCAG
A_23_P428184	3.02e-09	6.07e-11	9.08255	14.8733	1.9	A_23_P428184	NM_021065	3013	histone cluster 1, H2ad	ENST00000341023	CAACATCCAGGCTGTACTGCTCCCCAAGAAGACTGAGAGTCACCACAAGGCCAAGGGCAA
A_33_P3363425	3.09e-09	6.23e-11	-9.07335	14.8473	-2.57	A_33_P3363425	NM_174938	257019	FERM domain containing 3	ENST00000304195	GTGATTGGAGCCTTACCTTTGTATAGTGAAATTTGCATTTCTATGTCAACATCCAGATTG
A_33_P3218960	3.09e-09	6.24e-11	-9.07298	14.8463	-1.89	A_33_P3218960	NM_021098	8912	calcium channel, voltage-dependent, T type, alpha 1H subunit	ENST00000348261	AGCTTCTCAAGGGAGAGGGAGGGGGCGGAGCGGAATAAATAGTAACTTATTTAAGAAATG
A_23_P14302	3.09e-09	6.24e-11	-9.07265	14.8453	-1.55	A_23_P14302	NR_026779	79686	long intergenic non-protein coding RNA 341		TTGACGTTTTCCTCCCCTTCCTTTTGTGCAAGTTGGAAGTAGCAGTGTTCTAAAAGATGG
A_33_P3363420	3.14e-09	6.36e-11	-9.06631	14.8274	-2.45	A_33_P3363420	NM_174938	257019	FERM domain containing 3	ENST00000304195	GTGTCCTCTAACCAATGCCTATACAACTAAATTTATGCTGGGTTTTTGGTTCTGTTTTTT
A_23_P157215	3.15e-09	6.38e-11	9.06496	14.8236	1.56	A_23_P157215	NM_014038	28969	basic leucine zipper and W2 domains 2	ENST00000436868	CCCCACTGGTGTCTATTACAGGCCACTTTGGTAGTTGTGTATCTGCTCATGTATGTGATT
A_33_P3280237	3.22e-09	6.54e-11	-9.05617	14.7988	-1.8	A_33_P3280237	BI916123	25927	cannabinoid receptor interacting protein 1	ENST00000409862	GTGCTCTTGTTCTGTCAAAGAACCTTCAACACAGAAAAATACAAAAATGAGGGAAATGTA
A_33_P3352098	3.23e-09	6.56e-11	-9.05496	14.7954	-2.34	A_33_P3352098	NM_021201	58475	membrane-spanning 4-domains, subfamily A, member 7		CGTGAGGTGATGGATATGTTAATTAGCTGGATTGTGGTAATCATTTTGGAATGTATATGT
A_23_P145197	3.25e-09	6.61e-11	9.05227	14.7878	1.66	A_23_P145197	NM_004053	705	bystin-like	ENST00000372996	CTGAGCTTTAATGGCTGAAGACCCAGATCAGGGCAGTGACAGATCACAGGGACATCTGTG
A_33_P3399090	3.26e-09	6.64e-11	-9.05075	14.7835	-1.65	A_33_P3399090	NM_001037954	85458	DIX domain containing 1	ENST00000440460	GTGATAACCAGTTTTAACTGCCGGTATGTACCAGATTTGTGAACTAATTTAAAAAACCAC
A_23_P215875	3.29e-09	6.73e-11	9.04632	14.771	1.33	A_23_P215875	NM_015420	25879	DDB1 and CUL4 associated factor 13	ENST00000518554	AAACGTATAGCTCGTCATCGACATCTACCAAAATCTATCTATAGCCAGATTCAGGAACAG
A_33_P3258467	3.3e-09	6.75e-11	-9.04527	14.768	-1.43	A_33_P3258467	NM_178313	6711	spectrin, beta, non-erythrocytic 1	ENST00000333896	GTGTGCTGTCTGTTGGCATGCTTAAAGCACATGTCCATTAAAATTCATTTTGTTCCTTTT
A_23_P64058	3.31e-09	6.78e-11	-9.04363	14.7634	-2.01	A_23_P64058	NM_153819	10235	RAS guanyl releasing protein 2 (calcium and DAG-regulated)	ENST00000377494	GGCCAGGGCTGGTGTCCCTAAGGTTGTACAGACTCTTGTGAATATTTGTATTTTCCAGAT
A_23_P431971	3.32e-09	6.81e-11	-9.04217	14.7593	-3.45	A_23_P431971	NM_018058	55118	cartilage acidic protein 1	ENST00000370591	TGTCAACACCTATGGAAGCTACAGGTGCCGGACCAACAAGAAGTGCAGTCGGGGCTACGA
A_32_P157208	3.34e-09	6.85e-11	-9.0399	14.7529	-3.61	A_32_P157208	NR_015423	572558	uncharacterized LOC572558		TTTTTCTGTGAAGTCAAGAAAGTGGTTACAATGGTACTTTCAGCCTGTCCGAATTATGTA
A_23_P39605	3.35e-09	6.89e-11	-9.03791	14.7472	-1.54	A_23_P39605	NM_006588	27233	sulfotransferase family, cytosolic, 1C, member 4	ENST00000409309	ACTGTGTTTGCTCTTATTCACTCTACTAAAAAATTATTTTAAAAGGCTGGAGGCAAGGTG
A_33_P3350634	3.36e-09	6.91e-11	9.03669	14.7438	1.48	A_33_P3350634	NM_007317	3835	kinesin family member 22	ENST00000400750	GCAGGCAGCATCCCCAAATGCCGAGATCCACATCCTGAAGAATAAAGGCCGGAAGAGAAA
A_23_P15542	3.37e-09	6.94e-11	9.03525	14.7397	2.47	A_23_P15542	NM_000413	3292	hydroxysteroid (17-beta) dehydrogenase 1	ENST00000225929	CTGTGGGTGGCTAATTAAGATAGATCGCGTTAGCCAGTTTTACCAGCGCAGCTAGGCGCG
A_23_P250619	3.41e-09	7.04e-11	-9.0305	14.7263	-1.71	A_23_P250619	NM_153746	79683	zinc finger, DHHC-type containing 14	ENST00000517432	GGAAGGCTTCTGACGCTTGTGGCCAGACTGCAATTGCACTTATGTGTTATGCTACTAATA
A_32_P96036	3.41e-09	7.04e-11	9.03018	14.7254	3.07	A_32_P96036	NM_001093725	92312	mex-3 homolog A (C. elegans)		ACTGTAGAAAGTAGAGTAGGATTGTGGTCAGACTTAATTTGAGGCATCTAGTGAAGACAC
A_23_P17204	3.42e-09	7.08e-11	9.02814	14.7196	1.05	A_23_P17204	NM_022662	64682	anaphase promoting complex subunit 1	ENST00000462785	GGTGAACCTACCCTGAAACGTGACTTCTGCACAACAAACGTGACCAAACATCAAAGCTAA
A_33_P3268726	3.42e-09	7.09e-11	-9.02776	14.7186	-2.09	A_33_P3268726				ENST00000507038	GTTTTCATCTAGGAGGTGGCTTGAGATGGATTCATGGCAAATCACAATAAATTATTTATC
A_23_P111041	3.45e-09	7.17e-11	9.02402	14.708	1.57	A_23_P111041	NM_003525	8346	histone cluster 1, H2bi	ENST00000377733	AAGGCTATGGGGATTATGAACTCCTTCGTCAACGACATTTTCGAGCGCATTGCAGGCGAG
A_23_P145074	3.47e-09	7.21e-11	-9.02202	14.7023	-1.3	A_23_P145074	NM_006813	10957	proline-rich nuclear receptor coactivator 1	ENST00000336032	CCCATTTTTGCTAAACTCAATTTCTGGTTTTGGTATATATCCATTCCAGCTTAATGCCTC
A_23_P120227	3.5e-09	7.28e-11	-9.01835	14.692	-2.33	A_23_P120227	NM_030915	81606	limb bud and heart development homolog (mouse)	ENST00000395323	CTTGTAAACTGCGTAACAAATCTACTTTGTGTATGTGTCTGTTTATGGGGGTGGTTTATT
A_24_P403150	3.55e-09	7.41e-11	-9.01233	14.6749	-2.76	A_24_P403150	NR_027060	285759	uncharacterized FLJ34503	ENST00000314481	TCACGGGTAGGACAGTGTCATATACTTTGTAGGTAACTCAAAGATATTATAGGTAACTCA
A_24_P254949	3.61e-09	7.54e-11	-9.00622	14.6576	-2.08	A_24_P254949	NM_021965	5239	phosphoglucomutase 5	ENST00000377314	CTAACAGCCAGCCACTGCCCTGGAGGACCAGGGGGAGAGTTTGGAGTGAAGTTTAATGTT
A_23_P394395	3.61e-09	7.57e-11	-9.00505	14.6543	-2.24	A_23_P394395	NM_020433	57158	junctophilin 2	ENST00000372980	ATGGCCCACAGCTCTGCATCTGCATCTGAGCTTCTCAAGACTCCTGGAGCATGAGGGGAA
A_23_P50508	3.61e-09	7.57e-11	-9.00492	14.6539	-2.17	A_23_P50508	NM_003706	8605	phospholipase A2, group IVC (cytosolic, calcium-independent)	ENST00000354276	TCCAGATGGCCAGAATGAATGTGATAGTTCAGACCAATGCCTTCCACTGCTCCTTTATGA
A_23_P403284	3.62e-09	7.6e-11	9.00343	14.6497	3.5	A_23_P403284	NM_014562	5013	orthodenticle homeobox 1	ENST00000282549	TTAGTTGCTGTTGGTTGGTTGAACTGAACATATCTTGTCTTAGCACCCAGGAAACAGAAC
A_23_P77310	3.69e-09	7.75e-11	-8.99655	14.6302	-1.37	A_23_P77310	NM_022473	64397	zinc finger protein 106 homolog (mouse)	ENST00000263805	TTCTCCTATTTAAGAGAAATATATGCCCTAGAGCTGCTCCAGCACCCTTGGTTTCTGATT
A_33_P3413989	3.7e-09	7.77e-11	-8.99556	14.6275	-1.79	A_33_P3413989	NM_000062	710	serpin peptidase inhibitor, clade G (C1 inhibitor), member 1	ENST00000405496	AGCTTGCCGACAACCAACTCAACAACCAATTCAGCCACCAAAATAACAGCTAATACCACT
A_23_P363174	3.7e-09	7.79e-11	8.99465	14.6249	2.36	A_23_P363174	NM_003511	8332	histone cluster 1, H2al	ENST00000357320	CACCACAAGGCCAAAGGCAAATAATGTCTCCATAGAATCACTTTCCAATACAACGGCTCT
A_23_P64919	3.72e-09	7.85e-11	-8.9923	14.6182	-3.61	A_23_P64919	NM_024730	79785	RERG/RAS-like	ENST00000229002	GAAATGATTGAGTATGAACCACAGCTGTGTTTTCAAATATGTAGTTTGCCTTTTTGGTTG
A_23_P49674	3.76e-09	7.95e-11	-8.98768	14.6051	-1.22	A_23_P49674	NM_173728	22899	Rho guanine nucleotide exchange factor (GEF) 15	ENST00000421050	GGCATTCTGCTGACTGTGGTGTGTGTGTGGTGATTGTGCTCCTGACCCACAAATGACTGA
A_23_P1043	3.76e-09	7.96e-11	8.98729	14.604	2.21	A_23_P1043	NM_018265	55765	chromosome 1 open reading frame 106	ENST00000465162	TTCCAAGAACTCTGGTGTCTGACCTAGAAGAGGCACAGTTCTCTCTACTGGAAAGAAAAC
A_23_P149200	3.78e-09	8e-11	8.98545	14.5988	2.88	A_23_P149200	NM_001255	991	cell division cycle 20 homolog (S. cerevisiae)	ENST00000437896	GGTAATGATAACTTGGTCAATGTGTGGCCTAGTGCTCCTGGAGAGGGTGGCTGGGTTCCT
A_33_P3247022	3.78e-09	8.02e-11	8.98446	14.596	2.64	A_33_P3247022	NM_057749	9134	cyclin E2	ENST00000308108	GTGAATCTCTTCTCCCTTTGAAGAAACTATACATTTATTGTTACGGTATGAAGTCTTCTG
A_23_P76109	3.82e-09	8.12e-11	-8.98017	14.5839	-1.37	A_23_P76109	NM_145058	196383	Rab interacting lysosomal protein-like 2	ENST00000280571	GAAAGCAGGAAAATGTGCTATTGAGATTCCAGTGGTGACTTCACTGATATTTAGTGAATA
A_23_P257355	3.89e-09	8.27e-11	-8.97374	14.5657	-2.22	A_23_P257355	NM_000531	5009	ornithine carbamoyltransferase	ENST00000039007	ACTGCTTGCCCAGAAAGCCAGAAGAAGTGGATGATGAAGTCTTTTATTCTCCTCGATCAC
A_33_P3253501	3.91e-09	8.34e-11	8.97104	14.558	1.62	A_33_P3253501	NM_001161334	440689	histone cluster 2, H2bf	ENST00000369167	TCCACCATCACGTCCCGCGAGATCCAGACGGCCGTGCGCCTGCTGCTGCCCGGCGAGCTG
A_23_P346900	3.93e-09	8.38e-11	-8.96908	14.5524	-4.18	A_23_P346900	NM_001005505	9254	calcium channel, voltage-dependent, alpha 2/delta subunit 2	ENST00000424201	AAACAGACAAAACAATCCCCATCAGGTAGCTGTCTAACCCCCAGCTGGGTCTAATCCTTC
A_24_P244706	4.02e-09	8.58e-11	-8.96085	14.5291	-4.3	A_24_P244706	NM_001049	6751	somatostatin receptor 1	ENST00000267377	GCTTCAACAACTTTGTGCTTTCCTGAAAGCAGTAACCAAGAGTTAAGATATCCCTAATGT
A_23_P111701	4.08e-09	8.73e-11	-8.95491	14.5123	-2.78	A_23_P111701	NM_004126	2791	guanine nucleotide binding protein (G protein), gamma 11	ENST00000248564	CTTGAGCATGACACTTCTTTCAGTATATTGCTTGATGCTTCAAATAAAGTTTTGTCTTGG
A_24_P397294	4.09e-09	8.75e-11	-8.95395	14.5095	-1.7	A_24_P397294	NM_145867	4056	leukotriene C4 synthase	ENST00000510544	CTCCGCTACTTCCAGGGCTACGCGCGCTCCGCGCAGCTCAGGCTGGCACCGCTGTACGCG
A_23_P69573	4.1e-09	8.78e-11	-8.95267	14.5059	-1.91	A_23_P69573	NM_000856	2982	guanylate cyclase 1, soluble, alpha 3		AGCCCAACAACTTACAGATTACTCAAAGACTGTCCTGGTTTCGTGTTTACCCCTCGATCA
A_33_P3303449	4.1e-09	8.82e-11	-8.95126	14.5019	-2.55	A_33_P3303449	NM_001198688	3953	leptin receptor	ENST00000344610	TTGGGAAGATGTTCCGAACCCCAAGAATTGTTCCTGGGCACAAGGACTTAATTTTCAGAA
A_33_P3320548	4.1e-09	8.82e-11	8.95111	14.5015	0.999	A_33_P3320548	NM_007342	11097	nucleoporin like 2	ENST00000489145	GGAAAAATTCCATTAAAGCCTCCACCTCTGGAACTTCTAAATGTTTAAAAGGGCAATTTT
A_23_P114423	4.12e-09	8.87e-11	-8.94933	14.4964	-2.92	A_23_P114423	NM_152869	9104	regucalcin (senescence marker protein-30)	ENST00000475448	TAAGGCTTTCTGTAAAAGGTACTATAGAAGGGCGAAGAATCGTTCAACTGTCAATCAGCC
A_23_P411335	4.14e-09	8.92e-11	8.94729	14.4906	2.31	A_23_P411335	NM_152524	151246	shugoshin-like 2 (S. pombe)	ENST00000357799	AGATTCTTCCTTTGACAGTGTTCGTGAAGGTTTAGTACCTTTGAGCGTTTCTTCTGGTAA
A_23_P8013	4.15e-09	8.96e-11	8.94575	14.4863	1.54	A_23_P8013	NM_003519	8340	histone cluster 1, H2bl	ENST00000377401	GAGGGCACCAAGGCCGTCACCAAGTACACCAGCTCCAAGTAAATTCTCAAGCTCTTGTCC
A_23_P200685	4.2e-09	9.08e-11	-8.94091	14.4725	-1.56	A_23_P200685	NM_017898	54996	mitochondrial amidoxime reducing component 2	ENST00000472447	TAACAACAGCAGCAACGATACATCAGCAAATCCTTATTATCCAGCCTTCAACTATCTTTA
A_33_P3253707	4.25e-09	9.22e-11	8.93583	14.4581	1.28	A_33_P3253707	NM_152329	122769	leucine rich repeat protein 1		CTTGCTGGAGAGGAGGAATGTGTATAGTTACTCATTTAGATGACTCCAAAACTTTTATTA
A_24_P160413	4.25e-09	9.22e-11	-8.93573	14.4578	-1.91	A_24_P160413	NR_026850	339483	myotubularin related protein 9-like, pseudogene	ENST00000441044	CAAAAGTACTGAGGGTCTTAAGTTTGAAGTGTCCAAAGTATAGGGAGGTCTCAATAATAA
A_23_P166023	4.29e-09	9.31e-11	8.93225	14.4479	1.41	A_23_P166023	NM_002623	5203	prefoldin subunit 4	ENST00000487129	CAGATGATGATTGCTTAATGATACCTTATCAAATTGGTGATGTCTTCATTAGCCATTCTC
A_23_P135990	4.29e-09	9.33e-11	-8.93153	14.4459	-3.02	A_23_P135990	NM_005630	6578	solute carrier organic anion transporter family, member 2A1	ENST00000310926	TGTTACAGACAAGCTTATTTCCAAAGCCACCTCATTTCCAAACATCTCACTCAGGAAGGG
A_32_P187571	4.34e-09	9.46e-11	-8.92691	14.4328	-3.6	A_32_P187571	NM_004588	6327	sodium channel, voltage-gated, type II, beta	ENST00000278947	TGTGACTCGACTGCTGGGATGTATCTGCTTTTGGGAGCAGACTGAGTTTCTTTTGCAATT
A_33_P3305467	4.35e-09	9.48e-11	-8.92592	14.43	-1.86	A_33_P3305467					TATAAGCGGGACCACCTGTCCTTCAGGTTCTGCGAGACGCTGCACCTAGTGGGCTGCTGC
A_23_P40078	4.39e-09	9.58e-11	8.92239	14.42	1.23	A_23_P40078	NM_003400	7514	exportin 1 (CRM1 homolog, yeast)	ENST00000406957	GGGTATTTGTCGACCAAAATGATGCCAATTTGTAAATTAAAATGTCACCTAGTGGCCCTT
A_33_P3215739	4.4e-09	9.62e-11	-8.92093	14.4158	-1.59	A_33_P3215739	NM_001085451	348801	leukemia NUP98 fusion partner 1	ENST00000383693	CCAACCCTTCTCACACATCAACTCATAAATCATCTTAAATAAAAGTCATTGGTATGACTC
A_24_P165864	4.4e-09	9.63e-11	-8.92065	14.415	-1.96	A_24_P165864	NM_014879	9934	purinergic receptor P2Y, G-protein coupled, 14	ENST00000309170	TTTTTCTGGAAAACAGACGGATTTTACTTCTGGAGACATGGCATACGGTTACTGACTTAT
A_32_P197561	4.41e-09	9.67e-11	-8.91891	14.4101	-1.59	A_32_P197561	NM_024007	1879	early B-cell factor 1	ENST00000313708	ACCAGCAGATTGGATGCCTTAACAATGCAAATCATATTCATTTCACTTGTACATTGTAAC
A_33_P3325497	4.48e-09	9.82e-11	-8.91354	14.3948	-3.39	A_33_P3325497	NM_203371	387758	fin bud initiation factor homolog (zebrafish)	ENST00000318627	CCCCACTTTTTGTTGCTTTCTAGACTTGTGTGTAGAAAGAAGATTAATGATCACTTAAAG
A_33_P3341429	4.53e-09	9.96e-11	-8.90886	14.3815	-2.09	A_33_P3341429	NM_144573	91624	nexilin (F actin binding protein)	ENST00000401035	TGAGCAGGATATGTTAGAAAAGAGGAAAATACAGCGTGAATTAGCAAAAAGGGCTGAACA
A_24_P142305	4.58e-09	1.01e-10	-8.90478	14.3699	-3.98	A_24_P142305	NM_000517	3040	hemoglobin, alpha 2	ENST00000251595	CACAGACTCAGAGAGAACCCACCATGGTGCTGTCTCCTGCCGACAAGACCAACGTCAAGG
A_23_P143414	4.61e-09	1.02e-10	8.90178	14.3614	0.988	A_23_P143414	NM_080748	140823	reactive oxygen species modulator 1	ENST00000336695	ACTACATCTGTCCCTTCCCATCAATCCCAGCCCATGTACTAATAAAAGAAAGTCTTTGAG
A_33_P3398156	4.62e-09	1.02e-10	-8.90087	14.3588	-2.81	A_33_P3398156	NM_001037160	192668	cystin 1	ENST00000381813	TTCCTGAATTCAGGAAGTGTCTTCTGAATAGCAGCTAGCCAAATAAAGCGGTGTGTGTGT
A_23_P93180	4.73e-09	1.04e-10	8.89204	14.3337	1.42	A_23_P93180	NM_003526	8347	histone cluster 1, H2bc	ENST00000396984	AAGCGCACCCGCAAGGAGAGTTACTCTGTGTACGTGTACAAGGTGCTGAAACAGGTCCAT
A_23_P87791	4.74e-09	1.05e-10	-8.89102	14.3308	-1.92	A_23_P87791	NM_001093	32	acetyl-CoA carboxylase beta	ENST00000543201	CTGTCAAGGCCTACTTGTGGGACAACAACCAGGTGGTTGTGCAGTGGCTGGAACAGCACT
A_33_P3306146	4.75e-09	1.05e-10	8.88998	14.3278	2.68	A_33_P3306146	NM_001145031	5328	plasminogen activator, urokinase	ENST00000372761	TATAACGATCCCCAGTTTGGCACAAGCTGTGAGATCACTGGCTTTGGAAAAGAGAATTCT
A_33_P3323718	4.75e-09	1.05e-10	-8.88893	14.3248	-2.21	A_33_P3323718	NM_001008224	55075	uveal autoantigen with coiled-coil domains and ankyrin repeats	ENST00000379983	CAATTCCTATTGGAGTGCAATCCTTACTTGAGAACTTTATTACTCTTGTTCTGTGTAGTT
A_23_P39076	4.92e-09	1.09e-10	-8.87621	14.2886	-1.64	A_23_P39076	NM_006270	6237	related RAS viral (r-ras) oncogene homolog	ENST00000246792	TAGCTGCCTTCGCACCTTGCTGTGTGACCTGAGGCCCTCACTGAGCCTCAATTTCCTCAT
A_23_P418015	4.96e-09	1.1e-10	-8.87312	14.2799	-1.23	A_23_P418015	NM_014268	10982	microtubule-associated protein, RP/EB family, member 2		ATAATTGCGAGGGAGAATCATGGTTCTGCAGTCTGGTGTAGACACTGGAATAACAGCACA
A_33_P3627001	5.07e-09	1.13e-10	-8.8652	14.2573	-4.46	A_33_P3627001	NM_144962	157310	phosphatidylethanolamine-binding protein 4	ENST00000256404	CACCACCGACGATGTGGGTATGGAACCCCCTCTGGATACAGAACCCCTTCTTTTCCAAAT
A_24_P394698	5.19e-09	1.16e-10	8.8567	14.2331	1.31	A_24_P394698	NM_181747	5001	origin recognition complex, subunit 5	ENST00000422497	CCTCATTTGAAGAAAGCTATGCAGACTGTTTATCTCAGGGAAATATCAAGTTCCCAGTGG
A_23_P48669	5.36e-09	1.2e-10	8.84444	14.1981	3.45	A_23_P48669	NM_005192	1033	cyclin-dependent kinase inhibitor 3	ENST00000555837	CTTACAACCTGCCTTAAAAATTACCGAAAAACCTTAATACACTGCTATGGAGGACTTGGG
A_33_P3320079	5.38e-09	1.2e-10	-8.8425	14.1926	-1.51	A_33_P3320079	NM_005596	4781	nuclear factor I/B	ENST00000380924	GAATCCTCAGGATACTCTGAAGAACTATGTACCTTCTTATGACCCATCCAGTCCACAAAC
A_23_P80032	5.38e-09	1.2e-10	8.84242	14.1924	2.38	A_23_P80032	NM_005225	1869	E2F transcription factor 1	ENST00000343380	CTGGGCGTGTAGGACGGTGAGAGCACTTCTGTCTTAAAGGTTTTTTCTGATTGAAGCTTT
A_23_P120504	5.39e-09	1.21e-10	-8.84126	14.1891	-2.08	A_23_P120504	NM_018354	55321	chromosome 20 open reading frame 46	ENST00000381894	CCACACCCTCCAGAGGTCTTAAGAACTAGCCCACCTTATCTGGCTGCTTTAGCTCCAGTG
A_23_P123974	5.49e-09	1.23e-10	8.83464	14.1702	1.41	A_23_P123974	NM_012145	1841	deoxythymidylate kinase (thymidylate kinase)	ENST00000400770	GAGCAGTTTCATTGTGATCACTGTAAATGGTAATCAGTTGGAATTCTCCTAAATGTCTTC
A_24_P56363	5.52e-09	1.24e-10	-8.83241	14.1639	-2.95	A_24_P56363	NM_030925	81617	calcium binding protein 39-like	ENST00000378341	CCCTGACAGTTCAGAGTCCCTTCGAATTGCACTTTTCTGGTTTCGCTTATTTAATTAAAA
A_23_P111054	5.53e-09	1.24e-10	8.8309	14.1595	1.7	A_23_P111054	NM_021062	3018	histone cluster 1, H2bb	ENST00000357905	GGCTAAGCATGCTGTGTCCGAGGGCACTAAGGCAGTTACCAAGTACACTAGCTCTAAATA
A_24_P209455	5.56e-09	1.25e-10	-8.82887	14.1538	-1.88	A_24_P209455	NM_018326	55303	GTPase, IMAP family member 4	ENST00000466938	AGTGGAGAGTAAGGATGGGATACTTGAATTAATCATGACAGCGTTACAGATTGCTTCCTT
A_23_P215060	5.59e-09	1.26e-10	-8.82659	14.1473	-1.87	A_23_P215060	NM_001018111	5420	podocalyxin-like	ENST00000541194	CAGGAACTGGGGGATCATATATGTCTTAGTGGACAGGGGTCTGAAGTACACTGGAATTTA
A_32_P216520	5.63e-09	1.27e-10	-8.82366	14.1389	-4.61	A_32_P216520	NM_007191	11197	WNT inhibitory factor 1	ENST00000286574	AAATTGGGCAAAAATGCGTAAGTCACAAGAATTTGGATGGTGCAGTTAATGTTGAAGTTA
A_23_P152428	5.66e-09	1.28e-10	8.82102	14.1314	1.83	A_23_P152428	NM_052858	91862	MARVEL domain containing 3		AGAGAAGCCAGCAGAAATGTTTGAATTTTAAGGGTTTCTAAAACGCTCTGACAGATGCAA
A_23_P59045	5.74e-09	1.3e-10	8.81588	14.1167	2.06	A_23_P59045	NM_021052	3012	histone cluster 1, H2ae	ENST00000303910	CCTAAGAAGACGGAGAGCCACCATAAGGCCAAGGGCAAGTGAAATGATTACTAGTCAAAT
A_24_P193435	5.75e-09	1.3e-10	-8.81506	14.1143	-1.24	A_24_P193435	NM_003257	7082	tight junction protein 1 (zona occludens 1)	ENST00000545208	CTAGTTTGATTAAATTCTTGCAAAGTATCCCTACTGTAATTTGTGATACAATGCTGTGCC
A_33_P3766959	5.75e-09	1.31e-10	8.81424	14.112	1.42	A_33_P3766959	NM_018319	55775	tyrosyl-DNA phosphodiesterase 1	ENST00000357382	GCACCCTTACAAAATCTTTCCAAAGGTCACTCTTATGAATGGATGTTGGTTATACTTTTA
A_23_P166616	5.81e-09	1.32e-10	-8.81027	14.1007	-3.21	A_23_P166616	NM_031850	185	angiotensin II receptor, type 1		TTTCTTTCCTTTTGCAACAAGACAAAGCAAAGCCACATTTTGCATTAGACAGATGACGGC
A_24_P75190	5.84e-09	1.33e-10	-8.80816	14.0946	-3.93	A_24_P75190	NM_000519	3045	hemoglobin, delta	ENST00000429817	TGATGGCCTGGCTCACCTGGACAACCTCAAGGGCACTTTTTCTCAGCTGAGTGAGCTGCA
A_33_P3258472	5.88e-09	1.34e-10	-8.80512	14.086	-2.52	A_33_P3258472	NM_003128	6711	spectrin, beta, non-erythrocytic 1		GTTCCCCTGGATACATTGTTTTATCAGTCGGAATTCTTAAATAAAGACATACTTCCCTTC
A_23_P154488	5.89e-09	1.34e-10	8.80419	14.0833	1.34	A_23_P154488	NM_033109	87178	polyribonucleotide nucleotidyltransferase 1	ENST00000402246	AAATTCAGGTGAAATACTTTGGACGTGACCCAGCCGATGGAAGAATGAGGCTTTCTCGAA
A_23_P383278	5.9e-09	1.35e-10	8.80293	14.0797	1.51	A_23_P383278	NM_023078	65263	pyrroline-5-carboxylate reductase-like	ENST00000220966	TGCTGTGCCATCTCCCTGTGCGCCTGAGCAGATCAATCCACCAGTGCAAAACAGGGCTAA
A_23_P109072	6.05e-09	1.38e-10	8.79413	14.0546	1.99	A_23_P109072	NM_020436	57167	sal-like 4 (Drosophila)	ENST00000371539	TGGCTCCCAGTCGGGTATCAGTGCAGATGTGGAAAAACCAAGTGCTACTGACGGCGTTCC
A_24_P349039	6.08e-09	1.39e-10	-8.79153	14.0471	-2.09	A_24_P349039	NM_020754	57514	Rho GTPase activating protein 31	ENST00000264245	ATGTCACCATAGATAAAAGCCTCATACAAAGGCAGAACTACACTCCAAATTTAATGTGTT
A_24_P199484	6.19e-09	1.42e-10	-8.78533	14.0295	-2.3	A_24_P199484	NM_004673	9068	angiopoietin-like 1		TTCCTGGAAGGAACTGGGCATCTAACTGTTACACCAAATCTTAAGTGAATAAAACTTTAC
A_23_P54622	6.29e-09	1.44e-10	8.77913	14.0117	1.47	A_23_P54622	NM_007317	3835	kinesin family member 22	ENST00000400751	TCCCCAAATGCCGAGATCCACATCCTGAAGAATAAAGGCCGGAAGAGAAAGCTGGAGTCC
A_23_P391778	6.38e-09	1.47e-10	-8.77374	13.9963	-1.86	A_23_P391778	NM_012090	23499	microtubule-actin crosslinking factor 1	ENST00000496360	TTTTCATGTGAATATTTATGTAGATAAAATTTGCCTCCTGGTAACCCTGTAATGGATGGG
A_32_P100439	6.39e-09	1.47e-10	-8.7727	13.9934	-2.14	A_32_P100439	NM_152793	222166	chromosome 7 open reading frame 41	ENST00000324489	CTGAGAGTGAGGACCTCATCCGACCATGTAATTACCATTCGCTTGCTATTAAAGAGCCTT
A_32_P831181	6.42e-09	1.48e-10	8.77073	13.9877	1.54	A_32_P831181	NM_080626	140707	BRI3 binding protein		ATGTCCGTGGAGACACTGTGGAAAGTCTGGACCGAGCTCTTGGATGTTCTTGGACTTGAC
A_33_P3300092	6.44e-09	1.49e-10	-8.76913	13.9831	-1.6	A_33_P3300092	NM_001543	3340	N-deacetylase/N-sulfotransferase (heparan glucosaminyl) 1	ENST00000261797	CCTTCCTCCATTAATGTACAATCTCGAACTAACTGCTAATAAAGTGGGGTTCTGTTTGTA
A_33_P3299319	6.45e-09	1.49e-10	8.76819	13.9805	1.95	A_33_P3299319	NM_001136137	6158	ribosomal protein L28	ENST00000428193	GCAGCTTTCTGGCATGAGAAAGGAGTGTTTTCATGGTGGACAGAATTGGGCTATGAGTGT
A_23_P82990	6.62e-09	1.53e-10	-8.75891	13.9539	-4.82	A_23_P82990	NM_033014	4969	osteoglycin	ENST00000262551	AACTAATGATCACAGCTATTATACTACTTTCTCGTTATTTTGTGTGCATGCCTCATTTCC
A_32_P213881	6.68e-09	1.55e-10	-8.75523	13.9434	-1.78	A_32_P213881	NM_001009612	400831	chromosome 20 open reading frame 202	ENST00000400633	CAAAGAGGAGAAATCAATATGAAAATGGCATTTCATTCAATGAGGGTTTGTGACAACAAC
A_33_P3279590	6.68e-09	1.55e-10	-8.75439	13.941	-4.18	A_33_P3279590	NM_033014	4969	osteoglycin	ENST00000375561	GGTACATGTTCCAAAAACTTTGAAAAGCTAAATGTTTCCCATGATCGCTCATTCTTCTTT
A_33_P3357097	6.68e-09	1.55e-10	-8.75425	13.9406	-1.74	A_33_P3357097	NR_034004	100132741	uncharacterized LOC100132741		ATGTTATTTGTGCATGAGAATGAAACTCCTTGACCCTGAAAACAGGACGGGGAGTGGAGT
A_23_P99741	6.86e-09	1.6e-10	-8.74451	13.9127	-1.45	A_23_P99741	NM_004196	8814	cyclin-dependent kinase-like 1 (CDC2-related kinase)	ENST00000395834	CCCAGCTAACTGGCAGCAGCATCCTTCCAGCTTTGGATAATAAGAAGTACTACTGTGATA
A_23_P340158	6.98e-09	1.63e-10	-8.73788	13.8937	-1.09	A_23_P340158	NM_014301	23479	iron-sulfur cluster scaffold homolog (E. coli)	ENST00000545932	GGGGGAAATTACCAGTAGAATGCCTTGGTCTGAATATTTGATAGAACCAATTGTTGTACA
A_33_P3263432	7.15e-09	1.67e-10	-8.72938	13.8694	-2.25	A_33_P3263432	NM_003637	8515	integrin, alpha 10	ENST00000543043	TTCCCAGTGGGGTGGACAGTATATCAGATGGTCAGAACAAATAAAGTTCAGTGTCAAATG
A_24_P413437	7.18e-09	1.68e-10	8.72721	13.8631	1.44	A_24_P413437	NM_007363	4841	non-POU domain containing, octamer-binding		GCTACAATGGAAGGAATTGGGGCAATTGGTGGAACTCCTCCTGCATTCAACCGTGCAGCT
A_23_P15844	7.26e-09	1.7e-10	8.72319	13.8516	2.97	A_23_P15844	NM_032043	83990	BRCA1 interacting protein C-terminal helicase 1	ENST00000259008	ATGACCTAGCTGAAACTGATAGAGGAAATAGATTGGCTAACAATTCAGATTGCATTTTAG
A_33_P3403107	7.36e-09	1.72e-10	8.71795	13.8366	2.3	A_33_P3403107	NM_199285	284338	proline rich 19	ENST00000341747	TGGGGACAGATATCTTGTACTCCCAGTGACCTCAATAAAGTACTTTTCATGGTCCTCTTG
A_33_P3391419	7.36e-09	1.73e-10	-8.71742	13.8351	-1.84	A_33_P3391419	NM_018013	55084	sine oculis binding protein homolog (Drosophila)		GATCTTACTGCTGTCTGAATGCACAATTCTCTTGGGATATCAAAACCATATATAAAGAGA
A_23_P155257	7.36e-09	1.73e-10	-8.71701	13.8339	-1.19	A_23_P155257	NM_032682	27086	forkhead box P1		CAACCACAGTCCAGATTTTGACCATGACAGAGATTACGAAGATGAACCAGTAAACGAGGA
A_23_P76015	7.39e-09	1.74e-10	-8.71503	13.8283	-1.64	A_23_P76015	NM_014786	9828	Rho guanine nucleotide exchange factor (GEF) 17	ENST00000263674	TCTTCAGCTAAAACTCCAAAGGTTTGGTTTCAGATGGGGTTTGTTTTGTTCTGTTTGGTT
A_33_P3392892	7.39e-09	1.74e-10	-8.71488	13.8278	-1.46	A_33_P3392892	NM_017886	54986	unc-51-like kinase 4 (C. elegans)	ENST00000301831	AATGCATCTGGGAAGCCCAGGTTTGTTAGCTGTTCTCAGAAATGTTCTTTCCCTCTCTGT
A_23_P151232	7.39e-09	1.74e-10	-8.71445	13.8266	-2.81	A_23_P151232	NM_001136103	92293	transmembrane protein 132C	ENST00000435159	ATGTTGTTGGGTGGGGTATACCAGCATAAACTCTAAAGATAAAATCTATGTTAGATTGTC
A_23_P92261	7.49e-09	1.77e-10	8.70934	13.8119	2.82	A_23_P92261	NM_032331	9718	endothelin converting enzyme 2	ENST00000324557	GAATTCCTGACTTAGGACTTGGGGTTGGGTCCAAGGTGCTTACATCCCAGGGGCCTCATG
A_33_P3413020	7.5e-09	1.77e-10	-8.70855	13.8097	-3.31	A_33_P3413020	NM_016413	1361	carboxypeptidase B2 (plasma)	ENST00000439329	GCTATTGAGAAAACTAGTAAAAATACCAGGTATACACATGGCCATGGCTCAGAAACCTTA
A_24_P362904	7.52e-09	1.78e-10	8.70694	13.805	1.7	A_24_P362904	NM_004567	5210	6-phosphofructo-2-kinase/fructose-2,6-biphosphatase 4	ENST00000232375	GACACACTCATTTGTTAGCCATAGTGGGTTCCCTTGGTCAGCAACAGTGCATGTACCTCT
A_33_P3284621	7.65e-09	1.81e-10	-8.70056	13.7867	-1.16	A_33_P3284621					CTGATTTCCAGGAGAACAGAATGAGCCCATGCAAAACATAAACTTACGATGATTAAAAAA
A_23_P142125	7.68e-09	1.82e-10	-8.69876	13.7816	-1.85	A_23_P142125	NM_002152	3270	histidine rich calcium binding protein	ENST00000252825	CTATCTCTGCCCGCTGGTCTGCGAAACGGTCTGCGCTCCAGGAAGCTACGTTGACTATTT
A_33_P3265355	7.73e-09	1.83e-10	8.6962	13.7743	1.29	A_33_P3265355	NM_003094	6635	small nuclear ribonucleoprotein polypeptide E	ENST00000367208	GTGAGAAATTGTTGAGAAGGATACAGTTTGTTTTTAGCTGTCCTTTGTCCAATATGAACA
A_23_P332326	7.83e-09	1.86e-10	8.69154	13.7609	1.47	A_23_P332326	NM_153213	128272	Rho guanine nucleotide exchange factor (GEF) 19	ENST00000270747	CAAGGCCAAGGGTAGTTTCTTCCTCTGACATGGGGACCATAACAGGTGATCACTGATACC
A_32_P337442	7.89e-09	1.88e-10	-8.68818	13.7512	-2.3	A_32_P337442	NM_153714	256815	chromosome 10 open reading frame 67	ENST00000376500	TGAAAAGCATTATCAACAGAATGAGGATAAGATGAGAAAATCCTTCAATCAGCAGTTAGC
A_23_P13772	7.89e-09	1.88e-10	-8.68799	13.7507	-2.12	A_23_P13772	NM_016569	6926	T-box 3	ENST00000361100	AGAGCATCCAGCGGTTGGTTAGCGGCTTGGAAGCCAAGCCGGACAGGTCCCGCAGCGCGT
A_23_P215454	7.95e-09	1.89e-10	-8.68499	13.7421	-1.78	A_23_P215454	NM_000501	2006	elastin		GGGCGCTTTTGGGTTGGAAAACCACCCCACACTGGGAATAGCCACCTTGCCCTTGTAGAA
A_23_P75149	8e-09	1.91e-10	8.68239	13.7346	1.23	A_23_P75149	NM_213649	119559	sideroflexin 4	ENST00000330036	TGAGTTTTAGGTGAATTTATGTGGTTCCTGCTTGAAAACCTTCCCCTCTCCAGGTTCGGT
A_24_P120907	8.05e-09	1.92e-10	-8.67964	13.7267	-3.88	A_24_P120907	NM_021965	5239	phosphoglucomutase 5	ENST00000496758	GGATCCTTCCTTGATTACATCAAGTATGTTGGTACATGGGTTTATACAAGTTCCTCTTGA
A_23_P63209	8.13e-09	1.95e-10	-8.67574	13.7155	-1.75	A_23_P63209	NM_181755	3290	hydroxysteroid (11-beta) dehydrogenase 1	ENST00000367028	TGGGACTGTTCTGTCTCATGTTTATCTGAGCTCTTATCTATGAAGACATCTTCCCAGAGT
A_23_P41455	8.18e-09	1.96e-10	-8.67331	13.7086	-1.58	A_23_P41455	NM_003305	7222	transient receptor potential cation channel, subfamily C, member 3	ENST00000379645	GACAGGGACCATGTCTTATTCATCTTTGTGTCTCCAGCATCTAGTACAGTGCCTGGTATA
A_33_P3217819	8.18e-09	1.96e-10	8.67278	13.707	2.23	A_33_P3217819	NM_057749	9134	cyclin E2	ENST00000542725	GAAGATTCCTATGGAAGACAGACATAATATCCAGACACATACAAACTATTTGGCTATGCT
A_23_P303671	8.34e-09	2e-10	-8.66586	13.6872	-2.33	A_23_P303671	NM_001393	1842	extracellular matrix protein 2, female organ and adipocyte specific	ENST00000344604	ACTGGTGTTAGCTGAGAACTCTGTAAGTCCCTTTAAAAATTATGTATCTTTTGGTTCAAG
A_23_P96285	8.46e-09	2.04e-10	-8.66017	13.6708	-2.84	A_23_P96285	NM_022912	65055	receptor accessory protein 1		ATGTGGACTTGTGCTTATAAACTGGAGAGTTTAGTCATAATCCCTCCTGGCTTTGTGTGA
A_23_P154566	8.49e-09	2.04e-10	-8.65873	13.6667	-1.95	A_23_P154566	NM_032883	84969	TOX high mobility group box family member 2		AAGTTACAGCTTATCCTACCGTGTGTGTGGTTTTGGGGTTTCGTTTGGGTTTGGGTTCTT
A_33_P3291092	8.5e-09	2.05e-10	-8.65807	13.6648	-1.31	A_33_P3291092	NM_199263	55901	thrombospondin, type I, domain containing 1	ENST00000378095	ATTTCAAGCAGAAGCCATTTTTCTGCAAAGGAGGAGTGCATGCTAATTCAGAGAAATACA
A_23_P553	8.58e-09	2.07e-10	8.65437	13.6542	0.987	A_23_P553	NM_025150	80222	threonyl-tRNA synthetase 2, mitochondrial (putative)	ENST00000369054	GTCCCAAATGCCGAAGAAATTTTCTGAGCCTTTGTACATAGATGAGGCAAAAACCTGCGA
A_33_P3366758	8.61e-09	2.08e-10	-8.6526	13.6491	-3.23	A_33_P3366758	NM_001004470	338596	ST8 alpha-N-acetyl-neuraminide alpha-2,8-sialyltransferase 6	ENST00000377602	TGCAATGATGGCAAGTCATTCAATCCTTCTCATCTTCATTTTTTCTCCTTATAACATGGA
A_33_P3268181	8.62e-09	2.09e-10	-8.65169	13.6464	-3.12	A_33_P3268181	NM_001161404	55679	LIM and senescent cell antigen-like domains 2		TAAGAGGTGCTACGAGAAGTTCCCGCTGGAGCTGAAGAAGCGGCTGAAGAAGCTGTCGGA
A_33_P3401902	8.68e-09	2.1e-10	-8.64895	13.6386	-2.82	A_33_P3401902	NM_001012421	441430	ankyrin repeat domain 20 family, member A2		GAAAGGTTGGGAAAACGTATCCTCAGCAATTTCCCAAGAAACTGAAGAAAGAGCATGATA
A_23_P124402	8.7e-09	2.11e-10	-8.64785	13.6354	-3.83	A_23_P124402	NM_130770	170572	5-hydroxytryptamine (serotonin) receptor 3, family member C	ENST00000318351	CAATGGAAGTTCAGGTCAGTGGAGTCTTTCCTTGATTGATCACCCCAATAAACAACTTTT
A_23_P51884	8.85e-09	2.15e-10	8.64122	13.6163	1.26	A_23_P51884	NM_153339	126789	pseudouridylate synthase-like 1	ENST00000493657	CATGTACACCAAGAAGAGAGTACCAAGTAGTCTTTTGTTCAGCTTTTACTGGAAACTGCT
A_24_P212152	8.85e-09	2.15e-10	8.64062	13.6146	0.872	A_24_P212152	NM_025029	80097	mitotic spindle organizing protein 2B	ENST00000281871	GAGACTTGTTGCATCTTTGTCCCCAGCAAAGGCTACATGTTACCTCCTTCAATTGATAAT
A_33_P3307337	8.85e-09	2.15e-10	-8.64043	13.6141	-3.88	A_33_P3307337	NM_002747	5596	mitogen-activated protein kinase 4	ENST00000400384	CTGGCCTTGACCAGGAGTTCATATATAACTGTTATTACAGAGGAATTGTTATAACTACTA
A_23_P339119	8.92e-09	2.17e-10	-8.63736	13.6053	-2	A_23_P339119	NM_024560	79611	acyl-CoA synthetase short-chain family member 3	ENST00000548324	GCAAGATCCCCCGATCAGCTTTATCTGCCATTGTCAATGGCAAGCCATACAAGATAACTT
A_24_P345451	9.04e-09	2.21e-10	-8.63232	13.5908	-1.93	A_24_P345451	NM_024843	79901	cytochrome b reductase 1	ENST00000375252	CCCTCATTTTTTGGATAGTCACCAGACCGCAATGGAAACGTCCTAAGGAGCCAAATTCTA
A_23_P35617	9.05e-09	2.21e-10	-8.63174	13.5891	-1.86	A_23_P35617	NM_016341	51196	phospholipase C, epsilon 1	ENST00000371380	ATGTCAGCAGTTGGAAAAATCGTCACGAATTGACTTAGAGCAAGGGTCAGCAAGCTTGTC
A_23_P117694	9.06e-09	2.22e-10	-8.63085	13.5865	-2.27	A_23_P117694	NM_006091	10391	coronin, actin binding protein, 2B	ENST00000543950	ATTAGCTAGGATCTACTAGATGCATTATACTCCATACCTGCTTTTCCCATGGCCGCCCTA
A_24_P9321	9.13e-09	2.23e-10	8.6279	13.578	2.27	A_24_P9321	NM_003533	8354	histone cluster 1, H3i	ENST00000328488	GAGCTGCTAATCCGGAAGCTACCTTTTCAGCGCTTGGTACGGGAGATCGCACAGGACTTT
A_23_P422831	9.17e-09	2.25e-10	-8.62589	13.5722	-3.52	A_23_P422831	NM_004816	9413	family with sequence similarity 189, member A2	ENST00000257515	GAGGATTATTGTTGATTCCATTTACTCATGCTTGCAAAACTAGAGACCCCTAAGGCAGAA
A_33_P3501900	9.28e-09	2.28e-10	-8.62139	13.5593	-1.82	A_33_P3501900	NR_037160	386758	uncharacterized LOC386758		TGCCTGTTGCTCCCTGATAACATACTTTGATACTGTCTTTAATAAATCTGCCTTTCTTCA
A_24_P20873	9.29e-09	2.28e-10	8.62021	13.5559	1.65	A_24_P20873	NM_003495	8294	histone cluster 1, H4i	ENST00000354348	CATTTCTGGCCTCATCTATGAGGAGACCCGCGGAGTGTTGAAGGTGTTCCTGGAGAACGT
A_23_P415401	9.29e-09	2.28e-10	-8.6202	13.5559	-2.29	A_23_P415401	NM_001206	687	Kruppel-like factor 9	ENST00000377126	AAGAAGAAAGCCCTTCACCATTGTGGAATGATGCCCTGGCTTTAAGGTTTAGCTCCACAT
A_23_P217637	9.32e-09	2.3e-10	8.61847	13.5509	1.73	A_23_P217637	NM_004085	1678	translocase of inner mitochondrial membrane 8 homolog A (yeast)	ENST00000372902	AGAAACAGCTATGAGAGGATTGGCTCCCATCTTTTGTTACTCTTGGACATCCTGTCATCT
A_33_P3729375	9.36e-09	2.31e-10	-8.61659	13.5455	-2.75	A_33_P3729375	AK093857	285181	uncharacterized LOC285181		CAAGTTCAGGTCAAATGACTGCAGCATTTTGAGTGAAACCAATAAAATCTAAGTTCATGG
A_23_P42588	9.36e-09	2.31e-10	-8.61607	13.544	-2.34	A_23_P42588	NM_018384	55340	GTPase, IMAP family member 5	ENST00000447239	TCATTGTTCTAATAATCACCAATTCAGACTCAGATCCTCGTGGTCTATGGAGCATGCTGC
A_23_P24716	9.36e-09	2.31e-10	8.61576	13.5431	2.13	A_23_P24716	NM_017870	54972	transmembrane protein 132A	ENST00000444690	ATGGTCGTGAGGAAGGGCTCATGCCCCTTATTTATGGGAACCATCTCATTCTAACAGAAT
A_33_P3320152	9.38e-09	2.32e-10	8.61442	13.5393	1.36	A_33_P3320152	NM_003094	6635	small nuclear ribonucleoprotein polypeptide E	ENST00000367208	GTCTCCAACTAGAAATGATCAACGAAGTGAGAAACTGTTGAGAAGGATACAGTTTGTTTT
A_23_P134295	9.38e-09	2.33e-10	8.61417	13.5385	1.43	A_23_P134295	NM_198949	4521	nudix (nucleoside diphosphate linked moiety X)-type motif 1		AATTCCACGGGTACTTCAAGTTCCAGGGTCAGGACACCATCCTGGACTACACACTCCGCG
A_23_P47790	9.38e-09	2.33e-10	8.61385	13.5376	1.51	A_23_P47790	NM_005371	4234	methyltransferase like 1	ENST00000257848	GGGTCTTCCCAGTTGAGACTGCTGGAGCTGAGACACAGTACTCTCTTAAAGAAGGTGGGG
A_33_P3313796	9.41e-09	2.34e-10	8.61222	13.5329	1.89	A_33_P3313796	NM_030771	91057	coiled-coil domain containing 34	ENST00000328697	GTTGATCTTGGCATGTTGTTTTGCAGAATAAGTGGCTGAATATGTAAGAATTGTGTTTGT
A_33_P3278318	9.53e-09	2.37e-10	-8.60768	13.5198	-1.36	A_33_P3278318	NM_012228	22921	methionine sulfoxide reductase B2	ENST00000376510	CCAACCATTCTACCCACAAATAAACTGCAATAGGACTTGGTTAGATTTCAATGATTATGA
A_23_P202881	9.53e-09	2.37e-10	-8.60711	13.5182	-2.45	A_23_P202881	NM_005103	9638	fasciculation and elongation protein zeta 1 (zygin I)	ENST00000528863	TGCTGACAAACATTCTCTTTGCCATGAAGGAGGATAATGAGAAGGTGCCTACTTTGCTAA
A_33_P3253877	9.53e-09	2.38e-10	-8.60664	13.5169	-1.76	A_33_P3253877	BC041391	6867	transforming, acidic coiled-coil containing protein 1	ENST00000518415	CCAAGATTGAAACCCAAATTATGGGACATATTTAAAAACCAGGAAAATGGAACGTAGTCT
A_23_P500861	9.54e-09	2.38e-10	-8.60604	13.5151	-1.99	A_23_P500861	NM_182961	23345	spectrin repeat containing, nuclear envelope 1	ENST00000367256	AACATACAATTTTTAAGAGCTTATATGGCAGCTTCCTTTTTACCTTGTTTTCCTTTGGGG
A_23_P205746	9.56e-09	2.39e-10	-8.60474	13.5114	-2.24	A_23_P205746	NM_001008707	2009	echinoderm microtubule associated protein like 1	ENST00000334192	GTTCTGATGCGTTAAACGGAGGTGGCAGAAATTTGTCAAGAAGGCCTTATCCATTTCGAT
A_24_P73599	9.61e-09	2.4e-10	-8.60275	13.5056	-1.58	A_24_P73599	NM_172217	3603	interleukin 16	ENST00000394653	ATGAAACTCCACCTTGCGGGGATAAAGAGAGAAAAACAAATTCATCAAATGGAAGACACA
A_23_P114713	9.71e-09	2.43e-10	-8.59857	13.4936	-4.86	A_23_P114713	NM_000779	1580	cytochrome P450, family 4, subfamily B, polypeptide 1	ENST00000371923	ATCTCCTATAATTGGCAAACTTAAAAATGCAGCAGAAACTTACATTCCAACCTTAGAGAC
A_23_P303718	9.74e-09	2.44e-10	-8.59719	13.4896	-2.14	A_23_P303718	NM_015548	667	dystonin	ENST00000482156	AGGAAAAGTTTAACATGAACTAACATTTCTGCACTGTAACGTGCCGGGCACACACTAAAC
A_33_P3295261	9.77e-09	2.45e-10	-8.59562	13.4851	-1.93	A_33_P3295261	NM_012134	25802	leiomodin 1 (smooth muscle)	ENST00000400965	CAATCTGCTCAGCCGCAACATGGACAAGCAGAGACAAAAGCGGCTGCAGGAGCAAAGGCA
A_23_P50990	9.93e-09	2.49e-10	8.58991	13.4686	2.26	A_23_P50990	NM_024322	79172	centromere protein O	ENST00000260662	AACGAGCATCTCATGAAACTCTGTTCTGTACGAAGCCCTTGCATCAAGTGTTTGCCTCAT
A_23_P200001	9.95e-09	2.5e-10	-8.58871	13.4652	-2.06	A_23_P200001	NM_144573	91624	nexilin (F actin binding protein)	ENST00000480732	GCGGGGCCAAAAAAGGAAACCAGGAGTGCCACTATGCTGACTTCTTATTCCTTTTCATAA
A_24_P3783	9.96e-09	2.51e-10	8.58779	13.4626	1.5	A_24_P3783	NM_003521	8342	histone cluster 1, H2bm	ENST00000359465	GAATCATGAACTCCTTCGTCAACGACATCTTTGAGCGTATCGCCGGAGAAGCGTCACGCC
A_23_P111240	9.96e-09	2.51e-10	-8.58735	13.4613	-1.38	A_23_P111240	NM_014721	9749	phosphatase and actin regulator 2		TACCACCTTGCATTTCATTGTTCTTCACAAGTGCTTTGTGCCCCTTTAATTAAAAACACA
A_23_P100868	9.96e-09	2.51e-10	8.58727	13.461	1.94	A_23_P100868	NM_001033580	80179	myosin XIX		AAGGTACCGCATGATCAGAAGAGAGAACTAGTGCTACCGCCTTGCTTGTCTAGTACATTA
A_32_P4595	1.01e-08	2.55e-10	-8.58204	13.446	-2.1	A_32_P4595	NM_000337	6444	sarcoglycan, delta (35kDa dystrophin-associated glycoprotein)	ENST00000435422	CAGTCAGGTTTCTCCCTTTTTGAGATTATGAAGAAGCTGAGACATACTTCTTAAGGAGGT
A_23_P252335	1.01e-08	2.56e-10	8.58092	13.4428	1.38	A_23_P252335	NM_018944	54069	MIS18 kinetochore protein homolog A (S. pombe)	ENST00000290130	GCCGAATCCAAATTGTCCTTTGCCACTTGTAAAAGCTGAACTCTAGTCTGTGTCCTCCAT
A_33_P3354414	1.01e-08	2.57e-10	-8.5799	13.4398	-2.06	A_33_P3354414	NM_001159	316	aldehyde oxidase 1	ENST00000465297	TAATAGTCCACTGACCCCGGAGAAGATTAGGATGGCCTGTGAAGACAAGTTCACAAAAAT
A_23_P99747	1.01e-08	2.58e-10	-8.57879	13.4366	-1.47	A_23_P99747	NM_004196	8814	cyclin-dependent kinase-like 1 (CDC2-related kinase)	ENST00000542671	GATCTCATTCCTAGGCACCAGCAAGTGTTTAGCACGAATCAGTACTTCAGTGGAGTGAAA
A_23_P23829	1.01e-08	2.58e-10	-8.57878	13.4366	-2.45	A_23_P23829	NM_001773	947	CD34 molecule	ENST00000356522	TCCCTGTATTTTCTTTCTCTACTTTGAGGAAACCAAAGTAACCTTTTGCACCTGCTCTCT
A_24_P416997	1.01e-08	2.58e-10	-8.57852	13.4358	-1.88	A_24_P416997	NM_145641	80833	apolipoprotein L, 3		AAGAAATTTCCTTTAGACTAACGAATATATTGGGGGGAGGAATAGAGGGGAGGTGTGCAG
A_24_P98249	1.02e-08	2.6e-10	-8.57533	13.4266	-2.11	A_24_P98249	NM_006283	6867	transforming, acidic coiled-coil containing protein 1	ENST00000443388	AGTTCTAATATGGAGATGTTGTGTGCAATGCTGGCCTGTGGTGGTCTGTGTAATGCTTTA
A_32_P108655	1.03e-08	2.62e-10	8.5724	13.4182	2.45	A_32_P108655	NM_001005353	205	adenylate kinase 4	ENST00000327299	TGAAGAGGATCTTATTAAACTGCTGGTCTGACTTTATGGATTGACACTGTTCATTTCTTT
A_23_P111737	1.04e-08	2.65e-10	-8.56962	13.4102	-3.57	A_23_P111737	NM_005856	10268	receptor (G protein-coupled) activity modifying protein 3	ENST00000242249	GCTGAGGCTCAGGCTATCCGCCCAAGCTCTTTGCTCATTCTAGGGCCAGTGGAGGAAAAT
A_23_P115064	1.04e-08	2.65e-10	8.56924	13.4091	3.66	A_23_P115064	NM_001878	1382	cellular retinoic acid binding protein 2	ENST00000368221	CCCTACACCAACAAAGAGGAATGGCTGCAAGAGCCCAGATCACCCATTCCGGGTTCACTC
A_23_P500741	1.04e-08	2.66e-10	-8.56799	13.4055	-1.91	A_23_P500741	NM_005187	863	core-binding factor, runt domain, alpha subunit 2; translocated to, 3	ENST00000360302	TGAACCAGCCACGAACAGCCCGCCAGAGGCCTGAAGCTGAGCGTGTACGTTAATGTGAAT
A_33_P3341676	1.04e-08	2.67e-10	-8.56606	13.3999	-1.08	A_33_P3341676	NM_001171894	4205	myocyte enhancer factor 2A		CAAGCTGGACTTTGTTGCCATCCTTGAGATGAACCTTTTAAGAAAAATAAGTTAATCTCA
A_23_P90612	1.04e-08	2.67e-10	8.56591	13.3995	1.57	A_23_P90612	NM_005915	4175	minichromosome maintenance complex component 6	ENST00000264156	ACAAGAATTGAGTTGATGGTCCTATGTGTCACATTCATCACAGGTTTCATACCAACACAG
A_33_P3237359	1.06e-08	2.71e-10	8.56175	13.3875	3.12	A_33_P3237359	NM_005342	3149	high mobility group box 3	ENST00000325307	GTCTGGAGCACCCTGAAACTGTATCAAAGTTGCACATATTTCCAAACATTTTTTAAATGA
A_24_P26073	1.06e-08	2.73e-10	8.55842	13.3779	1.15	A_24_P26073	NM_133259	10128	leucine-rich PPR-motif containing	ENST00000463456	AGAGAAAGATGTCACATCTGCTAAAGCACTGTATGAACATTTGACTGCAAAGAATACAAA
A_23_P121926	1.07e-08	2.75e-10	-8.5568	13.3732	-2.66	A_23_P121926	NM_005410	6414	selenoprotein P, plasma, 1	ENST00000506577	CGTAAACTATGACCTAGGGGTTTTCTGTTGGATAATTAGCAGTTTAGAATGGAGGAAGAA
A_33_P3351894	1.07e-08	2.75e-10	8.55623	13.3716	1.8	A_33_P3351894	NR_038911	284889	uncharacterized LOC284889	ENST00000406213	ACGTTGGTGTTTACGATGAACATCGGCATGATGGCAGAAGGACCAGGAGACCCGCGCAGA
A_33_P3308749	1.07e-08	2.75e-10	-8.55607	13.3711	-1.51	A_33_P3308749	NM_001105207	3910	laminin, alpha 4	ENST00000368639	TGTGCCCTGCGACTGTAATGGCAATTCCAACGAGTGTTTGGACGGCTCAGGATACTGTGT
A_23_P42664	1.07e-08	2.78e-10	8.5531	13.3625	1.05	A_23_P42664	NM_006304	7979	split hand/foot malformation (ectrodactyly) type 1	ENST00000482389	GAAGTAACCTAAACTTGACCTGCTTAATACATTCTAGGGCAGAGAACCCAGGATGGGACA
A_33_P3229288	1.07e-08	2.78e-10	-8.55298	13.3622	-1.75	A_33_P3229288	NM_000789	1636	angiotensin I converting enzyme (peptidyl-dipeptidase A) 1	ENST00000290863	TGCCTGACACTGAGCCCCACCTCTCCAAGTCTCTCTGTGAATACAATTAAAGGTCCTGCC
A_23_P210869	1.09e-08	2.83e-10	-8.54667	13.3439	-2.13	A_23_P210869	NM_032609	84701	cytochrome c oxidase subunit IV isoform 2 (lung)	ENST00000376075	ACTGGGACTATGAGAAGAAGCAGTGGAAGAAGTGACTTGCATCCCCAGCTGTCTCCCTGA
A_32_P33114	1.1e-08	2.85e-10	-8.54373	13.3355	-3.99	A_32_P33114	NM_175737	152831	klotho beta	ENST00000257408	AAAGGAGCAAACAGGTAAGATCTTTGGAGTTTAAGCTTTTCTGAGATGTGTTGTGAAAAA
A_23_P200741	1.11e-08	2.89e-10	-8.53933	13.3227	-2.44	A_23_P200741	NM_001937	1805	dermatopontin	ENST00000367817	TCTTCTGCAGAGATGGCGCTATCTTTCCTCCTCCTGTGATGTCCTGCTCCCAACCATTTG
A_23_P211039	1.12e-08	2.9e-10	-8.5383	13.3198	-2.1	A_23_P211039	NM_006988	9510	ADAM metallopeptidase with thrombospondin type 1 motif, 1	ENST00000464589	TATGGGGGTAGATAGAAAAGGAGTTGAATCATCAGAGTAAACTGCCAGTTGCAAATTTGA
A_23_P413641	1.12e-08	2.92e-10	-8.53601	13.3132	-1.5	A_23_P413641	NM_020820	57580	phosphatidylinositol-3,4,5-trisphosphate-dependent Rac exchange factor 1	ENST00000396220	CAAAGAAAGGTATGTTGTCTAACAGGGGACCAACAGAAGGTAGTATTGACAACTGTTCCC
A_33_P3246178	1.12e-08	2.93e-10	-8.53499	13.3102	-3.06	A_33_P3246178	NR_002931	440508	C-type lectin domain family 4, member G pseudogene 1		TTTGGTTTTCCTGCACTTTCCCGCAAAGGGGAAAATGGTACTTCCTGCAAAGCTCTCTTT
A_33_P3322328	1.13e-08	2.93e-10	-8.53402	13.3074	-1.2	A_33_P3322328	NM_001981	2060	epidermal growth factor receptor pathway substrate 15	ENST00000371733	CAATCAGCACAGATTAATATATGTAAAGGGTTTGGGACAGCACCTGGTATAGAATAAATA
A_33_P3386760	1.17e-08	3.04e-10	8.52176	13.272	2.43	A_33_P3386760	NM_145862	11200	checkpoint kinase 2	ENST00000454252	GGTTTGGGAGGGACAAAAGCTGTGAATATTGCTTTGATGAACCACTGCTGAAAAGAACAG
A_23_P96165	1.17e-08	3.05e-10	8.52088	13.2695	2.2	A_23_P96165	NM_024650	79703	chromosome 11 open reading frame 80	ENST00000346672	AATACCATTTGTGTATGATACCCAATTTGGATCTCAATTTGGATAGAGATTTGGTGCTTC
A_23_P122937	1.19e-08	3.11e-10	-8.5137	13.2487	-1.55	A_23_P122937	NM_014800	9844	engulfment and cell motility 1		CATCTCTAATAGACTAAACCTAAATGCCTCTAGGACGGACTGTTGCTATCCAAGCGTTTG
A_23_P115246	1.19e-08	3.12e-10	-8.5132	13.2473	-4.82	A_23_P115246	NM_003665	8547	ficolin (collagen/fibrinogen domain containing) 3 (Hakata antigen)	ENST00000270879	ATTGTCCACGGTGCCTGGTGGTATGCATCCTGTTACCGATCAAATCTCAATGGTCGCTAT
A_23_P92093	1.21e-08	3.16e-10	8.5089	13.2348	2.15	A_23_P92093	NM_001407	1951	cadherin, EGF LAG seven-pass G-type receptor 3 (flamingo homolog, Drosophila)	ENST00000498057	GAGTCCCGTTTAACAGCAGATCCAGAAGACCTTGAGAGTAGGCGTCCTCTAACCACGGGG
A_24_P355649	1.21e-08	3.17e-10	-8.50767	13.2313	-1.97	A_24_P355649	NM_002017	2313	Friend leukemia virus integration 1	ENST00000528790	GGGCTGTTTAAGTCACTGACTTATGAGAAAGCAAAGCACTGGTACAGTTATTTAACAGGC
A_23_P169629	1.24e-08	3.24e-10	8.49961	13.2079	1.78	A_23_P169629	NM_005412	6472	serine hydroxymethyltransferase 2 (mitochondrial)		GAAGGAGGGCCCAGGCACTTTCTGTTTGAACCCCTGTCATGATCACAGTGTCAGAGACGC
A_23_P401904	1.25e-08	3.29e-10	8.49429	13.1926	1.71	A_23_P401904	NM_001009936	26147	PHD finger protein 19	ENST00000312189	TCCCATCACAGAGTCTGAGCTCCAAGCAGAAGGGCCACACCTGGGCTTTGGAGACAGATA
A_33_P3254136	1.27e-08	3.33e-10	-8.49042	13.1814	-2.94	A_33_P3254136	NM_177531	93035	polycystic kidney and hepatic disease 1 (autosomal recessive)-like 1		CACCTCAGATCATTGTTAGTCTTACTTAGCAGAAAATGTATAAACACTTACCAGGTAGTA
A_24_P280803	1.27e-08	3.33e-10	8.49001	13.1802	0.773	A_24_P280803	BC018140	6227	ribosomal protein S21	ENST00000492356	TTCCCCTGGTTCTAGGAACTTTTGACTGGAGAGAATCACAGATGTGGAATATTTGTCATA
A_24_P31275	1.28e-08	3.39e-10	-8.48481	13.1651	-2.17	A_24_P31275	NM_001678	482	ATPase, Na+/K+ transporting, beta 2 polypeptide	ENST00000250111	CAGCCTGAAAATTCCAAATCTAGCCTCTGAATGTCTTGGCTCCATCTCTTCAGACCCCTT
A_24_P320328	1.29e-08	3.4e-10	8.48343	13.1611	1.11	A_24_P320328	NM_006713	10923	SUB1 homolog (S. cerevisiae)	ENST00000511988	CAGAAAAACCTGTAAAGAAACAAAAGACAGGTGAGACTTCGAGAGCCCTGTCATCTTCTA
A_23_P69310	1.3e-08	3.43e-10	-8.48065	13.1531	-1.84	A_23_P69310	NM_003965	9034	chemokine (C-C motif) receptor-like 2	ENST00000400882	GTGAGCTAACATTTGCTAAGCACTGAATTTGTCTCAGGCACCGTGCAAGGCTCTTTACAA
A_24_P71700	1.32e-08	3.5e-10	-8.47335	13.132	-1.4	A_24_P71700	NM_145166	92999	zinc finger and BTB domain containing 47	ENST00000457842	GTGGCAGAATGGCCATGCCCAGGTGTGTGTTGAGACCATTGACAACTGCTCGTGTACAGG
A_23_P110712	1.33e-08	3.52e-10	-8.47142	13.1264	-2.73	A_23_P110712	NM_004417	1843	dual specificity phosphatase 1	ENST00000457103	TGTCTACTCCTAGAAGAACCAAATACCTCAATTTTTGTTTTTGAGTACTGTACTATCCTG
A_23_P7965	1.33e-08	3.53e-10	-8.47044	13.1235	-5.03	A_23_P7965	NM_002630	5225	progastricsin (pepsinogen C)	ENST00000424183	GGCAGATCTACTGGGCGCCTGTCACCCAGGAACTCTACTGGCAGATTGGCATTGAAGAGT
A_33_P3260100	1.33e-08	3.53e-10	8.47034	13.1232	1.48	A_33_P3260100	NM_138493	154467	coiled-coil domain containing 167	ENST00000373405	AGGACATGGTGCTGGTCCCTCCCTTAGCCCAAGGGAGAGGCAATAAAGAACACAAAGCTG
A_23_P360964	1.33e-08	3.55e-10	-8.46889	13.1191	-2.07	A_23_P360964	NM_145056	147906	dapper, antagonist of beta-catenin, homolog 3 (Xenopus laevis)	ENST00000391916	GTATTTATTATGACGATGGTGACTCCCCAGTGCAAAGGGGGGCCAGATTCTGTGTGTTTC
A_33_P3358745	1.34e-08	3.58e-10	-8.46607	13.1109	-2.7	A_33_P3358745	NM_001093726	6414	selenoprotein P, plasma, 1	ENST00000506577	GCCAGTGCCAGTTGACGCTGAAAGAATCAGGCAAAAAAGTGAGAATGACCTTCAAACTAA
A_24_P225616	1.35e-08	3.58e-10	8.46543	13.109	3.03	A_24_P225616	NM_001034	6241	ribonucleotide reductase M2	ENST00000304567	GGTTCCTACAAGTTGTTCATTCTAGTTTTGTTTGGTGTAAGTAGGTTGTGTGAGTTAATT
A_23_P31414	1.36e-08	3.62e-10	8.46149	13.0976	0.934	A_23_P31414	NM_002553	5001	origin recognition complex, subunit 5	ENST00000422497	AATTGCCTGAAACCCATTTACTTAGGACTACATTTTGCTCTGTGAACTATCCCCTGCGCT
A_23_P109452	1.37e-08	3.66e-10	8.45791	13.0872	1.72	A_23_P109452	NM_001005735	11200	checkpoint kinase 2		GGATGAAGACATGAAGAGAAAGTTTCAAGATCTTCTGTCTGAGGAAAATGAATCCACAGC
A_32_P95739	1.38e-08	3.7e-10	8.45468	13.0779	1.54	A_32_P95739	NM_000365	7167	triosephosphate isomerase 1	ENST00000535434	CTATAATGGTTGGAACTAAATGTCACCAAGGTGGCTTCTCCTTGGCTGAGAGATGGAAGG
A_23_P167812	1.41e-08	3.78e-10	-8.44717	13.0561	-2.23	A_23_P167812	NM_153020	221662	RNA binding motif protein 24	ENST00000318204	TTTTGCCTGTGTAGATTTCATTTATTGGTAATTCATTAGTTTAACACTATTATGTAGTTT
A_33_P3344127	1.42e-08	3.79e-10	8.44601	13.0528	1.65	A_33_P3344127	NM_003512	8334	histone cluster 1, H2ac	ENST00000377791	ATGTCTGGACGTGGTAAGCAAGGAGGCAAAGCTCGCGCCAAAGCGAAATCCCGCTCTTCT
A_23_P252556	1.43e-08	3.82e-10	-8.44332	13.045	-3.15	A_23_P252556	NM_001704	577	brain-specific angiogenesis inhibitor 3	ENST00000546190	ACAGTGTGACTATCTTATGTCAGGACCTTCATGTGCCAAACGTCAGTGGTGTTTTCATAT
A_23_P142878	1.47e-08	3.96e-10	-8.43129	13.0101	-3.62	A_23_P142878	NM_032827	84913	atonal homolog 8 (Drosophila)	ENST00000306279	GGGCAGGCCCTGCCATGGACAGAAAAAGAGTTTTTCTCTTGTTCAGCCTGCACGTGGCCT
A_33_P3229083	1.48e-08	3.96e-10	8.43074	13.0085	1.42	A_33_P3229083	NM_080593	85236	histone cluster 1, H2bk		AAGAAGCGCAAGCGCAGCCGCAAGGAGAGCTACTCCGTATACGTGTACAAGGTGCTGAAG
A_23_P209987	1.48e-08	3.98e-10	8.42941	13.0046	1.22	A_23_P209987	NM_019014	84172	polymerase (RNA) I polypeptide B, 128kDa	ENST00000448770	AACCAAGACCTGAAAACCAAGTATGCAAGGTTTCTGAATCTCTCTGGTAGATTAACTATT
A_23_P436281	1.48e-08	3.99e-10	8.42833	13.0015	1.82	A_23_P436281	NM_001034077	554313	histone cluster 2, H4b	ENST00000392933	CTCATTTACGAGGAGACCCGCGGTGTGCTGAAGGTGTTCCTGGAGAATGTGATTCGGGAC
A_23_P393777	1.48e-08	4e-10	-8.42763	12.9995	-1.32	A_23_P393777	NM_000953	5729	prostaglandin D2 receptor (DP)	ENST00000306051	TGCATTTGCGTGATCTCAAGACCTCCAGCCAGAAGTCCCTTCCAAATATAAGAGTACTCA
A_23_P133095	1.49e-08	4.03e-10	-8.42539	12.993	-1.24	A_23_P133095	NM_014247	9693	Rap guanine nucleotide exchange factor (GEF) 2	ENST00000264431	CTGCTAATCTCAGTTCGCTCTGTGATGTCAAGTGCAGAATGTACAATTAACTGGTGATTT
A_23_P151529	1.5e-08	4.06e-10	-8.42289	12.9857	-3.08	A_23_P151529	NR_023938	56967	chromosome 14 open reading frame 132	ENST00000555004	ATCTTTTGCAGAAACCTTACTATTATAACTTGCTACTCTCCAGATACCAATTCTTCATGC
A_33_P3248519	1.5e-08	4.06e-10	8.42253	12.9847	1.41	A_33_P3248519	NM_005496	10051	structural maintenance of chromosomes 4	ENST00000392788	ACAGCTAGATTTGGAAGATGTTCAAGTTAGAGAAAAGTTAAAACATGCCACGAGTAAAGC
A_23_P200404	1.52e-08	4.11e-10	8.41807	12.9717	1.12	A_23_P200404	NM_001625	204	adenylate kinase 2	ENST00000354858	GTAAAGACTTGGTTATGTTTATCTAATGTTGGGTCCAAGAAGGAATTTCTTTCCATCCCT
A_23_P365738	1.52e-08	4.11e-10	-8.41788	12.9712	-3.37	A_23_P365738	NM_015193	23237	activity-regulated cytoskeleton-associated protein	ENST00000356613	CCCACAGATTTTATTTTTGCACATAAGCCATAACCAATCCTCAAGGCTGGCACAGGCTTT
A_24_P263672	1.52e-08	4.13e-10	8.41672	12.9678	1.04	A_24_P263672	NM_014753	9790	BMS1 homolog, ribosome assembly protein (yeast)	ENST00000426066	CGAGATCCAATCATATTTTCTGTAGGGTGGAGGAGGTTTCAGACCATCCCGCTCTATTAT
A_24_P306594	1.54e-08	4.17e-10	-8.41324	12.9577	-2.53	A_24_P306594	XM_003118849	100506310	uncharacterized protein C1orf167-like	ENST00000433342	AGAGCATGGGGCCCAGCTGCAGCTGTGACTTGTTCTCATAGAATAAAAAACAGAACTGAA
A_33_P3376116	1.54e-08	4.17e-10	8.41294	12.9568	2.5	A_33_P3376116	NM_182513	147841	SPC24, NDC80 kinetochore complex component, homolog (S. cerevisiae)	ENST00000423327	TCCAGGAAATTCATCAGCGACTACCTCTGGAGTCTGGTGGACACCGAGTGGTAGCCAGGA
A_23_P76749	1.55e-08	4.2e-10	-8.41048	12.9497	-2.61	A_23_P76749	NM_020692	57452	UDP-N-acetyl-alpha-D-galactosamine:polypeptide N-acetylgalactosaminyltransferase-like 1	ENST00000553471	CCTGTTCTGTTTTTGCTTTTCCTCTTCTTGACCAAAGCATGTGCCACTAGCTGTCCTTGA
A_23_P19712	1.56e-08	4.25e-10	8.40675	12.9388	1.82	A_23_P19712	NM_015895	51053	geminin, DNA replication inhibitor		CATAATGCCAACTCTGGAATCAAATTTCCTTGTTTGAATCCTGGGACCCTATTGCATTAA
A_23_P3371	1.57e-08	4.27e-10	-8.405	12.9338	-3.55	A_23_P3371	NM_002891	5923	Ras protein-specific guanine nucleotide-releasing factor 1	ENST00000394741	TCTTTTGTAATGGATGAAGAAAGCCTCTACGAGTCTTCTCTCCGAATAGAACCAAAACTC
A_33_P3224730	1.59e-08	4.34e-10	-8.39992	12.919	-2.55	A_33_P3224730	AK128680			ENST00000302481	TCGCCCGGCCACACCTGGTGGTGTCATTCTGAACCCTGTTGCAATATAAAGGGATTTTTT
A_23_P56567	1.59e-08	4.36e-10	8.39833	12.9144	1.21	A_23_P56567	NM_024775	79833	gem (nuclear organelle) associated protein 6	ENST00000281950	TATTCTGTCGCGTGTTCAGGATCTTATTGAAGGACATCTTACAGCTTCCCAATGAGAGGC
A_23_P160934	1.6e-08	4.37e-10	8.3972	12.9111	1.16	A_23_P160934	NM_030920	81611	acidic (leucine-rich) nuclear phosphoprotein 32 family, member E	ENST00000369119	ACTTCGAAAATTGGAGCTTAGTGATAATATAATTTCTGGAGGCTTGGAAGTCCTGGCAGA
A_33_P3374723	1.6e-08	4.38e-10	-8.39671	12.9097	-1.5	A_33_P3374723	NM_001128128	6935	zinc finger E-box binding homeobox 1		CATCATGGTCATTTTCTAGTTTTTTACCAGACTCCCATCTCACAATAAAATGCATCAACA
A_33_P3321923	1.61e-08	4.42e-10	8.3937	12.901	2.04	A_33_P3321923					ATCATAGAAGGATTCATGACCACAGTTCACACCATCACTGCCACCCAGACTATAAATGGC
A_32_P132477	1.61e-08	4.43e-10	8.39287	12.8985	1.48	A_32_P132477					GCAGTCTTTGATCATGCCAGGGCTGATCTCCCCAGTAAAAGCCCCATTAGTCACTTTGTA
A_23_P405129	1.62e-08	4.44e-10	-8.39202	12.8961	-2.57	A_23_P405129	NM_000428	4053	latent transforming growth factor beta binding protein 2	ENST00000261978	TAACACTATTTGTCTAAAGAATGGGGAAAGAGAAGCGGTTGTCTGTTCACCTCATCCTTG
A_23_P40657	1.65e-08	4.54e-10	8.38456	12.8744	2.09	A_23_P40657	NM_014291	23464	glycine C-acetyltransferase	ENST00000394944	TGGCCTCTCGCATGGCGGATGACATGCTGAAGAGAGGCATCTTTGTCATCGGGTTCAGCT
A_24_P106542	1.67e-08	4.59e-10	-8.38029	12.862	-1.62	A_24_P106542	NM_032784	84870	R-spondin 3	ENST00000368317	TGTCCCCCAACAAATGAGACAAGAAAGTGTACAGTGCAAAGGAAGAAGTGTCAGAAGGGA
A_33_P3716128	1.69e-08	4.66e-10	8.37551	12.8481	2.06	A_33_P3716128	NM_005496	10051	structural maintenance of chromosomes 4	ENST00000462787	CTAAGGGACTTTGTTGAACTTTATGCTGAAGATTCTTCAAGTTGATTCAGTGTATTACTG
A_23_P42695	1.71e-08	4.72e-10	8.3711	12.8353	1.63	A_23_P42695	NM_024051	79017	gamma-glutamylcyclotransferase		GCTCTGGTAAAAGATAGATTTGTAGCTCACTTGATGATGGTGCTGGTGAATTGCTCTGCT
A_23_P70060	1.72e-08	4.75e-10	-8.36859	12.828	-1.25	A_23_P70060	NM_176895	8611	phosphatidic acid phosphatase type 2A	ENST00000307259	GAGCGATGTGTTGACTGGACTCATTCAGGGAGCTCTGGTTGCAATATTAGTTGCTGTATA
A_33_P3383524	1.72e-08	4.76e-10	8.3681	12.8265	1.66	A_33_P3383524	NR_024172	91948	uncharacterized LOC91948		TTCCTTCCCATCATGTAGGTCTTCTGGTCAAGTACCCCCTCTTCAGAGAACGTTTCTCCC
A_33_P3365357	1.74e-08	4.82e-10	-8.36378	12.814	-1.29	A_33_P3365357	NM_033158	8692	hyaluronoglucosaminidase 2	ENST00000442581	GACCTGACCCTACTCCCTTGCCCTAGATAGTTTATTATTATTATTATTTTGGGGTCTCTT
A_33_P3301410	1.75e-08	4.85e-10	8.36199	12.8088	1.32	A_33_P3301410	NM_019037	54512	exosome component 4	ENST00000316052	AGATGTGCACACCCTCTTAGATCGAGTGGTCCGGCAGCATGTGCGTGAGGCCTCTATCTT
A_24_P126181	1.75e-08	4.85e-10	8.36192	12.8086	1.15	A_24_P126181	NM_176880	126382	nuclear receptor 2C2-associated protein	ENST00000537399	GGGCACCAGGTTGCTCTGGAAGAGCTTGAGGATGTGGTTCTCGATCACCTGTTGCACTGA
A_32_P175301	1.76e-08	4.89e-10	-8.35852	12.7987	-1.73	A_32_P175301	NM_014957	22898	DENN/MADD domain containing 3	ENST00000262585	GGGCACCTTCCCACTTTCTAGCTCTGGAGAGGTTGGATTTTGCTTTTGTAAACACATGAA
A_24_P24685	1.8e-08	5.01e-10	8.35074	12.7761	2.89	A_24_P24685					TAAAAAGAAAAACCCTGTCAATTTTGCAGAATTTTCCAAGAAGTGCTCTGAAAGGTGGAA
A_23_P91414	1.91e-08	5.33e-10	-8.32969	12.7148	-3	A_23_P91414	NM_080625	140706	chromosome 20 open reading frame 160	ENST00000262659	CTTATATGACCTCAAACTGACCATACTAAACAGTGTAGAAGGTCTTTTTAAGGCTCTAAA
A_33_P3346669	1.91e-08	5.33e-10	-8.32935	12.7138	-1.84	A_33_P3346669	NM_016341	51196	phospholipase C, epsilon 1	ENST00000371375	TACATCACCTTCTCAGCTCTTGACCTCAGAAAGTATCCAAACCAAGGAGGAGAAACCTGT
A_23_P161135	1.92e-08	5.34e-10	-8.32867	12.7118	-1.79	A_23_P161135	NM_002303	3953	leptin receptor	ENST00000406510	GAAAGCCAGAGACAACCCTTTGTTAAATACGCCACGCTGATCAGCAACTCTAAACCAAGT
A_23_P170491	1.94e-08	5.42e-10	8.32383	12.6977	1.63	A_23_P170491	NM_005879	10293	TRAF interacting protein	ENST00000491060	TTGCTTCTAGGCATAGCCTGGGCCAAGCAGGGTGGGGAATGGAGGATAGCATGGGATGTA
A_23_P44466	1.96e-08	5.47e-10	-8.32031	12.6875	-1.69	A_23_P44466	NM_024781	79839	coiled-coil domain containing 102B	ENST00000360242	CATTGCAAAGTAGCATCTAGGTAGAAATCAGGCCAAAATTAAGCTGTGGTTTCCCTCTGA
A_23_P111583	1.96e-08	5.49e-10	-8.31926	12.6844	-3.11	A_23_P111583	NM_001001547	948	CD36 molecule (thrombospondin receptor)		CTTTGGCTTAATGAGACTGGGACCATTGGTGATGAGAAGGCAAACATGTTCAGAAGTCAA
A_24_P37441	2e-08	5.6e-10	8.31236	12.6643	2.14	A_24_P37441	NM_002610	5163	pyruvate dehydrogenase kinase, isozyme 1	ENST00000410055	TGGACACGAAGTGATTTTTGTAACCTGAGCAGTTAATGAATGTGCCAACATTTTCTAGGA
A_24_P658427	2e-08	5.62e-10	-8.31152	12.6618	-1.32	A_24_P658427	NM_005596	4781	nuclear factor I/B	ENST00000380959	AACTGGTGTAAATCAAGCTTGACTTAATGTGATTGTTACTGTTATATCCAGCCTATACTG
A_24_P272967	2.06e-08	5.77e-10	8.30231	12.635	1.04	A_24_P272967	NM_015060	23080	AVL9 homolog (S. cerevisiase)	ENST00000404479	CTCAGAGAGTCTTCCAATTACTGTACAACCTCAAGCTAATACGGGACAGGTAGTCCTGAT
A_23_P121545	2.08e-08	5.84e-10	-8.29797	12.6223	-3.32	A_23_P121545	NM_201591	2823	glycoprotein M6A	ENST00000280187	AAGTTCTTGTAGTAGGTAGGGGGTACTACTAGGGATATCTGTGGCATGATTATGCATTCC
A_23_P324813	2.08e-08	5.85e-10	-8.29744	12.6208	-2.11	A_23_P324813	NM_181844	255877	B-cell CLL/lymphoma 6, member B	ENST00000293805	TGATTATGGGACGAGGGTAGAAAGTAAGAAGCACTTTTGAATTTGTGGGGTAGAACTTCA
A_24_P206776	2.09e-08	5.88e-10	-8.29585	12.6162	-2.73	A_24_P206776	NM_001885	1410	crystallin, alpha B	ENST00000527899	TGTAGACCCTCTCACCATTACTTCATCCCTGTCATCTGATGGGGTCCTCACTGTGAATGG
A_24_P922631	2.12e-08	5.97e-10	8.29098	12.6019	2.03	A_24_P922631	NM_001102609	133874	chromosome 5 open reading frame 58	ENST00000521850	CAACCCCCTCTTTGAAGAGTCTAAAATATCAGATGTATCCCTTGTTTCTAACAGTTTTTC
A_23_P118174	2.14e-08	6.03e-10	8.28749	12.5918	2.65	A_23_P118174	NM_005030	5347	polo-like kinase 1	ENST00000300093	CGGCAGCGTGCAGATCAACTTCTTCCAGGATCACACCAAGCTCATCTTGTGCCCACTGAT
A_24_P396702	2.19e-08	6.2e-10	-8.27799	12.5641	-2.62	A_24_P396702	NM_014880	9936	CD302 molecule		GCATTCTTGTAGTGAGCAGTGTATGGTCTCTTTTGTTCAGAATTTAAAACTGATAACCAA
A_23_P404606	2.19e-08	6.2e-10	-8.27786	12.5637	-1.12	A_23_P404606	NM_153607	153222	chromosome 5 open reading frame 41	ENST00000296953	AGTTCTCTAAAGGTTTTCTGTGTTCATACATGGTATACAGATAGCTCATAATGAAGTCCA
A_23_P163306	2.22e-08	6.27e-10	-8.27423	12.5531	-2.4	A_23_P163306	NM_032866	84952	cingulin-like 1	ENST00000281282	ACCTCCATGTGAGTGAATTCCTGGATAAAGCAAGATTTCCTTTCAATAAACGCTGTCACC
A_23_P162579	2.22e-08	6.29e-10	-8.27307	12.5497	-2.43	A_23_P162579	NM_014365	26353	heat shock 22kDa protein 8	ENST00000281938	ATGGATACGTGGAGGTGTCTGGCAAACATGAAGAGAAACAGCAAGAAGGTGGCATTGTTT
A_23_P251173	2.22e-08	6.31e-10	8.27214	12.547	0.974	A_23_P251173	NM_014413	27102	eukaryotic translation initiation factor 2-alpha kinase 1	ENST00000199389	TACAGTGTGCAACTTCCAACCTTTTTATCTGTTCTCTCCACCTTCAGTTTAGCGTCATTC
A_23_P29185	2.26e-08	6.41e-10	-8.26673	12.5312	-1.62	A_23_P29185	NM_001145418	23331	tetratricopeptide repeat domain 28		TTTCTAAGGCTTTCGGTTGCTGGTTGGGGGTGGGATATATGAAATTTCAGTTGAATTCTA
A_23_P217269	2.26e-08	6.41e-10	-8.26646	12.5304	-2.75	A_23_P217269	NM_007268	11326	V-set and immunoglobulin domain containing 4		CTCAGAGGACCAGCTATATCCAGGATCATTTCTCTTTCTTCAGGGCCAGACAGCTTTTAA
A_33_P3283906	2.27e-08	6.45e-10	8.26464	12.5251	1.01	A_33_P3283906	NM_016101	51388	nuclear import 7 homolog (S. cerevisiae)	ENST00000254941	GTCCTTCCCCGTGCCTCCCAAAGTTACTTTAAGATCCTTAGAATATTTCTTTAAATATTT
A_23_P216282	2.33e-08	6.63e-10	-8.25528	12.4977	-1.63	A_23_P216282	NM_014629	9639	Rho guanine nucleotide exchange factor (GEF) 10	ENST00000349830	ATATCCCCCATGTGAAAGTGATTTCTTCCCAAGCTTCTCAAACTGTTAGCTGCTGTCTGA
A_33_P3219434	2.33e-08	6.64e-10	-8.2547	12.4961	-1.37	A_33_P3219434	NM_017898	54996	mitochondrial amidoxime reducing component 2	ENST00000359316	AATGAAAATGGAGAATTTCAGGCCAAATATTGTGGTGACCGGCTGTGATGCTTTTGAGGA
A_32_P128258	2.33e-08	6.65e-10	-8.25408	12.4942	-2.65	A_32_P128258	NR_002804	284367	sialic acid binding Ig-like lectin, pseudogene 3		ACTATGTGCCAGCATTTCCGTATGTGCAGAAGTTCATCAATAGATATAGACTCAAAGAGC
A_23_P56913	2.33e-08	6.66e-10	-8.25332	12.492	-1.92	A_23_P56913	NM_001029881	130106	calcium and integrin binding family member 4	ENST00000288861	TGAGTGAGTCGGATCTGGACAATGACAACATGCTGTCCTTCTCAGAGTTTGAACATGCAA
A_24_P49383	2.34e-08	6.69e-10	-8.25188	12.4878	-1.21	A_24_P49383	NM_024684	28971	chromosome 11 open reading frame 67	ENST00000526415	AAGGAAGTTGTTGAGAAGGGTGTACAGACTCTTGTGATTGGCCGAGGGATGAGTGAGGCC
A_23_P66732	2.35e-08	6.71e-10	8.25089	12.4849	2.7	A_23_P66732	NM_031965	83903	germ cell associated 2 (haspin)	ENST00000325418	ACAACCGCTGGGGTGAATATCACCCTTATAGTAATGTGCTCTGGTTACATTACCTGACAG
A_33_P3289820	2.36e-08	6.76e-10	-8.24823	12.4772	-1.08	A_33_P3289820	NM_001134382	9922	IQ motif and Sec7 domain 1	ENST00000435445	CAGCTGGCAATGTGACAAAAGTCTTTTCTGGGACAACAATCAAATCATGTATTTGTATTT
A_33_P3421318	2.38e-08	6.82e-10	-8.2456	12.4695	-2.15	A_33_P3421318					TGGTGGTGGCTCCAAAAATCAGGAGACTTTCTGTGATGAATTCACCATAAGAACGTGGGA
A_23_P122674	2.39e-08	6.85e-10	8.24376	12.4641	1.15	A_23_P122674	NM_017906	55003	PAK1 interacting protein 1	ENST00000379568	ACAGTGCACAAAGAAGAAAAGCGGTCAAAACCTAACACAAAGAAACGCGGTTTAACAGGT
A_23_P91910	2.44e-08	7.01e-10	-8.23586	12.441	-2.31	A_23_P91910	NM_020353	57088	phospholipid scramblase 4		TCAGGGTAAATTTGTTTTTCTGAGTTTCTCGTAATGCTCATTTTTACATGCTGCTACTAG
A_24_P194881	2.45e-08	7.04e-10	-8.23483	12.438	-2.37	A_24_P194881	NM_001080420	85358	SH3 and multiple ankyrin repeat domains 3	ENST00000262795	GTTTGGAGTCTGGACTAAGCTCCATCCACGTCACTCACAAGTTTCTGTTTATATTTCTAG
A_23_P432947	2.45e-08	7.05e-10	8.23434	12.4365	3.96	A_23_P432947	NM_013372	26585	gremlin 1	ENST00000300177	GTTGTTTTTTGTTACTGTAGGTCTTCAAAGTTAAGAGTGTAAGTGAAAAATCTGGAGGAG
A_23_P630	2.49e-08	7.17e-10	8.22837	12.4191	1.25	A_23_P630	NM_018116	55154	misato homolog 1 (Drosophila)	ENST00000491308	TACCTGGTCCCTACCATCGTGGGGAGGCCCAGAGAAACATCTATCGTCTATTAAACACAG
A_23_P13663	2.52e-08	7.26e-10	8.22394	12.4061	1.38	A_23_P13663	NM_021238	58516	family with sequence similarity 60, member A	ENST00000544921	TCTGCCCATCTCCACTCAGGAGTGGTGACTGAGGTTTTTATGTAGAAGGGGAACAAAAAA
A_23_P39955	2.52e-08	7.29e-10	-8.2229	12.4031	-2.64	A_23_P39955	NM_001615	72	actin, gamma 2, smooth muscle, enteric	ENST00000438902	TAAAGTCAGAACAGGTTCTCCAAGGATCCCCTCGAGACTACTCTGTTACCAGTCATGAAA
A_33_P3361422	2.57e-08	7.41e-10	-8.21702	12.3859	-2.17	A_33_P3361422	NM_000784	1593	cytochrome P450, family 27, subfamily A, polypeptide 1	ENST00000494263	ACCCCTTTATCGCATTGCTGTCCTTGGGTAGAATATAAAATAAAGGGACTTTTATTTCTT
A_33_P3322814	2.61e-08	7.54e-10	-8.21116	12.3688	-3.74	A_33_P3322814	NM_001007156	4916	neurotrophic tyrosine kinase, receptor, type 3	ENST00000317501	CGTTGTGTTTCCACAGAGACTTATAGGAGTGTTCAGTGTATAGTTTCTTAATAAACACTT
A_23_P397910	2.61e-08	7.56e-10	8.21029	12.3662	3.44	A_23_P397910	NM_012116	23624	Cas-Br-M (murine) ecotropic retroviral transforming sequence c	ENST00000270279	ATGGACTCCACATTTGAGCTCTGCAAGATCTGTGCTGAGAGCAACAAGGATGTGAAGATT
A_33_P3323959	2.61e-08	7.57e-10	-8.21013	12.3657	-2.32	A_33_P3323959	NM_005045	5649	reelin	ENST00000424685	TTCACGACAACATGGGCTCAGACATTTCTACAACAGAAGACGAAGGTCACTTAGGCGATA
A_23_P1320	2.62e-08	7.6e-10	-8.20859	12.3612	-2.42	A_23_P1320	NM_021245	58529	myozenin 1	ENST00000359322	GCAATGCCCTATGGTGGATATGAGAAGGCCTCCAAACGCATGACCTTCCAGATGCCCAAG
A_24_P174294	2.63e-08	7.65e-10	-8.20657	12.3553	-1.94	A_24_P174294	NM_024993	80059	leucine rich repeat transmembrane neuronal 4	ENST00000409088	GCTGGATGTAAATTGTTCTTTTCTTGGTAATGTTGATCATTATGTGCAAAGACTGACTAC
A_24_P4705	2.63e-08	7.65e-10	8.20624	12.3544	1.37	A_24_P4705	NM_016147	51400	protein phosphatase methylesterase 1	ENST00000328257	TACAGCTATGGATGCACTTAATAGCATGCAGAATTTCTTACGGGGTCGTCCTAAAACCTT
A_23_P19663	2.64e-08	7.7e-10	-8.20439	12.349	-2.37	A_23_P19663	NM_001901	1490	connective tissue growth factor	ENST00000367976	TGGAACTACATTAGTACACAGCACCAGAATGTATATTAAGGTGTGGCTTTAGGAGCAGTG
A_23_P379614	2.64e-08	7.7e-10	8.20429	12.3487	3.1	A_23_P379614	NM_007280	11339	Opa interacting protein 5	ENST00000220514	TGGTTGGTCTGAAAATAGAGTTGGGCTTAATGTTGACTTCTATTACTCCTGCATGGAGCA
A_23_P214897	2.65e-08	7.73e-10	-8.20272	12.3441	-2.18	A_23_P214897	NM_144497	9590	A kinase (PRKA) anchor protein 12	ENST00000490177	ACAACCCACTGAGTCCCAGGCTAATGATATTGGATTTAAGAAGGTGTTTAAGTTTGTTGG
A_24_P12626	2.71e-08	7.92e-10	-8.19473	12.3207	-3.15	A_24_P12626	NM_001753	857	caveolin 1, caveolae protein, 22kDa		TTGACTTTGAAGATGTGATTGCAGAACCAGAAGGGACACACAGTTTTGACGGCATTTGGA
A_23_P59261	2.73e-08	7.97e-10	8.19227	12.3135	2.03	A_23_P59261	NM_006670	7162	trophoblast glycoprotein	ENST00000535040	CAGTGAAGGGGATTTGCTTCCTTGTTATGTAAAGTTTCTCGGTGTGTTCTGTTAATGTAA
A_24_P146211	2.73e-08	7.98e-10	8.19209	12.313	1.47	A_24_P146211	NM_021063	3017	histone cluster 1, H2bd	ENST00000377777	ACGGGAAGAAGCGCAAGCGCAGCCGCAAGGAGAGCTATTCAGTGTATGTGTACAAGGTGC
A_32_P55871	2.74e-08	8.02e-10	-8.19051	12.3083	-2.8	A_32_P55871	NM_033364	89876	chromosome 3 open reading frame 15	ENST00000383667	GAAAAAGGCTAACCTGAGCTAGGTAAAGGTTATATCATTCACTTTTGAAATAAACCATCG
A_33_P3221414	2.75e-08	8.06e-10	-8.18886	12.3035	-2.7	A_33_P3221414		22854	netrin G1	ENST00000370068	TCTTTCCAAATACAGTGTTTACATGGAGTATCACAAGACGCAACCTGGGGAACCAGGAAG
A_23_P209564	2.75e-08	8.08e-10	-8.18771	12.3001	-2.68	A_23_P209564	NM_024843	79901	cytochrome b reductase 1	ENST00000375252	CTTCCTGTGCTGCTTGTGTCAAATGGAACCTGCCCTCTAAAGCACTTTCTTTCCTTTACT
A_23_P143857	2.78e-08	8.18e-10	-8.18385	12.2888	-1.98	A_23_P143857	NM_052953	116135	leucine rich repeat containing 3B	ENST00000396641	TTAGCACTGTGGTATAGTGTCCAAACTGACTGTCATTGAGAAAGAAAGAAAGTAGTTTGC
A_23_P146134	2.78e-08	8.18e-10	-8.18359	12.2881	-2.85	A_23_P146134	NM_024025	78986	dual specificity phosphatase 26 (putative)	ENST00000256261	CCAAAAACATACAGAGGTGCATGGCTGGCAGTCTTGAAATTGTCACTCGCTTACTGGATC
A_23_P404494	2.82e-08	8.3e-10	-8.17875	12.2739	-2.17	A_23_P404494	NM_002185	3575	interleukin 7 receptor	ENST00000343305	CATCCTGCTTCTACCATGTGGATTTGGTCACAAGGTTTAAGGTGACCCAATGATTCAGCT
A_23_P141315	2.87e-08	8.46e-10	8.17229	12.2549	1.48	A_23_P141315	NM_001014445	54475	notchless homolog 1 (Drosophila)	ENST00000360831	AGCCAGAAATCGAAGGTCACAGGAAGTTGTCACTGAACTTGGCCCGTGTCTGCTACTCTG
A_32_P159234	2.91e-08	8.58e-10	-8.16765	12.2413	-1.94	A_32_P159234	NM_020844	57604	KIAA1456		TTCCCAGGTGAACAAAAGTTTGCTTTTCTTCACCATTCTGTACAGGACAAGCATTATTCA
A_33_P3212679	2.95e-08	8.71e-10	8.1623	12.2257	1.05	A_33_P3212679	NM_003096	6637	small nuclear ribonucleoprotein polypeptide G	ENST00000418788	GTCCTCTCTCCATAGAGCCTGTTTTAATATGATGTAAAAATTAGGTCACGTACATTTTCA
A_23_P130027	2.99e-08	8.83e-10	8.15769	12.2122	3.33	A_23_P130027	NM_017957	55040	epsin 3	ENST00000268933	TTGCAACGACTCTCTGAGGTAGAAAATATTGTTAATTCCGTTCAGGATCCCGGCTACATA
A_23_P212339	2.99e-08	8.86e-10	-8.15673	12.2093	-1.32	A_23_P212339	NM_024513	79443	FYVE and coiled-coil domain containing 1	ENST00000296137	ACATTTGGAATTGCACTTTAATTGATTAATCCTCAATTCATGTGGCCTTACGGGATGGTG
A_24_P309095	3.04e-08	9e-10	-8.15129	12.1934	-2.78	A_24_P309095	NM_005045	5649	reelin	ENST00000424685	AACTAATGACAAGTGACTTATTTGCTCATAAGTAAATGTCTTCATGTTGATGTGTCCGTG
A_23_P315892	3.04e-08	9e-10	-8.15128	12.1934	-1.57	A_23_P315892	NM_013443	30815	ST6 (alpha-N-acetyl-neuraminyl-2,3-beta-galactosyl-1,3)-N-acetylgalactosaminide alpha-2,6-sialyltransferase 6	ENST00000485320	TGGAAAACTTTAGGGTATTTTTGCGCAAACTCCTTCAGGGTTGGGGGACTCTGAAGGAAA
A_33_P3394995	3.04e-08	9.02e-10	-8.15044	12.1909	-2.38	A_33_P3394995	NM_025170	80243	phosphatidylinositol-3,4,5-trisphosphate-dependent Rac exchange factor 2	ENST00000354677	CAGTGCCCTTTGCAGTGAAAGAATTGAACACCTATGTCAGAGAATATCCAGTTATAAAAA
A_33_P3396224	3.11e-08	9.24e-10	-8.14224	12.1668	-2.16	A_33_P3396224	NM_001013698	440087	chromosome 12 open reading frame 69	ENST00000316048	CCAACATACACTGTTTTCTCTTTCTCTTCTTGCATTGTTTTTCAAAACGAGTTGCAAAAC
A_24_P238499	3.11e-08	9.25e-10	8.14192	12.1659	3.04	A_24_P238499	NM_001012716	494514	chromosome 18 open reading frame 56	ENST00000323813	AATGTGAAACCCATATGCATGGATATTCTTAACAATTTGAAGAAATCGTCACAGCTTTCC
A_33_P3377529	3.11e-08	9.27e-10	-8.14142	12.1644	-2.78	A_33_P3377529	NM_002141	3201	homeobox A4	ENST00000428284	TTCTTACTTGCATTTATTTAAGACACTGTTACAGAGATACTGTTGTCCCCTTCTGGGGCA
A_24_P53519	3.12e-08	9.28e-10	8.14079	12.1626	1.75	A_24_P53519	NM_005483	10036	chromatin assembly factor 1, subunit A (p150)	ENST00000301280	GTGCAGAGTTCTATATAGGATGCTGGATTAGTTCCTTTGATATTTGTAAAAATTCCCCCA
A_23_P19723	3.12e-08	9.29e-10	-8.14033	12.1612	-3.35	A_23_P19723	NM_021073	653	bone morphogenetic protein 5	ENST00000446683	CCACGTACCAAAGCCTTGTTGTGCTCCAACCAAATTAAATGCCATCTCTGTTCTGTACTT
A_23_P502350	3.12e-08	9.31e-10	-8.13993	12.1601	-2	A_23_P502350	NM_000635	5990	regulatory factor X, 2 (influences HLA class II expression)	ENST00000303657	AAGCTCACAGTTAACGGATTGTAATGCCCGGCTTTTCCTCACTCCTGGTAACCAATACAA
A_33_P3221408	3.15e-08	9.39e-10	-8.13672	12.1506	-3.56	A_33_P3221408	NM_001113226	22854	netrin G1	ENST00000370073	GGCAACGAACGTGCTGGCATCAAAGAATATCAGTTTACATATATAACAAGTGTAATAAGA
A_23_P167389	3.15e-08	9.41e-10	-8.13621	12.1491	-1.79	A_23_P167389	NM_022481	64411	ArfGAP with RhoGAP domain, ankyrin repeat and PH domain 3	ENST00000512390	ATATTTGATACGTAGGGGTTCCATGAGAGATTTTGGGTTTTAAAGGAATGGTTTTACTGC
A_24_P139901	3.15e-08	9.41e-10	-8.13599	12.1485	-1.74	A_24_P139901	NM_002101	2995	glycophorin C (Gerbich blood group)	ENST00000409836	CCCTGCAGGGAGACCCTGCCCTCCAAGATGCTGGTGATAGCAGCAGAAAGGAGTACTTTA
A_23_P396328	3.16e-08	9.47e-10	-8.13387	12.1423	-1.52	A_23_P396328	NM_003829	8777	multiple PDZ domain protein	ENST00000381022	ATAATACAATAGTTTAAGACTAAGGGAAACAGATGGAGCTGTTTATTGAGACAACTGGTG
A_33_P3252369	3.17e-08	9.49e-10	8.13326	12.1405	1.57	A_33_P3252369	NM_144632	130827	transmembrane protein 182	ENST00000412401	ACTTTTAGAAAGAGTGAATAAAAAGGGCAGTGAGTTATGCTCTTGGACTTGGTGAAAGCT
A_33_P3279831	3.17e-08	9.53e-10	-8.13186	12.1364	-1.17	A_33_P3279831	NM_006813	10957	proline-rich nuclear receptor coactivator 1	ENST00000369472	ACCAAAACAGGGAGCTGATGGCAGTACACTTAAAAACGCTCCTCAAAGTTCAAACTTAGA
A_33_P3231700	3.17e-08	9.54e-10	-8.13161	12.1356	-1.97	A_33_P3231700	BX648243	342926	zinc finger protein 677	ENST00000333952	AGTTCATGTTGCCTGAGATACAAAATGTGGGAATAAAAGTAGAATTATGACCTGCTAATC
A_23_P503064	3.18e-08	9.56e-10	-8.13085	12.1334	-2.36	A_23_P503064	NM_004795	9365	klotho	ENST00000380099	GCTGAAACATGCTAGTGATATCTAGAAAGGGCTAATTAGGTCTCATCCTTTAATGCCCCT
A_33_P3892608	3.22e-08	9.7e-10	-8.12587	12.1188	-2.39	A_33_P3892608	NM_198503	343450	potassium channel, subfamily T, member 2	ENST00000294725	GAGCTTGCTGAACTTGTGAAAAATAGAATGAAACACTTGGGTCTTTCTACAGTGGGATAT
A_23_P41424	3.23e-08	9.75e-10	-8.1243	12.1142	-2.44	A_23_P41424	NM_022154	64116	solute carrier family 39 (zinc transporter), member 8	ENST00000394833	GGAAAATGATTGACAAAGCCCAACAATGATCTCAGGAATTACATTTTCCAACAGACCAAA
A_23_P203743	3.25e-08	9.81e-10	-8.12194	12.1073	-1.61	A_23_P203743	NM_012296	9846	GRB2-associated binding protein 2	ENST00000361507	CCCAAGAGATCCAGGCTGTCATGTGATTTATGGTGGCATGTGTTGTGTATTTGTTGGCTA
A_23_P64873	3.26e-08	9.84e-10	-8.12091	12.1042	-2.31	A_23_P64873	NM_001920	1634	decorin		CATCCACCTTCAGATGTGTCTACGTGCGCTCTGCCATTCAACTCGGAAACTATAAGTAAT
A_33_P3214012	3.26e-08	9.86e-10	-8.12049	12.103	-2.24	A_33_P3214012	NM_019036	54511	3-hydroxymethyl-3-methylglutaryl-CoA lyase-like 1	ENST00000370852	AATGTTGGAAAGTGTGATGAAAGAAATCCCACCAGGTGCTCTTGCTGTTCACTGTCATGA
A_24_P943781	3.27e-08	9.89e-10	-8.11931	12.0995	-3.67	A_24_P943781	NM_024913	79974	chromosome 7 open reading frame 58	ENST00000310396	GCTTTGTTGTGAGATAACATCACACTGTTACAATGGATTTTAGAGGTTTGTCTTTTTTGG
A_23_P47410	3.33e-08	1.01e-09	-8.11314	12.0814	-2.35	A_23_P47410	NM_138961	90952	endothelial cell adhesion molecule	ENST00000464067	GTCAAGCTGGCTCTCTGGTATGATGACCCCACCACTCATTGGCTAAAGGATTTGGGGTCT
A_33_P3327097	3.33e-08	1.01e-09	8.11197	12.078	2.22	A_33_P3327097		8776	myotubularin related protein 1	ENST00000370387	GCCCACTTTAGGTAGCAAGCTAACACTTTTTTACATCAAAGTAGTAAAGAAGCAGTTACC
A_23_P501080	3.34e-08	1.01e-09	8.11065	12.0741	1.32	A_23_P501080	NM_007139	168374	zinc finger protein 92	ENST00000450302	GAATATTAAGTGCTACTTGAGGTACATGTTCAGACTAACATTCTTTTGCAGTATAGTGAG
A_24_P366787	3.34e-08	1.02e-09	-8.11037	12.0733	-2.5	A_24_P366787	NR_024371	440556	uncharacterized LOC440556	ENST00000321336	GTTTCTGGCACCAGAGATTGAGACTGTGAACCTGAACTCCCTTGATCTCCTCCCGTTGGG
A_23_P138461	3.35e-08	1.02e-09	8.10914	12.0697	2.03	A_23_P138461	NM_021830	56652	chromosome 10 open reading frame 2		ATTCAATGTAGCAGACTACTGAGAAACTACTGTGTTGCTCAGGCTTTGTTTGAGGTCCTG
A_33_P3339253	3.38e-08	1.03e-09	8.10647	12.0618	1.19	A_33_P3339253	XR_132560	646808	L antigen family, member 3 pseudogene		TCCTCCTAGGCAGTGCATCCATCCTCCCTAGGGCAGGGAATTCCCACAGTTGCTACTTTC
A_32_P98227	3.38e-08	1.03e-09	-8.10597	12.0604	-1.94	A_32_P98227	NM_001171610	11155	LIM domain binding 3	ENST00000429277	TTTTTTGCCTGTGTGAATTCTACTTTTTAGCAAAAATAAAGCCCCCCAAAGGATGTGCAA
A_23_P138435	3.38e-08	1.03e-09	-8.10565	12.0594	-0.985	A_23_P138435	NM_020338	57178	zinc finger, MIZ-type containing 1	ENST00000334512	AAACTAATTGTGATTTCTAGTCTTGCAAAGCTGTATGTAGTTAGATGATGTGACAACCTC
A_24_P683011	3.38e-08	1.03e-09	-8.10541	12.0587	-1.7	A_24_P683011	NM_001190972	100127983	uncharacterized LOC100127983		AGTAGCATTTTAAGAACAGATGAATTTAAGTTTGGACATCTGCAAATGAGGTGGATCTAG
A_33_P3361067	3.38e-08	1.03e-09	-8.10485	12.0571	-2.2	A_33_P3361067	NM_004827	9429	ATP-binding cassette, sub-family G (WHITE), member 2	ENST00000237612	GTCCCTTACAGTTCTCTATATATACCCTTCCCTTATTACACAGAGAGAAATATCTATCTA
A_23_P359540	3.39e-08	1.04e-09	8.10303	12.0517	1.72	A_23_P359540	NM_003540	8361	histone cluster 1, H4f	ENST00000377745	CCGCGGTGTTCTTAAGGTGTTCCTGGAGAATGTGATACGGGACGCCGTAACCTACACGGA
A_33_P3397568	3.51e-08	1.07e-09	8.09164	12.0183	1.08	A_33_P3397568	NM_015955	51072	mediator of cell motility 1	ENST00000412073	TACTACCCATGTTGTACAACAGATACCTTCTATTTTAGTTGCTAACAAACGGCTACACAA
A_33_P3833211	3.51e-08	1.08e-09	8.0911	12.0167	2.03	A_33_P3833211	NM_001080449	1763	DNA replication helicase 2 homolog (yeast)	ENST00000549829	AAGAGAATAAAACACTATTTCCCTTGCCTTTTCATACTAGGGCAGTATCTCCTCTAGCTA
A_33_P3319870	3.53e-08	1.08e-09	8.08849	12.009	3.75	A_33_P3319870	NM_001191323	26585	gremlin 1	ENST00000322805	GGTGTGTCTTCCAACTTTCATTGAAAATGCCATATCTATACCATATTTTATTCGAGTCAC
A_23_P304524	3.54e-08	1.09e-09	-8.08792	12.0073	-1.31	A_23_P304524	NM_001040260	166614	doublecortin-like kinase 2	ENST00000411937	CTCCCCAGAGACAATGCTCAGTATTCATTCATACACAGACGATGGAAGAAGCCACTTCTT
A_33_P3217123	3.55e-08	1.09e-09	8.08591	12.0014	1.15	A_33_P3217123	NM_138639	83596	BCL2-like 12 (proline rich)	ENST00000246784	GGGGTGGTGGTTGCCCTACCTGTTTTTGCCAAAAATAAATTGTTTAAAACTTTTCTTATT
A_33_P3324004	3.59e-08	1.1e-09	-8.08188	11.9896	-1.49	A_33_P3324004	NM_032965	6359	chemokine (C-C motif) ligand 15	ENST00000354059	TGAAGCCCTACTCAATATAATAATAAAGAGACAAAAGAGGCCAGCCACCCACCTCCAACA
A_23_P338534	3.61e-08	1.11e-09	-8.07985	11.9836	-1.98	A_23_P338534	NM_022462	64344	hypoxia inducible factor 3, alpha subunit		CACCGAGAATGTGCACAGACTCTTCACCTCCGGGAAAGACACTGAGGCAGTGGAGACAGA
A_32_P186474	3.7e-08	1.14e-09	8.07133	11.9585	2.21	A_32_P186474	NM_013277	29127	Rac GTPase activating protein 1	ENST00000454520	AAATTATTCTTAATGTCTGTAAAAACGATTTTCTTCTGTAGAATGTTTGACTTCATATTG
A_23_P168629	3.7e-08	1.14e-09	8.07075	11.9568	1	A_23_P168629	NM_018077	55131	RNA binding motif protein 28	ENST00000481788	CAAATGGTTTGATAGTTGATGATGGCAGCAGGCTGGGTAAGAAGCTGGGTTGTGTACTTT
A_32_P514599	3.71e-08	1.14e-09	8.0702	11.9552	1.3	A_32_P514599					AGTCAAGGCTCCAGGGTTTTGTGACAAAGAACCAGCTCAAAGATATGGCTGTTACTACTG
A_33_P3276718	3.71e-08	1.15e-09	-8.06925	11.9524	-2.23	A_33_P3276718	NM_001010934	3082	hepatocyte growth factor (hepapoietin A; scatter factor)	ENST00000423064	GACTTTATGTGCTACAGCCAGTTCCATCTCTGTTTGTAAATTCTTACTTTCCATTCCATA
A_33_P3257030	3.72e-08	1.15e-09	8.06846	11.9501	1.82	A_33_P3257030	NM_006455	10609	leprecan-like 4	ENST00000393928	AGAGTCTAGTGGTTCCAGGGCCCTGACCAGTAGGTGCTCAATAAATGTTTGTTGTTGAAT
A_23_P18422	3.73e-08	1.15e-09	8.06744	11.9471	1.31	A_23_P18422	NM_007208	11222	mitochondrial ribosomal protein L3	ENST00000264995	CAGTAGAAAACCATATGGGGACTATAGTGCAACCTATTTGGGTAAAGAAACCATTTGCTA
A_23_P161583	3.77e-08	1.17e-09	-8.06288	11.9337	-2.26	A_23_P161583	NM_005467	10003	N-acetylated alpha-linked acidic dipeptidase 2	ENST00000534061	TAAAGGTGTTGCTAAAAGTCTGAGGATAAAATTCACCTTTCTGATAACTTATGAAGCCAG
A_33_P3224495	3.77e-08	1.17e-09	8.06263	11.9329	2.52	A_33_P3224495	XM_003118553			ENST00000445310	CCCCAGGGCTTGTTCTCTTCAACACCACATTACCCTACATTATTATTCAATTATTAAATA
A_33_P3307363	3.79e-08	1.18e-09	-8.06028	11.926	-2.05	A_33_P3307363	NM_012302	23266	latrophilin 2	ENST00000370728	GAGCCCATCACTAATATCCAGTGTAAAGTTTAACACGGTTTGACAGTAAATAAATGTGAA
A_23_P47728	3.8e-08	1.18e-09	-8.05955	11.9239	-2.18	A_23_P47728	NM_033063	4135	microtubule-associated protein 6	ENST00000545476	AATCAAGGTCGTATAGTCCCTGAACCTCTGAAGAATCAAGTTCCTATAGTCCCAGTGCCT
A_23_P137797	3.81e-08	1.18e-09	-8.05825	11.9201	-2.39	A_23_P137797	NM_001035	6262	ryanodine receptor 2 (cardiac)	ENST00000366574	GTGGGTTGAGCTATGCAGAAGATACGTGCATGAAAAAACATCTTTATTTTCTTTATGTCG
A_24_P810290	3.9e-08	1.21e-09	8.05008	11.896	4.14	A_24_P810290	NM_001030059	196051	phosphatidic acid phosphatase type 2 domain containing 1A	ENST00000369073	ATTTTTCATCAGTTGTTTCTCAAAGTCATCGTACTTCTGCTTCTGTTTCACTGATGGTGT
A_32_P196021	3.9e-08	1.22e-09	-8.04931	11.8937	-1.84	A_32_P196021	NM_002009	2252	fibroblast growth factor 7		ACCTGATTCAAGGACTTTGTTAGCTAGGTTTTGAGGTCAGGCTTCAGTAACTGTAGTCTT
A_33_P3367301	3.93e-08	1.23e-09	-8.04671	11.8861	-1.54	A_33_P3367301	NM_152219	125111	gap junction protein, delta 3, 31.9kDa		CCGATGGAAATAGCATATGAGCCATGTATGTAGTTTCAAGTTTTTCATTAGCCACATTAA
A_23_P65918	3.93e-08	1.23e-09	8.04666	11.8859	3.31	A_23_P65918	NM_002220	3706	inositol-trisphosphate 3-kinase A	ENST00000260386	CCCTCTCCAGAGGTGCCAGACCGCGGATTTTATTTAGCAAGCCCAGACCTTCCGGTCTAA
A_24_P299423	3.94e-08	1.23e-09	-8.04516	11.8815	-1.58	A_24_P299423	BC040272	3603	interleukin 16	ENST00000394655	AGAACACAAGCCTTTTTGACTCTAGGACTCATACTCTTAACTATTACTCCAAAGTGATAA
A_23_P394064	3.95e-08	1.24e-09	-8.04389	11.8778	-1.73	A_23_P394064	NM_012232	284119	polymerase I and transcript release factor	ENST00000357037	CTTGGGGAACCTCTCACGTTGCTGTGTCCTGGTGAGCAGCCCGACCAATAAACCTGCTTT
A_33_P3418025	3.99e-08	1.25e-09	-8.04051	11.8678	-1.62	A_33_P3418025	NM_001334	1519	cathepsin O	ENST00000433477	CTGCTTGTCTAGTTTGTATTCGCTGACTTTCTATGTGATATAGATGCATTTGTAATACTC
A_24_P397107	4e-08	1.25e-09	8.03923	11.8641	2.76	A_24_P397107	NM_001789	993	cell division cycle 25 homolog A (S. pombe)	ENST00000302506	TGATGAATCATCACCGGTTGTCCCCTTATCTAACTCCATAAAAGTGGGAATTTCAAAAGA
A_32_P725218	4.06e-08	1.27e-09	8.0341	11.8489	1.13	A_32_P725218	NM_181725	339175	methyltransferase like 2A	ENST00000333483	TTCTTCAAAGAGCCTTGAACATAAAACACAGACACTTCCTGTGGAGGAGAATGTAACTCA
A_23_P434900	4.06e-08	1.27e-09	8.03396	11.8485	1.25	A_23_P434900	NM_144570	90861	hematological and neurological expressed 1-like	ENST00000248098	GCCAACATTTTTTAGAGCTGTACCAAAACAAAAAGCCTGTACTCACATCACAATGTCATT
A_24_P409330	4.07e-08	1.28e-09	8.03247	11.8441	0.896	A_24_P409330	NM_181304	122704	mitochondrial ribosomal protein L52		CAGGAAAATGCTCTTAAACCCAAAGGGGCTTCACTGAAGAGCCCACTTCCAAGTCAATAA
A_23_P121499	4.07e-08	1.28e-09	-8.03198	11.8427	-1.42	A_23_P121499	NM_006005	7466	Wolfram syndrome 1 (wolframin)	ENST00000503569	CTGACCTTTCTGAGTGACATGGGTGTGCCAGGCTAGACTAGGAGGTTCCGGTGTCTGGAA
A_23_P501722	4.07e-08	1.28e-09	-8.03155	11.8414	-1.7	A_23_P501722	NM_139022	10077	tetraspanin 32	ENST00000468578	ACATTGTCTCCACTCCGAAGCAGTTGCTATTGGTCCAAGAGGATGCTCGGGTAGTCTTCG
A_23_P152804	4.08e-08	1.29e-09	8.03047	11.8383	1.54	A_23_P152804	NM_198175	4830	non-metastatic cells 1, protein (NM23A) expressed in	ENST00000013034	GAGACTTCTGCATACAAGTTGGCAGGAACATTATACATGGCAGTGATTCTGTGGAGAGTG
A_23_P4773	4.11e-08	1.3e-09	-8.02788	11.8306	-2.3	A_23_P4773	NM_006840	10990	leukocyte immunoglobulin-like receptor, subfamily B (with TM and ITIM domains), member 5	ENST00000463460	CTAGATTCTGCAGTCAAAGATGACTAATATCCTTGCATTTTTGAAATGAAGCCACAGACT
A_23_P88880	4.17e-08	1.32e-09	-8.02235	11.8143	-2.22	A_23_P88880	NM_015069	23090	zinc finger protein 423	ENST00000535559	TTTCCGCCGCAGACTACATTTCTAGAGTTAGAGAAACCTGCTTTTTAAGGCTATTGTCCT
A_33_P3257993	4.18e-08	1.32e-09	-8.02151	11.8119	-2	A_33_P3257993	NM_017831	54941	ring finger protein 125	ENST00000217740	GTGCCAAGTGTCTTTCATTTGGAAGTGAACTTACTCCAGTTATTGAATGTTTATCATATC
A_33_P3388855	4.18e-08	1.32e-09	8.02097	11.8103	1.61	A_33_P3388855	NM_133259	10128	leucine-rich PPR-motif containing	ENST00000467058	ATATACAGATTATGTGATTCCATGCTTTGATAGTGTAAACTCAGCACGAGCCATTTTGCA
A_33_P3274696	4.18e-08	1.32e-09	8.02082	11.8098	1.28	A_33_P3274696	NM_024531	79581	G protein-coupled receptor 172A	ENST00000402965	TAGGGTAAGCCCCTGAGCCTGGGACCTACATGTGGTTTGCGTAATAAAACATTTGTATTT
A_33_P3395688	4.18e-08	1.32e-09	-8.02063	11.8093	-2.9	A_33_P3395688	NM_001018100	100820829	myocardial zonula adherens protein	ENST00000396180	TTGGACTATTTAACAGAAACCCAGGCCAAGACTGAAGTGGAAACCAGAGAGATAGGAGTG
A_32_P178945	4.22e-08	1.34e-09	8.01723	11.7992	1.09	A_32_P178945	NM_018566	55432	YOD1 OTU deubiquinating enzyme 1 homolog (S. cerevisiae)	ENST00000367084	TTGCCAGCATTTTTTGAAGTAATACACTGCTGCTACCTGGAAGATGTCTAACTTCATTTT
A_33_P3225587	4.22e-08	1.34e-09	8.01658	11.7973	1.61	A_33_P3225587	NM_025146	80218	N(alpha)-acetyltransferase 50, NatE catalytic subunit	ENST00000313396	CAGAAAAACCTCAAAGTTCCTTCTGGTCAGAATGCAGATGTGCAAAAGACAGACAACTGA
A_24_P195794	4.23e-08	1.35e-09	8.01544	11.794	1	A_24_P195794	AK130930				AGCACGGGCATCGTCTTGGCACGTGTGCCCAAGAAGCTGCTCATGATGACTGGTATCGAT
A_33_P3381483	4.26e-08	1.36e-09	-8.01287	11.7864	-1.99	A_33_P3381483	NM_018555	55422	zinc finger protein 331	ENST00000253144	GCTTGATTTAATCCTTCCACATTGTATACATGTATCAGAACATCACATTGTACTCCATCA
A_23_P207400	4.28e-08	1.36e-09	8.01144	11.7822	1.9	A_23_P207400	NM_007300	672	breast cancer 1, early onset		AAGTGTTTTTCATAAACCCATTATCCAGGACTGTTTATAGCTGTTGGAAGGACTAGGTCT
A_24_P179816	4.28e-08	1.36e-09	-8.0109	11.7806	-1.17	A_24_P179816	NM_024330	11000	solute carrier family 27 (fatty acid transporter), member 3	ENST00000468044	CCCACGCTTTGGACCTTATGCAGCTCTACACCCACGTGTCTGAGAACTTGCCACCTTATG
A_23_P156907	4.28e-08	1.36e-09	-8.01052	11.7795	-1.72	A_23_P156907	NM_018013	55084	sine oculis binding protein homolog (Drosophila)	ENST00000230065	TGAAAACAAGAGGGAAAGTGAGAAAGATCACCCATGATTCTGTTTCACTGTTTGCTTTCT
A_23_P302654	4.33e-08	1.38e-09	8.00619	11.7667	1.98	A_23_P302654	NM_018140	55722	centrosomal protein 72kDa	ENST00000444221	TGCACCTTTGTACTTCTTTATTGAGTGTACTGGCTGGCAAGAGTTCTCTCTTCTGTTGGT
A_23_P93750	4.33e-08	1.38e-09	8.00616	11.7666	1.07	A_23_P93750	NM_012322	23658	LSM5 homolog, U6 small nuclear RNA associated (S. cerevisiae)		ACCTGAAGTGTGAATGAGTTTCCTTGACTTACACTAGATTTTGTTTTGGCTTATAATGAC
A_23_P104617	4.34e-08	1.39e-09	8.00463	11.7621	2.34	A_23_P104617	NM_152312	120071	glycosyltransferase-like 1B	ENST00000530437	ATTGGGCAGACACCAGGGCAACCTGCCCTCCGCCATCCCTGCTATTTAAATTATTTAAGG
A_33_P3268716	4.34e-08	1.39e-09	-8.00442	11.7615	-1.44	A_33_P3268716	NM_003099	6642	sorting nexin 1	ENST00000380285	GATGTTGATTGAATTGTTAATAACTATGGTCACCTCTAGAGATGGAAGTTTGCATTACCT
A_33_P3390024	4.35e-08	1.39e-09	8.00386	11.7598	1.84	A_33_P3390024	BC029432	23265	exocyst complex component 7	ENST00000406660	AGGATATAGCACAGTACATCCTATAGGCATTAGGATCTCTGCTTCAAGAATTGCACATTT
A_32_P223777	4.37e-08	1.4e-09	-8.00158	11.7531	-2.09	A_32_P223777	NM_002184	3572	interleukin 6 signal transducer (gp130, oncostatin M receptor)	ENST00000381298	AGCTTAGTTTTAGAAACCTGTGGACATTCAAACCTGATTCTTTATTCCCTGTGACTATGG
A_33_P3212172	4.39e-08	1.41e-09	-8.00005	11.7486	-2.09	A_33_P3212172	NM_024798	79856	sorting nexin 22	ENST00000380278	CTGGAGAGTCAAAGCCTCTTAACAAGGAATGAACAGGAATAAAAGACAGCTGTGAGTGTG
A_23_P208866	4.4e-08	1.41e-09	-7.99885	11.7451	-1.61	A_23_P208866	NM_004877	9535	glia maturation factor, gamma	ENST00000253054	CTCCAAGAAAAGTTGTCTTTCTTTCGTTGATCTCTGGGCTGGGGACTGAATTCCTGATGT
A_23_P152984	4.42e-08	1.42e-09	7.99714	11.74	1.13	A_23_P152984	NM_005782	10189	THO complex 4	ENST00000505490	AGACCTGTTTTGTACCGAGTTATTTTTGGGATAAATTTTACTGGTTGCTGTTGTGGAGAA
A_33_P3248664	4.43e-08	1.42e-09	7.99616	11.7371	1.2	A_33_P3248664	NM_006295	7407	valyl-tRNA synthetase	ENST00000547497	AAGGTGGATGAGGCCATCGCCCTATTCCAGAAGATGCTGTGATCCACCACCCAGCTTCAC
A_33_P3259203	4.48e-08	1.44e-09	-7.99197	11.7248	-1.69	A_33_P3259203					CCTCCTCTGAGAGCAATTGTTCTGGTGTTTTCACATCCCTTAATTAATTAGCTATTATTA
A_23_P157352	4.48e-08	1.44e-09	7.9918	11.7242	1.08	A_23_P157352	NM_016071	51650	mitochondrial ribosomal protein S33	ENST00000544013	CTGAACTCATGCAGACGCTCCGATTTCTTGGACTCTACAGAGATGAGCATCAGGATTTTA
A_23_P85682	4.51e-08	1.46e-09	-7.98889	11.7157	-1.58	A_23_P85682	NM_005595	4774	nuclear factor I/A		TTTTCTAGTCCTTTCACCCCAGGACTCTAAATTATTGGGGTAAAAAACAGCCTTGCAAGA
A_24_P105733	4.57e-08	1.48e-09	-7.98386	11.7008	-1.96	A_24_P105733	NM_022648	7145	tensin 1	ENST00000479185	GACCTTGATGATGCTTTCAAAGATGATCGATTTCCAGAGTATGGCAAAGTGGAGTTTGTA
A_24_P188071	4.63e-08	1.5e-09	7.97918	11.687	1.68	A_24_P188071	NM_032704	84790	tubulin, alpha 1c	ENST00000301072	CACTCCTTTGTCTTGGAACTGTCTTATTTTTGTTCTGTAAATGTCTATTGCCGTAAATTG
A_32_P71788	4.65e-08	1.5e-09	7.97804	11.6837	1.78	A_32_P71788	NM_002014	2288	FK506 binding protein 4, 59kDa	ENST00000543037	CCACCAAATGCTGAGCTGAAATATGAATTACACCTCAAGAGTTTTGAAAAGGCCAAGGAG
A_24_P177585	4.65e-08	1.51e-09	7.97733	11.6815	2.06	A_24_P177585	NM_182625	348654	Gen homolog 1, endonuclease (Drosophila)	ENST00000536097	CCCAGATTCAACAAAAAGTTCTCTGAGTTCTCTACAATGTCATAAGAAAGAAAACAACTC
A_33_P3317603	4.67e-08	1.51e-09	7.97588	11.6773	3.62	A_33_P3317603	NM_178537	338707	beta-1,4-N-acetyl-galactosaminyl transferase 4	ENST00000526584	TACAAGTCGGACTTTGACCGGGTTGGAGGAATGAACACGGAGGAGTTCCGAGACCAGTGG
A_32_P125771	4.67e-08	1.51e-09	-7.97541	11.6759	-2.89	A_32_P125771	NM_015668	26166	regulator of G-protein signaling 22	ENST00000517769	CATTCTTGTGAATGTTTACATCCTGCTGCTGATAGGTTCAAGGAATTCTTTAAACCAGAT
A_32_P85999	4.67e-08	1.52e-09	-7.97518	11.6752	-2.51	A_32_P85999	NM_001257	1012	cadherin 13, H-cadherin (heart)		GTGCTTTCAGTTAGCCTTCTGTAGGAAGTAGAAGTCATATGTTGTCTTTGTTGTAGTGAA
A_23_P97700	4.73e-08	1.54e-09	-7.97013	11.6603	-2.06	A_23_P97700	NM_006472	10628	thioredoxin interacting protein	ENST00000475171	TCCACCCTTTTCTGAGAGTTATTACAGCCAGAAAGTGTGGGCTGAAGATGGTTGGTTTCA
A_33_P3419696	4.75e-08	1.55e-09	-7.9684	11.6552	-3.05	A_33_P3419696	NM_002006	2247	fibroblast growth factor 2 (basic)	ENST00000264498	GTAATTGCTTTTCATGAGTAGTATGAATAAAATTGATTAGTTTGTGTTTTCTTGTCTCCC
A_23_P380010	4.77e-08	1.55e-09	-7.96733	11.652	-1.96	A_23_P380010	NM_020759	57519	StAR-related lipid transfer (START) domain containing 9	ENST00000290607	TACTGTGTGATGGGACGTTAAAAATACCAAAACAGAAAGAGGGTTTAAAAAACAGCTGCA
A_24_P785293	4.98e-08	1.62e-09	7.95215	11.6072	1.29	A_24_P785293	NR_003098	23642	small nucleolar RNA host gene 1 (non-protein coding)		TCCCGTCATGAGCCTTTAGGTCTCCATTTGCATATTGCAAATACTATGTTCCATGTAGGT
A_33_P3287502	5.05e-08	1.65e-09	7.94739	11.5931	1.25	A_33_P3287502	NM_000251	4436	mutS homolog 2, colon cancer, nonpolyposis type 1 (E. coli)	ENST00000419559	GTCCAAGGTGAAACAAATGCCCTTTACTGAAATGTCAGAAGAAAACATCACAATAAAGTT
A_23_P30603	5.05e-08	1.65e-09	-7.94665	11.591	-1.95	A_23_P30603	NM_003649	8528	D-aspartate oxidase	ENST00000368924	TTTCTTTGTTTTCAACATTAGAAGTGGTGTAACATGTAAGCTGAGCACGGTGGCATGCCT
A_33_P3241043	5.05e-08	1.65e-09	7.94662	11.5908	1.05	A_33_P3241043					CCTAGGGAGCCCCACCTTGTCTTGTACCATCAACAAAGTCCCCTGTGCTCAGCCAAAAAA
A_23_P13065	5.09e-08	1.67e-09	7.94341	11.5814	1.27	A_23_P13065	NM_019028	54503	zinc finger, DHHC-type containing 13	ENST00000446113	CATACAATCTTGGATTCATGCAGAACCTGGCAGATTTCTTTCAGTGTGGCTGCTTTGGCT
A_24_P141214	5.11e-08	1.67e-09	-7.9418	11.5766	-2.19	A_24_P141214	NM_198194	2040	stomatin	ENST00000286713	GGGTGACATTTGTAACATTTCCTCTTTGAGACTCTGAGTTCACCTAGAGAAGTCTAAGCA
A_33_P3340040	5.21e-08	1.71e-09	7.93527	11.5573	2.52	A_33_P3340040	NM_032336	84296	GINS complex subunit 4 (Sld5 homolog)	ENST00000276533	CCTGAAGCCCAAGTTCATTTAGTATGTCATGGTTAATTCAGAGTAAAATCAAGAGTTAGT
A_24_P162287	5.26e-08	1.72e-09	7.9317	11.5468	1.39	A_24_P162287	NM_007186	11190	centrosomal protein 250kDa	ENST00000461386	AGCTACTGACAGAGATCTGATGGAGCTAAAAGCTGAGCATGTGAGGCTTTCAGGGTCTCT
A_24_P759584	5.26e-08	1.72e-09	-7.93169	11.5467	-3	A_24_P759584	NR_002770	64150	DIO3 opposite strand/antisense RNA (non-protein coding)	ENST00000556120	CTGTCCATCATCTTTGTCACTGTAATGCTGGGTAACAAATAAACACGAAACAATGAGTGC
A_23_P44295	5.27e-08	1.73e-09	-7.93014	11.5422	-0.848	A_23_P44295	NM_015097	23122	cytoplasmic linker associated protein 2	ENST00000480013	GAGTACTGAATGGATGATTTGTCATAGGCTTTCCCCTTTCTTTCTGTTCTAGCAGCAGGA
A_33_P3227225	5.27e-08	1.73e-09	-7.92996	11.5416	-1.94	A_33_P3227225					AAACTGTGACTGGTATTTATTGCACCCAGAGAACCCGGCAGGGCGGTGTGGCTCCATAGG
A_23_P103932	5.29e-08	1.74e-09	-7.92846	11.5372	-1.94	A_23_P103932	NM_001042747	2268	Gardner-Rasheed feline sarcoma viral (v-fgr) oncogene homolog	ENST00000374004	TTGCAGAGCACTTCCCACCTCTCTGAATAGTGTGTATGTGTTGGTTTATTGATTCTGTAA
A_24_P941268	5.32e-08	1.75e-09	-7.92634	11.5309	-1.55	A_24_P941268	NM_007220	11238	carbonic anhydrase VB, mitochondrial	ENST00000318636	GCTTGTGTTTTTTATGCCCTCAAAAGTGTTTTACTTATACTTTCCTAGACATAAAGGTGG
A_23_P99661	5.32e-08	1.75e-09	-7.92598	11.5298	-1.43	A_23_P99661	NM_018071	55701	Rho guanine nucleotide exchange factor (GEF) 40	ENST00000553709	AACAATAGGAGGGTGTGACAGGGGAACCGTAGACTTTATATATGTAATTACTGTTATTAT
A_23_P144827	5.33e-08	1.76e-09	-7.92497	11.5268	-1.87	A_23_P144827	NM_012304	23194	F-box and leucine-rich repeat protein 7	ENST00000504595	ACAAAGCTGACTGTTCACACTGATTGCCCAGCACATACCGTCTTGCCAGTTTCTTCTTTT
A_24_P555510	5.38e-08	1.78e-09	-7.92166	11.5171	-1.71	A_24_P555510	NM_006197	5108	pericentriolar material 1	ENST00000325126	TAGAGGGAGAAAAGTTCAAAATGAGTGAGAGAGAACTTTATGCAGGTTGAGATAATGCCT
A_33_P3268838	5.39e-08	1.78e-09	-7.92109	11.5154	-1.88	A_33_P3268838	NM_030594	64506	cytoplasmic polyadenylation element binding protein 1		TATGCAGGCAAGACTGCACTCTCCTACAGATGTGTGGAGTAAGCTGTGGTGTAGTTTTTT
A_23_P77493	5.39e-08	1.78e-09	7.92057	11.5138	4.04	A_23_P77493	NM_006086	10381	tubulin, beta 3 class III	ENST00000315491	TTGTTTTTTACTGGTTTGTGTTTATATTTTCGGGGATACTTAATAAATCTATTGCTGTCA
A_23_P98645	5.44e-08	1.8e-09	-7.91727	11.5041	-1.6	A_23_P98645	NM_003737	8642	dachsous 1 (Drosophila)	ENST00000299441	GTTGCTCACTGACCTGTGACCAGGTCCAATGTGGGGAGAAATATGAAGGAGGTAGCAGCC
A_33_P3419383	5.48e-08	1.82e-09	-7.91454	11.496	-2.42	A_33_P3419383	NM_014476	27295	PDZ and LIM domain 3		GCATTTGACATTGCAACTCCTGTGCCAACACATGCATTCACTAACAAAGCTATTAAAAAA
A_24_P406132	5.51e-08	1.83e-09	7.91243	11.4898	1.72	A_24_P406132	NM_002754	5603	mitogen-activated protein kinase 13	ENST00000373761	GGTTGGGAGAAACTAGCTCTGATCCTAACAGGCCACGTTAAACTGCCCATCTGGAGAATC
A_23_P58390	5.53e-08	1.84e-09	-7.91087	11.4852	-1.51	A_23_P58390	NM_152400	132720	chromosome 4 open reading frame 32	ENST00000309733	TAATACTAACTATTTAGTATACTGTCAGTACTGTACATCTGCACACTGGTGTTAATAGGG
A_23_P49155	5.58e-08	1.85e-09	7.90762	11.4755	3.6	A_23_P49155	NM_001793	1001	cadherin 3, type 1, P-cadherin (placental)	ENST00000264012	TGCGTTTTAATACTGAGTGTGCCTAAGTTGCCCCTTATTTTTTATTTTCCCTGTTGCGTT
A_23_P161156	5.6e-08	1.86e-09	-7.90562	11.4696	-1.13	A_23_P161156	NM_182755	220929	zinc finger protein 438		GTGCTTTATGGTGGTGCTTAGTCACAAAGATCAAACAACAGGATTGGTGTGAGTGAACGG
A_33_P3413905	5.79e-08	1.93e-09	7.89466	11.4372	2.32	A_33_P3413905	NM_024866	79924	adrenomedullin 2	ENST00000362068	GAACTCGGAGGTGAGCTCCTCTCACCACTCTCTTGAATAAAGCTTTTCTCACCATTTTAA
A_23_P215517	5.79e-08	1.93e-09	7.89399	11.4352	1.6	A_23_P215517	NM_001172428	55975	kelch-like 7 (Drosophila)	ENST00000479700	GCAGAAAAAGTTGATCAGAGCCTTCCAGAGTGTGGTATGCTTTTCACTGTGTGATGATCC
A_23_P382188	5.79e-08	1.93e-09	7.89398	11.4352	1.41	A_23_P382188	NM_001013841	55620	signal transducing adaptor family member 2	ENST00000424810	CCCACTACCGAACCAGGAAGAGAACTACGTGACCCCTATTGGAGATGGCCCAGCTGTTGA
A_23_P18447	5.79e-08	1.93e-09	-7.89342	11.4335	-3.01	A_23_P18447	NM_013261	10891	peroxisome proliferator-activated receptor gamma, coactivator 1 alpha	ENST00000264867	AATCACTGTAGTCTAAGACCTGATCTATAGATGACCTAGAATAGCCATGTACTATAATGT
A_24_P393844	5.87e-08	1.96e-09	7.88884	11.4199	1.27	A_24_P393844	NM_001384	1802	DPH2 homolog (S. cerevisiae)	ENST00000527319	CTCAGCACATGCCCAGTAATGCGTGTTGTTTGGCTGATGGAATAAAGGGCTTAGGGACTT
A_23_P140427	5.91e-08	1.98e-09	-7.88586	11.4111	-1.04	A_23_P140427	NM_016337	51466	Enah/Vasp-like	ENST00000554045	TACATTTCTTTGGGTTTCTAGAGACGCCCCTAAGTCACCTGCTTCATTAGACGGTTTCCA
A_33_P3420762	5.96e-08	1.99e-09	7.88318	11.4032	1.46	A_33_P3420762					GATTCCCGCGAGAGTCAAAGATCTCCCTGGCATGGATCTTGAGAATAGACATGGTGAACT
A_33_P3243832	5.97e-08	2e-09	-7.88183	11.3992	-1.66	A_33_P3243832	NM_014795	9839	zinc finger E-box binding homeobox 2	ENST00000409211	AAGACTATGACACTATGGGGCCAGAAGCCACGATCCAGACCGCAATTAACAATGGTACAG
A_24_P261417	5.98e-08	2e-09	-7.88125	11.3975	-2.05	A_24_P261417	NM_015881	27122	dickkopf 3 homolog (Xenopus laevis)	ENST00000396505	GGTAATTGTAGGGCGAGGATTATAAATGAAATTTGCAAAATCACTTAGCAGCAACTGAAG
A_23_P7679	6.01e-08	2.02e-09	7.87908	11.391	1.83	A_23_P7679	NM_153485	9631	nucleoporin 155kDa	ENST00000434056	GTTTTTAGAACAGCAGGTTTGTACTTTGAACTGGGATGTGGGCTTCGTAATACAGACAAT
A_23_P361419	6.07e-08	2.04e-09	7.87572	11.3811	3.12	A_23_P361419	NM_018369	55789	DEP domain containing 1B	ENST00000265036	TTATCTCTGTGCTTTCTTTTTCATGGTGTTTATTAAATAATTGTGTATATACATCCTAGC
A_33_P3330643	6.16e-08	2.07e-09	-7.87028	11.365	-1.64	A_33_P3330643	NM_145027	221458	kinesin family member 6	ENST00000373215	CAGACGGACTCGGACATCATCGCCTTCATCAAGGCCAGACAGAGCATTCTGCAGAAGCAA
A_33_P3372727	6.2e-08	2.09e-09	-7.86782	11.3577	-2.43	A_33_P3372727	NM_003966	9037	sema domain, seven thrombospondin repeats (type 1 and type 1-like), transmembrane domain (TM) and short cytoplasmic domain, (semaphorin) 5A	ENST00000382496	TTACCATCTCTAGCTGCCATTTGTGGGGGGAACAAAACAAGGGAATCCTGATTGTGTACA
A_23_P23303	6.2e-08	2.09e-09	7.86742	11.3565	2.95	A_23_P23303	NM_003686	9156	exonuclease 1	ENST00000518741	AAGCATCCAGAAGAGAAAGCATCATAATGCCGAGAACAAGCCGGGGTTACAGATCAAACT
A_23_P399255	6.2e-08	2.09e-09	-7.86741	11.3565	-3.43	A_23_P399255	NM_152737	221687	ring finger protein 182		TAGAAAGCTCTGGACATGGGTACGATGTGTTTTGCTTCTCTGTATAATGTCTACAGTGAT
A_33_P3607359	6.22e-08	2.1e-09	7.86578	11.3516	2.15	A_33_P3607359	NR_027282	399815	chromosome 10 open reading frame 88 pseudogene	ENST00000416234	ATGCAACATCCCCTTTCTTACCAAAGAAAGCAAATGACAACTCAAATATACCTAACTCTG
A_24_P64167	6.25e-08	2.11e-09	-7.86419	11.3469	-1.67	A_24_P64167	NM_000962	5742	prostaglandin-endoperoxide synthase 1 (prostaglandin G/H synthase and cyclooxygenase)	ENST00000362012	ACAGGCTAAATGCACCAAGAAAGCTTCTTCAGAGTGAAGAATCTTAATGCTTGTAATTTA
A_24_P313334	6.27e-08	2.12e-09	-7.86282	11.3429	-1.26	A_24_P313334	NM_001199877	10169	small EDRK-rich factor 2		GGTTTTGGAATGGTCTTAAAAGATGTGAGGGTGTTAATCTAGGAAACTTCCCCCGTGAAA
A_33_P3335940	6.31e-08	2.13e-09	7.8604	11.3357	1.66	A_33_P3335940	NM_144570	90861	hematological and neurological expressed 1-like	ENST00000382710	ACCAGCGACATTTTTGGGTCTCCGGTCACTGCCACTTCACGCTTGGCACACCCAAACAAA
A_23_P436476	6.31e-08	2.14e-09	7.85998	11.3345	0.852	A_23_P436476	NM_015014	23029	RNA binding motif protein 34	ENST00000495224	CTGAACTCATGGGGAGAAAACTCAGAGTCATGCGTTCTGTTAATAAAGAAAAATTTAAAC
A_33_P3317460	6.37e-08	2.16e-09	-7.85639	11.3238	-2.29	A_33_P3317460					ACGGGGCATAAGACTTGATGTCCTTTGAGAAATAAGGGCCTTAATTTGTACTGTCTGCGA
A_24_P90216	6.39e-08	2.16e-09	7.85541	11.3209	2.17	A_24_P90216	NM_018490	55366	leucine-rich repeat containing G protein-coupled receptor 4	ENST00000379214	AATGTGGCTTCTGTTCATTTCGTTTAATTAAAGCTACCTCCTAAACTATAGTGGCTGCCA
A_23_P146417	6.41e-08	2.18e-09	-7.85372	11.3159	-1.33	A_23_P146417	NM_032012	23731	chromosome 9 open reading frame 5	ENST00000374586	TTGCAGAGACCCAGCAGATGTAACTCTCATTGTAGCCATCCCAAAGAAAACCCTTCTTTG
A_23_P323272	6.43e-08	2.19e-09	-7.85219	11.3113	-2.88	A_23_P323272	NM_145260	130497	odd-skipped related 1 (Drosophila)	ENST00000272223	ACGTTTTCTTTTTTATTTTTGTCTTTGACCATATAAGCTTGTAACTCTGACTGCGGAGAG
A_24_P131173	6.43e-08	2.19e-09	-7.85201	11.3108	-1.73	A_24_P131173	NM_024709	79762	chromosome 1 open reading frame 115	ENST00000294889	AGTAGGCCACTGTTCTGACTTTGTTTCCAGAATATCCAGAAATCCAAAGGGGCTGTTGCT
A_24_P182929	6.44e-08	2.19e-09	-7.8514	11.309	-2.45	A_24_P182929	NM_003471	7881	potassium voltage-gated channel, shaker-related subfamily, beta member 1	ENST00000490337	TGGCTACTTACCCTCATTAATATCCCACTTGAGAAAAATTGTGAGACTATACTGTGTCAA
A_33_P3262515	6.46e-08	2.2e-09	-7.85023	11.3055	-1.13	A_33_P3262515	NM_007368	22821	RAS p21 protein activator 3	ENST00000334062	GTTGGGGCTGCACTGAGCTGCAATTTTTAACATGGATTTATAACTTAATGTTTCTGTTTA
A_23_P34144	6.46e-08	2.2e-09	-7.84995	11.3047	-1.4	A_23_P34144	NM_014061	28986	melanoma antigen family H, 1	ENST00000342972	ATTTCTTCATATCTGACGTTTCTGAAACCCTTTGTGTCTGCTGTTGTGTGAAGATTGACA
A_23_P155989	6.48e-08	2.21e-09	7.84823	11.2996	2.44	A_23_P155989	NM_022145	64105	centromere protein K	ENST00000242872	TTGAGGTAATATCTGAGGTGGCATAATTTAAAAATATTTAGCAAATTTGTTTCATATATA
A_23_P139600	6.52e-08	2.23e-09	7.84606	11.2932	2.8	A_23_P139600	NM_004658	8437	RAS protein activator like 1 (GAP1 like)	ENST00000446861	ATTCTGTGGTTTGGAGGCTCCCAGAGACGTGCCTAGTCCTGTGTGCCTTGAGTCCAGAAC
A_23_P142187	6.52e-08	2.23e-09	-7.84594	11.2928	-2.28	A_23_P142187	NM_022462	64344	hypoxia inducible factor 3, alpha subunit	ENST00000339613	ACCCCCCAGCTTTCTTTCTACAGATGGTGCTACTCTTGGTCTCCCACAGGAAAAGGCCTC
A_33_P3230264	6.55e-08	2.24e-09	-7.84394	11.2869	-3.07	A_33_P3230264	NM_001164617	2719	glypican 3		TATGTTTGGCTGCTAGAACATGGTTACCATGTCTTTCTCTCTCACTCCCTCCCTTTCTAT
A_33_P3249002	6.64e-08	2.27e-09	7.83901	11.2723	0.989	A_33_P3249002					CCCATGTCCTCTCTTCATAGGTTCTATTTTACTATGATGTAAAAATTAGGTCGTGTACAT
A_33_P3284077	6.66e-08	2.28e-09	7.83756	11.268	1.06	A_33_P3284077	NM_018230	55746	nucleoporin 133kDa	ENST00000366678	CACAGAGGCTTTTGTAGATTCGGGAGGTGATAAGACTTACAGTTTCCTAACAGCAGTGCA
A_23_P104116	6.66e-08	2.28e-09	7.83744	11.2676	1	A_23_P104116	NM_005105	9939	RNA binding motif protein 8A	ENST00000369307	ATTCCATTTGACCATGCAGCCTTGGACAAATAGGACTGGGGTGGAACTTGCTGTGTTTAT
A_23_P30813	6.82e-08	2.34e-09	7.82927	11.2434	1.83	A_23_P30813	NM_003541	8362	histone cluster 1, H4k	ENST00000357549	TCTACGGTTTCGGTGGTTGAGCGTCCCTTTCTATCAACAAAAGGCCCTTTTTAGGGCCCC
A_23_P102508	6.83e-08	2.35e-09	7.82838	11.2407	1.33	A_23_P102508	NM_021095	8884	solute carrier family 5 (sodium-dependent vitamin transporter), member 6	ENST00000488743	TTTTTCTCGTCGCTTGCCAATCTGTTTTTTAAAGGATCAGGCTCGTAGGGAGCAGGATCA
A_24_P88565	6.85e-08	2.35e-09	7.8273	11.2375	1.68	A_24_P88565	NM_018845	55974	solute carrier family 50 (sugar transporter), member 1	ENST00000484157	TTCCAGGAATCGTCACCAGCTTTATCCGCTTCTGGCTTTTCTGGAAGTACCCCCAGGAGC
A_23_P163099	6.85e-08	2.36e-09	7.82713	11.237	1.88	A_23_P163099	NM_002692	5427	polymerase (DNA directed), epsilon 2 (p59 subunit)	ENST00000556584	AAAGATGCTATGTTTGTGTTTTTATCTGATGTTTGGTTGGACCAGGTGGAAGTATTGGAA
A_33_P3320197	6.85e-08	2.36e-09	-7.82681	11.2361	-3.65	A_33_P3320197	NM_001002919	285016	family with sequence similarity 150, member B	ENST00000436353	GACTCTTCCATAAGTCCTTTGAGTTTTGTATGTTGTTGACAGTTTGCAGATATATATTCG
A_33_P3767927	6.86e-08	2.36e-09	-7.82605	11.2338	-1.19	A_33_P3767927	NM_001018077	2908	nuclear receptor subfamily 3, group C, member 1 (glucocorticoid receptor)		GTGAAAATGGGTTGGTGCTTCTAACCTGATGGCACTTAGCTATCAGAAGACCACAAAAAT
A_32_P72341	6.87e-08	2.37e-09	7.82506	11.2309	2.21	A_32_P72341	NM_173084	286827	tripartite motif containing 59	ENST00000309784	AGTAGGCCAAGATTAATGTTGGTAAGGGTTTGTAATCTGTAAGAATGCTAAAAACGTAAG
A_23_P210425	6.93e-08	2.39e-09	-7.82195	11.2216	-2.09	A_23_P210425	NM_181526	10398	myosin, light chain 9, regulatory	ENST00000279022	TGAGGAAGTGGACGAGATGTACCGGGAGGCACCCATTGATAAGAAAGGCAACTTCAACTA
A_33_P3387831	6.93e-08	2.4e-09	7.82148	11.2202	2.53	A_33_P3387831	NM_024053	79019	centromere protein M	ENST00000402338	TAAGCAGCTGGCGTGTTACATCTCCATTTAAGGTTTCCTTTGAACAAAAGGTCTGTGGCT
A_23_P101992	6.94e-08	2.4e-09	-7.82088	11.2185	-3.37	A_23_P101992	NM_006770	8685	macrophage receptor with collagenous structure	ENST00000541757	TGGCTGGATAATGTTCAGTGTCGGGGCACGGAGAGTACCCTGTGGAGCTGCACCAAGAAT
A_23_P69249	6.99e-08	2.42e-09	7.81802	11.21	1.41	A_23_P69249	NM_178042	86	actin-like 6A	ENST00000461125	TGAGAAAGAGTTCCCAAGCTTCTACCTTCCTTTTGTCACCTTACGTTTCATAGCTTTAGT
A_23_P70719	6.99e-08	2.42e-09	-7.81755	11.2086	-2.05	A_23_P70719	NM_000426	3908	laminin, alpha 2	ENST00000443169	AAATGATTGATGAAAAGTTGATGTTTCATGTGGACAATGGTGCGGGCAGATTCACTGCTG
A_23_P67198	6.99e-08	2.42e-09	-7.81753	11.2085	-3.39	A_23_P67198	NM_015692	27151	C3 and PZP-like, alpha-2-macroglobulin domain containing 8	ENST00000291440	CATTCATACCCACACACCCAGCTTGTGCCTGTGGTTAACATCTCAGAAAACTCTGGTAAA
A_33_P3347241	7.09e-08	2.46e-09	-7.8123	11.193	-2.06	A_33_P3347241	XR_110942			ENST00000420598	GTTGAAAATCTTACTAGTATAGGACTCAACAGAAAATATATTCCCCAAATGCCCGTAAGA
A_23_P91390	7.09e-08	2.46e-09	-7.81214	11.1925	-2.46	A_23_P91390	NM_000361	7056	thrombomodulin	ENST00000503590	ACAGGGTCTGCAAGGTCTTTGGTTCAGCTAAGCTAGGAATGAAATCCTGCTTCAGTGTAT
A_33_P3296205	7.16e-08	2.49e-09	-7.80858	11.182	-1.37	A_33_P3296205	NM_183422	8848	TSC22 domain family, member 1		CTACACAATTGTAAGGTGTCACTGTATTTAACTGTTGCACTTGTCAACTTTCAATAAAGC
A_23_P203920	7.27e-08	2.53e-09	-7.80316	11.1659	-1.46	A_23_P203920	NM_005086	8082	sarcospan (Kras oncogene-associated gene)	ENST00000422622	AATGTTTTGATTTGCTTTAAAAATGGCCTTCCTACACATTAGCTCCAGCTAAAAAGACAC
A_33_P3251727	7.27e-08	2.53e-09	-7.80302	11.1655	-2.75	A_33_P3251727	NM_001035	6262	ryanodine receptor 2 (cardiac)	ENST00000366574	ATTTTGTGAATTGCCAGCGTTGTGTGTTTTCTGGGAGCATCGAAGCTCTGTTTCGGAAGA
A_23_P63067	7.37e-08	2.57e-09	7.79833	11.1515	0.88	A_23_P63067	NM_033657	7818	death associated protein 3		GACTGCAGTTGGCTCTGGACCTGCATTAAAATGGGTTTCACTGTGAATGCGTGACAATAA
A_23_P374689	7.42e-08	2.59e-09	7.79573	11.1438	3.72	A_23_P374689	NM_000817	2571	glutamate decarboxylase 1 (brain, 67kDa)	ENST00000478562	GAAGTAAGTTCTGAAAACTGTTTATGGTATTTTCGTGCATTTGTGAGCCAAAGAGAAAAG
A_33_P3238636	7.47e-08	2.61e-09	-7.79339	11.1368	-2.39	A_33_P3238636	NM_001085447	129881	chromosome 2 open reading frame 77	ENST00000447353	CCTGGTAACTTTATCTGCTTTGCCTATACTGGGTATTTTGAATAAACAGAATCATACTGT
A_33_P3357748	7.53e-08	2.63e-09	7.79006	11.127	2.11	A_33_P3357748	NR_003367	5820	Pvt1 oncogene (non-protein coding)		AAATCCCTAACCTATGAGCTTTGAATAAGATGAGTACGAACTTCATCGCCCACGTGGCGT
A_23_P146572	7.55e-08	2.64e-09	-7.78914	11.1242	-1.58	A_23_P146572	NM_015392	56654	neural proliferation, differentiation and control, 1	ENST00000371600	CACTAAAAACATGTTTTGATGCTGTGTGCTTTTGGCTGGGCCTCGGGCTCCAGGCCCTGG
A_23_P323783	7.55e-08	2.64e-09	7.78876	11.1231	1.16	A_23_P323783	NM_144703	149986	LSM14B, SCD6 homolog B (S. cerevisiae)	ENST00000370906	GAGTTAGAACCACTTGTTTTGGGGAAGTATTCATGGGTAACCTCTTTGAGGTCTCTTTAT
A_23_P155969	7.55e-08	2.64e-09	7.78864	11.1227	2.72	A_23_P155969	NM_014264	10733	polo-like kinase 4	ENST00000510192	TTGTCTTCCTAAATCAGCACAACTTTTGAAATCTGTTTTTGTGAAAAATGTTGGTTGGGC
A_23_P138938	7.66e-08	2.69e-09	-7.78322	11.1066	-2.15	A_23_P138938	NM_000926	5241	progesterone receptor	ENST00000534780	CTCATCAAGGCAATTGGTTTGAGGCAAAAAGGAGTTGTGTCGAGCTCACAGCGTTTCTAT
A_33_P3354975	7.66e-08	2.69e-09	-7.78307	11.1062	-1.38	A_33_P3354975	NR_026850	339483	myotubularin related protein 9-like, pseudogene	ENST00000403496	AAGAGCAACAAAGACTCCAGAACCCACTCTACCTCCTCAATCCCTTGGCCATCTGTGGAG
A_23_P332042	7.75e-08	2.72e-09	7.77915	11.0945	0.935	A_23_P332042	NM_004259	9400	RecQ protein-like 5	ENST00000317905	CTTTCTGCTTGCAAAGCCTATAGACCCTTCTCAGAGCGGTCCTCATGGCTGGGTTTTCTG
A_23_P211850	7.75e-08	2.72e-09	-7.77878	11.0934	-1.51	A_23_P211850	NM_020676	57406	abhydrolase domain containing 6	ENST00000478253	TGGGCCTCTTTTCTATTTCAATGTGCTACTAAGAACCCTTGGATGTAACATACTAGTTAG
A_33_P3369178	7.81e-08	2.75e-09	-7.77562	11.084	-3.62	A_33_P3369178	NM_005807	10216	proteoglycan 4		GGTATACAAATCTGTCTACATGAAGTTTACAGATTGGTAAATATCACCTGCTCAACATGT
A_23_P83751	7.85e-08	2.76e-09	-7.77383	11.0787	-1.56	A_23_P83751	NM_024806	79864	chromosome 11 open reading frame 63	ENST00000227349	TGGCTGCTTTCAAAGTCCTTCACATCGTATAGACAACATTTGATAGGAAGGAGACCAAAA
A_23_P4494	7.89e-08	2.78e-09	7.7717	11.0724	2.9	A_23_P4494	NM_024422	1824	desmocollin 2	ENST00000399347	CCATCCTTGCAATATTGTTGGGCATAGCATTGCTCTTTTGCATCCTGTTTACGCTGGTCT
A_23_P341275	7.89e-08	2.78e-09	7.77157	11.072	1.44	A_23_P341275	NM_015029	10940	processing of precursor 1, ribonuclease P/MRP subunit (S. cerevisiae)	ENST00000349693	TTGAGGTGTGAATGCGTGCTTGTATCCCAGCAGGGCATAGATAATACGTTATTATTGTCT
A_23_P46045	7.9e-08	2.79e-09	-7.77078	11.0696	-1.95	A_23_P46045	NM_003617	8490	regulator of G-protein signaling 5	ENST00000313961	ATGTACTATGTGACTCATGCTTCTGGATAAATAAAGCACCAAATATGTATCTGTAACCAC
A_23_P74042	7.95e-08	2.81e-09	-7.76835	11.0624	-1.76	A_23_P74042	NM_012302	23266	latrophilin 2	ENST00000370725	CCACATGCGAGTATTAATAAATAAAGACACCATTGGCCTGACGCAGCTCCCTCAAACTCT
A_23_P161439	8.02e-08	2.84e-09	-7.76484	11.052	-2.53	A_23_P161439	NM_006829	10974	chromosome 10 open reading frame 116	ENST00000372012	GGATTGGGAAAAAATTCGGCCTCCTGAAATGACAGCAGGGAGACTTGGGTCGGCCTCCTG
A_33_P3312509	8.02e-08	2.84e-09	-7.7648	11.0518	-2.26	A_33_P3312509	NM_014694	9719	ADAMTS-like 2	ENST00000393060	GCCCCTGCAGTCAGCGTCAGTGCTCATCTACGTTAATAAAGTGGTCCTATTTATGGCGGC
A_33_P3211633	8.02e-08	2.84e-09	7.76431	11.0504	1.37	A_33_P3211633	NM_006784	10885	WD repeat domain 3	ENST00000369441	ACCAAGCAGTACCTACGCTATGTTGCTAGTGCGGTCTTTGGCGTTATCGGCAGCCAAAAA
A_33_P3370890	8.02e-08	2.84e-09	-7.76426	11.0502	-1.7	A_33_P3370890	NM_001033564	619208	chromosome 6 open reading frame 225	ENST00000368656	CAAACTGATTTCAAGTAACTTGAGTGCATCCAAGGGGAGAAAACCCATCAAAATAAAAAT
A_33_P3376546	8.03e-08	2.85e-09	-7.76389	11.0492	-2.47	A_33_P3376546	NM_001039585	5737	prostaglandin F receptor (FP)		GCAATTGAAACATTTCTGTATAATACCAAGCATTGTTGCAGTATTGTCTGAAATGGTTGC
A_23_P31315	8.04e-08	2.85e-09	7.76301	11.0465	1.2	A_23_P31315	NM_016587	11335	chromobox homolog 3	ENST00000481057	GCGTTGGAAGAGTTGTTGGGGGTTTTTTGCATCCATAGCACTGGTTACTTTGAACAAATA
A_24_P943393	8.04e-08	2.86e-09	-7.76264	11.0454	-1.6	A_24_P943393	NM_001620	79026	AHNAK nucleoprotein	ENST00000378024	ATTTCCAGCACTTTAATGGCCAATTAACTGAGAATGTAAGAAAATTGATGCTGTACAAGG
A_23_P141965	8.08e-08	2.87e-09	7.76104	11.0407	1.11	A_23_P141965	NM_033417	93323	HAUS augmin-like complex, subunit 8	ENST00000253669	TCTCGTTCAGGGAGGGACTTGTCATGACTCATGGTTACATTCAGGATACTTGAGCACTTT
A_23_P421175	8.13e-08	2.89e-09	7.75859	11.0334	1.68	A_23_P421175	NM_198488	286077	family with sequence similarity 83, member H	ENST00000388913	GAAAGCCCCCACTGTTAGATGATAGCCTCGTGAAATTCATGTTTCTGTATTCTCCTATTT
A_23_P132027	8.14e-08	2.9e-09	7.75775	11.0309	2.37	A_23_P132027	NM_003116	6676	sperm associated antigen 4	ENST00000498203	CGATTTCGCGGTCTTTGGCCTCCAGGTTTATGATGAAACTGAAGTTTCCTTGGGGAAATT
A_23_P91221	8.22e-08	2.93e-09	-7.75428	11.0206	-2.08	A_23_P91221	NM_181805	11142	protein kinase (cAMP-dependent, catalytic) inhibitor gamma	ENST00000372889	AGAGCAGCGATGGGACCACCTCGTCTTGAATCTGACCTTGTCCAAGAAGGCTGGACGAGA
A_23_P21033	8.22e-08	2.93e-09	7.754	11.0197	1.29	A_23_P21033	NM_003875	8833	guanine monphosphate synthetase	ENST00000537975	CCCTGTAGAGGTGGTATTAAAGATGGTCACTGAGATTAAGAAGATTCCTGGTATTTCTCG
A_23_P322	8.26e-08	2.95e-09	7.75223	11.0145	1.73	A_23_P322	NM_182690	1945	ephrin-A4	ENST00000359751	GAGCAGTAGACAGCCCTGGACACTCTGAAGCAGAGGCAAGACAAACACAGGCGCTTTGCA
A_23_P142974	8.26e-08	2.95e-09	-7.75189	11.0134	-1.3	A_23_P142974	NM_001007231	9938	Rho GTPase activating protein 25		CATCTCTGAGACACAGGGGCAGAAAATGACATTCATCTTTTGAGTCCTCATCCATGGAGT
A_23_P15493	8.26e-08	2.95e-09	7.75175	11.013	1.04	A_23_P15493	NM_016077	51651	peptidyl-tRNA hydrolase 2	ENST00000537860	GGTGGACTTTGATATGACAACAACCCCTCCATCACAAGTGTTTGAAGCCTGTCAGATTCT
A_23_P204364	8.33e-08	2.98e-09	7.74832	11.0028	1.35	A_23_P204364	NM_001033714	4839	NOP2 nucleolar protein homolog (yeast)	ENST00000542015	GGCAGACTCAGAATTGTCCACTGTACCTTCTGTCACAAAGACCCAAGCTTCCTCCAGCTT
A_23_P386320	8.38e-08	3e-09	7.74618	10.9965	3.2	A_23_P386320	NM_033316	4241	antigen p97 (melanoma associated) identified by monoclonal antibodies 133.2 and 96.5	ENST00000296351	GCAGTGAAAGCTTTCATGACCATACAAATTATCTTTTTTCTTCCTATTTCCTTGTAGAGG
A_23_P80491	8.38e-08	3e-09	-7.74604	10.996	-2.38	A_23_P80491	NM_004164	5948	retinol binding protein 2, cellular	ENST00000511956	ACCACTAGCACATTCCGCAACTATGATGTGGATTTCACTGTTGGAGTAGAGTTTGACGAG
A_23_P354734	8.4e-08	3.02e-09	-7.74455	10.9916	-1.89	A_23_P354734	NM_032088	9708	protocadherin gamma subfamily A, 8		GTACTGACTTCTCCTATAAGCGCTTCTCTTCGCATAGTCACGTAGCTCCCACCCCACCCT
A_33_P3360072	8.4e-08	3.02e-09	-7.74452	10.9915	-3.18	A_33_P3360072	NM_001161429	202151	RAN binding protein 3-like	ENST00000296604	CTGTTGCATCTTGTCAATGTTTGACTCATGGTCAGCATCCAATAGTTGTTAAATGAATAA
A_23_P55616	8.52e-08	3.06e-09	-7.73963	10.977	-2.56	A_23_P55616	NM_001146037	6563	solute carrier family 14 (urea transporter), member 1 (Kidd blood group)		TTCTTGGTGTTTAGCTGGCTCGATGATGTTAACAGTATTAAAAATTAAACCCCATAAACC
A_33_P3210762	8.54e-08	3.07e-09	-7.73871	10.9742	-2.42	A_33_P3210762	NM_014272	11173	ADAM metallopeptidase with thrombospondin type 1 motif, 7	ENST00000388820	AACCCTTTGATCAATTTCCTGCCTGAGGAAGACACCCCCATAGGGGCCCCAGATCTTGGG
A_23_P373464	8.59e-08	3.09e-09	-7.73646	10.9675	-1.92	A_23_P373464	NM_002285	3899	AF4/FMR2 family, member 3	ENST00000409236	AGGCCCCATGGAATCCAAATCTCCTTATTACCTGATGTATTCAGAAACAGTAGAGCTCAT
A_33_P3263170	8.66e-08	3.12e-09	7.73342	10.9585	1.03	A_33_P3263170	NM_003096	6637	small nuclear ribonucleoprotein polypeptide G	ENST00000418788	CTCTCTCCATAGGGCCTGTTTTACTATGATGTAAAAGTTAGGTCATGTACATTTTCATAT
A_23_P78980	8.68e-08	3.13e-09	7.73215	10.9547	3.52	A_23_P78980	NM_014256	10331	UDP-GlcNAc:betaGal beta-1,3-N-acetylglucosaminyltransferase 3	ENST00000318683	CCAGTCAAGCTTCACAGGCATTGTGATGGGGCAGCCTTGGGGAATATAAAATTTTGTGAA
A_23_P29773	8.69e-08	3.14e-09	-7.73153	10.9529	-3.04	A_23_P29773	NM_014398	27074	lysosomal-associated membrane protein 3	ENST00000265598	ACCATGTTGACTTTCCTCATGTGTTTCCTTATGACTCAGTAAGTTGGCAAGGTCCTGACT
A_33_P3365810	8.71e-08	3.15e-09	7.73044	10.9496	1.71	A_33_P3365810	NM_002949	6182	mitochondrial ribosomal protein L12	ENST00000332396	CCTGACCGAGGCGAAGCCCGTGGACAAAGTGAAGCTGATCAAGGAAATCAAGAACTACAT
A_24_P823684	8.72e-08	3.15e-09	7.72949	10.9468	0.943	A_24_P823684	NM_007355	3326	heat shock protein 90kDa alpha (cytosolic), class B member 1	ENST00000371556	ATGCTCCAGCAGAGCAAAATCTTGAAAGTCATTCGCAAAAACATTGGTAAGAAGTGCCTT
A_23_P58993	8.72e-08	3.16e-09	-7.72934	10.9463	-1.9	A_23_P58993	NM_005943	4337	molybdenum cofactor synthesis 1	ENST00000340692	GGAGCGGGACTGCAACAAGCAATGCCAGATAACTGAGAAATCATGTTCTTTGTGGACTAT
A_33_P3340468	8.72e-08	3.16e-09	7.72932	10.9463	2.17	A_33_P3340468	AK302986	2491	centromere protein I	ENST00000403304	TAGGAAATAACTCGGAACCTGTAACGTCCCACTGGTTTGGACATATTCCTCTCCTGATCT
A_23_P309381	8.74e-08	3.17e-09	7.72839	10.9435	1.91	A_23_P309381	NM_001040874	723790	histone cluster 2, H2aa4	ENST00000369161	CGACTTTCCCGATCGCCAGGCAGGAGTTTCTCTCGGTGACTACTATCGCTGTCATGTCTG
A_23_P171074	8.78e-08	3.18e-09	-7.72649	10.9379	-2.41	A_23_P171074	NM_004867	9452	integral membrane protein 2A	ENST00000469541	CTAGTTGCTGTGGAGGAAATTCGTGATGTTAGTAACCTTGGCATCTTTATTTACCAACTT
A_23_P12405	8.78e-08	3.18e-09	7.72635	10.9375	2.94	A_23_P12405	NM_031475	83715	espin	ENST00000461727	GCCTCATTTCTTATCCCCGCCAAGGGTTTCCTCTCAGTCATTTGTTTACCAGAAACATGA
A_33_P3398386	8.82e-08	3.2e-09	-7.7244	10.9316	-2.59	A_33_P3398386	NM_001197296	1842	extracellular matrix protein 2, female organ and adipocyte specific		GGAACTTGTTCAGCCCTGAAATTTCATGATGTTCTAGATGGGAAGTTTTAATTCCATAAA
A_33_P3326634	8.86e-08	3.22e-09	-7.72254	10.9261	-3.44	A_33_P3326634	NM_001164617	2719	glypican 3		AGATGAGTGCATTGGAGGCTCTGGTGATGGAATGATAAAAGTGAAGAATCAGCTCCGCTT
A_33_P3243439	8.86e-08	3.22e-09	-7.72239	10.9257	-1.91	A_33_P3243439	NM_019858	27239	G protein-coupled receptor 162	ENST00000311268	TGCCCTACTCAGCTTCCATCACCCCTAGCAATATGTATTAAAGTCTGAAGTGTTGCCATG
A_33_P3367392	8.87e-08	3.23e-09	-7.72183	10.924	-1.64	A_33_P3367392	NM_032648	84734	family with sequence similarity 167, member B	ENST00000373582	GGGAGGAGGAGGAGCTCACACCCTCAAACTCCTCAATAAACGCTTTCTCTGGTTCCCATC
A_24_P30557	8.87e-08	3.23e-09	-7.72153	10.9231	-2.52	A_24_P30557	NM_000192	6910	T-box 5	ENST00000310346	TTTTTTCCTTTTTTATAAACAGACCCTAATAAAGAGAACAGGGTAAGATGTGAGGCTGAG
A_24_P126651	8.96e-08	3.27e-09	7.71801	10.9126	0.997	A_24_P126651	NM_006756	6917	transcription elongation factor A (SII), 1	ENST00000522397	GCAACAGAAAGGATGAGACAAATGCTCGAGATACTTATGTTTCATCCTTTCCTCGGGCAC
A_32_P79190	8.98e-08	3.28e-09	-7.71684	10.9091	-2.38	A_32_P79190	XR_110942			ENST00000456460	ACGTTACAACTGAGTTAGAAGAATATAAGGAAGCCTTTGCAGCAGCATTGAAAGCTAACA
A_33_P3384432	9.03e-08	3.3e-09	7.71485	10.9032	1.25	A_33_P3384432	NM_001178138	7029	transcription factor Dp-2 (E2F dimerization partner 2)		TGTTCGTTCAATGATGAAGATGAGGAAGATGATGAGGAGGATTCCTCCTCCCCAGAATAA
A_33_P3338733	9.03e-08	3.3e-09	-7.71456	10.9023	-1.53	A_33_P3338733	NM_198159	4286	microphthalmia-associated transcription factor		GGGGAAACTTGATTTGAGATTTTTATGCCTGTGACTTCCTTGGAAATCAAATGTAAAGTT
A_23_P28625	9.08e-08	3.32e-09	7.71242	10.8959	1.6	A_23_P28625	NM_018256	55759	WD repeat domain 12	ENST00000467777	GAGCAGACAATAAATTGTATTCCTACAGATATTCACCTACCACTTCCCATGTTGGGGCAT
A_32_P132589	9.09e-08	3.33e-09	7.71188	10.8943	3.76	A_32_P132589	NM_001004339	440590	zyg-11 homolog A (C. elegans)	ENST00000371528	CAGCTTCAACTACAGTATAAACTATATCAGAAGCTTACTTGATAAGCCTTGCGGAGCTGC
A_24_P202522	9.18e-08	3.36e-09	-7.70826	10.8836	-4.48	A_24_P202522	NM_001650	361	aquaporin 4	ENST00000383168	TTTTATTATCTGAGCCTTTTCCTAATGCAGCTCATAGGTGCTAGCTAGAGCTGCTGCTCA
A_23_P255569	9.36e-08	3.43e-09	7.70138	10.8631	1	A_23_P255569	NM_022156	64118	dihydrouridine synthase 1-like (S. cerevisiae)	ENST00000542088	AAAGTGTGACCAGTGTGGAAACCCAAAGGGCAACAGATGTGTGTTCAGCCTGTGCCGCGG
A_33_P3215239	9.38e-08	3.44e-09	7.70057	10.8606	1.53	A_33_P3215239	NM_016195	9585	kinesin family member 20B	ENST00000394289	TACCACACCAGTGACAGTTAAGATTCCCAAGGCTCGGAAGAGGAAGAGTAATGAAATGGA
A_33_P3289780	9.41e-08	3.45e-09	7.69928	10.8568	1.17	A_33_P3289780	NM_001127393	9556	chromosome 14 open reading frame 2	ENST00000554880	CCAGGCACTCACTTGTATTCTACTGCTCAATAAACGTTTATTAAACTTGATCCTGCTACT
A_33_P3241521	9.45e-08	3.47e-09	-7.69763	10.8519	-1.61	A_33_P3241521	NM_024007	1879	early B-cell factor 1	ENST00000522192	ACATGGTCTCAGCCGTGAAACAGAAGAGTGCTTTCGCACCAGTCGTCAGACCCCAGACCT
A_33_P3374264	9.61e-08	3.54e-09	-7.69152	10.8337	-1.41	A_33_P3374264	NR_015453	317648	chromosome 4 open reading frame 10		CTCCCTCAATAGTATGATGAGGTCATGCAGATAGAATCATACAGTTATTAACAAAAGTAG
A_32_P54544	9.65e-08	3.55e-09	7.69015	10.8296	1.13	A_32_P54544	NM_001762	908	chaperonin containing TCP1, subunit 6A (zeta 1)		CGAGCTGGAATGTCTTCTCTGAAAGGTTGAATTGAAGCTTCCTCTGTATCTGAGTCTTGA
A_23_P45294	9.66e-08	3.56e-09	7.68934	10.8272	1.46	A_23_P45294	NM_207318	139231	family with sequence similarity 199, X-linked	ENST00000299906	AAATTAATACACTGCAGCTTTGCCAAGGTCTGTGATATGGTTGTAACCTTTTAAAGACTA
A_23_P390665	9.76e-08	3.6e-09	-7.68584	10.8167	-3	A_23_P390665	NM_173615	146177	von Willebrand factor A domain containing 3A	ENST00000389397	CAATGAAAAGGATCCCACATTGCCACCATTTGAAGGAGATGATTTAAGGATCCTGGCCCA
A_23_P32577	9.83e-08	3.63e-09	-7.68299	10.8082	-3.55	A_23_P32577	NM_080759	1602	dachshund homolog 1 (Drosophila)	ENST00000305425	AATATTAATGTCTAGTTGTTCTATATTATAACCACATTTGCGCTCTATGCAAGCCCTTGG
A_23_P122896	9.84e-08	3.63e-09	7.68232	10.8062	1.42	A_23_P122896	NM_003227	7036	transferrin receptor 2	ENST00000473374	ACAGCAGTGCCTATTCCTTCACGGCCTTTGTGGGAGTCCCTGCCGTCGAGTTCTCCTTTA
A_24_P213478	9.84e-08	3.64e-09	-7.68218	10.8058	-2.93	A_24_P213478	NM_020796	57556	sema domain, transmembrane domain (TM), and cytoplasmic domain, (semaphorin) 6A	ENST00000343348	TATTGTTTTCTTCCTTGAATTTTCTCTAGAAATGCAGAAATTAGGAAGGTGATGGGTCTG
A_33_P3333863	9.84e-08	3.64e-09	7.68182	10.8048	0.817	A_33_P3333863	NM_015622	51622	CCZ1 vacuolar protein trafficking and biogenesis associated homolog (S. cerevisiae)	ENST00000411858	AGCCATGGAAGACGGAGGCGTCAAGCTTCTGAAAGAAAGATTAGAGAAATTCTTCCATCG
A_23_P103104	9.9e-08	3.67e-09	-7.679	10.7963	-1.65	A_23_P103104	NM_002405	4242	MFNG O-fucosylpeptide 3-beta-N-acetylglucosaminyltransferase	ENST00000356998	CCAATTGTGATGATCCTTTTTGCTCATTTCCCAGCCTTTCTTGCTGTTAGGGGCTACCAT
A_32_P69368	9.9e-08	3.67e-09	-7.67895	10.7962	-1.56	A_32_P69368	NM_002166	3398	inhibitor of DNA binding 2, dominant negative helix-loop-helix protein	ENST00000396290	GTGAAACCTTGTTAACTCTTTAATTAGAGTTTTCTTGTATAGTGGCAGAGATGTCTATTT
A_23_P407096	9.9e-08	3.67e-09	-7.67895	10.7962	-2.35	A_23_P407096	NM_152625	167465	zinc finger protein 366	ENST00000318442	CTGTGAGTATTCTTCCAGATATCTAATTGTAAGCTGATGCTGAGGTGCTTTTAGAAATTC
A_23_P251505	9.92e-08	3.68e-09	7.67805	10.7935	0.777	A_23_P251505	NM_148956	55695	NOP2/Sun domain family, member 5		CTCCCCTGAGACCACACTCAGCAGTGGCTTCTTCGTTGCTGTAATTGAACGGGTCGAGGT
A_23_P97265	9.92e-08	3.68e-09	7.678	10.7933	1.16	A_23_P97265	NM_182679	54865	G patch domain containing 4	ENST00000368232	CATAAATTTAGGTCTATGGGCTAGATTTAGCCCACAGTTGCCAGTTTCTAGCGCTACCAA
A_23_P395374	9.94e-08	3.69e-09	7.6769	10.7901	1.86	A_23_P395374	NM_003539	8360	histone cluster 1, H4d	ENST00000340756	TTATGGCTTCGGCGGCTGAGCTTACCTCTACAGTACACTACCGCAAAACCAACGGCCCTT
A_33_P3350621	9.97e-08	3.71e-09	-7.67581	10.7868	-2.24	A_33_P3350621	NM_001111101	25927	cannabinoid receptor interacting protein 1	ENST00000409559	CTCTCTGAGAGTAAATCCAAAGCATCTGCATTTTATTAAGCACTTTAGGTGATTCTTATC
A_24_P658584	9.97e-08	3.71e-09	-7.67527	10.7852	-2.45	A_24_P658584	NM_015278	23328	SAM and SH3 domain containing 1	ENST00000367467	TCAGTTGCATTTGGTACAGAATTTTGAGTAATGGTGAAAATTGTTGTCTTTGGAAAGCAC
A_23_P146830	1e-07	3.73e-09	7.67372	10.7806	2.24	A_23_P146830	NM_012140	1468	solute carrier family 25 (mitochondrial carrier; dicarboxylate transporter), member 10	ENST00000331531	GCTGTTGCTCACCCAAGTGCTAGCTCTGCACTTCGTGTCTGCTGAGAGCAACCAGACCTT
A_32_P151800	1e-07	3.74e-09	7.67316	10.7789	2.24	A_32_P151800	NM_207418	728833	family with sequence similarity 72, member D	ENST00000341209	TGAATAAAGGCCTAGTACCCACGCATATTTCAACCATGCATATATCAAGTTCAACCGAGT
A_32_P100683	1e-07	3.74e-09	-7.6724	10.7767	-1.85	A_32_P100683	NM_001145418	23331	tetratricopeptide repeat domain 28	ENST00000397906	CAGGCTGGAAAAATGCCATGCAATAATCTGGTTTGCTTTCAGTAAGTAGGCAACAAGTGA
A_23_P501010	1.01e-07	3.78e-09	7.66894	10.7663	4.87	A_23_P501010	NM_000494	1308	collagen, type XVII, alpha 1	ENST00000541872	ACCACTTTTCAATGTCTAAAAACATTTGTTTGTGGTCTATAAGATGAAACATCATTTCAA
A_33_P3382565	1.02e-07	3.81e-09	7.6663	10.7585	2.26	A_33_P3382565	NM_018012	55083	kinesin family member 26B	ENST00000407071	TGTCAACTTCTGCAAGGCCCATCTCATGATGATCACCTGCTTCGACATCACCTCCAGGCG
A_23_P207003	1.03e-07	3.86e-09	-7.66251	10.7471	-1.77	A_23_P207003	NM_004574	5414	septin 4		CGAAGTGGACCACAAGAAACGCAAAATCCGGGAGGAGATTGAGCATTTTGGAATCAAGAT
A_33_P3408569	1.04e-07	3.88e-09	-7.66053	10.7412	-2.88	A_33_P3408569				ENST00000511849	GGTCAACTTTGATTCAAAGATAGTCTTCAGTTACCAAACCTTATCACATGACTGTAAAAC
A_23_P15654	1.04e-07	3.91e-09	7.65801	10.7337	1.39	A_23_P15654	NM_004295	9618	TNF receptor-associated factor 4	ENST00000262396	GGATGATGCAGTCTTCATCCGTGCTGCTGTTGAACTGCCCCGGAAGATCCTCAGCTGAGT
A_23_P399501	1.05e-07	3.95e-09	7.65428	10.7226	1.41	A_23_P399501	NM_182470	5315	pyruvate kinase, muscle		TTTCCTGTGTGTACTCTGTCCAGTTCCTTTAGAAAAAATGGATGCCCAGAGGACTCCCAA
A_33_P3209962	1.06e-07	3.97e-09	-7.65298	10.7187	-1.18	A_33_P3209962	NM_153819	10235	RAS guanyl releasing protein 2 (calcium and DAG-regulated)	ENST00000439594	ACCAACAATCCCGGAAGGACAACTCCAATTCCCTGCAGGTGAAAACGTGCCACCTGGTCA
A_24_P400507	1.06e-07	3.97e-09	-7.65282	10.7182	-1.07	A_24_P400507	NM_173654	285203	chromosome 3 open reading frame 64	ENST00000496647	GTGAAAAAGAAGCTCTAAAACAGTGTCATTGATTAAAAAGAATATCTGGAATGTAGCCCC
A_23_P113184	1.06e-07	3.97e-09	-7.6527	10.7179	-0.91	A_23_P113184	NM_001080432	79068	fat mass and obesity associated	ENST00000463855	TTGGGGCATGACCCAGCCTATGGTTTGCCATACTCCCTCTTTTTCTCCGTTTTTTCATTA
A_33_P3296846	1.06e-07	3.99e-09	7.65088	10.7124	4.12	A_33_P3296846	NM_019894	56649	transmembrane protease, serine 4		CACCCCAGGAGTATACACCAAGGTCTCAGCCTATCTCAACTGGATCTACAATGTCTGGAA
A_33_P3332970	1.07e-07	4.01e-09	-7.64923	10.7075	-1.7	A_33_P3332970	NM_005127	9976	C-type lectin domain family 2, member B		ACACACCAATCAGAACTTGCCAGCTCCTCAAAACTTTACTAGGGCCAATAAACTTTCTTT
A_23_P112874	1.08e-07	4.05e-09	-7.64619	10.6985	-1.7	A_23_P112874	NM_004466	2262	glypican 5	ENST00000377067	GAAGAACCTTGATAATTTTGACCCACTGTAACTTAGCCACTGATGAACCTTAAAGCTGAG
A_32_P182299	1.08e-07	4.06e-09	-7.64547	10.6963	-3.25	A_32_P182299	NM_001004303	199920	chromosome 1 open reading frame 168	ENST00000493000	TACATCAGTTTCAGTTTACATGTCAAAATTTTGAGATGGTGGAATCTGTGGAAACTTTCG
A_23_P202104	1.08e-07	4.07e-09	7.64484	10.6944	1.68	A_23_P202104	NM_005729	10105	peptidylprolyl isomerase F	ENST00000225174	TCCTGTGCTCCGGAGGGAAGCATTTCCTGGTAGGCTTTGATTTTTCTGTGTGTTAAAGAA
A_33_P3294053	1.08e-07	4.07e-09	7.64436	10.693	0.91	A_33_P3294053	NM_016466	51239	ankyrin repeat domain 39	ENST00000393537	GGAGTAGATTTGGTGTGGCTAAAAGTGTTTAAGACTGGACAGATGATCATATTCTAAATT
A_33_P3218905	1.1e-07	4.15e-09	-7.63808	10.6742	-1.48	A_33_P3218905	NR_002806	285512	FAM13A antisense RNA 1 (non-protein coding)	ENST00000500765	CTTACCTATATTTTCTAAATACTGTGCAATGGGTGGGAAATGAAAAGCAAGTGTTTAGGT
A_23_P42198	1.1e-07	4.16e-09	7.63747	10.6724	1.58	A_23_P42198	NM_003534	8355	histone cluster 1, H3g	ENST00000305910	TCTGCGCGAGATTCGCCGCTATCAGAAGTCGACTGAGCTGCTGATCCGCAAGTTGCCTTT
A_33_P3315715	1.11e-07	4.19e-09	-7.63517	10.6655	-2.7	A_33_P3315715	AK126308	130271	pleckstrin homology domain containing, family H (with MyTH4 domain) member 2	ENST00000405223	GTGCATTTGCATTTCAAGTATGAATGACTTAGCATTAGTGGGTGTTCATTCAATAAAAGC
A_33_P3382143	1.11e-07	4.22e-09	-7.63269	10.6581	-1.13	A_33_P3382143	NM_001243466	90627	StAR-related lipid transfer (START) domain containing 13	ENST00000399364	ATGAAGAGGATGAAAGTTCCCGACTACAAAGACAAGGCTGTCTTTGGCGTTCCTCTCATA
A_33_P3407780	1.12e-07	4.25e-09	-7.62991	10.6498	-1.2	A_33_P3407780	NM_014634	9647	protein phosphatase, Mg2+/Mn2+ dependent, 1F	ENST00000263212	AGGCAGTCTCCCAAGGACCCACCATGCAGAAGTGTCAATAAACCACAAGTTCTGAACTCT
A_32_P103633	1.14e-07	4.31e-09	7.6254	10.6363	2.73	A_32_P103633	NM_004526	4171	minichromosome maintenance complex component 2	ENST00000543142	TTTGGGTGGGATGCCTTGCCAGTGTGTCTTACTTGGTTGCTGAACATCTTGCCACCTCCG
A_33_P3363938	1.14e-07	4.34e-09	7.62346	10.6306	1.65	A_33_P3363938	AK316548	4676	nucleosome assembly protein 1-like 4	ENST00000534372	ATAGGAAGTAGCTGATCTCTGCAGGAAACTGCTGTTACCTGGCCTCAGCTGAATTTTTGT
A_23_P120860	1.15e-07	4.35e-09	7.62251	10.6277	1.4	A_23_P120860	NM_003634	8508	nipsnap homolog 1 (C. elegans)	ENST00000216121	GGAAGGTAGAACTTAGAATTCAGAACTTGGGTTTCAATTGTAGAATTTGGAATCTGGAAT
A_24_P561341	1.15e-07	4.35e-09	-7.6223	10.6271	-3.61	A_24_P561341	NM_001002919	285016	family with sequence similarity 150, member B	ENST00000436353	GTTGACAGTTTGCAGATATATATTCGATAAATCAGTGTACTTGACAGTGTTATCTGTCAC
A_23_P154037	1.15e-07	4.36e-09	-7.62154	10.6248	-2.69	A_23_P154037	NM_001159	316	aldehyde oxidase 1	ENST00000485106	TTGGTTTCCTCTAGGGTGATATTCGTCATTACTCTGTCTCTTCAATCCATCCAGCTAAAT
A_32_P141238	1.15e-07	4.38e-09	-7.62046	10.6216	-2.23	A_32_P141238	NM_020373	57101	anoctamin 2	ENST00000543568	AAACCTGGGCTTGTCTCCACTTCACGTCACAAAAACGTTTGGAGCTAAATGCAGATAACC
A_33_P3390778	1.16e-07	4.41e-09	7.61787	10.6138	1.65	A_33_P3390778	NM_025058	80128	tripartite motif containing 46	ENST00000392451	GTTATTGTCATGGTTTATAAACAATAAACTGTGATGCCAGGCACATCTCTGCCTTCCCTG
A_24_P943613	1.16e-07	4.44e-09	-7.61594	10.6081	-1.48	A_24_P943613	NM_015173	23216	TBC1 (tre-2/USP6, BUB2, cdc16) domain family, member 1	ENST00000261439	GGGCATCTTATTACTGTTACTCAAAAACATTGACTCTGCATCAAGAAAGAAACAAGAAAG
A_23_P90463	1.19e-07	4.52e-09	7.60965	10.5893	1.06	A_23_P90463	NM_016199	51690	LSM7 homolog, U6 small nuclear RNA associated (S. cerevisiae)	ENST00000252622	GCAGTACCGCCTCCTGGAACGGAAGCATTTTCCTTTTTGTATAGGTTGAATTTTTGTTTT
A_33_P3235400	1.2e-07	4.58e-09	7.60538	10.5765	1.66	A_33_P3235400	NM_004494	3068	hepatoma-derived growth factor	ENST00000406805	ACCTTGGAGGTTGAGAGGCCCCTTCCTATGGAGGTGGAAAAGAATAGCACCCCCTCTGAG
A_33_P3884230	1.2e-07	4.59e-09	-7.60459	10.5742	-1.57	A_33_P3884230	NM_002501	4784	nuclear factor I/X (CCAAT-binding transcription factor)	ENST00000438869	TCGATGACAGTGAGATGGAGAGCCCTGTTGATGACGTGTTCTATCCCGGGACAGGCCGTT
A_23_P17192	1.2e-07	4.59e-09	-7.60443	10.5737	-1.73	A_23_P17192	NM_007023	11069	Rap guanine nucleotide exchange factor (GEF) 4	ENST00000538974	TCGTCGACCATAGACATTTCAAATGCCCAAAGCAACAGTTTGTCTCCAGTCCACAATCTT
A_23_P26854	1.2e-07	4.6e-09	-7.60407	10.5726	-2.7	A_23_P26854	NM_014859	9912	Rho GTPase activating protein 44	ENST00000379672	TTTTGATGTTGCAGCTTTGCTCACTTCCTGGCAAGGGCAGGTCATGCCTCAATTTGTAAT
A_23_P1691	1.2e-07	4.6e-09	7.60385	10.5719	4.31	A_23_P1691	NM_002421	4312	matrix metallopeptidase 1 (interstitial collagenase)	ENST00000315274	ACATGTGCAGTCACTGGTGTCACCCTGGATAGGCAAGGGATAACTCTTCTAACACAAAAT
A_24_P261760	1.21e-07	4.63e-09	-7.60164	10.5653	-1.53	A_24_P261760	NM_005810	10219	killer cell lectin-like receptor subfamily G, member 1	ENST00000356986	GGTAACCATTGTTATTATTTCTCAGTGGAGGAAAAGGACTGGAATTCTAGTCTGGAATTC
A_33_P3878964	1.21e-07	4.64e-09	7.60082	10.5629	1.16	A_33_P3878964	NM_024953	80018	N(alpha)-acetyltransferase 25, NatB auxiliary subunit	ENST00000552527	CTATCCCAAAAGGAAGAACTGTCTTGAACAAGATGAATGGAAAATTGTGGTTAATTCTGA
A_23_P20697	1.21e-07	4.64e-09	-7.60066	10.5624	-1.92	A_23_P20697	NM_014694	9719	ADAMTS-like 2	ENST00000393060	GGCCCAGGGCCCACAGCCAGCGGTGGAGGTGTCTTGCTCCGGGCCCGTAGCCCACGCCCT
A_24_P376707	1.21e-07	4.65e-09	7.60013	10.5608	1.3	A_24_P376707	NM_004494	3068	hepatoma-derived growth factor	ENST00000465180	TTTGGGAGTTGTAGTTAATCATCAAGAGAATTTGGGGCTTCCAAGTTGTTCGGGCCAAGG
A_24_P167654	1.22e-07	4.71e-09	-7.59633	10.5495	-1.57	A_24_P167654	NM_183002	6547	solute carrier family 8 (sodium/calcium exchanger), member 3		CACAAATAAACAGACATAAGATGTCATCACGAAACTGCCCACGGATCTTTAGGCTTTCTG
A_33_P3375145	1.23e-07	4.73e-09	-7.59497	10.5454	-2.2	A_33_P3375145	NM_203403	286343	chromosome 9 open reading frame 150		CCTAGTGAGGGAATCTAATTAAGATTTCATGCTGTTCTTTGTAATGATAAATGTTTCCGG
A_33_P3308764	1.23e-07	4.74e-09	-7.59414	10.5429	-2.22	A_33_P3308764	NR_033824	6258	retinoid X receptor, gamma	ENST00000465764	TGTTTCCCGTTCCTCTGACATCTTGTAAATGCTTTTTGAATTAAAGATGATAACAGGCTT
A_33_P3283430	1.23e-07	4.74e-09	-7.59398	10.5424	-1.63	A_33_P3283430	NM_025229	80343	sel-1 suppressor of lin-12-like 2 (C. elegans)	ENST00000423870	GAAAACCTGCTCACGGGAATCAGTTCACTCCAAGGTATCCCCACTAAATAAACAGTTTCC
A_23_P350045	1.23e-07	4.74e-09	-7.59384	10.542	-1.19	A_23_P350045	NM_005669	7905	receptor accessory protein 5	ENST00000379638	TCGGGAAGACTCCTCTACTCACAGCTGAAGAAAATGAGCACACCCTTCACACTGTTATTA
A_33_P3309551	1.24e-07	4.77e-09	-7.59181	10.5359	-2.03	A_33_P3309551	NM_002839	5789	protein tyrosine phosphatase, receptor type, D		CGAAAGAAGTCTGTATGAAAATCAGTTCTTTGCTGACACAAGTTCCATTTGTTACAAATG
A_23_P200507	1.24e-07	4.78e-09	7.59142	10.5348	0.972	A_23_P200507	NM_014184	29097	cornichon homolog 4 (Drosophila)	ENST00000366860	TGGTTGAAGTCAGCCTACACTACAGTGCACAGTTGAGGAGCCAGAGACTTCTTAAATCAT
A_24_P106112	1.25e-07	4.82e-09	-7.58849	10.526	-1.42	A_24_P106112	NM_000297	5311	polycystic kidney disease 2 (autosomal dominant)	ENST00000237596	GCAGCTATTATGTGGTATCCATGTGTATCGACCATGTGCCATATATCAATTATGGTCACT
A_33_P3413962	1.25e-07	4.82e-09	7.58848	10.526	1.89	A_33_P3413962	NM_001242339	5214	phosphofructokinase, platelet	ENST00000381075	TAAGCAAAAGAAACGTTATTTTTCAACCTGTGGCAGAGCTGAAGAAGCAAACGGATTTTG
A_33_P3382177	1.25e-07	4.84e-09	-7.58683	10.5211	-1.6	A_33_P3382177	NM_003255	7077	TIMP metallopeptidase inhibitor 2	ENST00000262768	TGCTTTGTATCATTCTTGAGCAATCGCTCGGTCCGTGGACAATAAACAGTATTATCAAAG
A_23_P154522	1.26e-07	4.87e-09	7.58521	10.5162	1.03	A_23_P154522	NM_020744	57504	metastasis associated 1 family, member 3	ENST00000472767	GTTGGCTTTATTGGAAAAAATATGGAGGCTTGAAAATGCCCACCCAGTCAGAAGAAGAGA
A_33_P3285277	1.26e-07	4.87e-09	-7.58494	10.5154	-1.62	A_33_P3285277	NM_001167945	783	calcium channel, voltage-dependent, beta 2 subunit		GTTCGGACAAATGTCAGCTACAGTGCGGCCCATGAAGATGATGTTCCAGTGCCTGGCATG
A_23_P139123	1.26e-07	4.89e-09	-7.58338	10.5107	-1.94	A_23_P139123	NM_000062	710	serpin peptidase inhibitor, clade G (C1 inhibitor), member 1	ENST00000531133	GACAACATTTGATCCCAAGAAAACCAGAATGGAACCCTTTCACTTCAAAAACTCAGTTAT
A_24_P935103	1.27e-07	4.92e-09	-7.58167	10.5056	-1.55	A_24_P935103	NM_001116	115	adenylate cyclase 9	ENST00000294016	AATTGGTTGTTTGGAAAATCACATCATGCCTAGAATCTGAAATTGAATTAGCAAGAACCG
A_23_P142389	1.27e-07	4.95e-09	7.57955	10.4993	1.23	A_23_P142389	NM_205834	51599	lipolysis stimulated lipoprotein receptor	ENST00000361790	ACCCGGGACCCTCGGGACAACGGCTCCAGGTCCGGGGACCTCCCCTATGATGGGCGGCTA
A_33_P3336686	1.28e-07	4.96e-09	-7.57874	10.4968	-2.4	A_33_P3336686	NM_004669	9022	chloride intracellular channel 3		GTCTGTCGCCCAATAAAGGCATCTTTGTCGGGAGTGAGGGTGTCCTGACATCTGAAGGGC
A_23_P153571	1.28e-07	4.99e-09	7.5766	10.4905	4.4	A_23_P153571	NM_001002915	147920	IGF-like family member 2	ENST00000434646	GAAAATCAACTTTCACTAAGGCATCTCAGAAACATAGGCTAAGGTAATATGTGTACCAGT
A_23_P110403	1.28e-07	5e-09	-7.57645	10.49	-1.94	A_23_P110403	NM_014476	27295	PDZ and LIM domain 3	ENST00000284767	AAACATACACTTAGCTATGTTTTGCAACTCTTTTTGGGGCTAGCAATAATGATATTTAAA
A_33_P3355708	1.28e-07	5e-09	-7.57619	10.4892	-1.98	A_33_P3355708	NM_001008404	400258	chromosome 14 open reading frame 180	ENST00000410013	TGTGGTTGTGGCTTTGTCGCCGGATTGCAGAGCTGAAGGGAGCCCTGTGGATGACAAACA
A_32_P185317	1.28e-07	5e-09	7.57618	10.4892	3.14	A_32_P185317	NR_038835	645249	uncharacterized LOC645249	ENST00000480284	CTGGGTGGGTGAAACACACAGGGAAGAAGCACAAATACACACACAGATGTGGCTCAGGGA
A_23_P256158	1.28e-07	5.01e-09	-7.57564	10.4876	-2.52	A_23_P256158	NM_000683	152	adrenergic, alpha-2C-, receptor	ENST00000330055	TAGTCGGGGGGTGGCTGCCAGGGGGCAAGGAGAAAGCACCGACAATCTTTGATTACTGAA
A_23_P93690	1.33e-07	5.18e-09	7.5647	10.4548	1.54	A_23_P93690	NM_182776	4176	minichromosome maintenance complex component 7	ENST00000303887	CCGGACACGGATCACTTTTGTCTGATTCCAGCCTGCTTGCAACCCTGGGGTCCTCTTGTT
A_33_P3412468	1.33e-07	5.18e-09	-7.56452	10.4543	-1.92	A_33_P3412468	NM_004277	9481	solute carrier family 25, member 27	ENST00000371347	GCTTAACTTCCCAAGTGTTCTGCATTGAACCACTTAGGGAAAATTTTGTTTGTTTTTATG
A_33_P3240053	1.33e-07	5.2e-09	7.56291	10.4495	1.35	A_33_P3240053	NM_001015072	402682	UFM1-specific peptidase 1 (non-functional)	ENST00000388761	TTCTACAACCTGTGCTTGACCAGCCTTAGCTCCCAACAGCAGCAGCGCACCTTGGACTGA
A_33_P3270657	1.33e-07	5.2e-09	7.56291	10.4495	2.08	A_33_P3270657	NM_198947	374393	family with sequence similarity 111, member B	ENST00000343597	CTGGTGACATGCAGTTTACCTATATAACAAAACTGCACATGGACTCTTAAACCTAAATAA
A_33_P3261463	1.33e-07	5.22e-09	-7.56192	10.4465	-2.54	A_33_P3261463	AL713743	440556	uncharacterized LOC440556		TCAGTGAAAGAATGGATGAGTCACAGCTGAATGACTGAAGAGCTGAACCAGTAGGTTTCC
A_23_P1641	1.34e-07	5.26e-09	7.55918	10.4383	0.978	A_23_P1641	NM_005133	9986	RCE1 homolog, prenyl protein peptidase (S. cerevisiae)	ENST00000533277	GCTGGGGTCCCCGAAGATCTCAGGAATTTTTGTAGGGATTGAAGCCAGAGCTAGTTGCGT
A_23_P145134	1.34e-07	5.27e-09	7.55854	10.4364	1.32	A_23_P145134	NM_007045	11116	FGFR1 oncogene partner	ENST00000349556	TTCATTACAGGGAAGGAACCCATGAAAACATCAGTGTTAAGAGCATGATGAAAGGTGTCA
A_32_P150086	1.34e-07	5.28e-09	-7.55807	10.435	-2.1	A_32_P150086	NR_040113	440482	ankyrin repeat domain 20 family, member A5, pseudogene		AGTCATTAGCTTTAGAAACTGTACAAAACGACCTAAGCCAAACACAGCAGCAAATAAAGG
A_33_P3364904	1.34e-07	5.28e-09	-7.55791	10.4345	-1.94	A_33_P3364904	NM_207404	389114	zinc finger protein 662	ENST00000440367	TATCTGTCCTCTGTGTGGCACATAGGAAAATGTGAGACCTAGAATTATAGCAACTTTTTT
A_23_P64650	1.35e-07	5.32e-09	7.55556	10.4275	0.922	A_23_P64650	NM_005726	10102	Ts translation elongation factor, mitochondrial	ENST00000323833	GAATAGGTTCCAGAGACTTTTGGCCCAGGAGGAATATTTACTTTTAGCTCTGGACATCAT
A_33_P3341474	1.36e-07	5.34e-09	-7.55457	10.4245	-0.887	A_33_P3341474	NM_001080412	253461	zinc finger and BTB domain containing 38	ENST00000514251	GGGCAATCCAAACCAGATTCACCAAAAATTTGATAACTGTTATCTGCTAAAACTAACTTC
A_23_P157404	1.36e-07	5.34e-09	7.55429	10.4237	1.8	A_23_P157404	NM_001283	1174	adaptor-related protein complex 1, sigma 1 subunit	ENST00000337619	CTAGGAGGCAGGAAAATGTGACCCAGATGGGGGTGCTATTTGGCTTTTATTCCCTGCCTT
A_33_P3236881	1.36e-07	5.34e-09	-7.55424	10.4235	-1.35	A_33_P3236881	NM_001204088	100532736	C1orf151-NBL1 readthrough		GTCACCATTGGACAGTCTCCCTGATGGACCCTCAGTCTTCTCATGAATAAATTCCTTCAA
A_23_P408955	1.36e-07	5.35e-09	7.55361	10.4216	2.73	A_23_P408955	NM_004091	1870	E2F transcription factor 2	ENST00000361729	CTTTATGAGCACCATGTAAGCCTCCTTGTATTGAGATAATTGGGCATTAAACATTAAACT
A_33_P3410836	1.36e-07	5.38e-09	7.55176	10.4161	1.79	A_33_P3410836	NM_003539	8360	histone cluster 1, H4d	ENST00000340756	TCACAGCCATGGACGTGGTGTACGCGCTCAAGCGCCAGGGACGCACTCTTTATGGCTTCG
A_23_P25073	1.36e-07	5.39e-09	7.55128	10.4147	0.993	A_23_P25073	NM_021821	60488	mitochondrial ribosomal protein S35	ENST00000321446	TGGGAAACCCTGCATTCAATGTAGCTGTCAATTCAGTATTTTTAAGTACACCTGTCAGCT
A_23_P210920	1.37e-07	5.4e-09	7.55057	10.4125	0.946	A_23_P210920	NM_000178	2937	glutathione synthetase	ENST00000216951	ATCCTTGAGATGTGGGTATAGCTCAGGGTAAGCTGCTCTGAGGTAAAGGTCCATGAACCC
A_33_P3339212	1.37e-07	5.42e-09	7.54969	10.4099	2.96	A_33_P3339212	NM_004237	9319	thyroid hormone receptor interactor 13	ENST00000166345	GGTCAGTTACTGGTCTCTTTCTCCGAATGTTATGTTTTGCTTTTATCTCACAGTAAAATA
A_33_P3278118	1.38e-07	5.47e-09	7.54657	10.4006	1.24	A_33_P3278118	NM_004346	836	caspase 3, apoptosis-related cysteine peptidase	ENST00000438467	TTCTGAGCCATGGTGAAGAAGGAATAATTTTTGGAACAAATGGACCTGTTGACCTGAAAA
A_33_P3640690	1.39e-07	5.51e-09	-7.5438	10.3923	-1.44	A_33_P3640690	NM_001128128	6935	zinc finger E-box binding homeobox 1		ATGGAAACACAGTAACCTGTATGCTGTGATTCCTGTTCACTACTGTGTAAAGTAAAAACT
A_24_P142095	1.41e-07	5.6e-09	-7.5386	10.3767	-1.3	A_24_P142095	NM_006738	11214	A kinase (PRKA) anchor protein 13	ENST00000361243	TGCCACAACATACTGGCTTCGTATTTTATTTATCTTTCTTTCTAGTTACCAGCTTCAGAC
A_23_P134835	1.44e-07	5.71e-09	-7.53201	10.3569	-1.78	A_23_P134835	NM_018371	55790	chondroitin sulfate N-acetylgalactosaminyltransferase 1	ENST00000311540	AGCAGTTCTACTCGATCACCAAGATGCTTCTGAAAATTGCATTTTATTACCATTTCAAAC
A_23_P75441	1.44e-07	5.72e-09	7.53149	10.3554	0.755	A_23_P75441	NM_032344	84304	nudix (nucleoside diphosphate linked moiety X)-type motif 22	ENST00000535000	AATCTTCTTTGTGGAGACACAGAACGTGCGGAGATTGCCCGAGACGGAGATGTGGGCTGA
A_23_P344555	1.44e-07	5.73e-09	-7.53097	10.3538	-1.93	A_23_P344555	NM_006403	4739	neural precursor cell expressed, developmentally down-regulated 9	ENST00000448183	GATTGGGTTGTTTCAATACTGAGAGACAGCTACAATAAAAGGAGAGCAATTGCCTCCCTG
A_32_P29615	1.46e-07	5.81e-09	7.52616	10.3394	1.07	A_32_P29615	NM_199132	90333	zinc finger protein 468		AAGGTCTTTAATCAGAAGCGATACCTTGCCTGCCATCGTAGATGTCACACTGGTGAGAAA
A_23_P128532	1.47e-07	5.87e-09	7.5231	10.3302	0.9	A_23_P128532	NM_152318	121053	chromosome 12 open reading frame 45	ENST00000552951	TTGAAAACATTGATGGGCCTCATAGTAAAGTTATACAAATGGATGTGGCTTTGTTTGAGA
A_23_P27306	1.48e-07	5.9e-09	-7.52146	10.3253	-2.56	A_23_P27306	NM_130386	81035	collectin sub-family member 12	ENST00000400256	GTATGGAACACTCCAATCAGAAAAAGGTTATCATTGGTCGTTGAGTTATGGGAAGAACTT
A_24_P133905	1.49e-07	5.93e-09	-7.51982	10.3204	-4	A_24_P133905	NM_005064	6368	chemokine (C-C motif) ligand 23	ENST00000293280	TTTTAAAGAAGCATTTATTCTTGTGTTCTGGATTTAGAGCAATTCATCTAATAAACAGTT
A_33_P3230290	1.49e-07	5.94e-09	7.51889	10.3176	1.14	A_33_P3230290	NM_030649	116983	ArfGAP with coiled-coil, ankyrin repeat and PH domains 3	ENST00000492936	ACCCTGAAGAACAGAATTGATTCTTGCCCCTCTCCCTGTGTGAGCTTGGCCCCGCCTCTT
A_33_P3346483	1.5e-07	5.98e-09	-7.51665	10.3109	-3.69	A_33_P3346483		79933	synaptopodin 2-like	ENST00000394810	TGGGTGTGAGTCACAATACTTTGGTTTGTGCACAAGAATAAATTTATGCCCCATACCTTC
A_33_P3385376	1.51e-07	6.02e-09	-7.51485	10.3055	-2.45	A_33_P3385376	NM_001040709	284612	synaptophysin-like 2		GTGCTTGTTATTATATATTTGAATAAACAGTGCTGCAAGTACTTGCCATGAAGGATCTGA
A_33_P3308446	1.52e-07	6.07e-09	-7.51168	10.296	-1.59	A_33_P3308446	NM_004040	388	ras homolog gene family, member B	ENST00000272233	TGAAATTTTCTCTGCACCTCTGTACAGAGAATACACCTGCCCCTGTATATCCTTTTTTCC
A_23_P333951	1.54e-07	6.16e-09	7.50674	10.2812	2.05	A_23_P333951	NM_144989	127602	dynein, axonemal, heavy chain 14	ENST00000366848	GAAAAGTCCTAAATCCCTTTACAATCCATATGATCTTCAGGTAGTATCGGCTCATACTGC
A_33_P3276997	1.56e-07	6.24e-09	-7.50268	10.269	-2.1	A_33_P3276997	NM_207577	4135	microtubule-associated protein 6	ENST00000434603	GTGCTTGTGGTCTGTGCTTGCTCAGAAAAACAAACAAACAAACAGTTTTTCCAATTATAA
A_33_P3219942	1.56e-07	6.24e-09	-7.50261	10.2688	-1.87	A_33_P3219942	NM_001008707	2009	echinoderm microtubule associated protein like 1	ENST00000557313	GAAACTACAAGAGACATTGAATGGGCTACCTATACCTGCACTTTGGGATTCCATGTTTTT
A_33_P3228366	1.56e-07	6.27e-09	7.50105	10.2641	1.04	A_33_P3228366	NM_020750	57510	exportin 5	ENST00000372258	GTTTGCTGTGTTTCAAAGAAGGGTGCTGACCACAGTAGTGCTCCCCCAGCAGATGGAGAC
A_24_P292253	1.57e-07	6.28e-09	-7.50045	10.2623	-1.84	A_24_P292253	NM_030569	80760	inter-alpha-trypsin inhibitor heavy chain family, member 5	ENST00000256861	AGAGGAGATAAATCTCCTTGTTATCACAATAGTTAATGTGTCATGATCACTGACTAACTG
A_23_P205531	1.57e-07	6.31e-09	-7.49913	10.2584	-2.15	A_23_P205531	NM_002937	6038	ribonuclease, RNase A family, 4	ENST00000397995	GGTTAGATGCCACCATGTAGGGATTATCGCGAGTGGTTGACCTTACACTTACTCCTTAAA
A_33_P3243429	1.57e-07	6.31e-09	-7.49913	10.2584	-2.86	A_33_P3243429	NM_206997	390212	G protein-coupled receptor 152	ENST00000312457	TCCAGACCCCTGCACCTGCTGCCAGTTCTGTGCCCAGTCCCTGTGATGAAGCTTCCCCAA
A_33_P3219651	1.59e-07	6.4e-09	-7.49458	10.2447	-3.76	A_33_P3219651	NM_133468	168667	BMP binding endothelial regulator	ENST00000426693	CTTTCGTCTTCAGTTGAATTGGTGAAAACATCAACAAAAACAAAACCCACTGTGTCTTAA
A_23_P19938	1.6e-07	6.43e-09	7.49265	10.2389	1.34	A_23_P19938	NM_006854	11014	KDEL (Lys-Asp-Glu-Leu) endoplasmic reticulum protein retention receptor 2	ENST00000454368	AATTCAGTGTGTAGCTTCAATTGGGATAGTTCCAAAAGTGAAGATTTTGTGAGGAATAAG
A_33_P3376095	1.61e-07	6.48e-09	-7.49033	10.232	-1.68	A_33_P3376095	NM_001040709	284612	synaptophysin-like 2	ENST00000369872	GGGGAGAATGTTGCATGTTGTTTTCTGGTGCTTGTTATTATATATTTGAATAAACAGTGC
A_23_P430658	1.62e-07	6.54e-09	-7.48741	10.2232	-1.75	A_23_P430658	NM_014571	26508	hairy/enhancer-of-split related with YRPW motif-like	ENST00000372852	TGGTGTCTCCAACTCCTACCCCATTGCATGGGTTGTTGCGGACATCCAATAAAGATTTTT
A_24_P10214	1.63e-07	6.55e-09	-7.48645	10.2203	-3.2	A_24_P10214	NM_014178	29091	syntaxin binding protein 6 (amisyn)	ENST00000358326	AGCTTCGCCAGGTTAATGGTATCGATCCTAATGGGGATTCGGCAGAGTTTGATTTGTTGT
A_24_P608302	1.63e-07	6.56e-09	7.48624	10.2197	1.75	A_24_P608302	BC012894	388796	uncharacterized LOC388796		CCCGATTGTGAACTGCTTGAAAGAAAAACGAAACTTCTAAGATGTTTGTCCTTTCATGTC
A_24_P31235	1.63e-07	6.56e-09	7.48599	10.2189	1.17	A_24_P31235	NM_001970	1984	eukaryotic translation initiation factor 5A		ATGGCTTTGTGGTGCTCAAAGGCCGGCCATGTAAGATCGTCGAGATGTCTACTTCGAAGA
A_24_P346587	1.63e-07	6.58e-09	7.48535	10.217	1.49	A_24_P346587	NM_014637	9650	mitochondrial fission regulator 1	ENST00000262146	GGAACCAGATGATGTTCACTGCTGAAATTCCATAATGCTTCCCATTGAAGGGAAGTTGAG
A_23_P126120	1.66e-07	6.72e-09	7.4781	10.1953	2.3	A_23_P126120	NM_033319	91687	centromere protein L	ENST00000484920	TTTCAAAATTCATTTATCAGCCACAAGATTAGTTCGTGTTTCAACATCTGTAGCTTCAGC
A_24_P55148	1.68e-07	6.78e-09	7.47511	10.1863	1.43	A_24_P55148	NM_021058	8970	histone cluster 1, H2bj	ENST00000339812	TGACACCGGCATTTCGTCCAAGGCCATGGGCATCATGAATTCGTTTGTGAACGACATTTT
A_33_P3382856	1.7e-07	6.88e-09	-7.47051	10.1725	-2.34	A_33_P3382856	NM_133507	1634	decorin	ENST00000456569	TATTTGACTTTATGCTAGAAGATGAGGCTTCTGGGATAGGCCCAGAAGTTCCTGATGACC
A_24_P377269	1.71e-07	6.94e-09	7.46746	10.1633	0.734	A_24_P377269	NM_002154	3308	heat shock 70kDa protein 4	ENST00000321956	GTACAGACACAGCTGTGCCTTCGGATTCAGACAAGAAGCTTCCTGAAATGGACATTGATT
A_32_P352697	1.73e-07	7.01e-09	-7.46406	10.1531	-1.53	A_32_P352697	NM_001031732	91746	YTH domain containing 1	ENST00000552105	GAAAGAACTGGCTCAAGTTTAGTCCCCAAGTTCCTTATAGTAGGAATAGGAATCCTTAGA
A_33_P3311403	1.73e-07	7.02e-09	-7.46368	10.152	-1.64	A_33_P3311403	NM_130385	10335	murine retrovirus integration site 1 homolog		GCATTGAACTGTAGAGTGTCACATACCTGAGTTTGAAAATAAAAGCACATTTCCAAACCT
A_33_P3270311	1.73e-07	7.03e-09	-7.46337	10.1511	-1.85	A_33_P3270311	NM_020760	57520	HECT, C2 and WW domain containing E3 ubiquitin protein ligase 2	ENST00000260983	GGGTTATAGAAATCTGGAAATAAGAAAGGAAGAGCTCTCTGTATTCTATAATTGGAAGAG
A_32_P101031	1.74e-07	7.07e-09	7.46145	10.1453	3.45	A_32_P101031	NM_144586	116372	LY6/PLAUR domain containing 1	ENST00000397463	CACTGTTTCAAACCCGGGGGAGTTGGCTGTGTTAAAGAAAGACCATTAAATGCTTTAGAC
A_23_P47614	1.74e-07	7.07e-09	7.46142	10.1452	2.73	A_23_P47614	NM_003311	7262	pleckstrin homology-like domain, family A, member 2	ENST00000314222	TTTATTTCGCTGGTTCTTTGTAGTCACATATTTTATAGTCTTAATATCTTGTTTTTGCAT
A_33_P3648597	1.74e-07	7.07e-09	-7.46132	10.1449	-1.34	A_33_P3648597	AK096372	283075	uncharacterized LOC283075		GTCCCAGTCCACCAGCCTGGTATGTTTCTCTGTTTATTTAAGTATGCTTTAGTTTTTCTT
A_23_P135061	1.74e-07	7.08e-09	7.46101	10.144	1.54	A_23_P135061	NM_003389	7464	coronin, actin binding protein, 2A	ENST00000343933	TGAAAGAGATTCCAGTGGGACATGGTGCCGTTTTTCTGTTTGCCTTCTTGCAACAACAGT
A_23_P95640	1.74e-07	7.08e-09	-7.46097	10.1438	-2.76	A_23_P95640	NM_001007544	440712	chromosome 1 open reading frame 186	ENST00000331555	TGAGAACTATGGAGTCCATCAGCAGAGATAGTAGTGAAGTCTCTCCCCAGGGAAAATTTT
A_23_P24433	1.74e-07	7.11e-09	-7.45964	10.1399	-1.39	A_23_P24433	NM_003793	8722	cathepsin F	ENST00000527141	CCTCTCCATGTCCAGGAAACTTGTAACCACCCTTTTCTAACAGCAATAAAGAGGTGTCCT
A_23_P207811	1.76e-07	7.18e-09	7.4562	10.1295	1.74	A_23_P207811	NM_006451	10605	poly(A) binding protein interacting protein 1	ENST00000306846	TTGGTACATCTGTGTCTGCTAATACAGTTAGCTTTCTCACTTTTCTGCTTGTTTGTTCAG
A_32_P114896	1.77e-07	7.21e-09	7.45477	10.1252	0.936	A_32_P114896	NM_006601	10728	prostaglandin E synthase 3 (cytosolic)	ENST00000552354	GCCAGATCTGGAGTAAGAAATATTTCATCACCTGGATTTTGAGAAAGAAAATAACTTCTC
A_32_P209208	1.79e-07	7.3e-09	-7.45068	10.113	-1.91	A_32_P209208	NM_032606	84698	calcyphosine 2	ENST00000378703	GACATGGATGTATTCGTTTCTGATCATGAGAAGAGGCTCTTGTCATACATATCGTTCCAT
A_23_P420417	1.79e-07	7.31e-09	7.45055	10.1126	1.65	A_23_P420417	NM_138463	116238	TLC domain containing 1	ENST00000394933	CTCAGGCCTACCTCACCCATTTCTTCTTGCGTTATGTGAACCAGAGGACCCTGGGCACCT
A_33_P3234015	1.79e-07	7.32e-09	-7.45007	10.1111	-1.27	A_33_P3234015	NM_014240	8994	LIM domains containing 1		CAAAGTATTGTGACAAAACTGCATCAATTTGTTGACTATTAAAGTGCTCCTTGAACATTA
A_23_P3849	1.79e-07	7.35e-09	7.44866	10.1069	1.16	A_23_P3849	NM_016292	10131	TNF receptor-associated protein 1	ENST00000538171	ACTCATCAGGAAACTCCGGGACGTTTTACAGCAGAGGCTGATCAAATTCTTCATTGACCA
A_23_P7423	1.81e-07	7.41e-09	7.44587	10.0985	1.15	A_23_P7423	NM_017755	54888	NOP2/Sun domain family, member 2	ENST00000513888	ACCTCAGTGGTGTGTCATTAACATGCAGTGGGGTTAATATCTGAGGCCTCAGATGACTTT
A_33_P3384462	1.81e-07	7.41e-09	-7.44569	10.0979	-1.69	A_33_P3384462	NM_024817	79875	thrombospondin, type I, domain containing 4	ENST00000355327	TTCTCCTGCAAATAGCGCCCTCTAAAAAGAAGAGTCAGACAATAAACTGGTTGAAATATC
A_24_P177553	1.81e-07	7.44e-09	7.4446	10.0947	2.41	A_24_P177553	BU963192				CAGGGAGAAAGAAGGGTTATTAACATTAAAAGAACTTGCAGTAATTCCTTTTTCTCTTCC
A_23_P7402	1.81e-07	7.45e-09	-7.44414	10.0933	-2.59	A_23_P7402	NM_178140	23037	PDZ domain containing 2	ENST00000513490	GTAGTTGCAAGAATATACCATGAAGATTAAAGTAGGCTGGGTTTCATTTCCATCTTCCCA
A_33_P3382924	1.83e-07	7.51e-09	-7.44146	10.0853	-1.69	A_33_P3382924	NM_003118	6678	secreted protein, acidic, cysteine-rich (osteonectin)	ENST00000231061	CCACATACCTAGATCTCCAGATGTCATTTCCCCTCTCTTATTTTAAGTTATGTTAAGATT
A_23_P5339	1.83e-07	7.52e-09	7.4409	10.0836	1.49	A_23_P5339	NM_030577	80775	transmembrane protein 177	ENST00000424086	ACTATGAGGGACTATTCAGGGGCTATGAATCTGAGCCTTTGTTTCTTGAACTGTAAAGTG
A_23_P45799	1.84e-07	7.58e-09	7.43833	10.0758	2.79	A_23_P45799	NM_004153	4998	origin recognition complex, subunit 1	ENST00000371566	TGTTCTGGAACAGAGCTTCCTGAGAGCCATCCTCGCAGAGTTCCGTCGATCAGGACTGGA
A_33_P3585268	1.84e-07	7.58e-09	-7.43814	10.0753	-0.913	A_33_P3585268	NM_002070	2771	guanine nucleotide binding protein (G protein), alpha inhibiting activity polypeptide 2	ENST00000490122	AGACGCCACCATTCCTGGAAACCACAGTCCACCTGCTCATTCTCGTAGCTTTTTAAAAAA
A_33_P3692756	1.86e-07	7.65e-09	-7.43547	10.0672	-4.06	A_33_P3692756	NR_027374	723809	uncharacterized LOC723809		GAGTAGAATTGAGAAAAGCAGTTTCTTAGACCTCCCTGTGAAGTTTTTCTTATTTCAACA
A_33_P3304511	1.86e-07	7.67e-09	-7.43431	10.0638	-1.66	A_33_P3304511	NM_006588	27233	sulfotransferase family, cytosolic, 1C, member 4	ENST00000272452	AAAGCTCTTCCTGCTCCAGGAACATGGGAAGAGTATTTTGAGACTTTTCTGGCTGGGAAA
A_33_P3344911	1.86e-07	7.7e-09	-7.43332	10.0608	-1.95	A_33_P3344911	NM_001145026	374462	protein tyrosine phosphatase, receptor type, Q	ENST00000266688	CTGGAGTTTTTATTGCTCTGGACCATTTAACACAACATATAAATGACCATGATTTTGTGG
A_23_P502224	1.86e-07	7.7e-09	-7.43325	10.0606	-0.972	A_23_P502224	NM_007326	1727	cytochrome b5 reductase 3		AGTGACCTCGACGTTGCCTTTAGACTACAGTTGTGTTAGCCTCTTGCGTATTGGCTTTTT
A_32_P25273	1.89e-07	7.8e-09	7.42885	10.0473	1.2	A_32_P25273	NM_002156	3329	heat shock 60kDa protein 1 (chaperonin)	ENST00000345042	ATTTTAGTGCTTGCCACCACCAGATGAGAAGTTAAGCAGCCTTTCTGTGGAGAGTGAGAA
A_33_P3395605	1.91e-07	7.91e-09	-7.42447	10.0342	-1.84	A_33_P3395605	NM_181724	338773	transmembrane protein 119	ENST00000392806	ACCTCTGCACAGCTCTCCAGGTGCTGAGATATAATGCACCAGCACAATAAACCTTTATTC
A_33_P3293446	1.92e-07	7.93e-09	-7.42328	10.0306	-2.31	A_33_P3293446	NM_020848	57608	KIAA1462	ENST00000375377	CCCAGAGATCACGTTTGCGTGTTCTGGCTGAGTTTTTTATTATTGTTTGTTTTAAATGAT
A_33_P3233841	1.92e-07	7.97e-09	-7.42162	10.0256	-1.57	A_33_P3233841	NM_002184	3572	interleukin 6 signal transducer (gp130, oncostatin M receptor)	ENST00000523039	AAACACATCTGGCCTAATGTTCCAGATCCTTCAAAGAGTCATATTGCCCAGTGGTCACCT
A_23_P105138	1.93e-07	7.99e-09	-7.42113	10.0241	-1.55	A_23_P105138	NM_001752	847	catalase	ENST00000241052	CTCATCACTGGATGAAGATTCTCCTGTGCTAGATGTGCAAATGCAAGCTAGTGGCTTCAA
A_23_P106773	1.93e-07	7.99e-09	-7.4208	10.0232	-1.85	A_23_P106773	NM_177528	6799	sulfotransferase family, cytosolic, 1A, phenol-preferring, member 2	ENST00000395630	AGAGGGAGTGTGCGAATCAAGCCTGACCAAGAGGCTCCAGAATAAAGTATGATTTGTGTT
A_33_P3386547	1.93e-07	8.03e-09	7.41946	10.0191	2.53	A_33_P3386547	NM_152386	130367	sphingosine-1-phosphate phosphatase 2		TACAAGTTTGTTACCTACACATCTGTTGGCATCTGCGCTACAACCTTTGTGCCGATGCTT
A_23_P43164	1.94e-07	8.04e-09	7.4187	10.0168	2.03	A_23_P43164	NM_015170	23213	sulfatase 1		TGTTGCATGTGTTTTACCTCGACTTGCTAAAATCGATTAGCAGAAAGGCATGGCTAATAA
A_33_P3400653	1.95e-07	8.09e-09	-7.41668	10.0108	-1.26	A_33_P3400653	AK125533	663	BCL2/adenovirus E1B 19kDa interacting protein 2	ENST00000267859	GGTCCCTGTAAGAAATACCAGAGTTGGTCATGATTTACTAAGGAGATGTAATATTTTCTT
A_24_P291133	1.95e-07	8.1e-09	7.41642	10.01	1.19	A_24_P291133	NM_175866	127933	U2AF homology motif (UHM) kinase 1	ENST00000282169	ACTGGAAATGTTCTCAGGAATGAAACTGAAACATACAGTCAGATCTCAGGAATGGAAGGC
A_23_P53345	1.96e-07	8.17e-09	7.41372	10.0019	2.9	A_23_P53345	NM_020183	56938	aryl hydrocarbon receptor nuclear translocator-like 2		GTAAACTGCAGGAGTATGTCAAATAAGGAGTTGTTTCCACCAAGTCCTTCTGAAATGGGG
A_23_P143885	1.99e-07	8.29e-09	-7.40876	9.98695	-1.22	A_23_P143885	NM_019555	50650	Rho guanine nucleotide exchange factor (GEF) 3	ENST00000413728	TTAATTAGAATCAGCTAGCCAGATTAGTAACCTCTTTGTCCAGCCTTGATTTACAGTGCA
A_23_P145376	2e-07	8.33e-09	7.4073	9.98257	1.49	A_23_P145376	NM_002754	5603	mitogen-activated protein kinase 13	ENST00000373759	GGACCCTGAGGAAGAGACGGAGGCCCAGCAGCCGTTTGATGATTCCTTAGAACACGAGAA
A_23_P3532	2e-07	8.35e-09	-7.40644	9.97999	-1.17	A_23_P3532	NM_004862	9516	lipopolysaccharide-induced TNF factor		GACATATCCACAAGGTCGTAAATGCATGCTAGAAAAATAGGGCTGGATCTTATCACTGCC
A_33_P3268310	2e-07	8.35e-09	-7.40628	9.97949	-1.22	A_33_P3268310	NM_001205288	100288695	LIM and senescent cell antigen-like domains 3-like	ENST00000393314	TGCAGCGCAGGCACAGTGACGTGAAAGTCTACAAGGAGTTCTGTGACTTTTATGCGAAAT
A_23_P46928	2e-07	8.37e-09	7.40578	9.97799	1.79	A_23_P46928	NM_002627	5214	phosphofructokinase, platelet	ENST00000381075	GCCTGCATGTGCCTGCAGCCACCGTGGACTGTCTGTTTTTGTAACACTTAAGTTATTTTA
A_23_P101642	2e-07	8.37e-09	7.40566	9.97761	3.89	A_23_P101642	NM_002842	5794	protein tyrosine phosphatase, receptor type, H	ENST00000376350	TCTGAGGCAGGAAGGAATTTGGGTCTGGAGTTCTGGCTACTTGAGGACCAAAGGCAGGAA
A_23_P87351	2.01e-07	8.39e-09	7.40488	9.97528	1.26	A_23_P87351	NM_001033	6240	ribonucleotide reductase M1	ENST00000532170	GAAGACTTCAGTTTTGTTAAGGAGATTTAGTTTTACTGCTTTGACTGGTGGGTCTCTAGA
A_33_P3216008	2.04e-07	8.54e-09	7.39885	9.95715	2.88	A_33_P3216008	NM_145061	221150	spindle and kinetochore associated complex subunit 3	ENST00000298260	GGAGAGTGATGATTCTGTGAATATTGCTGAGAATTCAAATAAAAAGAGGACTGAGAACTG
A_23_P357794	2.05e-07	8.6e-09	7.39661	9.9504	1.68	A_23_P357794	NM_022045	27085	Mdm2, transformed 3T3 cell double minute 2, p53 binding protein (mouse) binding protein, 104kDa	ENST00000305949	AAACAGCAAACAACAATGCTGTACAGGTGATTGACTGGGTATTAGAAAAGACAAGCAAGA
A_33_P3384835	2.08e-07	8.71e-09	-7.3926	9.93834	-1.66	A_33_P3384835	XR_110561	100505719	uncharacterized LOC100505719		TTGGAACACTGCTCAGCCTTCCCAACCTTCTTTTACCACTGATGTTTCTACCTTAGTGAT
A_33_P3209229	2.09e-07	8.77e-09	7.39032	9.93148	2.76	A_33_P3209229	NM_014353	25837	RAB26, member RAS oncogene family	ENST00000210187	GGCCTTTTGATTGCACAAGCCTTTGTTTTCAGTCCTAGTGAATAAAGTTGTGTTTTCTGG
A_23_P73763	2.12e-07	8.89e-09	7.38574	9.9177	1.13	A_23_P73763	NM_006014	8270	L antigen family, member 3	ENST00000357360	ACTTTGCGTCTCCTTGTAGGCAGTGCGTCCATCCTTCCCTAGGGCAGGAATTCCCACAGT
A_24_P200854	2.12e-07	8.91e-09	-7.38487	9.91509	-1.87	A_24_P200854	NM_006735	3199	homeobox A2	ENST00000222718	CTGACAGCTTAGACTTTTTTACAGACACACTCACCACAATCGACTTGCAGCATCTGAATT
A_23_P96383	2.12e-07	8.93e-09	-7.38428	9.9133	-2.76	A_23_P96383	NM_006307	8406	sushi-repeat containing protein, X-linked		TGACCATATTTACTCTTTCTAACTTTCTTTACTCCATCATGGCTGGTTGATTTTGTAGAG
A_23_P302681	2.15e-07	9.06e-09	7.37954	9.89904	1.49	A_23_P302681	NM_001042762	63979	fidgetin-like 1	ENST00000419119	CTGGAACAAAACTTTTGGTTGTGGAAAGTAAGTGGGATACTTGGAATCAAGGCATCTCTG
A_23_P30805	2.15e-07	9.06e-09	7.37943	9.89872	1.7	A_23_P30805	NM_021968	8363	histone cluster 1, H4j	ENST00000355057	AAGCGCCAGGGCCGCACCCTCTACGGTTTCGGTGGTTGAGCGTCCCTTTCTATCAATAAA
A_33_P3363655	2.17e-07	9.12e-09	7.37723	9.8921	1.38	A_33_P3363655	NM_022662	64682	anaphase promoting complex subunit 1	ENST00000451367	AAGTAAAAGCCAGGCATTGGCAGTTTATAAAGCATTTACAGTTGACAGTCCTGTTCAGCA
A_33_P3306413	2.18e-07	9.2e-09	-7.37433	9.88337	-1.17	A_33_P3306413	NM_001167986	388324	inhibitor of CDK, cyclin A1 interacting protein 1		AGTAAGGAGAAACCACCAATGCCGAGAGGCTAGTGGTGCCCCAGGGACCCAAGACTAGTT
A_24_P358328	2.19e-07	9.22e-09	7.37373	9.88153	1.6	A_24_P358328	NR_002187	286016	triosephosphate isomerase 1 pseudogene 2		ACCCTATTGTGGCCTCATCCAAACTGTATCTTCCTTTACTATGTATACCTTCACCGTGTA
A_24_P339429	2.19e-07	9.22e-09	-7.37351	9.88089	-2.41	A_24_P339429	NM_021012	3768	potassium inwardly-rectifying channel, subfamily J, member 12		GGAGAGTTTTCATGTTATTTTCAATACATAGCAGTATCTAAAGACGTAGGCGATGAGACT
A_23_P42331	2.21e-07	9.33e-09	7.36963	9.86922	2.81	A_23_P42331	NM_145901	3159	high mobility group AT-hook 1		GGTTCCATTTTTCCTCTGTTCACAAACTACCTCTGGACAGTTGTGTTGTTTTTTGTTCAA
A_33_P3265950	2.21e-07	9.36e-09	7.36868	9.86635	1.25	A_33_P3265950	NM_005093	9139	core-binding factor, runt domain, alpha subunit 2; translocated to, 2	ENST00000397803	TTGTTCCTCTCTCCACTGAAGCTGACTTAGCCGGCCCCTTTTCAGTGTAGACCACCAGCT
A_24_P377277	2.22e-07	9.38e-09	7.36799	9.86425	0.743	A_24_P377277	NM_002154	3308	heat shock 70kDa protein 4		AGTTGGCTGAATTAAAAAATCTAGGTCAACCTATTAAGATACGTTTCCAGGAATCTGAAG
A_33_P3236177	2.23e-07	9.46e-09	-7.36531	9.85619	-1.55	A_33_P3236177	NM_001145	283	angiogenin, ribonuclease, RNase A family, 5	ENST00000336811	TTGCTTGTGAAAATGGCTTACCTGTCCACTTGGATCAGTCAATTTTCCGTCGTCCGTAAC
A_33_P3490794	2.24e-07	9.48e-09	-7.36439	9.85341	-1.48	A_33_P3490794	NR_027132	145820	uncharacterized LOC145820	ENST00000556053	AATCCCATATTAATAGGCATTTGGGTTGTTTCCAGGTTTGGGCTGTTACAAATAAAGCTG
A_23_P88963	2.27e-07	9.62e-09	7.35974	9.83943	1.24	A_23_P88963	NM_000034	226	aldolase A, fructose-bisphosphate		CAGGAGGAGTATGTCAAGCGAGCCCTGGCCAACAGCCTTGCCTGTCAAGGAAAGTACACT
A_33_P3347528	2.27e-07	9.63e-09	-7.35919	9.83775	-4.58	A_33_P3347528	NR_003928	149620	CHIA-like pseudogene	ENST00000369743	TTTTTCAGATATCACCTCACCCAGCCTCAGAAGTTGTTGTGCAATAAAAGGTTGAGCATT
A_23_P83403	2.29e-07	9.72e-09	-7.35639	9.82934	-2.19	A_23_P83403	NM_014988	22998	LIM and calponin homology domains 1		GATGTTAGGATTCGAAATGGTCTCCTGAACTGTAATGATTGCTACATGCGATCCAGAAGT
A_33_P3321611	2.31e-07	9.82e-09	-7.35289	9.8188	-1.11	A_33_P3321611	NM_001048183	65979	phosphatase and actin regulator 4	ENST00000463428	TTTACTTCCTCCCAAAAGACCCTTGTCCTCTTCTCATGAAGCAAGTGAAGGGCAAGCAAA
A_23_P17307	2.32e-07	9.85e-09	7.35204	9.81622	1.46	A_23_P17307	NM_018270	55257	chromosome 20 open reading frame 20	ENST00000370487	GGATCCAGGCTACCTAGAGGGGCATCGGGCCAGGGAAAACCTCGGATTAGCAAGCAATAA
A_23_P101480	2.32e-07	9.89e-09	7.35062	9.81195	1.6	A_23_P101480	NM_014975	22983	microtubule associated serine/threonine kinase 1	ENST00000251472	GGCCCCGCGCTGTACAGCCTCCGTATACATATGTACACATATAAATAAAGTGCGTCCGTG
A_23_P357104	2.33e-07	9.93e-09	-7.34934	9.8081	-1.29	A_23_P357104	NM_001155	309	annexin A6	ENST00000540153	CTGCTCAACATCCGGAGGGAATTCATTGAGAAATATGACAAGTCTCTCCACCAAGCCATT
A_23_P425925	2.33e-07	9.94e-09	-7.34896	9.80696	-2.6	A_23_P425925	NM_152349	125113	keratin 222	ENST00000394052	GGAAAAAGTCTGTTTCTCTTCGATTTGATCTTCATTTAGCAGCCACTGATGAAGGGTGTT
A_23_P99163	2.36e-07	1e-08	-7.34544	9.79635	-2.09	A_23_P99163	NM_018370	55332	DNA-damage regulated autophagy modulator 1	ENST00000258534	CCTCACGATGGAGTTTCATGCTTCATTTTCACATCTCTCTGCACAATTAGATTGGGAGCT
A_33_P3263867	2.36e-07	1.01e-08	-7.3451	9.79532	-1.43	A_33_P3263867	NM_002562	5027	purinergic receptor P2X, ligand-gated ion channel, 7		AGTTTCAGATCCTGATCTTAAGAGGCTGACAGCTTCTACTTGCTGTCCCTTGGAACTCTT
A_33_P3390868	2.37e-07	1.01e-08	-7.34366	9.79097	-2.83	A_33_P3390868	NM_133477	171024	synaptopodin 2	ENST00000307142	ACAATTATACACATTGGAAAGGGCCAACCTATTAGGGCTCAAGTATGTATATGCAAAAAA
A_32_P10100	2.39e-07	1.02e-08	7.3401	9.78027	1.02	A_32_P10100					TATGAGGAAATAGTATCATCATGTTAGAAGCCTTGGAATGAGTATAAATAATGGCTGGTC
A_23_P145904	2.4e-07	1.02e-08	7.33899	9.7769	0.961	A_23_P145904	NM_012412	94239	H2A histone family, member V		TAAAAGTACCTTTTCATGTGGTGACAGTTGTGTGTTGATTGGCTAGGTTTCTCCCGTGTG
A_24_P362881	2.4e-07	1.02e-08	-7.3388	9.77635	-1.6	A_24_P362881	NM_018010	55081	intraflagellar transport 57 homolog (Chlamydomonas)	ENST00000264538	AGTTTAGACAGGAGAAAGTGTATGTAAACTACCTGAAAGGATGACAATCAATACAATGAC
A_23_P29723	2.4e-07	1.03e-08	7.33825	9.77468	2.64	A_23_P29723	NM_001012410	151648	shugoshin-like 1 (S. pombe)		CTTTTGGTTGTGTCACTTGGAGATTGCCTTTTCTTTCTTGTAAGCTCAGCTGTGTCCTCA
A_23_P134744	2.4e-07	1.03e-08	-7.33757	9.77263	-1.59	A_23_P134744	NM_024787	79845	ring finger protein 122	ENST00000256257	GGGATTTTCTGTTCCTCCCTGGAGTGGGTGAGGGTGGGAGAAAGTTACATATTTAAAGAA
A_23_P218237	2.41e-07	1.03e-08	-7.33606	9.76808	-1.47	A_23_P218237	NM_000229	3931	lecithin-cholesterol acyltransferase	ENST00000264005	TGACTTCCAACGCTTCTTTGCAGACCTGCACTTTGAGGAAGGCTGGTACATGTGGCTGCA
A_23_P115861	2.42e-07	1.04e-08	7.33418	9.76242	1.32	A_23_P115861	NM_145312	220992	zinc finger protein 485	ENST00000374437	TCATCCTTTGCTGGTCATCAGAAAACTCACAGTGGAAATAAACCGTATCAGTGTCGTGAC
A_33_P3232280	2.43e-07	1.04e-08	7.33309	9.75914	1.32	A_33_P3232280	NM_018164	55726	chromosome 12 open reading frame 11	ENST00000261190	AACAACTCAGAGAAACATCAAAGAGTCTTGGAATGTCTGATGGCATGCAGGAGCAAACCC
A_32_P8156	2.43e-07	1.04e-08	-7.33242	9.75712	-2.87	A_32_P8156	NM_173554	219621	chromosome 10 open reading frame 107	ENST00000330194	TGGATCAAGTCACAGATGACATTTTAATCGGCATTCAGACCGAGATAAACGAAAAACTGC
A_23_P105028	2.44e-07	1.05e-08	7.33152	9.75439	1.41	A_23_P105028	NM_015459	25923	atlastin GTPase 3		AGCTCAATAGCATCTTAACGTGAAGATCAAACAAGAACACAACAAGCCCCTACTGATTTC
A_23_P416468	2.44e-07	1.05e-08	7.33103	9.75291	2.05	A_23_P416468	NM_025049	80119	PIF1 5'-to-3' DNA helicase homolog (S. cerevisiae)	ENST00000268043	GCCTAACCAAAGAACATAAGCTGCAAAATGTGCACCCATATTTTAAGCTGCTTTTTCAGG
A_23_P73114	2.44e-07	1.05e-08	-7.33075	9.75209	-1.71	A_23_P73114	NM_000313	5627	protein S (alpha)	ENST00000394236	CCAGAACAAATTTTAACAAAAGGACAACCACAGAGGGATATAGTGAATATCGTATCATTG
A_23_P59807	2.45e-07	1.05e-08	-7.32944	9.74812	-2.46	A_23_P59807	NM_003391	7472	wingless-type MMTV integration site family member 2	ENST00000265441	CCTTCTCACTTAGAATCTGAAGGGAATTAAAAAGAAGATGAATGGTCTGGCAATATTCTG
A_23_P43276	2.47e-07	1.06e-08	-7.32636	9.73886	-1.41	A_23_P43276	NM_032777	25960	G protein-coupled receptor 124	ENST00000416514	AAAGCTTTGTATTATTCTTCCACATATGCTGGCTGCTGTTTACACACCCTGCCAATGCCT
A_23_P8640	2.49e-07	1.07e-08	-7.3231	9.72903	-2.88	A_23_P8640	NM_001039966	2852	G protein-coupled estrogen receptor 1	ENST00000508834	AACAGCTGGGGACAACTGCGGTGATGATGTAAAAACCTTCCCATAAAATGTAAGAAAAGC
A_23_P85543	2.5e-07	1.08e-08	7.32146	9.72408	1.1	A_23_P85543	NM_007212	6045	ring finger protein 2	ENST00000367509	CCTTGATACAGCCAGTGAGAAGCAGTATACCATTTATATAGCAACAGCCAGTGGCCAGTT
A_33_P3272553	2.51e-07	1.09e-08	7.32001	9.71969	1.39	A_33_P3272553	NM_014551	29781	non-SMC condensin II complex, subunit H2	ENST00000395698	GTACCCAGCCTAGAGCCAAGAAATCCTTCCTTTTTATTCATTAAAACAAAATCAACCTGA
A_33_P3378556	2.52e-07	1.09e-08	-7.31819	9.71421	-2.48	A_33_P3378556	NM_000128	2160	coagulation factor XI	ENST00000403665	ATACAGAGGACATAAAATAACCCATAAGATGATCTGTGCCGGCTACAGGGAAGGAGGGAA
A_23_P304450	2.54e-07	1.1e-08	-7.31631	9.70854	-2	A_23_P304450	NM_005257	2627	GATA binding protein 6	ENST00000269216	GGTATCTGTAAACACTCTGATGAAGTCTGTATAGTGTGACTAACCCACAGGCAGGTTGGT
A_33_P3410194	2.54e-07	1.1e-08	-7.31521	9.70522	-1.91	A_33_P3410194	NM_005324	3021	H3 histone, family 3B (H3.3B)	ENST00000254810	TGCTTCAGAATGAGATTAAGATCAGATGTTGGAACGTGCTATGCTGTAGCGTGTCTGGAA
A_23_P120056	2.55e-07	1.1e-08	7.31437	9.70269	1.07	A_23_P120056	NM_033046	6242	rhotekin	ENST00000272430	CAAAGGCCAACCTCGCACTTGGCTCCAGTCACCAGTGTGAGAGAGAAAGGTGCTGGCATA
A_33_P3318117	2.55e-07	1.1e-08	-7.31419	9.70214	-2.39	A_33_P3318117	NM_000765	1551	cytochrome P450, family 3, subfamily A, polypeptide 7	ENST00000292414	TGGAGGACTTCTTCTAACAGAAAAACCCATTGTTCTAAAGGCTGAGTCAAGGGATGAGAC
A_23_P28688	2.58e-07	1.12e-08	7.3105	9.69104	1.19	A_23_P28688	NM_016207	51692	cleavage and polyadenylation specific factor 3, 73kDa	ENST00000540142	TGCAGATACAGTAACAACTGTGATATTGGAAGTTCAGTCAAATCCCAAAATAAGAAAAGG
A_24_P880043	2.61e-07	1.13e-08	-7.30632	9.67841	-1.16	A_24_P880043	NM_032373	84333	polycomb group ring finger 5	ENST00000336126	TGTATTTTCTGTTGATCTATGGAATGTTCTGTACAAAGCTGTATAATTGTACTGTTGGGC
A_23_P150064	2.62e-07	1.14e-08	-7.30407	9.67164	-1.78	A_23_P150064	NM_024756	79812	multimerin 2	ENST00000443699	AACTCTTCACCACACCCTGTATTCTACAACTTCTTTGGTGTTTTGCTCCTCCTGTGGTTG
A_24_P653603	2.65e-07	1.15e-08	7.30027	9.66018	0.82	A_24_P653603	NM_001086521	284184	chromosome 17 open reading frame 89	ENST00000431388	GTAAACCTGAGTTAGAATAAGATGTAACGGAAGCCACGATAAAGACTCGGTCAAATCCTG
A_23_P205713	2.66e-07	1.16e-08	-7.29853	9.65491	-2.9	A_23_P205713	NM_014178	29091	syntaxin binding protein 6 (amisyn)	ENST00000548369	GCACAAGCTTGCCATGAAGCACAAATGTTGAGAAACTGCCTATCCTGGTGACTCTTCTTA
A_23_P74663	2.68e-07	1.17e-08	7.29584	9.64681	1.05	A_23_P74663	NM_005681	9015	TATA box binding protein (TBP)-associated factor, RNA polymerase I, A, 48kDa	ENST00000433270	TGGGCAAAAAGTGATTGGAAGGAAGATACAGCTTTGGCCTGTGAGAAAGCTTTTGTGGCT
A_33_P3256660	2.68e-07	1.17e-08	7.29559	9.64606	1.21	A_33_P3256660					TGAAGGGGTCATTGATGGCAACAATATCCACTTTACCAGAGTTAAAAGCAGCCCTGGTGA
A_33_P3274562	2.69e-07	1.17e-08	-7.29523	9.64498	-2.24	A_33_P3274562	NM_025243	80704	solute carrier family 19, member 3	ENST00000258403	CATGCCTGGCCAAAACACCTGATTTTTAAATGGTAGCAATTGTGCTAAATAAAATGTGTA
A_24_P211044	2.69e-07	1.18e-08	-7.29372	9.64042	-2.16	A_24_P211044	NM_001317	1442	chorionic somatomammotropin hormone 1 (placental lactogen)		AGGTGCCACTCCAGTGCCCACCAGCCTTGTCCTAATAAAATTAAGTTGTATCATTTCATC
A_23_P103672	2.69e-07	1.18e-08	-7.29367	9.64027	-1.86	A_23_P103672	NM_006617	10763	nestin	ENST00000368223	GCAAAGGGAATCTCTTGCCTGCTCCATCTCATAGGCTAAGTCAGCTGAATCCCGATAGTA
A_33_P3310293	2.69e-07	1.18e-08	-7.29332	9.63921	-1.45	A_33_P3310293	NM_181805	11142	protein kinase (cAMP-dependent, catalytic) inhibitor gamma	ENST00000372882	CCCGTACTGATTAGTCAACAGTGGAAAATCTGAAGAGATGCAAGCAGGAAAAAGAAATTA
A_23_P161190	2.69e-07	1.18e-08	-7.2932	9.63883	-1.6	A_23_P161190	NM_003380	7431	vimentin	ENST00000544301	TGATTAAGACGGTTGAAACTAGAGATGGACAGGTTATCAACGAAACTTCTCAGCATCACG
A_33_P3276918	2.71e-07	1.19e-08	7.29078	9.63155	1.98	A_33_P3276918	NM_001195228	54478	family with sequence similarity 64, member A	ENST00000250056	GAATTCAGCATCTCCAGAAGCTGTCCCAAGAGCTAGATGAAGCCATTATGGCGGAAGAGA
A_33_P3210085	2.73e-07	1.19e-08	7.28843	9.62446	1.88	A_33_P3210085	NM_001047160	10276	neuroepithelial cell transforming 1	ENST00000380337	CCATAAGCCTGAGGAGGTTTTTATCAACTGGAATGCTTTATATTAGTTTGTTTTTCACTG
A_24_P104407	2.73e-07	1.2e-08	-7.28813	9.62356	-1.96	A_24_P104407	NM_145728	23336	synemin, intermediate filament protein	ENST00000336292	ATCATCTGCAAGTTTCAAGAAGTATTCTGCCAAAAGTATTTACAAGTATGGACTCATGAG
A_24_P346855	2.73e-07	1.2e-08	7.28794	9.62296	2.8	A_24_P346855	NM_002417	4288	antigen identified by monoclonal antibody Ki-67	ENST00000537609	TCTCACCCTGGTAAGTACAGTATTTCAAGAGCACGCTAAGGGTGGTTTTCATTTTACAGG
A_32_P150891	2.76e-07	1.21e-08	7.28367	9.61009	1.78	A_32_P150891	NM_001042517	81624	diaphanous homolog 3 (Drosophila)	ENST00000453990	TAGAGATGATGGAGAACTTTCCAAAGCCACTGTCAGAGAATGAACTCTTAGAACTTTTTG
A_23_P94403	2.77e-07	1.22e-08	-7.28233	9.60602	-2.79	A_23_P94403	NM_000550	7306	tyrosinase-related protein 1	ENST00000381137	AAACTTTGGAGAGGGAAAATCTTCACTTTCTTAAGCAACAATGGATATTGCCTGTGTTTG
A_33_P3270636	2.78e-07	1.22e-08	7.28106	9.60219	0.834	A_33_P3270636	NM_016479	51246	shisa homolog 5 (Xenopus laevis)	ENST00000417841	ATCATCATCTGCTTCACCTGCTCCTGCTGCTGCCTGTACAAGATGTGCCGCCGAACACGT
A_33_P3307495	2.79e-07	1.22e-08	7.28017	9.59952	3.97	A_33_P3307495	NM_001199042	64220	stimulated by retinoic acid gene 6 homolog (mouse)		TTTATGCCTTTGGCTATTATGAAAGAGGTTAGTGTGTTCCCTGCAATAAACTTGTTCCTG
A_33_P3209960	2.81e-07	1.24e-08	-7.27705	9.59009	-1.32	A_33_P3209960	NM_153819	10235	RAS guanyl releasing protein 2 (calcium and DAG-regulated)	ENST00000439594	TCTGCTAGACCAAGAAGGGAACCGACGGCACAGCAGCCTAATCGACATAGACAGCGTGTG
A_33_P3285299	2.82e-07	1.24e-08	-7.27597	9.58685	-2.85	A_33_P3285299	NM_014696	9721	G protein regulated inducer of neurite outgrowth 2	ENST00000374317	GCTTTAGCACTGTGCAGAGGGGAGATCCTGAGTTTTCTGTAAAAAATGACCTTTTGTTCA
A_23_P201790	2.82e-07	1.24e-08	-7.27595	9.58678	-1.94	A_23_P201790	NM_002481	4660	protein phosphatase 1, regulatory subunit 12B		TATGCAATTTTGAGTGGCCTTTCAACCCTAAGATGAATGGTTTTGTTTTACTGGTTGTTG
A_23_P100764	2.82e-07	1.24e-08	7.27518	9.58446	1.04	A_23_P100764	NM_016016	51629	solute carrier family 25, member 39	ENST00000537904	GATCAGCACCTATGAGTTCGGCAAAAGCTTCTTCCAGAGGCTGAACCAGGACCGGCTTCT
A_23_P202810	2.84e-07	1.25e-08	7.27325	9.57864	3.68	A_23_P202810	NM_004561	5017	ovo-like 1(Drosophila)	ENST00000335987	CTGTATTCTGAAAGTCACATAGCACACAGTAATGTTATCTGGAAGCTCTGTTTTTGTTTA
A_33_P3867584	2.86e-07	1.26e-08	-7.27089	9.57151	-1.7	A_33_P3867584	NR_038863	285758	uncharacterized LOC285758		CCTTAACCCAGTCAAGTTGACACATAAAATTAACCATCACAGAATGTTATTTGGATTCAG
A_23_P9402	2.86e-07	1.26e-08	-7.2706	9.57063	-2.22	A_23_P9402	NM_147164	1271	ciliary neurotrophic factor receptor	ENST00000378980	GTCTGACTCAATGGTAACTTGCTGTATTTGAATTTTTTATAGATGTATATACAGGGTGGG
A_33_P3284646	2.86e-07	1.26e-08	7.26958	9.56755	1.02	A_33_P3284646	NM_012162	26233	F-box and leucine-rich repeat protein 6	ENST00000530142	CCCACCCTCCACCTTTGCCCAATTTCAGATATTTGAGCATTTTGTTAAAATAAAACATTT
A_23_P216549	2.88e-07	1.27e-08	-7.26746	9.56114	-0.932	A_23_P216549	NM_014806	9853	RUN and SH3 domain containing 2	ENST00000361226	AGTATTAATTACGCCCCCTTAACTGTCCCAGTGACCTTGTCCAGACCTCCACCCAGGAGA
A_32_P186226	2.89e-07	1.28e-08	7.26655	9.55841	1.15	A_32_P186226	NM_006391	10527	importin 7	ENST00000379719	TTGATATGGAACAGATACCCCAAGGTTTAAATCAGGTTTCTGGACAGATTTTGCCAGCTT
A_33_P3221980	2.89e-07	1.28e-08	7.26555	9.55537	1.63	A_33_P3221980					GAGAGCTACATCAACAACCTTAGGCGGCAGCTGAAGCACTCTTCTTTTAAAAGTTTCTGA
A_33_P3846653	2.9e-07	1.29e-08	7.26413	9.55109	2.33	A_33_P3846653	NR_036685	160313	keratin 19 pseudogene 2	ENST00000405395	ATGCTTTGGAGCCCAGCTGGTGCAGATCCAGGCACTGATCAGCAGTATTGAAGCCCAGCT
A_33_P3423854	2.92e-07	1.3e-08	-7.2617	9.54376	-4.26	A_33_P3423854	NM_000066	732	complement component 8, beta polypeptide	ENST00000543257	GGCAGTGCCATGCAAGCTGTTTAAAATAAAGATGTTACCTTGTAAAATGCAAGTTGATTT
A_33_P3371175	2.95e-07	1.31e-08	-7.25915	9.53606	-0.977	A_33_P3371175	NM_177538	57404	cytochrome P450, family 20, subfamily A, polypeptide 1		CGTTGGCTTGCTTTCTAGATACTGGGAATAGATCTTGTTATAGTATGTGATAAATAGATC
A_33_P3366053	2.98e-07	1.32e-08	-7.25458	9.52226	-1.34	A_33_P3366053	NM_001125	141	ADP-ribosylarginine hydrolase	ENST00000478399	GGGGAAGAGATAAACTTTATGCATAACATTAGGGTAAATCAATAAAGATGGTCTGACACA
A_24_P248053	3.01e-07	1.34e-08	7.25177	9.51377	1.32	A_24_P248053	NM_052963	116447	topoisomerase (DNA) I, mitochondrial	ENST00000517857	GCAGGAGAAGACTTTGAATTCTAACGACGAGCCGTGTTGAAACTTCTTTTGTATGTGTGT
A_23_P98900	3.04e-07	1.35e-08	-7.24831	9.50331	-1.08	A_23_P98900	NM_025140	80212	coiled-coil domain containing 92	ENST00000238156	TCATTCTCAAGTCGGAGCAACACATACCAACCTTGACCTTATCCTCAAGCTCCAGGGCAG
A_23_P118122	3.05e-07	1.36e-08	-7.24676	9.49863	-2.13	A_23_P118122	NM_003834	8786	regulator of G-protein signaling 11	ENST00000477143	GGGCTGGCTCACATCCAGTCACTCCCAACAGCGTCCAGCACACAAATAAAAGACCCTTGG
A_24_P204144	3.06e-07	1.36e-08	7.24581	9.49577	0.9	A_24_P204144					AAGGGCACTGGCATCGTCTCACCCGTGCCCAAGAAGCTGCTCATGATGGCTGGTATTGAT
A_33_P3420426	3.08e-07	1.37e-08	7.24337	9.48839	1.36	A_33_P3420426	NR_027642	100132724	DDB1 and CUL4 associated factor 13 pseudogene		GAAGAAACACGTAGGGGCAGTTGTAAAATAATTAGTATTCCTAACAATCCTGATGTACAA
A_33_P3346222	3.08e-07	1.37e-08	7.24317	9.48778	1.23	A_33_P3346222	NM_025259	4439	mutS homolog 5 (E. coli)		CAACTTTCTGAGCCTTGTTCAGCTACAGCTGCTGCCACAAGGGCCCCTGGTGCAGTATTT
A_33_P3272773	3.08e-07	1.37e-08	7.2423	9.48516	1.16	A_33_P3272773	NM_006526	7764	zinc finger protein 217	ENST00000395971	TGTGATTGTACTGTACATAAAACATATGAGGAATCTGCAAGGAACACTACAGTTGTGTAA
A_24_P35228	3.13e-07	1.4e-08	7.23725	9.46991	1.58	A_24_P35228	NM_024915	79977	grainyhead-like 2 (Drosophila)	ENST00000251808	TGTTTAGAAGTTCGGACCAACAGAAAAATGCAGTCAGATGTCATCTTGGAATTGGTTTCT
A_23_P202219	3.13e-07	1.4e-08	-7.23717	9.46964	-1.03	A_23_P202219	NM_015916	51063	calcium homeostasis modulator 2	ENST00000260743	TTTTAAAAAACTGTTATCTTCTTGGCCAGGGGAAAGGACCACAAGGCAATCTGGGGTGTG
A_32_P171328	3.16e-07	1.41e-08	7.23397	9.45999	2.17	A_32_P171328	NM_014501	27338	ubiquitin-conjugating enzyme E2S	ENST00000264552	TGTCTCTAAGTTATTTAAATTATGGCTGGGGTCGGGGAGGGTACAGGGGGCACTGAGACC
A_24_P22079	3.18e-07	1.42e-08	-7.23116	9.45148	-1.27	A_24_P22079	NM_002015	2308	forkhead box O1	ENST00000379561	CAGGGAAAGGCATCTGGTCTGTCTGGAAAGCAAACATTATGTGGCCTCTGGTAGTTTTTT
A_33_P3242174	3.18e-07	1.42e-08	7.23115	9.45147	2.28	A_33_P3242174	NM_206895	389084	chromosome 2 open reading frame 82	ENST00000331342	TGGTGCTGGCGCTCGTGGTCGTCGCGCTGAGAAAGTTTTCTGCCTCCTGAAGCGAATAAA
A_33_P3254606	3.18e-07	1.42e-08	7.23107	9.45121	2.04	A_33_P3254606	NM_001083961	284403	WD repeat domain 62	ENST00000401500	GCCCTGCTGCTTCTGAGGACTTAGGTATTTTAAGCGAATAAACTGACAGCTTTGAGGAAT
A_33_P3411338	3.2e-07	1.43e-08	-7.22893	9.44477	-2.81	A_33_P3411338	NM_001977	2028	glutamyl aminopeptidase (aminopeptidase A)		GAAGTCTATGTATTGTTTCAAGTAGGACATATTATGAGGTGAGATGGTTTATCCTTCTGT
A_33_P3234849	3.21e-07	1.44e-08	-7.22778	9.44127	-0.819	A_33_P3234849	NM_007124	7402	utrophin	ENST00000465299	ATCACACGTCTGAGGATTCAGAACTTATAGCAGAAGCAAAACTCCTCAGGCAGCACAAAG
A_23_P57199	3.21e-07	1.44e-08	-7.22741	9.44016	-1.94	A_23_P57199	NM_178311	92086	gamma-glutamyltransferase light chain 1	ENST00000335694	GACGAGGAAGAGGACTTTGGGGGACAGGCTTCTCCTGTGAGCAGCAGAGCAGCACAATAA
A_23_P4489	3.21e-07	1.44e-08	7.22688	9.43856	3.06	A_23_P4489	NM_138966	81832	neuropilin (NRP) and tolloid (TLL)-like 1	ENST00000299430	ATAAAGCCGTCCAGCGGTTCTGCCTCATTGGGTCTCTAAGCAAACATGAATCTGAATACA
A_24_P250765	3.22e-07	1.45e-08	-7.22574	9.4351	-1.4	A_24_P250765	NM_006258	5592	protein kinase, cGMP-dependent, type I	ENST00000332193	GACATTCAAAAGCACAAATGGTTTGAGGGCTTTAACTGGGAAGGCTTAAGAAAAGGTACC
A_32_P196142	3.22e-07	1.45e-08	-7.22556	9.43458	-1.27	A_32_P196142	XR_110148	100130938	uncharacterized LOC100130938		TCCTATCAGCCCGTGACTGACGACAAGAAGGCTCTTCGTCCCTGTTTTTGAAATAAACAT
A_33_P3666346	3.24e-07	1.46e-08	7.22303	9.42692	1.26	A_33_P3666346	NM_015446	25909	AT hook containing transcription factor 1	ENST00000435109	AAATTCTGCCACTAATTTGCGCTTTGTTCTTGAATGGACGTGGAATAAAGTGGTTCTCAC
A_32_P179138	3.29e-07	1.48e-08	-7.21786	9.4113	-1.9	A_32_P179138	NM_001130683	2982	guanylate cyclase 1, soluble, alpha 3		AATGTTCAAAATGAGAAGACAATAACTGACAAGTCTGTGATTTTTGGGTTAGATGAGACC
A_23_P64161	3.31e-07	1.49e-08	-7.21547	9.40406	-2.66	A_23_P64161	NM_178127	253935	angiopoietin-like 5	ENST00000334289	TGGTCTAGCAAATCTAAATGGCATTCATCACTTCTCTGGAAAATTGCTTGCAACTGGAAT
A_23_P386168	3.33e-07	1.5e-08	-7.21401	9.39966	-0.875	A_23_P386168	NM_178511	255783	proline rich 24	ENST00000552360	AGGATGCACCGTCTCTGGATTGGTCCGGCCTTCTTCCTAATGACATCGCTCAGCGTCTCT
A_23_P22682	3.36e-07	1.51e-08	-7.21076	9.38983	-1.68	A_23_P22682	NM_016608	51309	armadillo repeat containing, X-linked 1	ENST00000538894	ACAGTGACTGATGTTGGTTGTAATGGTTGGGTTTAGGATGAACCATTTTAAGGATGCCAA
A_33_P3249125	3.38e-07	1.52e-08	-7.20868	9.38352	-2.64	A_33_P3249125	NM_173167	146862	unc-45 homolog B (C. elegans)	ENST00000268876	GAGAACTTGGTCTGTGTCATATTAATCCTTTGCCATTTGAGAAGCATACAGTTTTAAAGT
A_33_P3264364	3.38e-07	1.52e-08	-7.20821	9.3821	-2.1	A_33_P3264364	NM_001136127	26052	dynamin 3	ENST00000523513	CTCGAAGGGATACTGGTTCGTCCTTACTGCGGAAAGCTTGTCCTGGTATAAAGATGATGA
A_23_P318300	3.38e-07	1.52e-08	-7.20818	9.38201	-1.23	A_23_P318300	NM_133646	51776	sterile alpha motif and leucine zipper containing kinase AZK	ENST00000338983	AAAGTCCACAGTGTATTCAGAAATCCAAGTTGGTGTCATACATTTCATTTTGATGTGAAC
A_23_P155596	3.38e-07	1.53e-08	-7.20779	9.38083	-2.37	A_23_P155596	NM_001002294	2328	flavin containing monooxygenase 3	ENST00000538429	TCGGGAGACTTCAGAAGCCTTGCTTCTTTTTCCATTGGCTGAAGCTCTTTGCAATTCCTA
A_24_P216456	3.44e-07	1.55e-08	-7.20211	9.36367	-2.75	A_24_P216456	NM_001004343	440738	microtubule-associated protein 1 light chain 3 gamma	ENST00000357246	CTCTCTAGCCCATGTCGGGAAGGATGTGTGCTCTGACAGACGTGTCAGATGCTGGCAGAA
A_23_P76435	3.45e-07	1.56e-08	7.20047	9.35868	1.29	A_23_P76435	NM_176818	283459	glutamyl-tRNA(Gln) amidotransferase, subunit C homolog (bacterial)	ENST00000548171	ACTGTGCTGATGAATTACTACAAAACTCCCATCGCGTCGTGGAGGAGTACTTTGTGGCCC
A_24_P413988	3.46e-07	1.57e-08	-7.19913	9.35465	-0.854	A_24_P413988	NM_006464	10618	trans-golgi network protein 2		ATGGTTGAAATTGTTTCTCTTCTTTTGTGTTTTCCCAGTTAATAGATGGTCACTGTTTCC
A_24_P43810	3.53e-07	1.6e-08	7.19253	9.33468	3.98	A_24_P43810	NM_207006	84985	family with sequence similarity 83, member A	ENST00000546351	GGAGAAGTTCATCATCTCGGACTGGAGATTTGTCCTGTCTGGATCTTACAGCTTCACCTG
A_33_P3320272	3.54e-07	1.6e-08	7.19163	9.33197	1.65	A_33_P3320272	NM_032323	84283	transmembrane protein 79	ENST00000357501	ATGGACTTAGTTTTCTTGCAGGGAAAAAGGTGGACAGCCGTGTTTCTTAAGGATGCTGAG
A_23_P452	3.54e-07	1.6e-08	-7.19161	9.3319	-1.62	A_23_P452	NM_001014796	4921	discoidin domain receptor tyrosine kinase 2	ENST00000367921	CATTTGTCCTGACTCTGTGTATAAGCTGATGCTCAGCTGCTGGAGAAGAGATACGAAGAA
A_23_P76914	3.54e-07	1.61e-08	7.19071	9.32919	2.52	A_23_P76914	NM_005982	6495	SIX homeobox 1	ENST00000247182	AGCTTGTTTCTGGAGTTGTTTGCGCATAAAGGAATGGTGGACTTTCACAAATATCTTTTT
A_33_P3344451	3.55e-07	1.61e-08	7.19033	9.32803	0.806	A_33_P3344451	NM_032366	84326	chromosome 16 open reading frame 13		TGGACATGCCAGCCAACAACAAATGCCTGATCTTCCGGAAAAACTAAGCCCCTCCTTCAC
A_23_P71598	3.56e-07	1.62e-08	-7.18896	9.32389	-1.57	A_23_P71598	NM_003829	8777	multiple PDZ domain protein	ENST00000319198	AACTGTAGGGGGGAAATAACACTTAAGTTTCTTTTTCTCATCTAGAAATGCTTTCCTTAC
A_32_P107876	3.59e-07	1.63e-08	-7.18588	9.31457	-2.47	A_32_P107876	NM_025074	80144	Fraser syndrome 1		CACACCTGCTCAGACTGAGTAAACATTTGTGGTGCTGTCAACCTGATTTCTTGACTCTCA
A_32_P52785	3.59e-07	1.63e-08	-7.18541	9.31314	-2.17	A_32_P52785	NM_015345	23500	dishevelled associated activator of morphogenesis 2	ENST00000398904	GTCATCAACCTAACAAACACAACCTTCTCAGCAGCATTTCTCCCCTGTGATGGAAATAAA
A_33_P3367984	3.63e-07	1.65e-08	7.18217	9.30332	5.12	A_33_P3367984	NM_173076	26154	ATP-binding cassette, sub-family A (ABC1), member 12	ENST00000272895	ATACAAGTTTGTCAGCTTTGGCATGACTGTTTGTCTCGAAAACCAATAAACTCAAAGTTT
A_23_P108294	3.65e-07	1.66e-08	7.1797	9.29584	2.33	A_23_P108294	NM_177543	8612	phosphatidic acid phosphatase type 2C	ENST00000327790	CAGTTCTTCCTGGTGGCCTTTGCCCTCTACGTGGGCTACACCCGCGTGTCTGATTACAAA
A_32_P827528	3.67e-07	1.67e-08	-7.17783	9.29021	-1.11	A_32_P827528	NM_004230	9294	sphingosine-1-phosphate receptor 2	ENST00000317726	GCTCACCTTGGGGAAGGAAACCTCATGCCTCAGAGTAATTTCTTGTGAATGCAAAGCCTG
A_23_P1904	3.69e-07	1.68e-08	-7.17574	9.28388	-2.82	A_23_P1904	NM_000139	2206	membrane-spanning 4-domains, subfamily A, member 2 (Fc fragment of IgE, high affinity I, receptor for; beta polypeptide)		TCAATGTCATCTTCTCCATGAAGACCACTGAATGAACACCTTTTCATCCAGCCTTAATTT
A_23_P90589	3.7e-07	1.69e-08	7.17465	9.28057	1.06	A_23_P90589	NM_022915	65080	mitochondrial ribosomal protein L44	ENST00000258383	GCCATGGATGCAGCAGCCTGAAACTTGAGAGCGAAAGTGAGATAAATGTCAAAGGTGTTT
A_32_P51084	3.71e-07	1.69e-08	7.17391	9.27832	0.917	A_32_P51084	NM_015135	23165	nucleoporin 205kDa	ENST00000477620	TGAGAGCCCGTGCTTATGCTCTTCTATGAGAGAGATGAATTGGGGAGAATTGTCTCCATT
A_24_P230176	3.73e-07	1.7e-08	7.17161	9.27136	1.09	A_24_P230176	NM_199287	339230	coiled-coil domain containing 137	ENST00000329214	AAGGTTTGGTTGGGGTGAAACATGATGACAACACATACACTTAAGAAGGTGGGAACCGGG
A_24_P152188	3.73e-07	1.71e-08	-7.17132	9.27049	-2.09	A_24_P152188	NM_198859	166336	prickle homolog 2 (Drosophila)	ENST00000295902	ACCAGTAAGGTCTGTTCTTAAACCTACCTAGTTGATTTTCATATCTTTCCATAAAGTGTC
A_23_P107116	3.73e-07	1.71e-08	-7.17112	9.26989	-1.86	A_23_P107116	NM_007148	7732	ring finger protein 112		ACTTCTAGGCTATGAAACTGACTTCTAGGCTATGAAACTTACAGGGTATGGGTGGGCACA
A_32_P98348	3.76e-07	1.72e-08	7.16806	9.26062	0.823	A_32_P98348	NR_003699	170958	zinc finger protein 525	ENST00000475179	GTCTGAGCATCACAATCACGTTACCATATCAAGCTGAAAATGTCACCACTATCTGGACAG
A_23_P12113	3.81e-07	1.74e-08	7.16395	9.2482	1.53	A_23_P12113	NM_014053	28982	feline leukemia virus subgroup C cellular receptor 1	ENST00000483790	GAAAGGCAAAGTTACTGTCCTGTAGTAATTGGGGACAATGTGATCATCCTTGGAGAGAGA
A_33_P3318911	3.83e-07	1.76e-08	-7.16176	9.24154	-0.911	A_33_P3318911	NM_001135642	51763	inositol polyphosphate-5-phosphatase K	ENST00000406424	TATGAAGAATTGTCCCCTGGCTTCCAGCAGGCCATGGCTGGCTGTTTTGTGACTGTTACA
A_23_P19691	3.85e-07	1.77e-08	7.15964	9.23514	0.854	A_23_P19691	NM_014320	23593	heme binding protein 2	ENST00000058691	ATTCAGCCATCCAGACGGGCTTTACGAAACTGAACAGCTACATTCAAGGCAAAAACGAGA
A_33_P3390013	3.87e-07	1.78e-08	-7.1578	9.22957	-1.93	A_33_P3390013	NM_006988	9510	ADAM metallopeptidase with thrombospondin type 1 motif, 1	ENST00000464589	GTGATCCTTTAAAGAAACCTAAACATTTCATAGACTTTTGCACAATGGCAGAATGCAGTT
A_23_P96590	3.88e-07	1.78e-08	-7.15692	9.2269	-1.66	A_23_P96590	NM_014710	9737	G protein-coupled receptor associated sorting protein 1		GAGCTGAAAACACATTTGTTGATATTTGTCTTGTCCACATTGTGATGTTCAGTATTTGAG
A_33_P3345816	3.89e-07	1.79e-08	-7.15598	9.22405	-2.78	A_33_P3345816	NM_001039966	2852	G protein-coupled estrogen receptor 1	ENST00000342452	TGCCAGGACAATGAAATACTCCAGCACCTGTGGCTGACGAATTTGTTTCTACAGAAATAA
A_23_P157795	3.89e-07	1.79e-08	-7.15555	9.22274	-1.97	A_23_P157795	NM_003798	8727	catenin (cadherin-associated protein), alpha-like 1	ENST00000374594	GGATAGTAAAACTTGAGAAGCTTTTGGGGTCAGATCTCTGGAACATCATGTGATGAAGCT
A_23_P426944	3.9e-07	1.8e-08	7.15433	9.21906	2.03	A_23_P426944	NM_006194	5083	paired box 9	ENST00000543853	CACCTCATTGTCTCCCCACAACTGTGACATTCCGGCATCGCTGGCGTTCAAGGGAATGCA
A_23_P425502	3.97e-07	1.83e-08	7.1489	9.20259	1.29	A_23_P425502	NM_017613	29980	downstream neighbor of SON	ENST00000442660	TGAGGAAAAAAGCCTTCTAGCAAGGAAATTCAAGATTCTTGAAGTTGAAGGAATATACTG
A_23_P87769	3.97e-07	1.83e-08	7.1485	9.20141	1.87	A_23_P87769	NM_017915	55010	chromosome 12 open reading frame 48	ENST00000327680	GTAAGAAATATCGTCAGTCGTCCTAATGCATATTGTGACTGTTTGCATATACTTCTGTTT
A_33_P3300837	3.97e-07	1.83e-08	-7.14799	9.19986	-1.84	A_33_P3300837	NM_001290	9079	LIM domain binding 2	ENST00000508918	AAGGCAACCAACAACCAAACGGAGAAAAAGGAAAAATTCCACCAGCAGCACTTCCAACAG
A_33_P3302423	3.99e-07	1.84e-08	-7.14604	9.19395	-1.36	A_33_P3302423	NM_001142640	57690	trinucleotide repeat containing 6C	ENST00000335749	GAAAAAGAGGCTTGAGGAAGACAACAGGTTCTTCACCTGCATCTGTGGATATATATTTTT
A_23_P48175	4e-07	1.85e-08	7.14514	9.19122	1.14	A_23_P48175	NM_024056	79022	transmembrane protein 106C		TTTTTACCAAGAGTCTATGTGGGGCTTGATTCACCCTTCATCCATTGGCTGGAACATGGA
A_23_P404698	4e-07	1.85e-08	-7.14507	9.19099	-2.92	A_23_P404698	NM_153264	256076	collagen, type VI, alpha 5	ENST00000265379	CCCATGTCATCGGTTCTGGGGTGACCCTAACATTTCATCTAGCAGTGATTGTCTTCTAAA
A_23_P60016	4.03e-07	1.86e-08	7.14253	9.1833	2.51	A_23_P60016	NR_002734	26255	pituitary tumor-transforming 3, pseudogene		GAGATCTCAAGTTTCAATATCATGTTTTGGCAAAACATTCGATGCTCCCACATCCTTACC
A_32_P197489	4.04e-07	1.87e-08	-7.14164	9.18062	-1.16	A_32_P197489	NM_015995	51621	Kruppel-like factor 13	ENST00000307145	TTGTACAGTTCCCAGTCTGGCCTTGGCTTGCTCGGATAAAACTTTGTATGTATTTTGTAT
A_23_P15603	4.05e-07	1.88e-08	7.14022	9.1763	1.14	A_23_P15603	NM_024864	79922	mitochondrial rRNA methyltransferase 1 homolog (S. cerevisiae)	ENST00000250156	CCAGCCCAGGGGACCCGTTCCTCTTGAACCAGTCATTGCCTGTGGCAAATGTGTGTATGA
A_23_P137391	4.07e-07	1.89e-08	7.13836	9.17069	1.61	A_23_P137391	NM_001428	2023	enolase 1, (alpha)	ENST00000464920	GGAGCTTGGCAGAAGTTCACAGCCAGTGCAGGAATCCAGGTAGTGGGGGATGATCTCACA
A_32_P148672	4.09e-07	1.9e-08	7.13641	9.16478	1.37	A_32_P148672	NM_006938	6632	small nuclear ribonucleoprotein D1 polypeptide 16kDa	ENST00000300413	CGAAGAACAGAGAACCTGTACAGCTGGAAACGCTGAGTATTCGAGGAAATAACATTCGGT
A_23_P29803	4.09e-07	1.9e-08	7.13621	9.16417	1.24	A_23_P29803	NM_006232	5437	polymerase (RNA) II (DNA directed) polypeptide H	ENST00000476003	CTGTGAAAGACACAGTGGGAGAGCTGAAAATGAATCAGAAGCTTTATGTATATGATTTTT
A_24_P860703	4.12e-07	1.91e-08	7.13425	9.15823	1.27	A_24_P860703	NR_015366	388796	uncharacterized LOC388796		CCATGCCTGGAATGACTTTAATAACCAAGAGTTTTATTTTTGAATTTGTAGCTGTCGTTC
A_32_P95067	4.13e-07	1.92e-08	7.13314	9.15487	1.72	A_32_P95067	NM_001005353	205	adenylate kinase 4	ENST00000327299	GACAATTCTAGCCAACATTGAGTCACTCAATAAGTCTCAACAGTGGGTGTGTTTGCTGAG
A_24_P390909	4.14e-07	1.92e-08	-7.13209	9.15169	-2.12	A_24_P390909	NM_181882	57716	periaxin	ENST00000341562	CTGAGTGCCCGAGTGTTCTTCGAGAACTTCAAGTACGAGGACGCACTACGCCTGCTGCAA
A_33_P3363898	4.16e-07	1.93e-08	7.13056	9.14705	1.1	A_33_P3363898	NM_001070	7283	tubulin, gamma 1	ENST00000251413	GCCTGCAAACACATTTACTTCTCCTCTTATGAGACTATTTATCTTTAATAAAGCACTGGA
A_33_P3213432	4.17e-07	1.94e-08	7.12893	9.1421	0.931	A_33_P3213432	NM_031905	83787	armadillo repeat containing 10		GTTGATCACCATGATGCAGAGGTGAAGGAAAAGGTTGTAACAATAATACCCAAAATCTGA
A_33_P3266315	4.18e-07	1.94e-08	-7.1284	9.1405	-1	A_33_P3266315	NM_001206651	51100	SH3-domain GRB2-like endophilin B1		GTCAAGTATATTTCTACATCTCTTAATGGCTGCATGATATTCCATCATATGTGCCACATT
A_23_P121945	4.18e-07	1.95e-08	7.12811	9.13963	1.23	A_23_P121945	NM_001001502	6620	synuclein, beta	ENST00000393693	AATCACGAGATCTTCCTTCCGCTCTGAGGCAACCCCCTCGGAGCCTGTGTTAGTGTCTGT
A_24_P343377	4.2e-07	1.96e-08	7.12619	9.1338	1.1	A_24_P343377	NM_001003714	9551	ATP synthase, H+ transporting, mitochondrial Fo complex, subunit F2	ENST00000488775	CTTCAGTCCTAGTGGCATTTTCGGAGCGTTTCAAAGAGAGCACGAGCGGCTCCGCAAATA
A_23_P148047	4.23e-07	1.97e-08	-7.12382	9.12663	-1.92	A_23_P148047	NM_000958	5734	prostaglandin E receptor 4 (subtype EP4)	ENST00000302472	CCCAAACGTGGTTACATTAGCCATTCATGTATGTCAGAAGTGCAGAATTGGGGCACTTAA
A_23_P214139	4.24e-07	1.98e-08	-7.12249	9.12261	-0.876	A_23_P214139	NM_002912	5980	REV3-like, catalytic subunit of DNA polymerase zeta (yeast)	ENST00000435970	GGCATTGTGAGGAACTGTGCAAAGACATTTTTGTTACAAACCTGTGGGCCTGTTGCAATA
A_33_P3239222	4.25e-07	1.98e-08	7.12197	9.12101	1.13	A_33_P3239222	NM_001037283	8662	eukaryotic translation initiation factor 3, subunit B	ENST00000314800	CTGCCATTGCGACACATTTTTGTGCCTTTCAGCCCCTGGTGTCTGCAGTGGGGGATTTAA
A_33_P3347040	4.32e-07	2.02e-08	7.11634	9.10395	1.72	A_33_P3347040	NM_001242901	100131094	uncharacterized LOC100131094	ENST00000381796	AGGGTGGACCAAAGCACCCCCTCTTTTCCTGGGCTTCCCGAGAGTTGATAATTGAAAAAA
A_23_P419786	4.32e-07	2.02e-08	-7.1161	9.10321	-1.33	A_23_P419786	NM_152605	163115	zinc finger protein 781	ENST00000358582	TTTGAATGTCAGGAATGTAGGAAGGCCTTTAGGCAGAGGGCGCATCTTACTCAACATCAA
A_33_P3393135	4.32e-07	2.02e-08	7.1157	9.10202	2.63	A_33_P3393135	BC112254			ENST00000358739	TTTCACTTCAGTCTTTCTTGACCGTATAGATAATAGGCCTTTTGCCATGTCTGGGCGTGG
A_24_P178503	4.34e-07	2.03e-08	-7.1137	9.09595	-1.49	A_24_P178503	NM_005691	10060	ATP-binding cassette, sub-family C (CFTR/MRP), member 9	ENST00000345162	GATGGGATTCGTTGCCACTACAACATCGATAGTGTATTATCATAATATCGAAACATCAAA
A_23_P63825	4.36e-07	2.04e-08	7.11219	9.09138	1.12	A_23_P63825	NM_002079	2805	glutamic-oxaloacetic transaminase 1, soluble (aspartate aminotransferase 1)	ENST00000489349	TACCACCAAAGTAGTTCTCTGTCATGTGTGTTCCCTGCCTGCACAAACCTACATGTACAT
A_23_P45087	4.38e-07	2.05e-08	7.11059	9.08651	1.16	A_23_P45087	NM_016220	51427	zinc finger protein 107	ENST00000423627	GAATAAGGACATTAAAATGTAAGATGCATGATGAAAACCTGAGTGAAGAGGCTGTTTGTG
A_23_P431569	4.39e-07	2.06e-08	-7.10971	9.08386	-1.26	A_23_P431569	XR_109114			ENST00000318291	CGATTCCTCACAGAATTAAGTGAGAAAACTATGTATGTAGGACTTCTTATGGAGTGGGTA
A_23_P42128	4.39e-07	2.06e-08	-7.10961	9.08354	-2.46	A_23_P42128	NM_031460	89822	potassium channel, subfamily K, member 17	ENST00000453413	TGGGTGCAGCTATATGATTAATTCTGCCCAATAGGGTATACAGAGACATGTCCTGGGTGA
A_33_P3213362	4.41e-07	2.07e-08	-7.10815	9.07911	-2.27	A_33_P3213362	NR_026939	255082	cancer susceptibility candidate 2 (non-protein coding)		GAGGCCTAGGATTTAGCTTGATTAGAAAAGCTGTGGAAAATGAATGTGCTAATTACTTTA
A_33_P3364268	4.42e-07	2.08e-08	-7.10703	9.07574	-1.59	A_33_P3364268	NM_030915	81606	limb bud and heart development homolog (mouse)	ENST00000467242	AGAGTGAGCCGCAATTGTTCTGAAAATGTCAAACGAGGCTTCTGTTTTGCACCTGCAGAT
A_23_P58912	4.43e-07	2.08e-08	-7.10621	9.07325	-1.11	A_23_P58912	NM_006416	10559	solute carrier family 35 (CMP-sialic acid transporter), member A1	ENST00000369544	ATGATCAGTGCGGTTATGTGGAAACAACAACAAACAAACGAAGCTATCTGAGTGAACTGC
A_23_P85441	4.43e-07	2.08e-08	7.1057	9.07169	2.7	A_23_P85441	NM_020789	57549	immunoglobulin superfamily, member 9	ENST00000198587	GTCACCTTGGTATGGAATGTATGTGCTGACCCCCTAGGTGAGTCTGGGGATTGGAACAGG
A_23_P256735	4.43e-07	2.09e-08	-7.10515	9.07002	-1.82	A_23_P256735	NM_016134	10404	plasma glutamate carboxypeptidase	ENST00000220763	CTGTTTGGGCTGTTGTTTCTTATGTTGTTGCAGACATGGAAGAAATGCTGCCTAGGTCCT
A_32_P151782	4.44e-07	2.09e-08	7.10452	9.06811	1.72	A_32_P151782					ATCCGAAGTTCCAGACAAATGCCCAAACTACATTCCTGCATGTTCGAAAGCGTAAATTGC
A_33_P3291998	4.45e-07	2.1e-08	7.10348	9.06495	2.21	A_33_P3291998	AK001106	55103	Ral GEF with PH domain and SH3 binding motif 2	ENST00000495034	TCTTGTCTCAGGAGAAGAAACCTTTCTCCAATGTAGCAGAATTATCCTCTTCCCTGTATT
A_33_P3362611	4.45e-07	2.1e-08	-7.10314	9.06394	-1.85	A_33_P3362611	NM_022159	64123	EGF, latrophilin and seven transmembrane domain containing 1	ENST00000370742	CCTCCAGCTGTTGAAATGAAGTCTGCCAAATCTTGCTCTAACAAATAAAATGTTATCTAA
A_24_P243749	4.47e-07	2.11e-08	-7.10161	9.05929	-3.64	A_24_P243749	NM_002612	5166	pyruvate dehydrogenase kinase, isozyme 4	ENST00000542888	ATTTGACATTTGTGTGTAATTTCATGGTGGCCTAGTGTTGTGGTGCTTCTGGTAATGGTA
A_23_P131435	4.5e-07	2.12e-08	-7.09957	9.05312	-1.86	A_23_P131435	NM_014880	9936	CD302 molecule		ATATCAGCATTGGTGATTGCTAGCACGGTAATTTTGACAGTTTTGGGAGCAATCATTTGG
A_33_P3410935	4.5e-07	2.12e-08	7.09949	9.05286	0.81	A_33_P3410935	NM_001086521	284184	chromosome 17 open reading frame 89	ENST00000431388	CAGCATTGTGTCCGTAAACCTGAGTCAGAATAAGATGTAACAGAAGCCAGATAAAGACTC
A_32_P217510	4.51e-07	2.13e-08	7.09816	9.04884	0.868	A_32_P217510	NM_032168	84128	WD repeat domain 75	ENST00000436347	TTACCGAAAAAGTCCAGGATACAAGTAACACAGGTTTAGGAGAAGACATTATACATCAGT
A_24_P99090	4.55e-07	2.15e-08	7.09505	9.03941	2.06	A_24_P99090	NM_018204	26586	cytoskeleton associated protein 2	ENST00000398044	CCAGTTCTTCTCAAGGTATAATAAGAAATAAGACTCTATCAAGATCCATAGCATCTGAAG
A_33_P3256510	4.56e-07	2.16e-08	7.09417	9.03672	1.71	A_33_P3256510	NM_022055	56660	potassium channel, subfamily K, member 12	ENST00000327876	GGCGTGGTTTGCTTCTCTCAGTCACTGCTGGCGCTTTCTTAATCTTTATCCAATAAAATG
A_33_P3240353	4.57e-07	2.16e-08	7.0935	9.0347	1.41	A_33_P3240353	NM_017767	55630	solute carrier family 39 (zinc transporter), member 4	ENST00000276833	AACCAGAAGCCCCTATAGAGGCCCCAGTCCCAACTCCAGTAAAGACACTCTTGTCCTTGG
A_33_P3419785	4.57e-07	2.17e-08	7.0932	9.03379	1.56	A_33_P3419785	NM_004052	664	BCL2/adenovirus E1B 19kDa interacting protein 3	ENST00000368636	GGCCACGTCACTTGTGTTTATTTGTTCTGTAAATGCTGCGTTCCTAATTTAGTAAAATAA
A_24_P131646	4.58e-07	2.17e-08	-7.09191	9.02988	-1.34	A_24_P131646	NM_000258	4634	myosin, light chain 3, alkali; ventricular, skeletal, slow	ENST00000292327	GAAGCCTTCATGCTGTTCGACCGCACACCCAAGTGTGAGATGAAGATCACCTACGGGCAG
A_23_P160200	4.6e-07	2.18e-08	7.09046	9.02548	1.71	A_23_P160200	NM_023070	65243	zinc finger protein 643	ENST00000361584	AAACCTTATGAATGCAGTCATTGTGGGAAAGCCTTTAGGCATGATTCATCCTTTGCTAAA
A_33_P3410459	4.66e-07	2.21e-08	-7.08603	9.01203	-1.08	A_33_P3410459	NM_001204255	950	scavenger receptor class B, member 2	ENST00000264896	GTTCACTTCATGCGGTTCTTGACATGTTTATTTCTACCCTTAATGCAATGAAATGTTTCA
A_24_P236091	4.68e-07	2.22e-08	7.0844	9.00711	1.43	A_24_P236091	NM_001975	2026	enolase 2 (gamma, neuronal)	ENST00000535366	TTCATTCATCCCATTAATCATTTCCCCATAACTCAATGGCCTAAAACTGGCCTGACTTGG
A_32_P85539	4.75e-07	2.26e-08	-7.07951	8.99227	-1.1	A_32_P85539	NM_013320	29915	host cell factor C2		TGTAACTGACTGACTGTTGTGTTTTTCAAGACTGATTTTAGGCAGTTTTATGTATCGTGT
A_33_P3334384	4.78e-07	2.27e-08	7.07703	8.98474	2.08	A_33_P3334384	NR_033827	100132774	uncharacterized LOC100132774	ENST00000439057	AGAGTCACCTACCATGGGACCTGGCAAAGTACTTCAGAACTTTTATTCCTTCCAGAAGCA
A_23_P152655	4.79e-07	2.28e-08	-7.07646	8.98302	-1.77	A_23_P152655	NM_000873	3384	intercellular adhesion molecule 2		CTGTGACAGGCAGCAGAGACTTGGGACATTGCCTTTTCTAGCCCGAATACAAACACCTGG
A_33_P3347452	4.79e-07	2.28e-08	-7.07582	8.98105	-2.01	A_33_P3347452	NM_021135	6196	ribosomal protein S6 kinase, 90kDa, polypeptide 2	ENST00000510118	GATGGGTGGCCACTGTACAGATATTTATTACGCTTTCCAGACTTTCTGAATAGATTTTTT
A_23_P100654	4.85e-07	2.31e-08	-7.0715	8.96796	-1.12	A_23_P100654	NM_020899	57659	zinc finger and BTB domain containing 4	ENST00000380599	GTATTTGAGCTGGGGAATTTGAATATTGTGAGTTTCAGATGTTGGAAATTTGGGATTTTG
A_23_P24457	4.89e-07	2.33e-08	-7.0689	8.96006	-1.05	A_23_P24457	NM_020929	57689	leucine rich repeat containing 4C	ENST00000530763	GGACTGTTGAAATTATTAATGTGGATGATGAGATTACGGGAGACACACCCATGGAAAGCC
A_32_P460973	4.9e-07	2.34e-08	-7.06779	8.95671	-1.23	A_32_P460973	NM_005516	3133	major histocompatibility complex, class I, E	ENST00000376630	CTTCCTCACACTGACCTGTGTTCCTTCCCTGTTCTCTTTTCTATTAAAAATAAGAACCTG
A_23_P433016	4.93e-07	2.35e-08	-7.06587	8.95088	-2.03	A_23_P433016	NM_001996	2192	fibulin 1	ENST00000476366	GGCTCTCTGTGGATGGCAGGTCATGTGAAGACATCAATGAGTGCAGCAGCAGCCCCTGTA
A_33_P3248439	4.93e-07	2.35e-08	-7.06586	8.95084	-1.85	A_33_P3248439	NM_033446	89853	family with sequence similarity 125, member B	ENST00000361171	CTTGTACTTGGCAAGGGAAGTCCACTGTGTGATTGTCTGTATTCTTAATATAATTTGTTA
A_23_P41854	4.94e-07	2.36e-08	-7.0648	8.94761	-1.27	A_23_P41854	NM_032587	84674	caspase recruitment domain family, member 6	ENST00000254691	ACTAGCTTCTGCTAATAGCCCCAATTTGCTTGAATGGGAAAACTCTCTCATTTGACCCTT
A_23_P157072	4.99e-07	2.39e-08	7.06153	8.93769	1.13	A_23_P157072	NM_001037283	8662	eukaryotic translation initiation factor 3, subunit B	ENST00000475415	GCAGTGGGGGATTTAAGGCACCCGCTTCCACTTCTTTCTTGTTTGGAGTTTTCTGTTGGA
A_24_P942517	5.01e-07	2.4e-08	-7.05954	8.93165	-1.36	A_24_P942517	AB032988	56255	thioredoxin-related transmembrane protein 4	ENST00000246024	TATGTAGACTGTGACACTGTATATGTGTGACTCGTACAACTTTGACGTGTTTCTGAAGTG
A_23_P74449	5.01e-07	2.4e-08	7.05928	8.93086	2.6	A_23_P74449	NM_032756	84842	4-hydroxyphenylpyruvate dioxygenase-like	ENST00000334815	TCCATTTCATCAGTGCCTGCCAGAAGCTGTGTCTCTCATTGGGCTCCAAAGAGGTGGGAT
A_33_P3227556	5.03e-07	2.41e-08	7.05796	8.92687	1.96	A_33_P3227556					TCCCGTTCCTGGGTCCTTGCTCAAGAGAAATGAAAACAGAGGCTCACACATAAACGCAAA
A_23_P13425	5.04e-07	2.42e-08	-7.05732	8.92492	-1.31	A_23_P13425	NM_004356	975	CD81 molecule	ENST00000468153	TAACGTTTCCGGTATTACTCTGCTACACGTAGCCTTTTTACTTTTGGGGTTTTGTTTTTG
A_23_P81859	5.05e-07	2.42e-08	7.05663	8.92284	1.37	A_23_P81859	NM_080596	85235	histone cluster 1, H2ah	ENST00000377459	GGCCGTGCTGCTGCCTAAGAAGACTGAGAGCCACCATAAGGCCAAATAAGGAGCGAGGTT
A_33_P3380346	5.06e-07	2.43e-08	7.05572	8.92006	1.36	A_33_P3380346	NM_133330	7468	Wolf-Hirschhorn syndrome candidate 1		TCCTACTGCTGTGAGCATGACTTAGGGGCGGCATCGGTCAGAAGCACCAAGACTGAGAAG
A_32_P56001	5.07e-07	2.43e-08	-7.05501	8.91791	-2.71	A_32_P56001	NM_012072	22918	CD93 molecule	ENST00000246006	TTCACTAATCAAAGACACTATTTTCATACTAGATTCCTGAGACAAATACTCACTGAAGGG
A_23_P17393	5.13e-07	2.46e-08	7.05089	8.90541	1.18	A_23_P17393	NM_001316	1434	CSE1 chromosome segregation 1-like (yeast)	ENST00000476393	AGGCAGCCAGTGTGACACTGCTTTAAACTGCATTTTTCTAATGGGCTAAACCCAGATGGT
A_24_P261383	5.17e-07	2.49e-08	7.04765	8.89555	1.21	A_24_P261383	NM_024116	79101	TATA box binding protein (TBP)-associated factor, RNA polymerase I, D, 41kDa	ENST00000527068	AGAGGATATTACTGAAGAAGCTGCTTTGTCTAAAAAGAGAGCTACAAAAGCCAAAAATAC
A_23_P36397	5.18e-07	2.49e-08	7.04731	8.89454	2.51	A_23_P36397	NM_000785	1594	cytochrome P450, family 27, subfamily B, polypeptide 1	ENST00000228606	CTGAGGAAAGATTCAACTGCCTCTCTTTTTGGGCTTTCATAGTGTTCATTGATGCTGCTG
A_23_P204879	5.18e-07	2.49e-08	-7.04693	8.89339	-1.53	A_23_P204879	NM_030925	81617	calcium binding protein 39-like	ENST00000410043	CGGATGATGAGCAGTTCGCTGACGAGAAGAACTACTTGATTAAACAGATCCGAGACTTGA
A_24_P294408	5.19e-07	2.5e-08	-7.04604	8.89068	-2.72	A_24_P294408	NM_015900	51365	phospholipase A1 member A	ENST00000273371	TTACCTGAACCAGTGAACTTACAAGCAAGTGTGACTGTTTCCTGTGACCTGAAGATAGCC
A_23_P254573	5.21e-07	2.51e-08	7.04453	8.88609	0.98	A_23_P254573	NM_014377	27000	DnaJ (Hsp40) homolog, subfamily C, member 2	ENST00000464253	CCTGGCAGGACAAAGAAGGACTGCATGAAACGATACAAGGAACTTGTCGAGATGGTAAAA
A_33_P3399870	5.24e-07	2.53e-08	7.04224	8.87914	1.77	A_33_P3399870	NM_203463	253782	ceramide synthase 6	ENST00000305747	CCGGACGAACTAGGTGTTTAATTTTCACTCTTCATGTTCAATTAGCAGTTCAAATTAAAG
A_23_P373724	5.24e-07	2.53e-08	-7.04198	8.87834	-1.27	A_23_P373724	NM_003622	8496	PTPRF interacting protein, binding protein 1 (liprin beta 1)		CAAATATTTTTTATTCAGGATGGTATAACCTAACTGATAATAGGTAATAAGGTTAAATTT
A_23_P316741	5.24e-07	2.53e-08	-7.04183	8.87788	-1.59	A_23_P316741	NM_001025237	7106	tetraspanin 4		TCCAGCACTTTTTATATTTACGTATTCTCCAAAGCAGTGTTCACACGGGAGCCAGCCTGT
A_23_P412562	5.26e-07	2.54e-08	-7.04073	8.87456	-1.9	A_23_P412562	NM_174896	128346	chromosome 1 open reading frame 162	ENST00000369718	GAGCAATCACTTGGCTGAGAACCATTCTGCAGACTTTGACCCCATTGTCTATGCTCAAAT
A_23_P71867	5.29e-07	2.56e-08	-7.03868	8.86832	-1.77	A_23_P71867	NM_147162	3590	interleukin 11 receptor, alpha	ENST00000378817	ACTCTGTGGAGCAGGTAGCTGTGCTGGCGTCTTTGGGAATCCTTTCTTTCCTGGGACTGG
A_23_P112452	5.34e-07	2.58e-08	-7.03543	8.85846	-2.38	A_23_P112452	NR_003191	2681	glycoprotein, alpha-galactosyltransferase 1 pseudogene	ENST00000373793	TGGGTGTTTTTTGGTTTTTGGTTTCTGGTTTACAATCTCGTCATTCAACAAAGATGGGAG
A_33_P3366124	5.34e-07	2.59e-08	7.03498	8.85708	1.7	A_33_P3366124					TGGAAACTGGAACACAGACTCCTCCAGCAGCTCCACAGGTCCCTTGTCCTCAATGAGCAG
A_33_P3278877	5.36e-07	2.6e-08	-7.03391	8.85384	-2.11	A_33_P3278877	NM_002942	6092	roundabout, axon guidance receptor, homolog 2 (Drosophila)	ENST00000398467	TAATTGGTGGATTATTCCCAGGTATTCAATACCGGGTAGAGGTTGCAGCTAGTACCAGTG
A_23_P68087	5.36e-07	2.6e-08	7.03374	8.85332	1.18	A_23_P68087	NM_004044	471	5-aminoimidazole-4-carboxamide ribonucleotide formyltransferase/IMP cyclohydrolase	ENST00000479093	GCAGAGAAGAAGGAATGGGTTGAGAAACTGACTGAAGTTTCTATCAGCTCTGATGCCTTC
A_33_P3359115	5.38e-07	2.61e-08	-7.03205	8.84818	-1.08	A_33_P3359115	NM_018368	55788	LMBR1 domain containing 1	ENST00000472827	GACTACTGGCTTTGTGAGGGAATGTTTGTGCAAAATTTTTTCCTCTAATGTATAATAGTG
A_33_P3412722	5.41e-07	2.63e-08	7.02985	8.84149	1.11	A_33_P3412722	NM_013321	29886	sorting nexin 8	ENST00000480807	TGTTGCACAAGCACCAGCGGGCCCTGCACAAGTACAGCCTGATGAAGAGGCAGATGATGA
A_23_P121222	5.5e-07	2.67e-08	7.02452	8.8253	1.05	A_23_P121222	NM_020165	56852	RAD18 homolog (S. cerevisiae)	ENST00000264926	GAGCATGTCAAACAAAATAGGAGCTCACATGGATATATTTATGTCACTGAGTTGTCAGAA
A_33_P3251369	5.52e-07	2.68e-08	-7.02324	8.82142	-1.35	A_33_P3251369	NM_001081573	139716	GRB2-associated binding protein 3	ENST00000369575	TTTCTAAGTATTTTAACTGAGTTCAGGGTCCTTAGTGAGCCTGGACAGAGCAAGGAGAGG
A_33_P3311371	5.54e-07	2.69e-08	-7.02205	8.81781	-1.52	A_33_P3311371	NM_198042	64236	PDZ and LIM domain 2 (mystique)	ENST00000416159	AAGGGGGAAGCCTCCTCCTGGACGAGGACTCGGAAGTCTTCAAGATGCTGCAGGAAAATC
A_33_P3338116	5.55e-07	2.7e-08	-7.02124	8.81534	-1.52	A_33_P3338116	NM_002292	3913	laminin, beta 2 (laminin S)	ENST00000305544	TACCCCAGTTCCTAGCACTGCCCCACATGCATGTCTGCCTATGCACTGAAGAGCTCTTGG
A_24_P260101	5.55e-07	2.7e-08	-7.02103	8.81471	-2.77	A_24_P260101	NM_007289	4311	membrane metallo-endopeptidase		GACATATCTCTAATTCCATCCATAAATCCAGTTCTACTATGGCTGAGTTCTGGTCAAAGA
A_23_P141730	5.56e-07	2.71e-08	7.01978	8.81093	2.39	A_23_P141730	NM_001943	1829	desmoglein 2	ENST00000261590	TATAGCAGTAGGACAGAATGTGACAGTGACAGAAAGAGTTCTAGCACCTGCTTCCACTCT
A_32_P59010	5.57e-07	2.71e-08	-7.01943	8.80984	-2.22	A_32_P59010	NM_207381	388121	tumor necrosis factor, alpha-induced protein 8-like 3	ENST00000327536	TCAGGTGTGTTTTTCTTCCAAGCTTTCTAGCAAGGTTTCTACTTAAAATCACCTGTGTGC
A_24_P374586	5.66e-07	2.76e-08	7.01375	8.79259	0.923	A_24_P374586	NM_000535	5395	PMS2 postmeiotic segregation increased 2 (S. cerevisiae)	ENST00000301956	TCTGAAACATCACACATGTAAGATTCAAGAGTTTGCCGACCTAACTGAAGTTGAAACTTT
A_23_P25293	5.68e-07	2.77e-08	7.01221	8.78793	1.65	A_23_P25293	NM_014865	9918	non-SMC condensin I complex, subunit D2	ENST00000315579	CCTGTGCAGGGTATCCTGTAGGGTGACCTGGAATTCGAATTCTGTTTCCCTTGTAAAATA
A_24_P258235	5.74e-07	2.8e-08	7.00881	8.77759	1.71	A_24_P258235	NM_001004739	26338	olfactory receptor, family 5, subfamily L, member 2	ENST00000378397	CTCTTCTATAGATCTAATGTGATTAACCACTTCTTCTGTGATCTACCCCCTCTCCTAAGT
A_33_P3284453	5.77e-07	2.82e-08	-7.00684	8.77161	-3.05	A_33_P3284453	NM_001012279	387104	chromosome 6 open reading frame 174	ENST00000368268	CCAAATTACCCCGATTTAGGACAAAGTGAATTTATAAGGACGAATCACAAAGATGGTCTG
A_23_P10559	5.79e-07	2.83e-08	-7.0054	8.76722	-2.65	A_23_P10559	NM_001080395	9625	apoptosis-associated tyrosine kinase	ENST00000374792	GGAAGTTGGGTGATTTTAAGTTATTGTTGCCAAAGAGATGTAAAGTTTATTGTTGCTTCG
A_23_P98571	5.8e-07	2.84e-08	-7.00483	8.76549	-1.75	A_23_P98571	NM_145017	220004	protein phosphatase 1, regulatory subunit 32	ENST00000432063	ACCTACAACCAAGGGTACTTTGAGAACATCCCCAAGGGTCTAGACCAGGAAGGCTGGACT
A_24_P38895	5.84e-07	2.86e-08	7.00263	8.75881	1.81	A_24_P38895	NM_002105	3014	H2A histone family, member X	ENST00000375167	CTAGAACCTTAGGCATTGGGGAGTTTTAGATGGACTAATTTTATTAAAGGATTGTTTTTT
A_32_P46571	5.96e-07	2.92e-08	6.99577	8.73796	2.87	A_32_P46571	NM_017821	54933	rhomboid, veinlet-like 2 (Drosophila)	ENST00000372990	AACAGACTTACTCTCCTTGGAGGATATATTTTGGAGAATGCTTCATAAAATCTATGAATA
A_23_P69154	6.01e-07	2.94e-08	-6.99282	8.72897	-2.68	A_23_P69154	NM_001129908	729085	family with sequence similarity 198, member A	ENST00000430121	AACTGTAAAAATGTGTGATGCACGTGCATATGCAGAGTGGGAGAACTTTGTGTGTGTGTA
A_33_P3320748	6.01e-07	2.95e-08	6.99263	8.7284	0.674	A_33_P3320748	NM_001031734	112812	ferredoxin 1-like	ENST00000343376	CCACCTGCCATGTGTATGTGAGTGAAGACCACCTGGATCTCCTGCCTCCTCCCGAGGAGA
A_23_P214144	6.04e-07	2.96e-08	6.99074	8.72267	2.94	A_23_P214144	NM_000493	1300	collagen, type X, alpha 1	ENST00000327673	ATACAGATTTGAGCTATCAGACCAACAAACCTTCCCCCTGAAAAGTGAGCAGCAACGTAA
A_32_P206839	6.04e-07	2.97e-08	-6.99018	8.72096	-1.78	A_32_P206839	NR_037631	100288911	uncharacterized LOC100288911		TTTTCTTTCTCAGTTCACGGACAAAAGTGGTGGGTTTTCATTGTCTTCACTGATTGTCAA
A_33_P3331853	6.05e-07	2.97e-08	-6.98964	8.7193	-2.14	A_33_P3331853	NM_001191057	5137	phosphodiesterase 1C, calmodulin-dependent 70kDa		TGGCAAAGCTGAGAAAAAGACGTCTGGAGAAACTAAGAATCAAGTCAATGGAACACGGGC
A_23_P138253	6.05e-07	2.97e-08	6.98937	8.71848	0.693	A_23_P138253	NM_015607	26097	chromatin target of PRMT1	ENST00000495554	AGTCAACACATCTGTAAATAACCTTGAGATAACAGATGAGAAGAAATCTGATTGATGCTG
A_33_P3407299	6.08e-07	2.99e-08	6.9879	8.71403	1.97	A_33_P3407299	NM_030920	81611	acidic (leucine-rich) nuclear phosphoprotein 32 family, member E	ENST00000436748	TCAAGCTTACTGTATTAGTCATTTTTAGCCCATAATTAAAACATGATCACTTTTACACAG
A_24_P269432	6.15e-07	3.03e-08	6.98378	8.70148	1.57	A_24_P269432	NM_005868	10282	blocked early in transport 1 homolog (S. cerevisiae)	ENST00000222547	GTCTGAGAAGCAAAGTAACTGCTATAAAATCTCTTTCCATTGAAATAGGCCATGAAGTTA
A_24_P191971	6.15e-07	3.03e-08	-6.98341	8.70036	-1.63	A_24_P191971	NM_024632	79685	SAP30-like		CCTAGGGCAAGATATGAACTGTTCTTGAGGTAGAAATGTCTACAGTCAGTTGTTTCATCT
A_33_P3261408	6.25e-07	3.08e-08	-6.97789	8.68359	-2	A_33_P3261408	NM_147196	259236	transmembrane inner ear		ATTTGTGAATAAAGCTGATTGCCTTCTCAGAGCCAGGCCTAGAAAATGGCCTCCTGAGAT
A_23_P131935	6.26e-07	3.08e-08	6.97759	8.68266	2.58	A_23_P131935	NM_017671	55612	fermitin family member 1	ENST00000217289	TTACCAAAGCCAGACCTTCAGTTCAACATGCTTCCTTAGCTTTTCATAGTTGTCTGACAT
A_33_P3286616	6.26e-07	3.09e-08	6.97708	8.68111	1.07	A_33_P3286616	NM_001569	3654	interleukin-1 receptor-associated kinase 1	ENST00000369973	ATTATCATCAACCCTGCCCGACAGAAGATGGTCCAGAAGCTGGCCCTGTACGAGGATGGG
A_24_P639665	6.31e-07	3.11e-08	-6.97455	8.67342	-2.25	A_24_P639665	XR_108928	100506247	uncharacterized LOC100506247		AGTTCCTAGAAGTACTTGGAAGATTTATTCTCATTTATCATGAGGCATCCTAACAGGAGA
A_23_P306346	6.32e-07	3.12e-08	6.97373	8.67093	1.12	A_23_P306346	NM_152420	138199	chromosome 9 open reading frame 41		CAAGTGATACCACCTGGAAAAAAGTTTAGTAAGAACAAATGCTGAAATCAACGACTCAAA
A_23_P140876	6.36e-07	3.14e-08	-6.97151	8.66419	-3.32	A_23_P140876	NM_001089	21	ATP-binding cassette, sub-family A (ABC1), member 3	ENST00000382381	CCCAGTGACTTGTCCAAGTTTACACACGACACTAATCTCCCCTGGGGAGGAAGCGGGAAG
A_23_P149206	6.4e-07	3.16e-08	6.96922	8.65722	1.22	A_23_P149206	NM_003780	8704	UDP-Gal:betaGlcNAc beta 1,4- galactosyltransferase, polypeptide 2	ENST00000372324	GAGGGGAAACCTTTTTCATTCAACATTGTAGGGGGCAAGCTTTGGTGCGCCCCCTGCTGA
A_23_P109420	6.42e-07	3.18e-08	6.96804	8.65362	1	A_23_P109420	NM_014753	9790	BMS1 homolog, ribosome assembly protein (yeast)	ENST00000374518	CAGAGTTCAGTATGAGGGTTTTCGACCTGGGATGTACGTCTGCGTTGAGATTGAAAATGT
A_23_P150768	6.42e-07	3.18e-08	-6.96784	8.65301	-2.1	A_23_P150768	NM_007256	11309	solute carrier organic anion transporter family, member 2B1	ENST00000524599	TGCTGGTTGGTATCTGTAAATGTTTAATAAATATCTGAGCATGTATCTATCAACGCCAAG
A_23_P42884	6.46e-07	3.2e-08	6.96566	8.64638	0.855	A_23_P42884	NM_032014	64951	mitochondrial ribosomal protein S24	ENST00000418740	GCATCCCCTCAGAGGACTGAGGCATAGTCTCTCATCTGCTATTGAATAAAGACCTTCTAT
A_23_P330561	6.48e-07	3.21e-08	-6.96417	8.64185	-3.65	A_23_P330561	NM_174918	199675	chromosome 19 open reading frame 59	ENST00000333598	CTGTCTCCCTGTTTGTGTAAACATACTAGAGTATACTGCGGCGTGTTTTCTGTCTACCCA
A_24_P148750	6.5e-07	3.23e-08	-6.96299	8.63826	-2.09	A_24_P148750	NM_004844	9467	SH3-domain binding protein 5 (BTK-associated)	ENST00000408919	GGAGGCCTTTGAAGATGACAGCTGTAGCAACTTTGTGTCTGAAGATGACTCGGAAACCCA
A_23_P54605	6.55e-07	3.25e-08	6.96067	8.63122	0.859	A_23_P54605	NM_015659	26156	ribosomal L1 domain containing 1	ENST00000542106	AGGCTAGGAAGACTGCATCAGTTCTTAGTAAAGATGATGTGGCACCTGAAAGTGGTGATA
A_23_P11032	6.57e-07	3.26e-08	6.95945	8.6275	1.51	A_23_P11032	NM_032591	84679	solute carrier family 9 (sodium/hydrogen exchanger), member 7	ENST00000491894	CGACCTGACATTGACCTACGGGGACAGCACAGTGACTGCAAATGGCTCCTCAAGTTCGCA
A_33_P3354429	6.57e-07	3.26e-08	-6.95904	8.62625	-2.2	A_33_P3354429	NM_001039111	131405	tripartite motif containing 71	ENST00000383763	GTGATAATTTCTATCTACCTCATAAATCTTTACATTTCCTTCTGCAACAGGCCCTCTTCC
A_33_P3211263	6.57e-07	3.27e-08	6.95869	8.62518	1.1	A_33_P3211263	NM_182679	54865	G patch domain containing 4	ENST00000368229	GAAAGAGCTGGAGTCAGCACTGTCCAGAAAGCCAAAAAGAAACAGAAGAAGAGAGACTAA
A_33_P3332145	6.58e-07	3.27e-08	6.95801	8.62312	0.721	A_33_P3332145	NM_002951	6185	ribophorin II	ENST00000373623	GCACATTAGTTCCAGAAGAAAGATGGAAATTCTGAAAACTGAATGTCAAGAAAAGGAGTC
A_23_P162719	6.58e-07	3.28e-08	6.95776	8.62236	1.81	A_23_P162719	NM_030932	81624	diaphanous homolog 3 (Drosophila)	ENST00000498416	TTGCTGGAACTTGTATTGCTAATGGGAAACTACATGAATGCTGGCTCCCGGAATGCTCAA
A_24_P273143	6.58e-07	3.28e-08	6.95764	8.622	1.33	A_24_P273143	NR_024204	112597	long intergenic non-protein coding RNA 152		ACAGGAAGCTCTATGACACACTTGATCGAATATGACAGACACCGAAAATCACGACTCAGC
A_23_P20316	6.61e-07	3.29e-08	-6.95623	8.61769	-2.52	A_23_P20316	NM_005181	761	carbonic anhydrase III, muscle specific	ENST00000285381	AGACAGCAAGAATTGAGCTAATAATATGTTTTAACTCTTAACACCAGCAAGAAGTCAGTC
A_24_P381604	6.61e-07	3.29e-08	-6.95615	8.61744	-1.27	A_24_P381604	NM_021999	9445	integral membrane protein 2B	ENST00000378565	TAGAAAATGTTTGGAATTTAAGAAATAACTTGTGTTACTAATTTGTATAACCCATATCTG
A_33_P3406245	6.66e-07	3.32e-08	6.9532	8.60847	1.15	A_33_P3406245	NM_005681	9015	TATA box binding protein (TBP)-associated factor, RNA polymerase I, A, 48kDa	ENST00000391883	CTACTTATACAACTTTCTAAAGAGACAGAAGGCACCAAGATCAAAATTGATAAGTGTGCT
A_33_P3320718	6.68e-07	3.33e-08	6.95215	8.60529	0.788	A_33_P3320718	AK293046				GGTGCCCTTTCATTCTCCAAACCCCAGCCTGCAAGTCTGTCCCAGGCTCTCTGGGAAATA
A_23_P130735	6.73e-07	3.36e-08	-6.94951	8.59725	-1.74	A_23_P130735	NM_014037	28968	solute carrier family 6, member 16	ENST00000454748	ACAACACATATACAATACTAGTGATGTCTACCAGTCCTGCTACTTCTGGGGTGCCTGTCT
A_23_P2423	6.74e-07	3.37e-08	6.94895	8.59555	1.04	A_23_P2423	NM_018048	55110	mago-nashi homolog B (Drosophila)	ENST00000537852	CAAGCTTAATGGTTATCCTTACTTGAGTCCACATGGGTTGGACAGTCCCCACACACATTA
A_23_P95213	6.74e-07	3.37e-08	-6.94874	8.5949	-4.75	A_23_P95213	NM_003018	6440	surfactant protein C	ENST00000521315	CGCCCAGGGGCCCGGGAACTCCTGCCACAACAGAATAAAGCAGCCTGATTGAAAAGCAAA
A_33_P3358432	6.78e-07	3.39e-08	-6.9464	8.58778	-1.91	A_33_P3358432	XR_109943	100507073	uncharacterized LOC100507073		TAAATAAATGCCAGCAGGTAACAAGTAATTTAGCTCCAATCAAGCTTTCACCCCGGCATT
A_32_P107617	6.78e-07	3.4e-08	-6.94611	8.58689	-4.27	A_32_P107617	NM_003019	6441	surfactant protein D	ENST00000372292	TGACTGATTCCAAGACAGAGGGCAAGTTCACCTACCCCACAGGAGAGTCCCTGGTCTATT
A_23_P128084	6.78e-07	3.4e-08	-6.94573	8.58575	-1.7	A_23_P128084	NM_002206	3679	integrin, alpha 7	ENST00000257880	AGGAGGTTGTGTCACTGACTCAGGCTGCTCCTTCTCTAGTTTCCCCTCTCATCTGACCTT
A_33_P3307267	6.78e-07	3.4e-08	-6.94563	8.58543	-2.33	A_33_P3307267	BC022258	7450	von Willebrand factor	ENST00000321023	TTTCCTCCAAAACTAACTGTGGCTAGAGTCTAATTCTAATACATCTCGAGCCTGAAGCTC
A_23_P104372	6.78e-07	3.4e-08	6.9455	8.58504	1.16	A_23_P104372	NM_015190	23234	DnaJ (Hsp40) homolog, subfamily C, member 9	ENST00000372950	CCAGTTTACATTTGGTCTTAATGATCTTGAATAGATCCTCTCTTCATTTTACTCAGCCAG
A_32_P225816	6.78e-07	3.4e-08	-6.94539	8.58471	-2.96	A_32_P225816	NM_022114	63976	PR domain containing 16	ENST00000378398	CTAGGAGAAGCCGATTTGGAGGTTAATGCTGTAGAATAGGACTGTATACCAAATGTAATC
A_33_P3373214	6.83e-07	3.43e-08	6.94313	8.57783	1.09	A_33_P3373214	NM_001204180	100533106	ZHX1-C8ORF76 readthrough	ENST00000357082	GCCTGAACATCATCAATGCCCAATAATTGTTTGTTTCAGTGCTGAATAAATGAATGAATG
A_33_P3223780	6.84e-07	3.44e-08	-6.94238	8.57555	-1.55	A_33_P3223780	NM_002292	3913	laminin, beta 2 (laminin S)	ENST00000395387	TTGAAACGGGCAGGAAATAGTCTGGCAGCCTCTACAGCAGAAGAAACGGCAGGCAGTGCC
A_24_P350576	6.86e-07	3.45e-08	-6.94122	8.57201	-1.68	A_24_P350576	NM_015028	23043	TRAF2 and NCK interacting kinase		CACTTTACCTTCCTCCAAATTACCCAACATACGGTAAACAACATTTGTGCAGAAGTATGT
A_23_P47565	6.89e-07	3.46e-08	6.93966	8.56727	1.5	A_23_P47565	NM_005566	3939	lactate dehydrogenase A		AGATACACTTTGGGGGATCCAAAAGGAGCTGCAATTTTAAAGTCTTCTGATGTCATATCA
A_23_P214821	6.92e-07	3.48e-08	-6.93782	8.56167	-2.63	A_23_P214821	NM_001955	1906	endothelin 1	ENST00000379375	AGGCGCCTGGCACATTTCAGGGAGAAACTCCAAAGTCCACACAAAGATTTTCTAAGGAAT
A_24_P31627	6.94e-07	3.49e-08	-6.93681	8.5586	-2.43	A_24_P31627	NM_004975	3745	potassium voltage-gated channel, Shab-related subfamily, member 1	ENST00000538812	GGAGGAACACGCTTTCTTTACATCACTAGTGTAGACTCAAAAGATATGCAAGTGTCAAAT
A_23_P217088	6.97e-07	3.51e-08	-6.93517	8.55362	-1.63	A_23_P217088	NM_000476	203	adenylate kinase 1	ENST00000476274	CCAGCGGGCGTGTGGACGACAATGAGGAGACCATCAAAAAGCGGCTGGAGACCTATTACA
A_23_P82478	6.97e-07	3.52e-08	6.93467	8.55208	1.29	A_23_P82478	NM_019042	54517	pseudouridylate synthase 7 homolog (S. cerevisiae)	ENST00000544995	CTTTGTCACCAGTGGCTTTGGTATTTCCATGTCTGGCATTGCATAAACTTCTCTGGTGTG
A_23_P110957	6.97e-07	3.52e-08	-6.93467	8.55207	-2.15	A_23_P110957	NM_001452	2295	forkhead box F2	ENST00000259806	TGTGGGATCTTCGTTGCCTTCAGTAATCAGGGTGTGAAAAAAGCAGACAAGTTGTGTGTG
A_23_P11372	6.98e-07	3.52e-08	6.93437	8.55118	1.44	A_23_P11372	NM_000194	3251	hypoxanthine phosphoribosyltransferase 1	ENST00000298556	AAAGTAAGAAGCAGTCAATTTTCACATCAAAGACAGCATCTAAGAAGTTTTGTTCTGTCC
A_23_P148372	6.98e-07	3.52e-08	6.93409	8.55031	1.33	A_23_P148372	NM_001325	1478	cleavage stimulation factor, 3' pre-RNA, subunit 2, 64kDa	ENST00000372972	CAGAACCAAGTCACTCCACAGGATCATGAGAAGGCTGCTTTGATTATGCAGGTTCTACAA
A_24_P329065	6.98e-07	3.52e-08	-6.93408	8.55029	-1.15	A_24_P329065	NM_007048	11119	butyrophilin, subfamily 3, member A1		AGGCCACACTTGATAAATCATGGGGAACAGATGTGTTCCACCCAACAAATGTGATAAGTG
A_24_P364838	7.03e-07	3.56e-08	-6.93104	8.54104	-1.7	A_24_P364838	NM_004785	9351	solute carrier family 9 (sodium/hydrogen exchanger), member 3 regulator 2		GCGAGGGCCTTTGCTGCTCTGCCGGGGCCTGCTGACTGAAAGGAATTTGTGTTTTTGCTT
A_23_P34527	7.03e-07	3.56e-08	6.93098	8.54087	1.12	A_23_P34527	NM_025207	80308	FAD1 flavin adenine dinucleotide synthetase homolog (S. cerevisiae)		CTTGGCCTGGGTTCCTACCCTGACTGGGGCAGCAACTACTATCAGGTGAAGCTGACTCTA
A_23_P210608	7.07e-07	3.58e-08	6.9289	8.53453	0.948	A_23_P210608	NM_006526	7764	zinc finger protein 217	ENST00000302342	GATGATTGACTCAATCTTTGCCTAATCCAATGAGTGTTACAGAGAGCTTGCTGTGACTAG
A_23_P40174	7.1e-07	3.6e-08	6.92743	8.53004	2.36	A_23_P40174	NM_004994	4318	matrix metallopeptidase 9 (gelatinase B, 92kDa gelatinase, 92kDa type IV collagenase)	ENST00000545925	TGGAGGTGGGCTGGGCCCTCTCTTCTCACCTTTGTTTTTTGTTGGAGTGTTTCTAATAAA
A_23_P143902	7.15e-07	3.62e-08	-6.92528	8.52349	-2.47	A_23_P143902	NM_022788	64805	purinergic receptor P2Y, G-protein coupled, 12	ENST00000455408	GAGAGCACTCTGTGGTTAACTTCCTTAAATGCATGCCTGGATCCGTTCATCTATTTTTTC
A_33_P3233580	7.16e-07	3.63e-08	6.92452	8.52117	2.62	A_33_P3233580	AK125675	56243	KIAA1217	ENST00000396446	CATGAAGAAAGTCTAAATAAACCTTTGTTACACTTTTTTACCACGCTTTTGCATGCTTGC
A_24_P38347	7.23e-07	3.67e-08	-6.92128	8.51131	-2.22	A_24_P38347	NM_001386	1808	dihydropyrimidinase-like 2	ENST00000545637	CAATTTTTGTTTCAATTCTAAGAAACACTTGCAGCTCTAGTATTCACTTGAGTCTTCCTG
A_24_P223874	7.25e-07	3.68e-08	-6.92004	8.50754	-4.63	A_24_P223874	NM_005411	653509	surfactant protein A1		ATGTACACAGATGGGCAGTGGAATGACAGGAACTGCCTGTACTCCCGACTGACCATCTGT
A_33_P3276222	7.27e-07	3.69e-08	6.91875	8.5036	0.778	A_33_P3276222					CAACGAGTTGAAGTTGGATGACAATGAAGCACTTATAGAGAAGTTGAAACATGGTATATG
A_23_P102582	7.27e-07	3.7e-08	6.91851	8.50289	1.25	A_23_P102582	NM_018840	55969	chromosome 20 open reading frame 24		TAAACTATCAATGGCATTTCAAGTCTTCTGAAACAGCATGGCTGTATGTGCGTGGTCCAT
A_23_P55544	7.39e-07	3.76e-08	-6.913	8.4861	-2.85	A_23_P55544	NM_133459	147372	collagen and calcium binding EGF domains 1		ATTTTTTCTCCTTGGGTATTACAAGTTTTTGTCTGGAGCCAACCAAGCTTGCCACCAACA
A_23_P25964	7.39e-07	3.76e-08	-6.91295	8.48594	-1.34	A_23_P25964	NM_000153	2581	galactosylceramidase	ENST00000261304	ATGGTTTCTTTCCATCAGCATAATGATTTGAGATTGGTCCATGTTGTGTGATTCAGTGGT
A_33_P3399980	7.39e-07	3.76e-08	-6.9129	8.4858	-2.59	A_33_P3399980	NM_000550	7306	tyrosinase-related protein 1	ENST00000381142	GGTCTAACAAATGCCCTACTCTCTTATGCATTAGTATCACAAAACCACCTGGTTGAATAT
A_23_P15123	7.49e-07	3.81e-08	6.9083	8.4718	1.04	A_23_P15123	NM_019116	56061	ubiquitin family domain containing 1	ENST00000219638	ATCTGAGGTGATGTGGTGACTGAAGCCAGAGGTGATGTACTTTCACCATTAGCTTAATTT
A_23_P205200	7.5e-07	3.82e-08	-6.90751	8.46939	-1.03	A_23_P205200	NM_024705	79758	dehydrogenase/reductase (SDR family) member 12	ENST00000218981	GTACCAGAATTGCTTAGAAGATACCAGAAGGTGCGGTCTAGGGACCAGTGAATAAGAAGA
A_23_P211627	7.53e-07	3.84e-08	6.906	8.4648	1.15	A_23_P211627	NM_007172	10762	nucleoporin 50kDa	ENST00000509438	CGAACAGGGAAGAATAACGTTCTTATCGTCTGTGTTCCAAATCCACCAATTGACGAGAAG
A_23_P72068	7.53e-07	3.84e-08	6.90576	8.46406	1.36	A_23_P72068	NM_001500	2762	GDP-mannose 4,6-dehydratase	ENST00000530459	CTATTGGATTGTGGTGAACTTCCGTGAGGCGTATAATCTCTTTGCAGTGAACGGCATTCT
A_23_P57293	7.59e-07	3.87e-08	6.90333	8.45664	1.04	A_23_P57293	NM_014825	9875	URB1 ribosome biogenesis 1 homolog (S. cerevisiae)	ENST00000382751	TTTTTATGAAAACGAAGAGAGATGTTTAAAGTTTATTTTTCAGCAGGTGAGGTGGCTCAC
A_23_P113161	7.61e-07	3.89e-08	-6.90215	8.45305	-2.19	A_23_P113161	NM_030806	81563	chromosome 1 open reading frame 21	ENST00000235307	TGATTTGACCACCAAGATGTAATGATGATTCTATTCCATTTTGAAAAGGGTCTGAGAAAG
A_23_P76071	7.61e-07	3.89e-08	6.90213	8.45299	2.73	A_23_P76071	NM_030765	79369	UDP-GlcNAc:betaGal beta-1,3-N-acetylglucosaminyltransferase 4	ENST00000535274	TCCAGGCTATCATGGAAGATGCTGAACTCTTCCCCATTGATGATGTCTTTGTGGGTATGT
A_23_P8558	7.63e-07	3.9e-08	6.901	8.44956	1.42	A_23_P8558	NM_148912	83451	abhydrolase domain containing 11		ACAGGTGTCTCCCACTTTGCAACCTACGTGGCAGCCATGAGGGCCATCAACATCGCAGAT
A_33_P3257027	7.63e-07	3.9e-08	-6.90092	8.44931	-1.34	A_33_P3257027	NM_002009	2252	fibroblast growth factor 7	ENST00000377614	GGCTGGAAAACTACTGAAAAACTGATCAAGCTTGACTTGTGCATTTATGTTTGTTTTAAG
A_33_P3413216	7.64e-07	3.91e-08	-6.90002	8.44658	-1.54	A_33_P3413216	NM_001025237	7106	tetraspanin 4		CAGGTGGCTTCAGGGCCTCCGGACCCCCCCTGGGAGGGGTGGCCACGTGCTGGCTGCGGA
A_33_P3307795	7.72e-07	3.95e-08	-6.89663	8.43624	-2.1	A_33_P3307795		79843	family with sequence similarity 124B	ENST00000243806	ATGAATGTCATGTTCACAGCAAAATATCCTGTGGCTTCTGTCCTTAAGAAATGGTCAGAA
A_24_P778906	7.75e-07	3.97e-08	-6.89494	8.43109	-2.13	A_24_P778906	XR_110942			ENST00000435913	TCAAGCCTCAGACTTCAAATAATTGCCAGAACTACTTGACTGAGGTTAGTTATATGACCG
A_23_P433132	7.76e-07	3.98e-08	6.89456	8.42994	1.28	A_23_P433132	NM_173853	200634	keratinocyte associated protein 3	ENST00000453171	GCTAGAGGAAATGACAGAGCTCGAATCTCCTAAATGTAAAAGGCAGGAAAATGAGCAGCT
A_33_P3329467	7.82e-07	4.01e-08	6.89191	8.42186	0.974	A_33_P3329467	NM_016086	51657	serine/threonine/tyrosine interacting-like 1	ENST00000404050	CCAGAGTGTGTATACCCAGGCTTGTCTGGAAGGAGAAGGCCTTTGCTGCCTGAAAGTCTC
A_23_P423695	7.83e-07	4.02e-08	-6.89118	8.41963	-1.17	A_23_P423695	NM_006454	10608	MAX dimerization protein 4	ENST00000537353	CTTACTCATCTCCCTTTTTTAAACAAAAAGCAAAAAAGTAAAATGCTGCACTGCCCAGCA
A_33_P3355281	7.89e-07	4.05e-08	6.88861	8.41182	3.14	A_33_P3355281	NM_017584	55586	myo-inositol oxygenase	ENST00000395733	CCTTAGGGTCGCCACCCCTCACGGCAACTTGTGCCTGGCGTCAATAAAGACCTGGAAGGA
A_23_P18887	7.9e-07	4.06e-08	6.88788	8.4096	1.01	A_23_P18887	NM_022132	64087	methylcrotonoyl-CoA carboxylase 2 (beta)	ENST00000323375	GGAAGGAAAGCAGTTCTCCAGTGCTGATGAAGCGGCTTTAAAAGAGCCCATCATTAAGAA
A_23_P350617	7.93e-07	4.08e-08	-6.88662	8.40574	-3.03	A_23_P350617	NM_175737	152831	klotho beta	ENST00000257408	AGTGCACTGTCTGCTTATTCCTTGTGCAGAAGAAACCACTGATATTCCTGGGTTGTTGCT
A_23_P32805	7.93e-07	4.08e-08	-6.88648	8.40531	-1.99	A_23_P32805	NM_017551	2894	glutamate receptor, ionotropic, delta 1	ENST00000464741	TTCTTGTACATATGTGTAAATAATGACAGAATGGAGTGGGGTAAAAGTGTATTTTGAATA
A_33_P3288589	7.98e-07	4.11e-08	-6.88427	8.39857	-1.2	A_33_P3288589					CCACAGCCTTGACGACGTTATGGTTACCCCAAGTGAAGTCTCACGGTTTTTTGTTGTTAG
A_24_P53241	8.01e-07	4.13e-08	-6.8827	8.39379	-1.92	A_24_P53241	NM_153604	93649	myocardin	ENST00000395988	TTCCATCCCCAACTTTTTCTAAGTCAAGTTCAGCAATTTCAGAGGTAACACAGCCTCCAT
A_33_P3209346	8.02e-07	4.13e-08	6.88216	8.39216	1.58	A_33_P3209346	NM_013417	3376	isoleucyl-tRNA synthetase	ENST00000395554	GATCCTTCAGTATTTGTAACTTTCCCTTTGGAAGAAGATGAAACTGTATCTTTAGTTGCT
A_23_P33326	8.15e-07	4.2e-08	-6.87669	8.37549	-3.44	A_23_P33326	NM_000679	147	adrenergic, alpha-1B-, receptor		CTCCTTGTACTTCACTGAAGGATGGCACTTTGGTGGGGTTGGAAACAAAGTCGACATTAA
A_24_P462899	8.17e-07	4.22e-08	6.87535	8.3714	1.97	A_24_P462899	NM_001012507	387103	centromere protein W	ENST00000368325	GAAGAGCAGAGGTTAGAAGTCAAAGAACATATTCTTGAAAGTTATGATGCATTCTTTTGG
A_23_P501007	8.17e-07	4.22e-08	-6.8753	8.37126	-2.01	A_23_P501007	NM_001039348	2202	EGF containing fibulin-like extracellular matrix protein 1	ENST00000424836	AGGCAGCCATCATAACCATTGAATAGCATGCAAGGGTAAGAATGAGTTTTTAACTGCTTT
A_23_P63026	8.26e-07	4.27e-08	6.87185	8.36073	1.26	A_23_P63026	NM_006499	3964	lectin, galactoside-binding, soluble, 8		TGATAATTTACTGTGATGTTAGAGAATTCAAGGTTGCAGTAAATGGCGTACACAGCCTGG
A_23_P94319	8.26e-07	4.27e-08	-6.87163	8.36005	-1.76	A_23_P94319	NM_014867	9920	kelch repeat and BTB (POZ) domain containing 11	ENST00000320248	ATAGTGCAGAGCCTCGTATGTTTGTCAGTTCATGCCGAGATGAAATAAATCACGCAGAAA
A_33_P3376249	8.35e-07	4.32e-08	6.86789	8.34867	4.21	A_33_P3376249	NM_005978	6273	S100 calcium binding protein A2	ENST00000368707	TGGATCTCTTGGGCCCAGGACTGTTGATGCCTTTGAGTTTTGTATTCAATAAACTTTTTT
A_24_P215653	8.39e-07	4.34e-08	-6.86604	8.34304	-3.09	A_24_P215653	NM_175060	161198	C-type lectin domain family 14, member A	ENST00000546356	CCTGAGATTCCTCGATGGGGATCACAGAGCACGATGTCTACCCTTCAAATGTCCCTTCAA
A_33_P3260605	8.42e-07	4.36e-08	-6.8646	8.33863	-1.83	A_33_P3260605	NM_003798	8727	catenin (cadherin-associated protein), alpha-like 1	ENST00000374593	CAAAAGTGTTGTTGCTGGCAGACCGAGTAGTCATTAAACAGATAATAACATCAAGAAATA
A_24_P314179	8.44e-07	4.37e-08	-6.86387	8.33641	-2.01	A_24_P314179	NM_005239	2114	v-ets erythroblastosis virus E26 oncogene homolog 2 (avian)	ENST00000360214	ATTCGGAGAAAACGTTTTGATCAAAATGGAGACTTTTGTAGTCGTTTCAAAAGAGCACCT
A_23_P312646	8.49e-07	4.4e-08	6.86186	8.33029	1.03	A_23_P312646	NM_183241	286257	chromosome 9 open reading frame 142	ENST00000483807	TTCAAGAGTAAGAAACCAGCTGGTGGCGTGGACTTCGATGAGACCTGAAGGTGCAGCACA
A_23_P39237	8.49e-07	4.4e-08	-6.86148	8.32911	-2.4	A_23_P39237	NM_003407	7538	zinc finger protein 36, C3H type, homolog (mouse)	ENST00000248673	GGTGCTCAAATTACCCTCCAAAAGCAAGTAGCCAAAGCCGTTGCCAAACCCCACCCATAA
A_23_P39525	8.5e-07	4.41e-08	-6.86104	8.32778	-1.73	A_23_P39525	NM_024785	79843	family with sequence similarity 124B	ENST00000389874	TACAAACCAAAGAGGAACATTGAGCACAGTGGGAAAATTGGACTGGTTGATCTGGTCACT
A_24_P251534	8.59e-07	4.46e-08	-6.85751	8.31703	-1.1	A_24_P251534	NM_001008392	10217	CTD (carboxy-terminal domain, RNA polymerase II, polypeptide A) small phosphatase-like	ENST00000443503	ACATTTGAATGTGATAAACAATCCAGCATTACTTAGGAAATGCTACATGCGGAATGTGCA
A_32_P79434	8.62e-07	4.48e-08	-6.85605	8.31257	-2.31	A_32_P79434	NM_002847	5799	protein tyrosine phosphatase, receptor type, N polypeptide 2	ENST00000389418	TCTCTACATGGTATTGTAATGAATATCTGCTTTAATATAGCTATCATTTCTTTTCCAAAA
A_23_P315571	8.69e-07	4.52e-08	-6.85316	8.30375	-1.52	A_23_P315571	NM_015150	23180	raftlin, lipid raft linker 1	ENST00000334133	TTTATCATGTGTATATCGTCCAGAAAGTATTAAGGCTTTAGGTAGATGCAACTGGCGAAC
A_23_P250102	8.78e-07	4.57e-08	-6.84953	8.29267	-1.63	A_23_P250102	NM_012298	23066	cullin-associated and neddylation-dissociated 2 (putative)	ENST00000295989	GAAGGTTTCAAATGTGTCTAGTGTTCAGTATTGAGGACAAAGAAATACAAGTGGCAGGCC
A_23_P419503	8.95e-07	4.66e-08	-6.84324	8.27351	-1.37	A_23_P419503	NM_001080457	94030	leucine rich repeat containing 4B	ENST00000389201	ATCACGGATGTGACGGAGAACGCCCTCAAGGACCTGGACGACGTCATGAAGACCACCAAA
A_23_P80336	8.95e-07	4.66e-08	6.843	8.27279	1.2	A_23_P80336	NM_020243	56993	translocase of outer mitochondrial membrane 22 homolog (yeast)	ENST00000492561	GGCTCTACCCTCACTTCCTGGAAAGATCTAGATTGTTATTGCTGTTTGAGCTGTCTCAGT
A_33_P3251856	8.96e-07	4.67e-08	6.84259	8.27152	3.1	A_33_P3251856				ENST00000557232	GAAGTGGGAGACTTTTTCCACTTCCTGTTCTACTTGTGGCTACTGACTCAATGTCTGACC
A_23_P160631	8.98e-07	4.68e-08	6.84153	8.2683	1.11	A_23_P160631	NM_005998	7203	chaperonin containing TCP1, subunit 3 (gamma)		GTGAGACGGGTACTTTGGTGGACATGAAGGAACTGGGCATATGGGAGCCATTGGCTGTGA
A_32_P116660	8.99e-07	4.69e-08	-6.84106	8.26684	-1.11	A_32_P116660	NM_198557	375287	RNA binding motif protein 43	ENST00000331426	CAAACATTACAGGGATCATTTAGTCTGTTTTTCTTAAAACTGAACTAAAAGATGGAGGCT
A_32_P133395	9.01e-07	4.7e-08	-6.84033	8.26463	-1.76	A_32_P133395	XR_110544			ENST00000442411	CTGGCTTGCTTACCTTGTTATCAAGTCCTGAATGGGGGAAGCAATATTCCTTCTCCACTA
A_32_P23125	9.02e-07	4.71e-08	-6.83962	8.26247	-4.17	A_32_P23125	NR_001558	140828	long intergenic non-protein coding RNA 261		CATTGTCCAGTAGAGCTGTTAGTTTTAACACCAGTGAGTATTACCTTTGGTTAAAAGGAT
A_23_P102235	9.02e-07	4.71e-08	6.83948	8.26204	1.05	A_23_P102235	NM_003096	6637	small nuclear ribonucleoprotein polypeptide G	ENST00000429728	ACAACAGAACAATATTGGAATGGTGGTAATACGAGGAAATAGTATCATCATGTTAGAAGC
A_24_P214231	9.05e-07	4.73e-08	6.8383	8.25844	2.13	A_24_P214231	NM_001048166	6491	SCL/TAL1 interrupting locus	ENST00000243182	CTTAGATGTAAAACGTCTCAGACAGTTACCAAAATTATTTTAACCTTTTAACTCCCTGCC
A_32_P4626	9.07e-07	4.74e-08	6.83733	8.25549	1.79	A_32_P4626	XR_108654	100505880	uncharacterized LOC100505880		GACCCAGTCACACCATCCATGAAAAGCTGTTTCTATAATATGAAAAATTGTTAAATGACG
A_23_P301995	9.12e-07	4.77e-08	6.83542	8.24964	1.14	A_23_P301995	NM_173083	286826	lin-9 homolog (C. elegans)	ENST00000366807	CCTCCTCTCCAGTCACCAATTATAGATAATGATCCTTTATTAGGACAGTCGCCGTGGAGA
A_33_P3335386	9.12e-07	4.77e-08	6.8353	8.24929	1.92	A_33_P3335386	DJ031151	644815	family with sequence similarity 83, member G	ENST00000388995	GATGTCAGGGGACATTACTGTTGCTAATAAAGTCCAAAGTGGCCAATGCCTTTCCCAAAA
A_33_P3369058	9.13e-07	4.78e-08	-6.83454	8.24697	-3.5	A_33_P3369058	NM_198578	120892	leucine-rich repeat kinase 2	ENST00000298910	CCCTGACCAGTATTCATTATTTCAGATAATTCCCTGTGATAGGACAACTAGTACATTTAA
A_23_P761	9.15e-07	4.8e-08	6.83361	8.24412	0.734	A_23_P761	NM_002796	5692	proteasome (prosome, macropain) subunit, beta type, 4	ENST00000493673	GAAGTTGCCCTACTTTTAACTTTGAACTTGGCTAGTTCAAAGATAGACTCTTCTTTTGTA
A_33_P3387796	9.15e-07	4.8e-08	-6.83336	8.24337	-1.05	A_33_P3387796	NM_015157	23187	pleckstrin homology-like domain, family B, member 1	ENST00000358191	TAAAGACCCATGACCGGCTGTACTACATGGTGGCCCCATCTGCAGAGGCCATGCGTATCT
A_33_P3364263	9.19e-07	4.82e-08	-6.8318	8.23862	-1.42	A_33_P3364263	NM_030915	81606	limb bud and heart development homolog (mouse)	ENST00000484150	ATAACTGCGAAGAGACAGCGAAAGAAAATAAAGAGCAGTAGAGTCCCTGTGGACTCCCAT
A_23_P150316	9.21e-07	4.83e-08	6.83115	8.23663	3.86	A_23_P150316	NM_002426	4321	matrix metallopeptidase 12 (macrophage elastase)		TTGTCCATTCTTGCTTGACTCTACTATTAAGTTTGAAAATAGTTACCTTCAAAGGCCAAG
A_23_P48988	9.24e-07	4.86e-08	-6.82964	8.23202	-4.03	A_23_P48988	NM_003027	6457	SH3-domain GRB2-like 3	ENST00000535412	TGTGCTCTCAGTGCGGTGTTCTGTGACATCCTTTGCTCTCTGACCAACTTAATGACTTTT
A_23_P161918	9.31e-07	4.9e-08	6.82707	8.22417	0.96	A_23_P161918	NM_024098	79080	coiled-coil domain containing 86	ENST00000339492	AAATACAGACAATAGACCAAAGTCCCTGCCCTCGAGGAGCTTTCATTCTGATGGAGAGAA
A_23_P20832	9.36e-07	4.92e-08	-6.82516	8.21837	-1	A_23_P20832	NM_003127	6709	spectrin, alpha, non-erythrocytic 1 (alpha-fodrin)	ENST00000372719	TTGGAATAAGACTTAGGAGAAAATGGTGCTTCACTAACCCGCTTCCGGTCCAGTCACAAT
A_23_P13822	9.38e-07	4.93e-08	6.82451	8.21637	1.9	A_23_P13822	NM_018423	55359	serine/threonine/tyrosine kinase 1	ENST00000075503	AGGCTTAGTAGCTCAGTCTTTAACAAGGGCTAGAAAAGAATGTAATCTGATATGGAAGGA
A_23_P91590	9.41e-07	4.95e-08	6.82322	8.21242	1.27	A_23_P91590	NM_002882	5902	RAN binding protein 1	ENST00000486575	TCTCGGTGAAGGAGGAGACCAAGGAGGATGCTGAGGAGAAGCAATAAATCGTCTTATTTT
A_23_P57370	9.42e-07	4.96e-08	6.8227	8.21083	1.02	A_23_P57370	NM_033070	27440	cat eye syndrome chromosome region, candidate 5	ENST00000486462	AAGAAGACAGTGACTCTTTTTCCCTGCTGGGTAGCATTTTGTATGGAACGGTTGGAATTT
A_33_P3379326	9.45e-07	4.98e-08	-6.82139	8.20684	-2.01	A_33_P3379326	NM_138715	4481	macrophage scavenger receptor 1	ENST00000355282	CAATGGGGGACAAGAGCCTGTTCACATTCTGAAGATGCTGGAGTCACTTGCACTTTATAA
A_23_P106405	9.51e-07	5.01e-08	-6.81928	8.20043	-1.74	A_23_P106405	NM_002487	4692	necdin homolog (mouse)	ENST00000331837	AATACATTGAGAAAGTTTCCATCTTATTCTTTTATATGGGACTGATGATGTGTGTTGGGG
A_23_P36464	9.6e-07	5.06e-08	6.81603	8.19051	1.23	A_23_P36464	NM_018164	55726	chromosome 12 open reading frame 11	ENST00000335745	ATTTTGTGCGGAATTCGATATAAGTACTTTTACAGCAAGATGGTATAGTTATGTTGCCTG
A_32_P125832	9.61e-07	5.07e-08	-6.81556	8.18906	-2.33	A_32_P125832	XR_109470	100128893	uncharacterized LOC100128893		GAAGTTGGCGAGAATTCTTCGTTTTTCATTCTTCGTTGTAAATTGCTTCTAAACACTTCT
A_33_P3245415	9.61e-07	5.07e-08	-6.81538	8.18852	-1.2	A_33_P3245415	NM_052818	90634	NEDD4 binding protein 2-like 1	ENST00000459716	TGGATTTACAAATGAGAGCTCCTATCACAGAAGGGGCGGTTGTCACCATGGATATTAGAG
A_23_P215778	9.64e-07	5.09e-08	6.81415	8.18476	1.04	A_23_P215778	NM_181581	11062	dihydrouridine synthase 4-like (S. cerevisiae)	ENST00000485825	TTCAAGGCAGGAAAAAAGGGTATTTAATGCTCTGTCAAGCACATCAGCAATCATAGATTA
A_23_P306987	9.72e-07	5.14e-08	-6.81129	8.17603	-2.57	A_23_P306987	NM_031439	83595	SRY (sex determining region Y)-box 7	ENST00000304501	GTTTCTAATGACCAAAGACCCAGGGTACCTAAAAGGACTTTGCAACCAAGCAAAGTCACT
A_23_P1819	9.74e-07	5.15e-08	6.81043	8.1734	1.66	A_23_P1819	NM_012378	26493	olfactory receptor, family 8, subfamily B, member 8		ACACCCCTATGTACTTCTTCCTCTATAACTTGTCCTTCATAGATTTCTGCTATTCCAGTG
A_33_P3274930	9.79e-07	5.19e-08	-6.80836	8.16709	-1.63	A_33_P3274930		5376	peripheral myelin protein 22	ENST00000395936	AACTCAAGTCAAATGTGTGGTTACCGGGATTAAGAACAGAAAGAATAGAGGGGACTCCTG
A_23_P201672	9.8e-07	5.19e-08	6.80782	8.16544	0.803	A_23_P201672	NM_015935	51603	methyltransferase like 13	ENST00000458517	AGCTTCGTATTTTTCTTGGTTTCACACTCAGCTACATGTGACCTCCAGCTTGGTGAGGTT
A_23_P35645	9.84e-07	5.21e-08	-6.8066	8.16173	-0.993	A_23_P35645	NM_032905	84991	RNA binding motif protein 17	ENST00000379888	CAGCTGAAAGACTCGAGCCCGTGCTGTCTCCTTTGGTTATTATGACATGAAAGTGTATCA
A_33_P3344332	9.89e-07	5.25e-08	6.80443	8.15509	0.812	A_33_P3344332	NM_001000	6170	ribosomal protein L39	ENST00000468844	ATCAGGTACAACTCCAAAAGGAGACAATGGAGAAGAACCAAGCTGGGGCTGTAAGGAATT
A_33_P3268919	9.89e-07	5.25e-08	-6.80429	8.15468	-4.89	A_33_P3268919	NM_001098668	729238	surfactant protein A2	ENST00000372325	CCCCTGAGCTGAATAAAGATGATTTAAGCATAATAAATCGTTAGTGTGTTCACATGAGTT
A_23_P82738	9.92e-07	5.27e-08	6.80337	8.15187	1.92	A_23_P82738	NM_012415	25788	RAD54 homolog B (S. cerevisiae)	ENST00000546218	CAAGCTACTGGCACATAGTGAAAGATTACTTCTGACATTCCATTGCTCTTCTTTTGAAAA
A_33_P3288700	9.93e-07	5.27e-08	6.80286	8.15031	1.21	A_33_P3288700	NM_058190	85395	family with sequence similarity 207, member A	ENST00000291634	GAGCGTCACTTCCATCAGGAGAGGTGCAGAGGCCAAGACCATTTTGCCCAAGAAGGAGAA
A_32_P32413	9.96e-07	5.29e-08	-6.80173	8.14687	-1.49	A_32_P32413	NM_015559	26040	SET binding protein 1	ENST00000282030	TGGACTTGCTGTTATTTGAGGCGTAGATACATCTAGCATGCTTACTGTCATGCTCCTCCA
A_23_P502312	1e-06	5.33e-08	-6.79918	8.13908	-1.57	A_23_P502312	NM_078481	976	CD97 molecule	ENST00000242786	TCCTGGACTTTTCCTCTCATGTCTTTGCTGCAGAACTGAAGAGACTAGGCGCTGGGGCTC
A_33_P3326235	1.01e-06	5.37e-08	-6.79717	8.13294	-2.29	A_33_P3326235	NM_001003938	3042	hemoglobin, mu	ENST00000472539	GAAAAATACCGCTGAGCCCTGTGCTGCGCAGGCCTTGGTCTGTGCCTGTCAATAAACAGA
A_23_P74914	1.01e-06	5.4e-08	6.79546	8.12772	1.34	A_23_P74914	NM_014777	9816	URB2 ribosome biogenesis 2 homolog (S. cerevisiae)	ENST00000258243	GACCCTGGGATGAGATTAATTCAATAGAAAAATTGCTGACTCTTGGGACCTTTCTGTGTT
A_23_P71727	1.02e-06	5.43e-08	6.79356	8.12191	1.92	A_23_P71727	NM_001827	1164	CDC28 protein kinase regulatory subunit 2	ENST00000314355	GATAAAAGTTCTTCCAGTCAGTTTTTCTCTTAAGTGCCTGTTTGAGTTTACTGAAACAGT
A_33_P3321697	1.02e-06	5.43e-08	-6.79326	8.12101	-1.21	A_33_P3321697	NM_022140	64097	erythrocyte membrane protein band 4.1 like 4A	ENST00000261486	TCATCGTGTTCTCAGCTCCTAGTACAGTGCTTTCAATAAATTTTTTGAATACCTCTATAC
A_24_P945194	1.02e-06	5.44e-08	-6.79295	8.12007	-1.1	A_24_P945194	NM_013374	10015	programmed cell death 6 interacting protein	ENST00000307296	GACGTTTGCAATTATTAGTTGATTCACAGTACAGAACAAGGTATAAAGGAAAAAACCCTG
A_24_P330773	1.02e-06	5.46e-08	-6.79164	8.11606	-1.08	A_24_P330773	NM_005831	10241	calcium binding and coiled-coil domain 2	ENST00000258947	TCACTACAGAGACTTCCACAAAAACTTTTGAATGATGTGAAACACGATGTCATGAATAAG
A_33_P3395081	1.02e-06	5.47e-08	-6.79114	8.11453	-1.42	A_33_P3395081	NM_017888	54988	acyl-CoA synthetase medium-chain family member 5	ENST00000331849	ATCAAAATGCAGAAAATGTGTGGTGCACTAAGATGATCACACAGCATTAAAACTAAAAAA
A_24_P569294	1.03e-06	5.51e-08	6.78883	8.10747	1.35	A_24_P569294	NM_021107	6183	mitochondrial ribosomal protein S12	ENST00000407800	AGGCAGCCACTCATGGATTCAAGTCCTGGGCTCCGCTTCTTCCATCAGGACCACTATTAA
A_33_P3222380	1.03e-06	5.52e-08	6.7882	8.10557	2.76	A_33_P3222380	NM_138420	113146	AHNAK nucleoprotein 2	ENST00000333244	AAAGGGCACCTGCCCAAGGTGGAGATGCCCAGTTTCAAGATGCCCAAAGTGGACCTCAAG
A_33_P3396214	1.04e-06	5.54e-08	6.78703	8.10197	4.41	A_33_P3396214	NM_172229	79412	kringle containing transmembrane protein 2	ENST00000303746	CAGGTCAGCAAAAACAGTCAAAAAACCCCCACAGATTTTGAATAAAGGATCTACTTTGGT
A_33_P3421490	1.04e-06	5.58e-08	6.78455	8.0944	1.84	A_33_P3421490	NM_015206	23251	KIAA1024	ENST00000305428	TGGTTGGTTTGAAGCTATCATGTAAAATTGGCCTCTCCAAATATAATCAGAAATAAACCG
A_23_P101960	1.04e-06	5.58e-08	-6.78441	8.09398	-1.41	A_23_P101960	NM_006887	678	zinc finger protein 36, C3H type-like 2	ENST00000282388	AGCAAAAAAGTCGAACTTTTTCTGTTGAACAAAATATTCACAACAGGGCAGTTGTGATAC
A_32_P148538	1.05e-06	5.61e-08	-6.78297	8.0896	-1.74	A_32_P148538	NM_014839	9890	lipid phosphate phosphatase-related protein type 4	ENST00000457765	AGGACATATAATGATAGACACTAGAACTCAGACCTCTGCATGTATATTTGATAACATGTC
A_23_P64898	1.06e-06	5.66e-08	-6.78008	8.08076	-1.28	A_23_P64898	NM_005810	10219	killer cell lectin-like receptor subfamily G, member 1	ENST00000538029	GTGTCCCTTTGCAGATCAAGCTTTATTCTGAAGAATAAACCTAGCTGGCATGCTGGTGTG
A_33_P3326285	1.07e-06	5.73e-08	6.77575	8.06754	0.99	A_33_P3326285	NR_002578	60674	growth arrest-specific 5 (non-protein coding)		GCCTGATGGAGTCTCATGGCACAAGAAGATTAAAACAGTGTCTCCAATTTTAATAAATTT
A_23_P27332	1.07e-06	5.75e-08	-6.77484	8.06476	-1.5	A_23_P27332	NM_003199	6925	transcription factor 4		AGACGCATCGAATCACATGGGACAGATGTAAAAGGGTCCAAGTTGCCACATTGCTTCATT
A_23_P43490	1.07e-06	5.75e-08	6.77452	8.0638	2.88	A_23_P43490	NM_058197	1029	cyclin-dependent kinase inhibitor 2A (melanoma, p16, inhibits CDK4)		TTAAAAATGTCCTGCCTTTTAACGTAGATATATGCCTTCCCCCACTACCGTAAATGTCCA
A_33_P3341656	1.07e-06	5.76e-08	-6.77449	8.06368	-1.22	A_33_P3341656	NM_005920	4209	myocyte enhancer factor 2D	ENST00000340875	GGTGATGCTTTCTTAGTATTCTACACAATAAGAAAAGACAAAGTCCTCGAGATTCTTATG
A_23_P139418	1.08e-06	5.78e-08	-6.77292	8.05889	-1.46	A_23_P139418	NM_198516	374378	UDP-N-acetyl-alpha-D-galactosamine:polypeptide N-acetylgalactosaminyltransferase-like 4	ENST00000227756	CCTCTTTGCTACTGTGTAGCACCTGCTGCAACGTTGCCTGCTGTCCACGTGGGGTTGTTT
A_33_P3364696	1.08e-06	5.8e-08	6.77224	8.05683	0.726	A_33_P3364696	NM_213622	10617	STAM binding protein	ENST00000409707	ACAGACCTTCGATGAGCGTTTGAGTCCAACACCTTCCAAGAACAACAAAACCATATCAGT
A_33_P3535649	1.08e-06	5.82e-08	-6.77105	8.05319	-1.91	A_33_P3535649	NM_032296	84256	FLYWCH-type zinc finger 1	ENST00000399667	CCTTTGACATGACAGTGCCAACAACATCTCATGAAATTTAAAATAAATCCCCAAGGCATC
A_23_P40866	1.08e-06	5.84e-08	-6.76997	8.04988	-1.3	A_23_P40866	NM_015642	26137	zinc finger and BTB domain containing 20		TTTTTACTTTCTGTTTTTGTTTTTGTTTCGTTTCATTTTGTACTACATGAAGAACTGTTT
A_23_P22444	1.08e-06	5.84e-08	-6.76987	8.0496	-1.73	A_23_P22444	NM_002621	5199	complement factor properdin	ENST00000247153	GTGGTGGAGGAGAAACGACCATGTCTACACGTGCCTGCTTGCAAAGACCCTGAGGAAGAG
A_23_P317465	1.09e-06	5.85e-08	-6.769	8.04694	-1.28	A_23_P317465	NM_016530	51762	RAB8B, member RAS oncogene family	ENST00000321437	CCTTGATATAGAGGGACCTAGACGGACAGGATATGCTAAAATAATTTCAAATTCTAGCAC
A_23_P63798	1.09e-06	5.86e-08	-6.76879	8.04628	-1.58	A_23_P63798	NM_001300	1316	Kruppel-like factor 6		GGTTGGGTTGATTGTATGTTGAGGATCTATTACTGACCGTATGATGAGGCCAACTTTTTT
A_23_P97860	1.09e-06	5.89e-08	-6.76694	8.04064	-1.5	A_23_P97860	NM_000235	3988	lipase A, lysosomal acid, cholesterol esterase	ENST00000425287	TATAATTACTTTAGCTGCACTAACAGTACAATGCTTGTTAATGGTTAATATAGGCAGGGC
A_33_P3324909	1.1e-06	5.92e-08	-6.76515	8.03518	-1.35	A_33_P3324909	NM_005354	3727	jun D proto-oncogene	ENST00000252818	AAGCTGGAGCGCATCTCGCGCCTGGAAGAGAAAGTGAAGACCCTCAAGAGTCAGAACACG
A_23_P401098	1.1e-06	5.94e-08	6.76438	8.03281	1.36	A_23_P401098	NM_153211	125488	tetratricopeptide repeat domain 39C	ENST00000540918	CTTCAAGCAAAGGAGGATTTCTCTGGCTACGACTTTGAAAACAGATTGCATGTCCGCATC
A_23_P111919	1.11e-06	5.98e-08	-6.76195	8.02541	-1.51	A_23_P111919	NM_013357	29942	purine-rich element binding protein G	ENST00000475541	ACTGCTCCAGACTATTGAAGTATGCAAATCAGCACAAAATGTGACATTCTGACATTCTAA
A_23_P132718	1.11e-06	6.02e-08	-6.76004	8.01956	-2.41	A_23_P132718	NM_004636	7869	sema domain, immunoglobulin domain (Ig), short basic domain, secreted, (semaphorin) 3B	ENST00000454939	TTGGGTAGTGAGCAGTGAGCAGAAAGCTGTGAACAGGCTGGGCTGCTGGAGGTGGGGCGA
A_33_P3383233	1.12e-06	6.08e-08	-6.75666	8.00923	-2.12	A_33_P3383233	NM_201535	57447	NDRG family member 2		TATGGACCTACGTGAATGTGTGTCAGGGGGAGACTTGCTGGTGGGTTAGTGGTCCTCAGG
A_23_P35414	1.13e-06	6.09e-08	-6.75608	8.00747	-2.66	A_23_P35414	NM_005398	5507	protein phosphatase 1, regulatory subunit 3C	ENST00000238994	AGCATCCATACTTTTCTACTGTAAATATTTCACTCTCCTCTAGCTATCCTTGATGAGCTT
A_24_P343095	1.13e-06	6.1e-08	6.75572	8.00638	1.52	A_24_P343095	NM_000791	1719	dihydrofolate reductase		AGTATATGAGAAGAATGATTAATATGAAGGTGTTTTCTAGTTTAAGTTGTTCCCCCTCCC
A_23_P206359	1.13e-06	6.11e-08	6.75482	8.00361	1.46	A_23_P206359	NM_004360	999	cadherin 1, type 1, E-cadherin (epithelial)	ENST00000261769	AAATCAACCCTGCAATCACTTTTTGGAATTGTCTTGATTTTTCGGCAGTTCAAGCTATAT
A_23_P369479	1.13e-06	6.13e-08	6.75388	8.00075	2.34	A_23_P369479	NM_170721	124540	musashi homolog 2 (Drosophila)	ENST00000322684	TTTGTCTGTGCTGGTAGTTTGTGAGAAGTGACCCGCACGCTTCCATTTGATGCATTTGAT
A_23_P28815	1.14e-06	6.19e-08	6.75083	7.99143	3.68	A_23_P28815	NM_000782	1591	cytochrome P450, family 24, subfamily A, polypeptide 1	ENST00000395955	AACAGCTAAATTTTCTGGGGCTGGGAGTAATACTGACAATCCATTTACTGTAGCTCTGCT
A_24_P277155	1.14e-06	6.21e-08	6.74986	7.98847	1.22	A_24_P277155	NM_003071	6596	helicase-like transcription factor	ENST00000310053	TTGGGAAGTTACCTGGTAGATCAAGCATTACACACAAAAAATCAAGTTGATCAGAGTATG
A_23_P148568	1.14e-06	6.21e-08	-6.74975	7.98812	-2.68	A_23_P148568	NM_022053	56001	nuclear RNA export factor 2	ENST00000330252	TGTGTATTCGCCCCACTCATGATCACCATTTTATTTTCATAATAAAGAGTGACGTTACAC
A_23_P102202	1.15e-06	6.27e-08	6.74681	7.97913	1.14	A_23_P102202	NM_000179	2956	mutS homolog 6 (E. coli)	ENST00000543270	GAAGTTTGCCTGGCTAGTGAAAGGTCAACTGTAGATGCTGAAGCTGTCCATAAATTGCTG
A_24_P411121	1.16e-06	6.28e-08	6.746	7.97666	2.62	A_24_P411121	NM_148901	8784	tumor necrosis factor receptor superfamily, member 18	ENST00000379265	TACAGTCCCAGGGGAAATTCAGTTTTGGCTTCCAGTGTATCGACTGTGCCTCGGGGACCT
A_23_P112289	1.17e-06	6.35e-08	-6.74281	7.96692	-1.89	A_23_P112289	NM_003275	7111	tropomodulin 1	ENST00000259365	GGGCAAATGGCTTATGTGAGGTAAGACACTAGAGGGATAAATTTCCAGATCAACATGGCT
A_23_P214011	1.18e-06	6.44e-08	-6.73812	7.9526	-1.71	A_23_P214011	NM_004932	1004	cadherin 6, type 2, K-cadherin (fetal kidney)	ENST00000265071	GCCACCACATGTATCACGGGTCACTTGAAATTCTTTCAGCTATCAGTAGGCTAATGTCAA
A_33_P3376493	1.19e-06	6.51e-08	-6.73472	7.9422	-3.08	A_33_P3376493	NM_000686	186	angiotensin II receptor, type 2	ENST00000371906	AAACGTGAGAGCAAAATGCATGTAATCAACATGGCTACTTGCTTTGAGGCTCACCAGAAT
A_33_P3283420	1.2e-06	6.53e-08	6.73371	7.9391	0.96	A_33_P3283420	NM_203390	389677	RNA binding motif protein 12B	ENST00000517700	ACAATTTTAGACCTCCTGGTGAGGATTTTAGGAGCCCGCCTGATGATTTTAGAAGTCACC
A_32_P114574	1.2e-06	6.54e-08	6.73313	7.93735	1.15	A_32_P114574	NM_014412	27101	calcyclin binding protein	ENST00000367679	AGAAAATTTATGAAGATGGAGACGATGATATGAAGCGAACCATTAATAAAGCCTGGGTGG
A_23_P103433	1.2e-06	6.56e-08	-6.73208	7.93415	-1.31	A_23_P103433	NM_145047	127700	organic solute carrier partner 1	ENST00000471369	CCCATGGCCCAGAATGATGCTGCTAGTTTTCTACTGAGTGAAGCCATTACGTCTATTTCT
A_23_P357284	1.21e-06	6.58e-08	-6.7308	7.93022	-1.27	A_23_P357284	NM_005282	2828	G protein-coupled receptor 4	ENST00000323040	GAGAATGTCAGAACTCAAGTGAAGGGCAATCAGGGCAGACTGCCTGGAGGAGTGATGCCA
A_23_P150053	1.21e-06	6.59e-08	-6.73053	7.92938	-1.85	A_23_P150053	NM_001613	59	actin, alpha 2, smooth muscle, aorta	ENST00000458208	ATCATGAAGTGTGATATTGACATCAGGAAGGACCTCTATGCTAACAATGTCCTATCAGGG
A_23_P385034	1.21e-06	6.61e-08	6.72944	7.92608	1.06	A_23_P385034	NM_001949	1871	E2F transcription factor 3	ENST00000346618	GGTGACCTGTTCTCTAGCTGTGATCTTACCACTTCAAATGGGTGTAATTTGAATAAATTT
A_24_P233917	1.21e-06	6.61e-08	-6.72936	7.92581	-0.986	A_24_P233917	NM_014774	9813	KIAA0494	ENST00000371933	CACATTTGGGTATTCCTGAGACTTTATAGAGCGTGTATTGTTTGTTATACGAACCTAACC
A_23_P121702	1.22e-06	6.65e-08	6.72758	7.92037	1.7	A_23_P121702	NM_001014446	132299	OCIA domain containing 2	ENST00000381464	AGACTCTCAGCCTTCAGCTTCCTAAATTCTGTGTCTGTGACTTTCGAAGTTTTTTAAACC
A_24_P325520	1.22e-06	6.67e-08	-6.72655	7.91722	-1.43	A_24_P325520	NM_002959	6272	sortilin 1	ENST00000256637	CACGAAAGTGTAAAGCAGTATTAAGATCATTACTGCATGTGCCCTAAAAACCCAAGTTTT
A_23_P359043	1.22e-06	6.68e-08	-6.72601	7.91557	-2.41	A_23_P359043	NM_001004065	11217	A kinase (PRKA) anchor protein 2		AATCCCATGAAAATGTAAATTACAGTTTACTTGGGAGAGCCAGATTTTCTCTGTGCTCTT
A_23_P18017	1.22e-06	6.69e-08	-6.72589	7.9152	-2.43	A_23_P18017	NM_001870	1359	carboxypeptidase A3 (mast cell)	ENST00000296046	GCCAAGTATATCCTCAAGCATACTTCCTAAAGAACTGCCCTCTGTTTGGAATAAGCCAAT
A_23_P141505	1.22e-06	6.71e-08	-6.72484	7.91202	-1.71	A_23_P141505	NM_182906	10462	C-type lectin domain family 10, member A	ENST00000254868	AGGACTCTTCTCACGACCTCCTCGCAAGACCGCTCTGGGAGAGAAATAAGCACTGGGAGA
A_33_P3294598	1.23e-06	6.72e-08	-6.72405	7.9096	-1.23	A_33_P3294598	NM_020815	57575	protocadherin 10	ENST00000394248	ACCGGTTACACCGACCAGCAGCCTGATATCATCTCCAACGGAAGCATTTTGTCCAACGAG
A_24_P153840	1.23e-06	6.73e-08	-6.72385	7.90898	-1.19	A_24_P153840	NM_033086	89846	FYVE, RhoGEF and PH domain containing 3	ENST00000337352	CCTAGCTGGACTCATGGTTCCTAAATAACCACGCTCAGAAGCTCTGCTAGGACTTACCCC
A_23_P94998	1.23e-06	6.74e-08	6.72339	7.90758	1.26	A_23_P94998	NM_012318	3954	leucine zipper-EF-hand containing transmembrane protein 1	ENST00000302787	TCCAGGAAAGCAGCTGCACTCAGACAATGCCTTCTCCATTACTTGAAGCTTCTTTCTGTT
A_23_P429998	1.23e-06	6.74e-08	-6.72326	7.90718	-4.14	A_23_P429998	NM_006732	2354	FBJ murine osteosarcoma viral oncogene homolog B	ENST00000353609	TTTTTACAATCTGTATCTTTGACAATTCTGGGTGCGAGTGTGAGAGTGTGAGCAGGGCTT
A_24_P914495	1.23e-06	6.78e-08	6.7212	7.90088	1.04	A_24_P914495	NM_004954	2011	MAP/microtubule affinity-regulating kinase 2		CACCTTCTGTGGCAGTCCCCCTTATGCTGCCCCAGAACTCTTCCAGGGCAAAAAATATGA
A_23_P344853	1.24e-06	6.83e-08	6.71904	7.89427	1.26	A_23_P344853	NM_015131	23160	WD repeat domain 43	ENST00000407426	ACAAAACCATTATCTTTGAGGGAGTTTTTAATACCAATGACAGAACAGAGATTTGTGTGC
A_24_P112032	1.25e-06	6.85e-08	-6.71802	7.89116	-2.29	A_24_P112032	NM_031460	89822	potassium channel, subfamily K, member 17	ENST00000453413	AAGGATGCTATCCAGAGGGACCCATGGGAATCATACAGCATCTGGAACCTTCTGCTCACG
A_23_P69699	1.25e-06	6.85e-08	-6.71791	7.89082	-1.9	A_23_P69699	NM_000909	4886	neuropeptide Y receptor Y1	ENST00000296533	AGGAATATTCACTTTACCTAGCAGGGAAAAGTACACAAAAACTGCAGATACTTCATATAG
A_33_P3277527	1.25e-06	6.87e-08	-6.71709	7.88832	-2.28	A_33_P3277527	NM_006059	10319	laminin, gamma 3	ENST00000462567	GAATCGCGTATCTCACTGGAGAAGGACATCGAGACCTTGTCAGAGCTGCTTGCCAGGCTG
A_23_P61202	1.26e-06	6.93e-08	6.71428	7.87973	1.04	A_23_P61202	NM_058190	85395	family with sequence similarity 207, member A	ENST00000479127	AGCGCAGCCCAGAGACAGCAGCTTCTCGAGGAAGAAAGGACCCGGTTTCAGGAGCTGCTG
A_24_P142442	1.26e-06	6.94e-08	6.71384	7.87837	0.756	A_24_P142442	NM_015584	26073	polymerase (DNA-directed), delta interacting protein 2	ENST00000003607	GCTTTAGGTATGGATTGATGACTAAGTCAAGCTACTTCCTGAGCTTCTCTCAGATTTCCA
A_23_P111273	1.27e-06	6.98e-08	6.7119	7.87247	1.33	A_23_P111273	NM_016495	51256	TBC1 domain family, member 7		TTCAAGAGGTGCTTTGCGGGATGTTTGCCTGAATCCAGTTTACAGAGGGTTTGGGATAAA
A_23_P145584	1.27e-06	7.02e-08	6.71016	7.86713	1.33	A_23_P145584	NM_003344	7328	ubiquitin-conjugating enzyme E2H	ENST00000355621	AGCACCTGCTTTTCAGAAAGACTATTATTTCCTAACCATGAGAAGCAGACTATAATATTC
A_32_P194264	1.27e-06	7.03e-08	6.70952	7.86517	2	A_32_P194264	NM_001008708	494143	ChaC, cation transport regulator homolog 2 (E. coli)	ENST00000295304	CTGATTATCTTGGTCCTGCACCTCTGGAAGACATTGCTGAACAAATTCTTAATGCAGCTG
A_23_P61268	1.28e-06	7.05e-08	6.70845	7.86191	1.12	A_23_P61268	NM_016458	51236	family with sequence similarity 203, member A	ENST00000534255	TGAAGGAGCTTAGCTTGTCTTCTTGGCAATTCACAATGCCTCACTCCACACCCTAAAACT
A_23_P314712	1.29e-06	7.11e-08	6.70598	7.85434	3.21	A_23_P314712	NM_012189	26256	calcium binding tyrosine-(Y)-phosphorylation regulated		AGGTAACCGTGACTACTGCTCACAAACGTCGCAAAGCAGAAACTGAAAACTGATCCAGAA
A_33_P3209351	1.29e-06	7.11e-08	6.70574	7.85362	1.12	A_33_P3209351	NM_013417	3376	isoleucyl-tRNA synthetase	ENST00000375627	TTGTCACTAGCATTTTTGGTGTGAAAAATACAGAGCTGGCTGTCTTCCATGATGAAACAG
A_33_P3236813	1.29e-06	7.11e-08	6.70571	7.85353	2.41	A_33_P3236813	NM_006143	2842	G protein-coupled receptor 19	ENST00000332427	CTCAAATCCACCAAATACTTTTGTCTAAGTTCTCATTCTTTCAATTGTTATGCACCAGAG
A_23_P87742	1.29e-06	7.17e-08	-6.70329	7.84614	-1.36	A_23_P87742	NM_001039670	25900	intermediate filament family orphan 1		CTCAGGGTCTCTGTTTAAGTATCAGCTAAAGATGTGCTTCCTCCGTGTCTGTCATACACT
A_23_P18196	1.3e-06	7.18e-08	6.70274	7.84445	2	A_23_P18196	NM_002916	5984	replication factor C (activator 1) 4, 37kDa	ENST00000296273	AGAAGCTGTGGTCAAGGATTTAATAGATGAGGGTCATGCAGCAACTCAGCTCGTCAATCA
A_23_P148807	1.3e-06	7.19e-08	6.70218	7.84274	1.36	A_23_P148807	NM_003503	8317	cell division cycle 7 homolog (S. cerevisiae)	ENST00000428239	ATGACAGCATATCAAACTTCCTATGGGAAAAAGTCTGGTGGGTGGTCAGCTGACAGATTT
A_33_P3333523	1.3e-06	7.21e-08	6.70154	7.84079	1.78	A_33_P3333523					GTGTACAAATCCAATATCGCATGTCTTGTGCATAATTGTTCCAAAGGATCTTATTTTGTG
A_33_P3262138	1.3e-06	7.22e-08	6.70095	7.83896	1.07	A_33_P3262138	NM_022662	64682	anaphase promoting complex subunit 1		AAGATCCAATGGGATGGCAAAGTTTGTTGGCTCAGACTGTTGCTAACAGGAACTCTGAAG
A_33_P3387861	1.3e-06	7.23e-08	6.70038	7.83723	1.79	A_33_P3387861	NM_001100624	55839	centromere protein N		CTGAATCTGTCTCCCAAATTGCAATTCCTAAGACCTCAATAAAAACACCTTGTCTTGCTG
A_33_P3242965	1.3e-06	7.24e-08	6.70002	7.83613	1.33	A_33_P3242965	NM_001039211	219293	ATPase family, AAA domain containing 3C	ENST00000378785	CGCGCCTGGTGAGAATGTATCTTAACGAGTATGTTCTTAAGCCGGCCACAGAAGGAAAGC
A_23_P31945	1.32e-06	7.31e-08	-6.69708	7.82714	-2.73	A_23_P31945	NM_033439	90865	interleukin 33	ENST00000381434	AACTTCATTTCTGTATCACCTGACCTCTGGATGCCAAAACGTTTATTCTGCTTTGTCTGT
A_33_P3221129	1.32e-06	7.33e-08	-6.69605	7.82399	-2.54	A_33_P3221129	NM_203422	221091	LRRN4 C-terminal like	ENST00000317449	CCCTTTTACCCTCCATTTGTGTTTATTGCATATCCACTATAACAACATTAAAGGACCTTT
A_33_P3316323	1.32e-06	7.35e-08	-6.69508	7.82103	-0.914	A_33_P3316323	NM_016836	5937	RNA binding motif, single stranded interacting protein 1	ENST00000409972	GCATAAAACCCTTAAATTCATCTAGTAGCTGTTCCCCCGAACAGGTTTATTTTAGTAAAA
A_23_P257956	1.33e-06	7.4e-08	6.69304	7.81478	1.09	A_23_P257956	NM_004515	3608	interleukin enhancer binding factor 2, 45kDa	ENST00000480213	TGGGTTTTGATATTGGCTTAGCTGCCAGTCTCCCATTTGTGACCTATGCCATCCATCTAT
A_23_P68547	1.33e-06	7.4e-08	6.69304	7.81477	1.74	A_23_P68547	NM_182802	84515	minichromosome maintenance complex component 8	ENST00000378883	TGGGTTTATTGCAGATTAAAGCCATCTCAGTGAAGATATGCGTGCACGCACAGACAGACA
A_33_P3393796	1.33e-06	7.41e-08	6.69244	7.81295	1.31	A_33_P3393796	NM_020810	57570	TRM5 tRNA methyltransferase 5 homolog (S. cerevisiae)	ENST00000261249	CACTTAATTGGAAATGTTTTCTCCATCTCCCTACCAGACTTACATGTAGTGAAATAGAAT
A_23_P34045	1.34e-06	7.44e-08	-6.69116	7.80903	-2.19	A_23_P34045	NM_001399	1896	ectodysplasin A	ENST00000374552	TGATTTTTGTCTTTTAATCCATTTCAGGACTCTCTCCAGGAGGGCTCGGGGTGTGTCATT
A_33_P3257607	1.34e-06	7.45e-08	-6.69097	7.80844	-1.45	A_33_P3257607	NM_001197131	4660	protein phosphatase 1, regulatory subunit 12B		AAGTAAAGAATTCACTCGGAATAGGAAATCTCAGTCTGATTCTCCCCCAGCATCTCCCTC
A_23_P335452	1.34e-06	7.48e-08	-6.6896	7.80425	-1.66	A_23_P335452	NM_153367	219654	zinc finger, CCHC domain containing 24	ENST00000372336	TAGACTTGAATCTACTCTAAACGAATATTTAATCCAACCTCACTACATTGTAGCTCAGTC
A_23_P115124	1.35e-06	7.55e-08	6.68644	7.7946	1.11	A_23_P115124	NM_145214	81559	tripartite motif containing 11	ENST00000284551	TTTGCAGGCCCACGTTCTGACTTGAAGCTTTCGTGGGCATGTTGCCATTGGGTTTTGCCC
A_23_P209962	1.35e-06	7.56e-08	6.68609	7.79354	0.999	A_23_P209962	NM_024624	79677	structural maintenance of chromosomes 6	ENST00000402989	TCCTTTCAGATGCCTGGATGAATTTGATGTCTACATGGATATGGTTAATAGGAGAATTGC
A_33_P3396692	1.36e-06	7.6e-08	6.68409	7.7874	0.975	A_33_P3396692	NM_003144	6745	signal sequence receptor, alpha	ENST00000534851	TGTGAGCAGTTGGTCTTACCAGAATCATTGTTGAACTACCTGAAACAAGTCTTTAGAATA
A_24_P339944	1.36e-06	7.62e-08	-6.68353	7.78571	-1.78	A_24_P339944	NM_002608	5155	platelet-derived growth factor beta polypeptide	ENST00000331163	AGACTGTGGTAGGGGCAGGGAGGCAACACTGCTGTCCACATGACCTCCATTTCCCAAAGT
A_33_P3319041	1.37e-06	7.64e-08	6.68261	7.78287	2.62	A_33_P3319041	NM_005342	3149	high mobility group box 3	ENST00000325307	GTATTTGGGGACGTTGGATGCATTCATTTTCTGTAATAAAGTTTCTTAATCACTCTTCCC
A_23_P120467	1.37e-06	7.66e-08	6.68176	7.78029	2.02	A_23_P120467	NM_199427	55734	zinc finger protein 64 homolog (mouse)	ENST00000361387	GTCTGGGGTTGCTGGAAAACTTCTATTTCATAACCTGGGTGATCGTTCTAAGAGTGTTTG
A_23_P157736	1.4e-06	7.86e-08	-6.67357	7.75523	-1.52	A_23_P157736	NM_032728	84814	phosphatidic acid phosphatase type 2 domain containing 3	ENST00000372264	AATAGGTCGTTTCCAAGTCACCCGTTTTGGATGTGCATTTCATGTGACAATACAGATGAC
A_23_P89589	1.41e-06	7.89e-08	-6.67227	7.75127	-1.85	A_23_P89589	NM_002616	5187	period homolog 1 (Drosophila)	ENST00000317276	TTCTCAGAACTCAGATGTGGCTAGACCAACCAGTGGGAAACTGCCCCAGCTTCTCCCACC
A_33_P3322589	1.41e-06	7.93e-08	6.67065	7.7463	0.976	A_33_P3322589	NM_001114636	55120	Fanconi anemia, complementation group L	ENST00000233741	GAGAGGACTACTAACTAGTAGACAGAGTTTTAACATCATATTTGGTGAATGTCCATATTG
A_23_P126291	1.42e-06	7.95e-08	6.66959	7.74304	1.16	A_23_P126291	NM_003094	6635	small nuclear ribonucleoprotein polypeptide E	ENST00000469451	GAGCAAGTGAATATGCGGATAGAAGGCTGTATCATTGGTTTTGATGAGTATATGAACCTT
A_33_P3353622	1.43e-06	8e-08	6.66772	7.73733	1.34	A_33_P3353622	NM_021163	57786	RB-associated KRAB zinc finger	ENST00000353796	TGTGGGAAAACCTTTTCCCATAATTCATCCCTCTTCAGACATCAAAGAGTACACACAGGC
A_23_P13914	1.43e-06	8.03e-08	6.66646	7.73349	0.935	A_23_P13914	NM_032656	57647	DEAH (Asp-Glu-Ala-His) box polypeptide 37	ENST00000308736	CGACTATTATGTTGGCCTTGAACGGGGACTGCAGAGCCCTCAGTTTGTCTCCCTTGTTCC
A_24_P40626	1.44e-06	8.08e-08	-6.66451	7.72751	-2.35	A_24_P40626	NM_022469	64388	gremlin 2	ENST00000318160	GCAAACACGAGCACACTCTCTTCGAACCCAATTGTGGGTGTAGCAATGAAAGCAATATGA
A_23_P149259	1.45e-06	8.13e-08	6.6623	7.72075	1.66	A_23_P149259	NM_032323	84283	transmembrane protein 79	ENST00000495881	ATCACATCAAATGGGACTGTGGTGTTTGGTGAAAACCTTCCTGAGGATCTGGATTCAGGA
A_32_P191262	1.45e-06	8.16e-08	-6.66134	7.71782	-1.38	A_32_P191262	NM_001097	49	acrosin	ENST00000216139	AGAGCTCCCAGAACTGACCTCGACCTCCTGATCTGACCTGGTTCTCAACAGACCCAGTGA
A_24_P262201	1.45e-06	8.18e-08	-6.66061	7.71557	-1.15	A_24_P262201	NM_001017390	445329	sulfotransferase family, cytosolic, 1A, phenol-preferring, member 4		ACTTCATGGTTCAGCACACGTCGTTCAAGGAGATGAAGAAGAACCCTATGACCAACTACA
A_23_P46429	1.45e-06	8.19e-08	-6.66014	7.71414	-2.3	A_23_P46429	NM_001554	3491	cysteine-rich, angiogenic inducer, 61	ENST00000360431	GGAGCACATGTTACTGCTTCATTTTGGAGCTTGTGGAGTTGATGACTTTCTGTTTTCTGT
A_23_P114353	1.46e-06	8.21e-08	-6.65934	7.71168	-2.48	A_23_P114353	NM_032946	55998	nuclear RNA export factor 5	ENST00000263032	TTGTTCTGTGTATTTGCCCCACTCATGATCACCGTTTATTTTCATAATAAACAGTGACGT
A_23_P211167	1.46e-06	8.21e-08	-6.65913	7.71105	-1.39	A_23_P211167	NM_004928	755	chromosome 21 open reading frame 2	ENST00000339818	CATCTGAGAGGGGTTTTCTTTCCTCTGGGAAGAGTCGCAAGTCTTATGAGGATGCCACAA
A_23_P17190	1.47e-06	8.32e-08	-6.65508	7.69865	-2.01	A_23_P17190	NM_006063	10324	kelch repeat and BTB (POZ) domain containing 10	ENST00000554017	GCTGGGATGTTGAAGGAAATACGTTATGCTTCAGGAGCTAGTTGCCTAGCAACACGTTTA
A_24_P414803	1.47e-06	8.32e-08	-6.65499	7.69838	-2.47	A_24_P414803	NM_002667	5350	phospholamban	ENST00000357525	TCAGAATCTACATTCTAAAACAGAAATTGTATTTTTTCTATGCCACATTAACATCTTTTA
A_23_P204630	1.48e-06	8.35e-08	-6.65388	7.69499	-2.32	A_23_P204630	NM_021229	59277	netrin 4	ENST00000343702	ATGTAGACATATGCTTGGCTAAAGGGGAAATGGACTTTAAATTTTAAAGAGCTCATTTGC
A_23_P50368	1.48e-06	8.37e-08	-6.65318	7.69285	-1.4	A_23_P50368	NM_206818	126014	osteoclast associated, immunoglobulin-like receptor		GGGACCTGGAGAACTTTTCTGTCTTACAAGAGGATTGTAAAATGGACCAATCAGCACTCT
A_24_P47467	1.49e-06	8.4e-08	-6.65201	7.68927	-0.99	A_24_P47467	NM_024092	79073	transmembrane protein 109	ENST00000227525	GGTTTTAAATAAAGTGCACGCTATTTTATTATCTTGTTCTGAATAAAATGTATTTACTCC
A_23_P159039	1.49e-06	8.42e-08	6.65096	7.68605	0.866	A_23_P159039	NM_182706	23513	scribbled homolog (Drosophila)	ENST00000377533	TAACTGCCCCACCCCAGCCGAGACCTCGGCGAGACTGTAACTAGTGATGTTTGTACAACC
A_33_P3396612	1.5e-06	8.46e-08	6.6495	7.68157	0.685	A_33_P3396612					GGATTCTCTTACTTTCCTCTGCCTGCCTCAGTTTAATTATTTTGTCCTGCAAAAATACCA
A_33_P3300217	1.51e-06	8.53e-08	-6.64679	7.67328	-2.11	A_33_P3300217	NM_182493	91807	myosin light chain kinase 3		GTCTAGGTGATGTGTATGGGTTTCATTATACTGTCCTCTTTACTGTTGTATGTATTTGAA
A_33_P3251896	1.51e-06	8.57e-08	-6.64552	7.66939	-1.21	A_33_P3251896	NM_004307	323	amyloid beta (A4) precursor protein-binding, family B, member 2		GTCCAAATTCCTTACGCAGTGGTATTCATGATGGTGCCCTATCTAAGTCCAGGACTGTTT
A_32_P62963	1.52e-06	8.63e-08	6.64305	7.66183	3.99	A_32_P62963	NR_029392	400578	keratin 16 pseudogene 2		TGGCGTGGACCTGAGCTGCATCCTGAATGAGATGCGCAACCAGTACGAGCAGATGGCAAA
A_33_P3363799	1.53e-06	8.65e-08	-6.64217	7.65915	-1.96	A_33_P3363799	NM_001242607	4684	neural cell adhesion molecule 1	ENST00000316851	GTAAATACTGAGTACTAACTGAGAATTTTGACTTTGCATTCTGTCGGAATACTTGTGTTC
A_23_P52207	1.53e-06	8.68e-08	-6.64132	7.65654	-2.01	A_23_P52207	NM_012342	25805	BMP and activin membrane-bound inhibitor homolog (Xenopus laevis)	ENST00000542444	AAGACTTTGTACACACTGTCACCAGGGTTATTTGCATCCAAGGGAGCTGGAATTGAGTAC
A_23_P76690	1.53e-06	8.68e-08	6.64124	7.65629	1.13	A_23_P76690	NM_006002	7347	ubiquitin carboxyl-terminal esterase L3 (ubiquitin thiolesterase)	ENST00000377589	AAACTTTATTAGAGGATGCCATAGAAGTTTGCAAGAAGTTTATGGAGCGCGACCCTGATG
A_33_P3337026	1.55e-06	8.78e-08	6.63756	7.64504	2.81	A_33_P3337026	U17986	6535	solute carrier family 6 (neurotransmitter transporter, creatine), member 8	ENST00000328897	TTCATGCTGTTGCTGCTTGGTCTCGACAACCAGATTTGCATGGGGCTCTGGGACAGGGAG
A_23_P156408	1.55e-06	8.83e-08	-6.63586	7.63985	-2.28	A_23_P156408	NR_026807	79940	long intergenic non-protein coding RNA 472		TACATTGACCAGGCTTAAGAATATCTCTTTAAAGTGTGTCGACATTTAATTGACCTTTGG
A_23_P170649	1.56e-06	8.84e-08	-6.63544	7.63856	-2.88	A_23_P170649	NM_153225	157869	chromosome 8 open reading frame 84	ENST00000519697	TCCTCTCATTCAGCAGGTGGCCCGTGAGACACAGAATACATGTCTGTTTGCTAAAGTAAA
A_33_P3339361	1.56e-06	8.85e-08	6.63488	7.63683	2.52	A_33_P3339361	NM_199357	9824	Rho GTPase activating protein 11A		GCCCAGATGTTGATGAAAAGTTACCAAAGAAAGGTACATTTACATACTACTGTTAGAGTT
A_23_P32233	1.56e-06	8.85e-08	-6.6348	7.63659	-2.02	A_23_P32233	NM_004235	9314	Kruppel-like factor 4 (gut)	ENST00000374672	CGTTCCAGTGCCAAAAATGCGACCGAGCATTTTCCAGGTCGGACCACCTCGCCTTACACA
A_33_P3284838	1.59e-06	9.05e-08	-6.62762	7.61459	-2.4	A_33_P3284838				ENST00000399806	CCAGGCGTCTAAGAGTGGGAAGGGACGGACTTTAATTAAAAAGTTTGACTCCCTCTCTAA
A_33_P3228402	1.59e-06	9.07e-08	-6.62714	7.61312	-2.73	A_33_P3228402					CCATACTGCTGTTCTCTCTATTGTGATCTATCCTCTCAACAACAGAAAAAAGACATAAAA
A_23_P171385	1.59e-06	9.07e-08	6.62702	7.61278	0.925	A_23_P171385	NM_032335	84295	PHD finger protein 6	ENST00000370800	AGCTCAAATACGAGAGAAACCTTCACAAGGAATTTACATGGCCTATTGCCGAAAACACAA
A_24_P206328	1.59e-06	9.08e-08	-6.62658	7.61142	-1.79	A_24_P206328	NM_005020	5137	phosphodiesterase 1C, calmodulin-dependent 70kDa		CTGGAGAAACTAAGAATCAAGTCAATGGAACACGGGCAAACAAAAGTGACAACCCTCGTG
A_24_P250535	1.6e-06	9.11e-08	-6.62557	7.60833	-0.854	A_24_P250535	NM_021156	56255	thioredoxin-related transmembrane protein 4		GTGTTTGTTCATTCTGACCTAAGGGGTTTAGATAATCAGTAACCATAACCCCTGAAGCTG
A_23_P107644	1.61e-06	9.19e-08	6.62282	7.59992	1.28	A_23_P107644	NM_006938	6632	small nuclear ribonucleoprotein D1 polypeptide 16kDa	ENST00000300413	GCAGAGGAAGAGGGGGTCCTAGGCGATAATGTCTCTCAAGATTTCAAAGTCATATGAGAT
A_33_P3298535	1.61e-06	9.21e-08	6.62192	7.59715	0.66	A_33_P3298535	NM_080748	140823	reactive oxygen species modulator 1	ENST00000397416	AGAGTGGCGGCACCTTTGGCACATTCATGGCCATTGGGATGGGCATCCGATGCTAACCAT
A_33_P3252043	1.62e-06	9.26e-08	6.62036	7.59237	0.742	A_33_P3252043	NM_000918	5034	prolyl 4-hydroxylase, beta polypeptide	ENST00000331483	TGACAGTTCTTCAGGCATTTCTATTTCACAATCGAATTGAACACATTGGCCAAATAAAGT
A_23_P62309	1.63e-06	9.34e-08	-6.6175	7.58362	-3.53	A_23_P62309	NM_000686	186	angiotensin II receptor, type 2	ENST00000371906	CTTTAACTTGTAATAAACCCTTAACTGGCATAGGAAATGGTATCCAGAATGGAATTTTGC
A_32_P204205	1.64e-06	9.36e-08	6.61692	7.58186	2.5	A_32_P204205	NM_017420	51804	SIX homeobox 4	ENST00000216513	GTTGCATGTACTGTATGTTTAGAGGCAACCAATTATATACTCAATATGGTTTTACTGTGC
A_23_P47709	1.64e-06	9.4e-08	-6.61531	7.5769	-1.95	A_23_P47709	NM_000803	2350	folate receptor 2 (fetal)		CCTTAAGCATGCTTCTATTAGTCACCTAACCCTCTGTCACCCAGTCTGTTGCTGCTCCAT
A_33_P3303385	1.64e-06	9.41e-08	6.61512	7.57634	1.46	A_33_P3303385	NM_014865	9918	non-SMC condensin I complex, subunit D2	ENST00000535602	CGTTGAGCTGCTTCAACTTTGGAATATATGTTTGCCAATCTCCTTGTTTTCTAATGAATA
A_33_P3325262	1.65e-06	9.43e-08	6.6144	7.57415	3.11	A_33_P3325262	NM_005629	6535	solute carrier family 6 (neurotransmitter transporter, creatine), member 8		AACGTTGTGTACTACGAGCCGCTGGTCTACAACAACACCAACGTGTACCCGTGGTGGGGT
A_23_P417415	1.66e-06	9.53e-08	6.61104	7.56385	1.67	A_23_P417415	NM_147161	26027	acyl-CoA thioesterase 11	ENST00000451902	GTCCCTTGTTAAAGGGGCAGTGGGAGTTATGGGGTCATCAAGGACCTTGCCTCTCTGGAA
A_24_P262127	1.67e-06	9.57e-08	-6.60948	7.55905	-2.67	A_24_P262127	NM_004165	6236	Ras-related associated with diabetes	ENST00000299759	CTTTGACTGCAAGTTCATTGAGACATCAGCGGCATTGCACCACAATGTCCAGGCGCTGTT
A_24_P192914	1.68e-06	9.62e-08	-6.60799	7.5545	-1.72	A_24_P192914	NM_153206	120425	adhesion molecule, interacts with CXADR antigen 1	ENST00000534294	CTCCTGTGGGCAGGGTTCTTAGTGGATGAGTTACTGGGAAGAATCAGAGATAAAAACCAA
A_33_P3387365	1.68e-06	9.64e-08	-6.60732	7.55245	-1.92	A_33_P3387365	NM_007238	11264	peroxisomal membrane protein 4, 24kDa		GGTTTAACCTCTACTTACTAAACACCTGCTACAATCCTGTTAATTCTTTTGACATGTAAG
A_24_P105933	1.68e-06	9.66e-08	-6.60664	7.55038	-3.64	A_24_P105933	NM_004624	7433	vasoactive intestinal peptide receptor 1		TCTGATAGGAATGTGAAAGCACGGACTCTTACTGCTAACTTTTGTGTATCGTAACCAGCC
A_33_P3256685	1.69e-06	9.68e-08	6.60585	7.54794	1.41	A_33_P3256685	NM_003594	8458	transcription termination factor, RNA polymerase II	ENST00000369466	GCTTTGTACATGAACAGATGCTGAGTATCTGTTATCATTGTATTGTTTAGTGTCAGTGTA
A_23_P66328	1.69e-06	9.69e-08	-6.60548	7.54683	-1.57	A_23_P66328	NM_182617	348158	acyl-CoA synthetase medium-chain family member 2B	ENST00000329697	TGCGCAGTGAGGCGTCTAGGAGACATTCATTTGGATTCCCCTCTTCTTTCTCTTTCTTTT
A_33_P3295458	1.69e-06	9.69e-08	6.60544	7.5467	2.56	A_33_P3295458	NR_024355	339674	uncharacterized LOC339674		CTGGGGCTTCCATCTTAATTTATTCTCAATAATAAAGACTTCATGATGATCTCTGCAGGA
A_24_P915007	1.7e-06	9.77e-08	6.60303	7.5393	1.08	A_24_P915007	NM_052876	112939	nucleus accumbens associated 1, BEN and BTB (POZ) domain containing	ENST00000292431	CGTTGGCAAATGTGAACCATGAGAATATCAGTGATACTGATGAGAATAAACTAAACGCCT
A_33_P3302632	1.7e-06	9.79e-08	6.60235	7.53722	1.88	A_33_P3302632	NM_003523	8344	histone cluster 1, H2be		AAGTAAACTTGTCCCTGCAACTGCCTTAGTAAACCCAAAGGCTCTTTTCAGAGCCACTCA
A_23_P67725	1.7e-06	9.8e-08	6.60182	7.53559	2.25	A_23_P67725	NM_032737	84823	lamin B2	ENST00000524597	TTTTTTCCAATGATTTGTAATATACATTTTATGACTGGAAACTTTTTTGTACAACACTCC
A_33_P3272165	1.7e-06	9.81e-08	6.60153	7.53471	0.945	A_33_P3272165	NM_152416	137682	chromosome 8 open reading frame 38	ENST00000454358	CGAGTGGATTTTGATATATTCCACCCATCTTTACAGCAGAAGAATACATTACTTCCATTA
A_32_P173298	1.71e-06	9.85e-08	6.60041	7.5313	1.23	A_32_P173298	NM_012426	23450	splicing factor 3b, subunit 3, 130kDa	ENST00000310750	GCACCAAAGACTACATTGTAGTTGGCAGTGACTCTGGTCGAATTGTTATTTTGGAATACC
A_23_P24077	1.71e-06	9.88e-08	-6.59924	7.52769	-1.25	A_23_P24077	NM_022153	64115	chromosome 10 open reading frame 54	ENST00000263569	AGATCTGTCAACAGGTTAAGTCAATCTGGGGCTTCCACTGCCTGCATTCCAGTCCCCAGA
A_23_P20732	1.72e-06	9.91e-08	6.59831	7.52485	0.91	A_23_P20732	NM_012204	9329	general transcription factor IIIC, polypeptide 4, 90kDa		TTCGGGCTCCAGAACTTAAATTGCTTGGTCCGTGGCATCTGATGTACCAACAGAGATTAA
A_33_P3560679	1.73e-06	9.97e-08	6.59629	7.51867	2.41	A_33_P3560679	BC026225	100287221	uncharacterized LOC100287221		TAATATCCTGATTTCAGTGGACTTGCATGGAAGGAAACGCAAGTTCATTTGCCAGTGGGG
A_23_P143994	1.73e-06	9.98e-08	6.59605	7.51794	2.12	A_23_P143994	NM_001018115	2177	Fanconi anemia, complementation group D2	ENST00000421731	AGAGTTTGAAATCCGCTGTTTGCCTTTCTTACTGGTAGGATCCTTTTTTGTTCCTCTTTT
A_33_P3284129	1.73e-06	9.99e-08	6.59582	7.51724	3.05	A_33_P3284129	NM_144586	116372	LY6/PLAUR domain containing 1	ENST00000397463	TAGAAAAACGTCTCCGAGAAGGGGAGGAGGATCATGTACGCCCGGAAGTAGGACCTCGTC
A_33_P3221203	1.73e-06	1e-07	6.59475	7.51395	3.99	A_33_P3221203	NM_002427	4322	matrix metallopeptidase 13 (collagenase 3)	ENST00000260302	CTCAGAGACACTGTTGATAAAAACTCAGGCAAAGAAAATGAAATGCATATTTGCAAAGTG
A_33_P3306192	1.74e-06	1e-07	6.59427	7.5125	0.9	A_33_P3306192	NM_001101362	390594	kelch repeat and BTB (POZ) domain containing 13	ENST00000432196	TTCTCCTAAGGCTGCCTCCTGGCGCTCCTGGGCCTGTGACTTCGACAACGGCAGAACTGT
A_24_P69691	1.75e-06	1.01e-07	-6.5911	7.50277	-1.09	A_24_P69691	NM_145011	219749	zinc finger protein 25	ENST00000374633	GAGCAGAGCTATCTGCATTTGTATTTAGTGTGAGAGTCCTAAATGTTCTTCACCAACTTT
A_23_P16944	1.76e-06	1.02e-07	6.58897	7.49625	1.89	A_23_P16944	NM_001006946	6382	syndecan 1	ENST00000381150	ACCCTGGGCCCTGGGCTGGAATCAGGAATATTTTCCAAAGAGTGATAGTCTTTTGCTTTT
A_23_P111297	1.76e-06	1.02e-07	6.58896	7.49622	1.66	A_23_P111297	NM_006638	10799	ribonuclease P/MRP 40kDa subunit	ENST00000464646	TGAGCCAAGCACAGTGGTGGCAAAAGCTTATTTGTGTACAATCACTGGCTTCATACTTCC
A_24_P666105	1.77e-06	1.03e-07	-6.58728	7.49106	-1.96	A_24_P666105	NM_001134745	80059	leucine rich repeat transmembrane neuronal 4	ENST00000409911	AGGCTATAAGAGAGATATGACCATGGGCTCAATGAATGAAACTGCCAAGCTGACAAATTT
A_32_P189592	1.78e-06	1.03e-07	-6.58582	7.48659	-2.94	A_32_P189592	NM_031941	83878	Usher syndrome 1C binding protein 1	ENST00000252597	CATGTTGCATGATTTGGCATGTTGGGGCACATTTGGCGTGAGGGAAGCTGGTGCACATGG
A_32_P210202	1.78e-06	1.03e-07	6.58432	7.48201	2.25	A_32_P210202	NM_203394	144455	E2F transcription factor 7	ENST00000416496	AAGCTGCTGCGCTAGACTTGGATATTTTGGGTAGTGAAGAAGCAATGGCAATCTTGAGTC
A_23_P347508	1.79e-06	1.04e-07	6.5826	7.47674	0.995	A_23_P347508	NM_023077	65260	Sel1 repeat containing 1	ENST00000371538	AGCTAGGAGTTTGTAAGCAAGGACTTTGTGACACATTTGTCCCCTGGAACTGAGCCTTTT
A_33_P3224735	1.8e-06	1.04e-07	-6.58194	7.47471	-1.85	A_33_P3224735	NM_001010888	340554	zinc finger CCCH-type containing 12B	ENST00000218172	GCTGACAACAATGAACTGTAACCACAGTTATTTACTGCATAAACTATTTGTGTACTAACC
A_23_P154065	1.81e-06	1.05e-07	6.57924	7.46643	1.17	A_23_P154065	NM_006000	7277	tubulin, alpha 4a	ENST00000248437	ATTATGAGGAGGTGGGCATCGACTCCTATGAGGACGAGGATGAGGGAGAAGAATAAAGCA
A_23_P26024	1.81e-06	1.05e-07	6.5787	7.46479	2.32	A_23_P26024	NM_032413	84419	chromosome 15 open reading frame 48	ENST00000396650	AGTGTGCGGAAATGCTTCTGCTACATTTTTAGGGTTTGTCTACATTTTTTGGGCTCTGGA
A_23_P170352	1.82e-06	1.06e-07	6.57716	7.46008	1.51	A_23_P170352	NM_002949	6182	mitochondrial ribosomal protein L12	ENST00000333676	GAAGCCCGTGGACAAAGTGAAGCTGATCAAGGAAATCAAGAACTACATCCAAGGCATCAA
A_33_P3369885	1.82e-06	1.06e-07	6.57686	7.45915	1.65	A_33_P3369885	NM_001099280	727957	HEAT repeat containing 7A	ENST00000423230	TAACACCAGAATAACACTGATGTTGCCATCAGCAGTCACACGACTGAAACATGAGGACTG
A_23_P41734	1.83e-06	1.06e-07	-6.57541	7.4547	-1.11	A_23_P41734	NM_018434	55819	ring finger protein 130	ENST00000522885	CCTTGAAGGAAAAAAGAACCTATTTTTGTGCATCATTTACCAATCATGCCACACAAGCAT
A_23_P88303	1.85e-06	1.08e-07	-6.57059	7.43993	-2.26	A_23_P88303	NM_021979	3306	heat shock 70kDa protein 2	ENST00000247207	TTTTTTGTTTGTTTCTTTGAAATGTCCTTGTGCCAAGTACGAGATCTATTGTTGGAAGTC
A_23_P389391	1.86e-06	1.08e-07	-6.56986	7.43768	-1.18	A_23_P389391	NM_005072	6560	solute carrier family 12 (potassium/chloride transporters), member 4		TGGGCCTCAAAATGGAGATGGATCCCAGGTCTTGTGGGACCCTGGGATGTTTGGGGACTT
A_33_P3318288	1.86e-06	1.09e-07	-6.56899	7.43504	-1.44	A_33_P3318288	NM_001014975	3075	complement factor H	ENST00000391986	AAGTTTGTACAGGGTAAATCTATAGACGTTGCCTGCCATCCTGGCTACGCTCTTCCAAAA
A_23_P206369	1.87e-06	1.09e-07	6.56696	7.4288	0.686	A_23_P206369	NM_014187	29100	transmembrane protein 208	ENST00000304800	GCCAAAAGCAGTCTGAGGTATTGGGTATACTTATACTCTATAGGGTCGTTGAATAAATGG
A_23_P308305	1.88e-06	1.1e-07	6.56579	7.42522	1.32	A_23_P308305	NM_001243425	125488	tetratricopeptide repeat domain 39C		ATGATTTCTAGACAAGTCATCTGCTCACAGACAAGAATGTGTCTCTGCCTTGCTCCTGGA
A_32_P161033	1.88e-06	1.1e-07	-6.56463	7.42169	-2.43	A_32_P161033	BC043411			ENST00000433980	AGATACTACTTTTTCAAAAAGTCACCCAGGAATTGTTAGTGTTGAACGACTCGATACTCG
A_32_P137920	1.89e-06	1.1e-07	-6.56374	7.41895	-2.18	A_32_P137920	NM_001010892	345895	radial spoke head 4 homolog A (Chlamydomonas)	ENST00000368580	ATCAAGAATACCCCAGTGGACCAGAAATTACAGAAATGGATGATCCTAGTGTGGAGGAGG
A_24_P940115	1.89e-06	1.11e-07	-6.56264	7.41559	-3.25	A_24_P940115	NM_182643	10395	deleted in liver cancer 1	ENST00000276297	TTTGGATATCAGTGTTCCTCATGAAGATATACATGGATATTCAATTTTGATGGCTTCCAG
A_23_P30464	1.89e-06	1.11e-07	6.56253	7.41524	1.56	A_23_P30464	NM_030567	80758	proline rich 7 (synaptic)	ENST00000502922	CCCCACCGGCGGACTCCTGGCCTGACTGCGGGGCTTTTTAAATGCTTCCCTGGACTGCGG
[truncated: 32,184 more rows]
