# Supplementary material for: NFAT as a Biomarker and Therapeutic Target in Non–Small Cell Lung Cancer–Related Brain Metastasis
Source: Front Oncol. 2021 Nov 30;11:781150. doi: 10.3389/fonc.2021.781150 (PMC8669620; doi:10.3389/fonc.2021.781150)
Supplement: Supplementary file 9 [file DataSheet_9.xls]

## Sheet: GSE161116.top.table
ID	adj.P.Val	P.Value	t	B	logFC	GB_ACC	SEQUENCE	SPOT_ID
CCL21	1.69e-14	2.17e-17	-17.0079	29.0965	-6.07641	NM_002989.2	CTCAAGTACAGCCAAAGGAAGATTCCCGCCAAGGTTGTCCGCAGCTACCGGAAGCAGGAACCAAGCTTAGGCTGCTCCATCCCAGCTATCCTGTTCTTGC	NA
CCL19	3.72e-11	9.55e-14	-12.5253	21.246	-5.95595	NM_006274.2	GACCTCAGCCAAGATGAAGCGCCGCAGCAGTTAACCTATGACCGTGCAGAGGGAGCCCGGAGTCCGAGTCAAGCATTGTGAATTATTACCTAACCTGGGG	NA
TNFRSF13B	1.7e-06	6.53e-09	-7.86343	10.4427	-2.49532	NM_012452.2	TGCAAAACCATTTGCAACCATCAGAGCCAGCGCACCTGTGCAGCCTTCTGCAGGTCACTCAGCTGCCGCAAGGAGCAAGGCAAGTTCTATGACCATCTCC
MS4A2	2.45e-06	1.26e-08	-7.62094	9.8003	-2.74338	NM_000139.3	TTCTCACCATTCTGGGACTTGGTAGTGCTGTGTCACTCACAATCTGTGGAGCTGGGGAAGAACTCAAAGGAAACAAGGTTCCAGAGGATCGTGTTTATGA
TPSAB1	2.79e-06	1.79e-08	-7.49059	9.452	-4.69336	NM_003294.3	GCAGGTGAAGGTCCCCATAATGGAAAACCACATTTGTGACGCAAAATACCACCTTGGCGCCTACACGGGAGACGACGTCCGCATCGTCCGTGACGACATG
CD48	4.24e-06	3.27e-08	-7.2714	8.862	-2.4608	NM_001778.2	AATTTAAAGGCAGGGTCAGACTTGATCCTCAGAGTGGCGCACTGTACATCTCTAAGGTCCAGAAAGAGGACAACAGCACCTACATCATGAGGGTGTTGAA
MS4A1	6.19e-06	5.56e-08	-7.07915	8.3401	-3.4114	NM_152866.2	CTTCTGATGATCCCAGCAGGGATCTATGCACCCATCTGTGTGACTGTGTGGTACCCTCTCTGGGGAGGCATTATGTATATTATTTCCGGATCACTCCTGG
CCL14	7.11e-06	7.3e-08	-6.98136	8.0732	-3.68288	NM_032963.3	TTCATCACCAAAAGGGGCCATTCCGTCTGTACCAACCCCAGTGACAAGTGGGTCCAGGACTATATCAAGGACATGAAGGAGAACTGAGTGACCCAGAAGG	NA
TNFRSF4	1.04e-05	1.6e-07	-6.70085	7.3023	-2.01802	NM_003327.2	CCGTGCGGGCCGGGCTTCTACAACGACGTGGTCAGCTCCAAGCCGTGCAAGCCCTGCACGTGGTGTAACCTCAGAAGTGGGAGTGAGCGGAAGCAGCTGT
CCR7	1.04e-05	1.69e-07	-6.68081	7.2469	-2.9088	NM_001838.2	TTCCGAAAACCAGGCCTTATCTCCAAGACCAGAGATAGTGGGGAGACTTCTTGGCTTGGTGAGGAAAAGCGGACATCAGCTGGTCAAACAAACTCTCTGA	NA
CD79A	1.04e-05	1.75e-07	-6.66964	7.2161	-3.41589	NM_001783.3	AACGAGAAGCTCGGGTTGGATGCCGGGGATGAATATGAAGATGAAAACCTTTATGAAGGCCTGAACCTGGACGACTGCTCCATGTATGAGGACATCTCCC
TIGIT	1.04e-05	1.8e-07	-6.65951	7.1881	-3.10368	NM_173799.2	TGGATCTTAGAAGACTTTTATCCTTCCACCATCTCTCTCAGAGGAATGAGCGGGGAGGTTGGATTTACTGGTGACTGATTTTCTTTCATGGGCCAAGGAA
ITK	1.04e-05	1.84e-07	-6.65205	7.1674	-3.07737	NM_005546.3	GCCAGTAAAGAAGTCAGTATAGAACCACTAGCGAATAGTGTTGCTCTGGCACAGACCACTGTGGTTGATGGCATGGCCCTCCAACTTGGAATAGGATTTT
CTSG	1.04e-05	1.87e-07	-6.64496	7.1478	-2.73874	NM_001911.2	AGTCCAGCAGGTCAGAGCAGATGTGGAGGGTTCCTGGTGCGAGAAGACTTTGTGCTGACAGCAGCTCATTGCTGGGGAAGCAATATAAATGTCACCCTGG
VCAM1	1.35e-05	2.61e-07	-6.52787	6.8234	-2.53404	NM_001078.3	CAGACTTCCCTGAATGTATTGAACTTGGAAAGAAATGCCCATCTATGTCCCTTGCTGTGAGCAAGAAGTCAAAGTAAAACTTGCTGCCTGAAGAACAGTA
LTF	1.66e-05	3.4e-07	-6.43392	6.5624	-3.93967	NM_002343.2	TTCCCCAACCTGTGTCGCCTGTGTGCGGGGACAGGGGAAAACAAATGTGCCTTCTCCTCCCAGGAACCGTACTTCAGCTACTCTGGTGCCTTCAAGTGTC
CD22	1.81e-05	3.95e-07	-6.38111	6.4153	-2.58022	NM_001771.2	TTTTCCAGAAGATGAGGGGATTCATTACTCAGAGCTGATCCAGTTTGGGGTCGGGGAGCGGCCTCAGGCACAAGAAAATGTGGACTATGTGATCCTCAAA
TCF7	1.82e-05	4.63e-07	-6.32547	6.2602	-1.92892	NM_003202.2	ATTCCATTTCCAGTTCATCTATGGCAGTCCAGCCAGCTCCTGGGCAGCTTGAGAGGGCAAACCCAAAACCTCATGACAGCCAGAGCCTGTCTTTCAGCAT
SLAMF1	1.82e-05	4.75e-07	-6.31656	6.2354	-2.16068	NM_003037.2	GTGTCTCTTGATCCATCCGAAGCAGGCCCTCCACGTTATCTAGGAGATCGCTACAAGTTTTATCTGGAGAATCTCACCCTGGGGATACGGGAAAGCAGGA
CD19	1.82e-05	4.86e-07	-6.30829	6.2123	-2.63606	NM_001770.4	AGATTCACACCTGACTCTGAAATCTGAAGACCTCGAGCAGATGATGCCAACCTCTGGAGCAATGTTGCTTAGGATGTGTGCATGTGTGTAAGTGTGTGTG
TNFSF13B	1.82e-05	4.9e-07	-6.30523	6.2037	-2.35658	NM_006573.4	CTTGGAGGAAGGACACAATTCAAAGGGGCAGTAAGGATTTTGTAAAACGTGGCATCCATAATTTACTATGGAGCAAGTGCCCACATCTCTAGGACATTAA
IL2RB	1.94e-05	5.49e-07	-6.26531	6.0922	-2.63178	NM_000878.2	GTCCTGCTGCCCGAGCCAGGAACTGTGTGTGTTGCAGGGGGGCAGTAACTCCCCAACTCCCTCGTTAATCACAGGATCCCACGAATTTAGGCTCAGAAGC
CD79B	1.94e-05	5.72e-07	-6.25097	6.0522	-2.43119	NM_021602.2	TTCCTCCAAGGAGCCTCGGACGTTGTCACGGGTTTGGGGTCGGGGACAGAGCGGTGACCATGGCCAGGCTGGCGTTGTCTCCTGTGCCCAGCCACTGGAT
LTB	2.11e-05	6.5e-07	-6.20637	5.9275	-3.31023	NM_002341.1	AGGAACAGGCGTTTCTGACGAGCGGGACGCAGTTCTCGGACGCCGAGGGGCTGGCGCTCCCGCAGGACGGCCTCTATTACCTCTACTGTCTCGTCGGCTA
CCR5	2.83e-05	9.2e-07	-6.08434	5.5857	-2.72614	NM_000579.1	TAGGAACATACTTCAGCTCACACATGAGATCTAGGTGAGGATTGATTACCTAGTAGTCATTTCATGGGTTGTTGGGAGGATTCTATGAGGCAACCACAGG	NA
DMBT1	2.83e-05	9.44e-07	-6.07528	5.5603	-5.11973	NM_007329.2	CACAATGGCTGGCTCTCCCACAACTGTGGCCATCATGAAGACGCTGGTGTCATCTGCTCAGCTTCCCAGTCCCAGCCGACACCCAGCCCAGACACTTGGC
CD3E	2.83e-05	9.93e-07	-6.0577	5.5109	-2.88478	NM_000733.2	AAGTAACAGTCCCATGAAACAAAGATGCAGTCGGGCACTCACTGGAGAGTTCTGGGCCTCTGCCTCTTATCAGTTGGCGTTTGGGGGCAAGATGGTAATG
CXCR4	2.83e-05	1.02e-06	-6.0488	5.486	-2.0374	NM_003467.2	ATTGATGTGTGTCTAGGCAGGACCTGTGGCCAAGTTCTTAGTTGCTGTATGTCTCGTGGTAGGACTGTAGAAAAGGGAACTGAACATTCCAGAGCGTGTA
CD27	3.18e-05	1.18e-06	-5.99669	5.3397	-2.79289	NM_001242.4	CCAGATGTGTGAGCCAGGAACATTCCTCGTGAAGGACTGTGACCAGCATAGAAAGGCTGCTCAGTGTGATCCTTGCATACCGGGGGTCTCCTTCTCTCCT
TNFRSF13C	4.2e-05	1.62e-06	-5.88762	5.0331	-2.04002	NM_052945.3	TCAGACCTCACCATCTTTGACAGCCCTTGAAGGTGGTAGCCCAGCTCCTGTTCCTGTGCCTTCAAAAGGCTGGGGCACTATGAGTAAAAGACCGCTTTTA
LCK	4.49e-05	1.8e-06	-5.84932	4.9254	-2.14394	NM_005356.2	ATTAAGTGGACAGCGCCAGAAGCCATTAACTACGGGACATTCACCATCAAGTCAGATGTGTGGTCTTTTGGGATCCTGCTGACGGAAATTGTCACCCACG
IL2RG	4.49e-05	1.84e-06	-5.84197	4.9047	-2.4371	NM_000206.1	CCACAGCTGGACTGAACAATCAGTGGATTATAGACATAAGTTCTCCTTGCCTAGTGTGGATGGGCAGAAACGCTACACGTTTCGTGTTCGGAGCCGCTTT
POU2AF1	4.68e-05	1.98e-06	-5.81674	4.8336	-2.63808	NM_006235.2	CCCTGATGCCAGAGTCCTTGAGCTGTCAGTTCCCACAGTTGCTCCTTTGTTTGCTCTTCTCAGCCTCGGCCAGATTTACAGTCCAGGCAGCAAAATCTCA
A2M	4.73e-05	2.06e-06	-5.80241	4.7933	-2.04148	NM_000014.4	TCCATCTCAATCCCTGTGAAGTCAGACATTGCTCCTGTCGCTCGGTTGCTCATCTATGCTGTTTTACCTACCGGGGACGTGATTGGGGATTCTGCAAAAT	NA
CD247	4.96e-05	2.25e-06	-5.77293	4.7103	-2.11225	NM_198053.1	TGGCAGGACAGGAAAAACCCGTCAATGTACTAGGATACTGCTGCGTCATTACAGGGCACAGGCCATGGATGGAAAACGCTCTCTGCTCTGCTTTTTTTCT
KLRB1	4.96e-05	2.29e-06	-5.76576	4.6901	-3.02363	NM_002258.2	TGAGTTAAACTTACCCACAGACTCAGGCCCAGAAAGTTCTTCACCTTCATCTCTTCCTCGGGATGTCTGTCAGGGTTCACCTTGGCATCAATTTGCCCTG
SERPING1	5.38e-05	2.56e-06	-5.72806	4.5839	-2.051	NM_000062.2	GACAGAGGCGAAGGGAAGGTCGCAACAACAGTTATCTCCAAGATGCTATTCGTTGAACCCATCCTGGAGGTTTCCAGCTTGCCGACAACCAACTCAACAA
CD6	7.08e-05	3.45e-06	-5.62357	4.2893	-1.85262	NM_006725.3	CGCTGGCAGCCAGGGTCCTCTGCTCAGCTTCCCGGAGTTTGCACAATCTGTCCACTCCCGAAGTCCCTGCAAGTGTTCAGACAGTCACTATAGAATCTTC
CXCL9	7.47e-05	3.74e-06	-5.59617	4.2121	-3.4676	NM_002416.1	CACCATCTCCCATGAAGAAAGGGAACGGTGAAGTACTAAGCGCTAGAGGAAGCAGCCAAGTCGGTTAGTGGAAGCATGATTGGTGCCCAGTTAGCCTCTG
SELL	7.53e-05	3.87e-06	-5.58447	4.1791	-2.33055	NR_029467.1	CTAACTCCAGTGAAGTAATGGGGTCCTGCTCAAGTTGAAAGAGTCCTATTTGCACTGTAGCCTCGCCGTCTGTGAATTGGACCATCCTATTTAACTGGCT
IL34	7.76e-05	4.08e-06	-5.56539	4.1253	-1.78797	NM_152456.1	CGGCCCAAAGCCCTGCTGGACAACTGCTTCCGGGTCATGGAGCTGCTGTACTGCTCCTGCTGTAAACAAAGCTCCGTCCTAAACTGGCAGGACTGTGAGG
SLAMF7	8.48e-05	4.57e-06	-5.52646	4.0155	-2.86785	NM_021181.3	GGGCACTATCATAGTGACCCAAAATCGTAATAGGGAGAGAGTAGACTTCCCAGATGGAGGCTACTCCCTGAAGCTCAGCAAACTGAAGAAGAATGACTCA
CD96	9.27e-05	5.12e-06	-5.48731	3.905	-2.17628	NM_005816.4	CCAGCTACATCTTCAGTGACCCTTGTAGATGTGAGTGCCTTGAGGCCAAACACCACTCCTCAACCCAGCAATTCCAGTATGACTACCCGAGGCTTCAACT
CCL5	9.88e-05	5.6e-06	-5.45606	3.8169	-2.79875	NM_002985.2	AGTGTGTGCCAACCCAGAGAAGAAATGGGTTCGGGAGTACATCAACTCTTTGGAGATGAGCTAGGATGGAGAGTCCTTGAACCTGAACTTACACAAATTT	NA
IL7R	9.88e-05	5.71e-06	-5.44917	3.7975	-2.82776	NM_002185.2	TTGCTTTGACCACTCTTCCTGAGTTCAGTGGCACTCAACATGAGTCAAGAGCATCCTGCTTCTACCATGTGGATTTGGTCACAAGGTTTAAGGTGACCCA
IL16	9.91e-05	5.96e-06	-5.43422	3.7553	-2.03284	NM_004513.4	GGCATCTCCAACATCATCATCCAACGAAGACTCAGCTGCAAATGGTTCTGCTGAAACATCTGCCTTGGACACAGGGTTCTCGCTCAACCTTTCAGAGCTG
CD34	9.91e-05	5.98e-06	-5.43307	3.752	-1.8784	NM_001025109.1	AGGTAAACTCCTGTCCTTTACACATTCGGCTCCCTGGAGCCAGACTCTGGTCTTCTTTGGGTAAACGTGTGACGGGGGAAAGCCAAGGTCTGGAGAAGCT
BTLA	0.000104	6.42e-06	-5.40826	3.682	-2.01358	NM_181780.2	ACACTCCATCTTAGCAGGAGATCCCTTTGAACTAGAATGCCCTGTGAAATACTGTGCTAACAGGCCTCATGTGACTTGGTGCAAGCTCAATGGAACAACA	NA
CD40LG	0.000113	7.11e-06	-5.37331	3.5835	-2.31785	NM_000074.2	GCATTTGATTTATCAGTGAAGATGCAGAAGGGAAATGGGGAGCCTCAGCTCACATTCAGTTATGGTTGACTCTGGGTTCCTATGGCCTTGTTGGAGGGGG
LILRA5	0.000114	7.29e-06	-5.36438	3.5583	-2.08743	NM_181879.2	CACCCTCTCAGCCCTGCCCAGTCCTGTGGTGACCTCAGGAGAGAACGTGACCCTCCAGTGTGGCTCACGGCTGAGATTCGACAGGTTCATTCTGACTGAG
CCL11	0.000126	8.23e-06	-5.32234	3.4398	-2.03677	NM_002986.2	TGGGTGCAGGATTCCATGAAGTATCTGGACCAAAAATCTCCAACTCCAAAGCCATAAATAATCACCATTTTTGAAACCAAACCAGAGCCTGAGTGTTGCC	NA
ICOS	0.000131	8.82e-06	-5.29853	3.3726	-2.34638	NM_012092.2	AACTCTGGCACCCAGGCATGAAGCACGTTGGCCAGTTTTCCTCAACTTGAAGTGCAAGATTCTCTTATTTCCGGGACCACGGAGAGTCTGACTTAACTAC
SH2D1A	0.000131	8.9e-06	-5.29528	3.3635	-2.25906	NM_001114937.2	GCTGTATCACGGTTACATTTATACATACCGAGTGTCCCAGACAGAAACAGGTTCTTGGAGTGCTGAGACAGCACCTGGGGTACATAAAAGATATTTCCGG
ADORA2A	0.000135	9.52e-06	-5.27199	3.2978	-1.25218	NM_000675.3	TGGCCATCGTCCTCTCCCACACCAATTCGGTTGTGAATCCCTTCATCTACGCCTACCGTATCCGCGAGTTCCGCCAGACCTTCCGCAAGATCATTCGCAG	NA
CDH5	0.000135	9.56e-06	-5.27045	3.2935	-1.86166	NM_001795.3	TCTCCCCTTCTCTGCCTCACCTGGTCGCCAATCCATGCTCTCTTTCTTTTCTCTGTCTACTCCTTATCCCTTGGTTTAGAGGAACCCAAGATGTGGCCTT
PECAM1	0.000156	1.12e-05	-5.21604	3.1401	-1.61157	NM_000442.3	ATCTGCACTGCAGGTATTGACAAAGTGGTCAAGAAAAGCAACACAGTCCAGATAGTCGTATGTGAAATGCTCTCCCAGCCCAGGATTTCTTATGATGCCC
CD3D	0.000164	1.2e-05	-5.19088	3.0692	-2.28273	NM_000732.4	TATCTACTGGATGAGTTCCGCTGGGAGATGGAACATAGCACGTTTCTCTCTGGCCTGGTACTGGCTACCCTTCTCTCGCAAGTGAGCCCCTTCAAGATAC
IRF4	0.000167	1.27e-05	-5.17333	3.0198	-2.52195	NM_002460.1	GGGCACTGTTTAAAGGAAAGTTCCGAGAAGGCATCGACAAGCCGGACCCTCCCACCTGGAAGACGCGCCTGCGGTGCGCTTTGAACAAGAGCAATGACTT
CHIT1	0.000167	1.29e-05	-5.16777	3.0042	-2.76859	NM_003465.2	GTTCACAGATATGGTAGCCACGGCCAACAACCGTCAGACCTTTGTCAACTCGGCCATCAGGTTTCTGCGCAAATACAGCTTTGACGGCCTTGACCTTGAC
CSF2RB	0.000167	1.29e-05	-5.16744	3.0032	-2.4166	NM_000395.2	CCTTATCAGACTGAGATGCGGCTGGTTGTGTTGAGGACTTGTGTGGGCTGCCTGTCCCCGGCAGTCGCTGATGCACATGACATGATTCTCATCTGGGTGC
ITGAL	0.000177	1.39e-05	-5.14077	2.9281	-2.15689	NM_002209.2	GTGAGGGCTTGTCATTACCAGACGGTTCACCAGCCTCTCTTGGTTTCCTTCCTTGGAAGAGAATGTCTGATCTAAATGTGGAGAAACTGTAGTCTCAGGA
IFNAR1	0.000184	1.47e-05	-5.12249	2.8767	-1.22196	NM_000629.2	CTAATCAGCTCTCAGTGATCAACCCACTCTTGTTATGGGTGGTCTCTGTCACTTTGAATGCCAGGCTGGCTTCTCGTCTAGCAGTATTCAGATACCCCTT
TNFRSF8	0.000192	1.55e-05	-5.10266	2.8209	-1.94541	NM_152942.2	GAAACCGCTCAGATGTTTTGGGGAAAGTTGGAGAAGCCGTGGCCTTGCGAGAGGTGGTTACACCAGAACCTGGACATTGGCCAGAAGAAGCTTAAGTGGG
GZMK	0.000205	1.68e-05	-5.07475	2.7424	-2.63582	NM_002104.2	CTGTAAAGGTGTCTTCCACGCTATAGTCTCTGGAGGTCATGAATGTGGTGTTGCCACAAAGCCTGGAATCTACACCCTGTTAACCAAGAAATACCAGACT
SH2D1B	0.000206	1.72e-05	-5.06785	2.723	-1.67067	NM_053282.4	GTTGAAGAGATGAGTAACAGTTCTCACTGATGACCCACTTCTGCAGGCATAGGTCCAGAGCACCAAACTCTAGTGGACAATTCAGACTCTCCTGGTTGTG
FCER1A	0.000212	1.8e-05	-5.05174	2.6777	-2.60026	NM_002001.2	GAATCCCCTACTCTACTGTGTGTAGCCTTACTGTTCTTCGCTCCAGATGGCGTGTTAGCAGTCCCTCAGAAACCTAAGGTCTCCTTGAACCCTCCATGGA
CD8A	0.000226	1.94e-05	-5.02447	2.601	-2.27854	NM_001768.5	GCTCAGGGCTCTTTCCTCCACACCATTCAGGTCTTTCTTTCCGAGGCCCCTGTCTCAGGGTGAGGTGCTTGAGTCTCCAACGGCAAGGGAACAAGTACTT
C8B	0.00023	2.01e-05	-5.01246	2.5673	-1.93515	NM_000066.2	GTTTTGAGGGCCCAGTTCTTGATCACAGGTATTATGCAGGTGGATGCTCCCCGCATTACATCCTGAACACGAGGTTTAGGAAGCCCTACAATGTGGAAAG	NA
GZMA	0.000236	2.09e-05	-4.9996	2.5312	-2.43438	NM_006144.2	AGACCCTACATGGTCCTACTTAGTCTTGACAGAAAAACCATCTGTGCTGGGGCTTTGATTGCAAAAGACTGGGTGTTGACTGCAGCTCACTGTAACTTGA
CFD	0.000239	2.15e-05	-4.98984	2.5038	-2.13119	NM_001928.2	CTGGTTGGTCTTTATTGAGCACCTACTATATGCAGAAGGGGAGGCCGAGGTGGGAGGATCATTGGATCTCAGGAGTTCGAGATCAGCATGGGCCACGTAG
TAL1	0.000252	2.3e-05	-4.96674	2.4389	-2.04838	NM_003189.2	ACAGCATCTGTAGTCAGCCGACAACTATTTCGGCCTTTTGGGGGTGGGTCTGGCCGTACTTGTGATTTCGATGGTACGTGACCCTCTGCTGAAGACTTGC
CD7	0.000285	2.63e-05	-4.9193	2.3058	-2.47768	NM_006137.6	CCTACACCTGCCAGGCCATCACGGAGGTCAATGTCTACGGCTCCGGCACCCTGGTCCTGGTGACAGAGGAACAGTCCCAAGGATGGCACAGATGCTCGGA
CD28	0.000295	2.77e-05	-4.90163	2.2563	-1.82247	NM_001243078.1	GCTGCTCCTGTACCTTGGAGGTCCATTCACATGGGAAAGTATTTTGGAATGTGTCTTTTGAAGAGAGCATCAGAGTTCTTAAGGGACTGGGTAAGGCCTG
LILRB2	0.000307	2.92e-05	-4.8832	2.2046	-2.08224	NM_005874.1	GAAGGGTGACCCTCCAGTGTGAGTCACAGGTGGCATTTGGCGGCTTCATTCTGTGTAAGGAAGGAGAAGATGAACACCCACAATGCCTGAACTCCCAGCC
HLA-DOB	0.00038	3.66e-05	-4.80487	1.9854	-1.6733	NM_002120.3	ACGGGACAGAAAAGGTGCAGTTTGTGGTCAGATTCATCTTTAACTTGGAGGAGTATGTACGTTTCGACAGTGATGTGGGGATGTTTGTGGCATTGACCAA
C4BPA	0.000384	3.79e-05	-4.79262	1.9511	-3.6975	NM_000715.3	CTCTCCCACAATGTGAAATTGTCAAGTGTAAGCCTCCTCCAGACATCAGGAATGGAAGGCACAGCGGTGAAGAAAATTTCTACGCATACGGCTTTTCTGT	NA
CD83	0.000384	3.81e-05	-4.79037	1.9448	-1.38501	NM_004233.3	CTGTTCTTGAAGCAGTAGCCTAACACACTCCAAGATATGGACACACGGGAGCCGCTGGCAGAAGGGACTTCACGAAGTGTTGCATGGATGTTTTAGCCAT
IRF8	0.000384	3.85e-05	-4.78727	1.9362	-1.74952	NM_002163.2	AGTTTAAAGAAGGGGACAAAGCTGAACCAGCCACTTGGAAGACGAGGTTACGCTGTGCTTTGAATAAGAGCCCAGATTTTGAGGAAGTGACGGACCGGTC
CXCL11	0.000384	3.9e-05	-4.7826	1.9231	-2.46752	NM_005409.4	TTCAAAAGAGGACGCTGTCTTTGCATAGGCCCTGGGGTAAAAGCAGTGAAAGTGGCAGATATTGAGAAAGCCTCCATAATGTACCCAAGTAACAACTGTG
ENTPD1	0.000403	4.14e-05	-4.76199	1.8655	-2.1018	NM_001098175.1	AGTGTATTAGATGTATTACCTCCATGCTCTCAGTAGAGGCCCATAGGAAAGAGTAGGTAGGTTATGCCAGCTCACACGCATCCTTTAAAAATGGTTTAGA
C6	0.00043	4.47e-05	-4.73459	1.789	-2.37888	NM_000065.2	ACTCTCCTGTTTGGGCATGTCTTATTCAGTTCCAGCTCATGACGCCCTGTAGCATACCCCTAGGTACCAACTTCCACAGCAGTCTCGTAAATTCTCCTGT	NA
THY1	0.000442	4.65e-05	-4.72124	1.7518	-1.93118	NM_006288.2	CCTGCCTAGTGGACCAGAGCCTTCGTCTGGACTGCCGCCATGAGAATACCAGCAGTTCACCCATCCAGTACGAGTTCAGCCTGACCCGTGAGACAAAGAA
ZAP70	0.000445	4.74e-05	-4.71425	1.7323	-1.76788	NM_001079.3	GGAGCTCAAGGACAAGAAGCTCTTCCTGAAGCGCGATAACCTCCTCATAGCTGACATTGAACTTGGCTGCGGCAACTTTGGCTCAGTGCGCCAGGGCGTG
LTA	0.000447	4.86e-05	-4.70606	1.7095	-1.86331	NM_000595.2	CTGATCAAGTCACCGGAGCTTTCAAAGAAGGAATTCTAGGCATCCCAGGGGACCACACCTCCCTGAACCATCCCTGATGTCTGTCTGGCTGAGGATTTCA
C1R	0.000447	4.88e-05	-4.70468	1.7056	-1.98194	NM_001733.4	CAAGTTCCTGGAGCCTTTTGATATTGATGACCACCAGCAAGTACACTGCCCCTATGACCAGCTACAGATCTATGCCAACGGGAAGAACATTGGCGAGTTC	NA
IL21R	0.000475	5.25e-05	-4.67906	1.6343	-1.974	NM_021798.2	CGTGTTTGTGGTCAACAGATGACAACAGCCGTCCTCCCTCCTAGGGTCTTGTGTTGCAAGTTGGTCCACAGCATCTCCGGGGCTTTGTGGGATCAGGGCA
CCL23	0.000507	5.66e-05	-4.65244	1.5601	-2.10172	NM_145898.1	AGGGGCGACGTTTCTGTGCCAACCCCAGTGATAAGCAAGTTCAGGTTTGCGTGAGAATGCTGAAGCTGGACACACGGATCAAGACCAGGAAGAATTGAAC	NA
CTLA4	0.000553	6.25e-05	-4.61815	1.4648	-1.82075	NM_005214.3	AGTCTGTGCGGCAACCTACATGATGGGGAATGAGTTGACCTTCCTAGATGATTCCATCTGCACGGGCACCTCCAGTGGAAATCAAGTGAACCTCACTATC
TNFRSF17	0.000594	6.79e-05	-4.5891	1.3841	-1.99714	NM_001192.2	TCTGACCATTGCTTTCCACTCCCAGCTATGGAGGAAGGCGCAACCATTCTTGTCACCACGAAAACGAATGACTATTGCAAGAGCCTGCCAGCTGCTTTGA
TNFRSF11B	0.000629	7.27e-05	-4.56516	1.3177	-1.86851	NM_002546.2	CCTCTGTGAAAACAGCGTGCAGCGGCACATTGGACATGCTAACCTCACCTTCGAGCAGCTTCGTAGCTTGATGGAAAGCTTACCGGGAAAGAAAGTGGGA
CXCR6	0.00065	7.6e-05	-4.5497	1.2748	-2.2296	NM_006564.1	TTACCATGAAGACTATGGGTTCAGCAGTTTCAATGACAGCAGCCAGGAGGAGCATCAAGACTTCCTGCAGTTCAGCAAGGTCTTTCTGCCCTGCATGTAC
IL6	0.000656	7.75e-05	-4.54271	1.2554	-2.24391	NM_000600.1	TGACAAACAAATTCGGTACATCCTCGACGGCATCTCAGCCCTGAGAAAGGAGACATGTAACAAGAGTAACATGTGTGAAAGCAGCAAAGAGGCACTGGCA
THBS1	0.000699	8.41e-05	-4.51392	1.1757	-1.96493	NM_003246.2	ACCCTCGTCACATAGGCTGGAAAGATTTCACCGCCTACAGATGGCGTCTCAGCCACAGGCCAAAGACGGGTTTCATTAGAGTGGTGATGTATGAAGGGAA
IL13RA2	0.000699	8.5e-05	-4.51018	1.1654	-1.78449	NM_000640.2	AGATGGGTTTGATCTTAACAAGGGCATTGAAGCGAAGATACACACGCTTTTACCATGGCAATGCACAAATGGATCAGAAGTTCAAAGTTCCTGGGCAGAA
FOXP3	0.000699	8.59e-05	-4.5068	1.156	-1.41554	NM_014009.3	GGGCCATCCTGGAGGCTCCAGAGAAGCAGCGGACACTCAATGAGATCTACCACTGGTTCACACGCATGTTTGCCTTCTTCAGAAACCATCCTGCCACCTG
PSEN1	0.000699	8.65e-05	4.50426	1.149	0.993484	NM_000021.2	CACTTCGACTCCAGCAGGCATATCTCATTATGATTAGTGCCCTCATGGCCCTGGTGTTTATCAAGTACCTCCCTGAATGGACTGCGTGGCTCATCTTGGC
FUT7	0.000699	8.7e-05	-4.50214	1.1431	-1.63833	NM_004479.3	ACTGGCATGAATGAGAGCCGATACCAACGCTTCTTTGCCTGGCGTGACAGGCTCCGCGTGCGACTGTTCACCGACTGGCGGGAACGTTTCTGTGCCATCT
AMICA1	0.000745	9.37e-05	-4.47613	1.0712	-2.10879	NM_153206.2	TGCTATACTATTACTCCAATCTCAGTGTGCCTATTGGGCGCTTCCAGAACCGCGTACACTTGATGGGGGACATCTTATGCAATGATGGCTCTCTCCTGCT	NA
BCL2	0.00075	9.53e-05	-4.47035	1.0553	-1.6932	NM_000657.2	AGTTCGGTGGGGTCATGTGTGTGGAGAGCGTCAACCGGGAGATGTCGCCCCTGGTGGACAACATCGCCCTGTGGATGACTGAGTACCTGAACCGGCACCT	NA
CLEC4A	0.00076	9.86e-05	-4.45835	1.0221	-1.81718	NM_194448.2	ATTTCTACTGAATCAGCATCTTGGCAAGACAGTGAGAAGGACTGTGCTAGAATGGAGGCTCACCTGCTGGTGATAAACACTCAAGAAGAGCAGGATTTCA
TNFSF14	0.00076	9.88e-05	-4.45766	1.0202	-2.39663	NM_003807.3	AGGCTCCTGGGAGCAGCTGATACAAGAGCGAAGGTCTCACGAGGTCAACCCAGCAGCGCATCTCACAGGGGCCAACTCCAGCTTGACCGGCAGCGGGGGG
S100A12	0.00076	9.95e-05	-4.45496	1.0128	-2.01579	NM_005621.1	CAAGATGAACAGGTCGACTTTCAAGAATTCATATCCCTGGTAGCCATTGCGCTGAAGGCTGCCCATTACCACACCCACAAAGAGTAGGTAGCTCTCTGAA
SLAMF6	0.000822	0.000109	-4.42429	0.9282	-1.6087	NM_001184714.1	TTTTTCCAGGGCAACTGCCCTTGACAATGTCGTGTAAGTTGCTGAAAGGCCTCAGAGGAATTCGGGAATGACACGTCTTCTGATCCCATGAGACAGAACA
SPO11	0.000855	0.000114	-4.40683	0.8801	-1.54333	NM_198265.1	TCTACATCAAAAGGTTTAATTGCTGGCAACTTAAGATACATCGAGGAAGATGGCACCAAAGTGAATTGTACCTGTGGTGCAACGGCTGTTGCTGTGCCAT
PIK3CG	0.000858	0.000116	-4.40227	0.8675	-1.89725	NM_002649.2	AAAACATACCAATTGTTGGCCAGAAGGGAAGTCTGGGATCAAAGTGCTTTGGATGTTGGGTTAACAATGCAGCTCCTGGACTGCAACTTCTCAGATGAAA
SELE	0.000875	0.000119	-4.3921	0.8396	-1.94663	NM_000450.2	AATTCACCTACAAGTCCTCTTGTGCCTTCAGCTGTGAGGAGGGATTTGAATTACATGGATCAACTCAACTTGAGTGCACATCTCAGGGACAATGGACAGA
SF3A3	0.000878	0.000121	-4.38763	0.8273	-1.03713	NM_006802.2	TCAGCTTAGTTAGCCATTGATGCAAATACTAGGGAAAGACTAGGAGGATGAGCCAGGGTTGCTACTAAGGACTAAGTGTCGCACCAAGGTTTGCCTTTTG
RRAD	0.000896	0.000125	-4.37385	0.7894	-2.30647	NM_004165.1	CGCTTCTTGGGCCGCATCGTAGCTCGTAACAGCCGCAAGATGGCCTTTCGCGCCAAATCCAAGTCCTGCCACGACCTCTCGGTTCTCTAGGTCCCACCCG
HSD11B1	0.000896	0.000128	-4.36725	0.7712	-1.82851	NM_181755.1	GCCTACTACTACTATTCTGCAAACGAGGAATTCAGACCAGAGATGCTCCAAGGAAAGAAAGTGATTGTCACAGGGGCCAGCAAAGGGATCGGAAGAGAGA
CCL18	0.000896	0.000128	-4.36659	0.7694	-3.26322	NM_002988.2	CCCCTTTCCCTTCAACTCTTCGTACATTCAATGCATGGATCAATCAGTGTGATTAGCTTTCTCAGCAGACATTGTGCCATATGTATCAAATGACAAATCT	NA
JAK3	0.000896	0.000129	-4.36284	0.7591	-1.62623	NM_000215.2	GTGCTGCTGAAGGTCATGGATGCCAAGCACAAGAACTGCATGGAGTCATTCCTGGAAGCAGCGAGCTTGATGAGCCAAGTGTCGTACCGGCATCTCGTGC
LCP1	0.000896	0.00013	-4.3613	0.7549	-1.78842	NM_002298.4	CCAGGGGGGACAATATGTGCCAATCAATAGCACCCCTACTCACATACACACACACCTAGCCAGCTGTCAAGGGCAGAATGAATCTATGCTGGATAAGAAA
STAT4	0.000896	0.00013	-4.36073	0.7533	-1.53392	NM_003151.2	AGACAATGGATCAGAGTGACAAGAATAGTGCCATGGTGAATCAGGAAGTTTTGACACTGCAGGAAATGCTTAACAGCCTCGATTTCAAGAGAAAGGAGGC
TNFRSF9	0.000896	0.000131	-4.35815	0.7462	-1.73272	NM_001561.4	AGATTTGCAGTCCCTGTCCTCCAAATAGTTTCTCCAGCGCAGGTGGACAAAGGACCTGTGACATATGCAGGCAGTGTAAAGGTGTTTTCAGGACCAGGAA
CLEC4C	0.000923	0.000136	-4.34465	0.7092	-1.92967	NM_203503.1	TACGAGAGTATCAACAGTATCATCCAAGCCTGACCTGCGTCATGGAAGGAAAGGACATAGAAGATTGGAGCTGCTGCCCAACCCCTTGGACTTCATTTCA
CCR2	0.000989	0.000148	-4.31489	0.6276	-1.99662	NM_001123041.2	TCTGATCTGCTTTTTCTTATTACTCTCCCATTGTGGGCTCACTCTGCTGCAAATGAGTGGGTCTTTGGGAATGCAATGTGCAAATTATTCACAGGGCTGT	NA
CXCL13	0.000989	0.000148	-4.31427	0.6259	-2.68921	NM_006419.2	AGACGCTTCATTGATCGAATTCAAATCTTGCCCCGTGGGAATGGTTGTCCAAGAAAAGAAATCATAGTCTGGAAGAAGAACAAGTCAATTGTGTGTGTGG
CD200	0.00115	0.000176	-4.25419	0.4615	-1.48531	NM_005944.5	CCCTCGGTCAGGGATTGAAAATAGTACAGTGACTCTGTCTCACCCAAATGGGACCACGTCTGTTACCAGCATCCTCCATATCAAAGACCCTAAGAATCAG
KLRG1	0.00115	0.000176	-4.25339	0.4593	-1.61109	NM_005810.3	CAGAATGACTATGGACCACAGCAAAAATCTTCCTCTTCCAGGCCTTCTTGTTCTTGCCTTGTGGCAATAGCTTTGGGGCTTCTGACTGCAGTTCTTCTGA
FLT3	0.00118	0.000182	-4.24235	0.4292	-1.79795	NM_004119.1	AAATGGAAAACCAGGACGCCCTGGTCTGCATATCTGAGAGCGTTCCAGAGCCGATCGTGGAATGGGTGCTTTGCGATTCACAGGGGGAAAGCTGTAAAGA
CD37	0.00118	0.000183	-4.24064	0.4245	-1.78847	NM_001774.2	GCCGAGGAGAGCTGGGACTATGTGCAGTTCCAGCTGCGCTGCTGCGGCTGGCACTACCCGCAGGACTGGTTCCAAGTCCTCATCCTGAGAGGTAACGGGT
FLT3LG	0.00121	0.000189	-4.22932	0.3937	-1.50623	NM_001459.3	AGCGGCTCAAGACTGTCGCTGGGTCCAAGATGCAAGGCTTGCTGGAGCGCGTGAACACGGAGATACACTTTGTCACCAAATGTGCCTTTCAGCCCCCCCC
PRF1	0.00125	0.000197	-4.21446	0.3532	-2.2272	NM_005041.3	ACTGTTTTTCAGGGAGGTGGCTGGGTTTACACGCTAATCCCGATTCACCCTGTCCAAACTGCCTAAGCCCTCCGCCATTCTCAAGCCCTGCAGTCACAGC
IL12RB1	0.00134	0.000213	-4.18684	0.278	-1.95776	NM_005535.1	GATATCCAGTGATCGTTACGAGTGCTCCTGGCAGTATGAGGGTCCCACAGCTGGGGTCAGCCACTTCCTGCGGTGTTGCCTTAGCTCCGGGCGCTGCTGC
FYN	0.00135	0.000217	-4.17997	0.2593	-1.33734	NM_002037.3	GTCTTTGGAGGTGTGAACTCTTCGTCTCATACGGGGACCTTGCGTACGAGAGGAGGAACAGGAGTGACACTCTTTGTGGCCCTTTATGACTATGAAGCAC
CXCR3	0.00136	0.00022	-4.17579	0.248	-1.72386	NM_001504.1	GTGAGTGACCACCAAGTGCTAAATGACGCCGAGGTTGCCGCCCTCCTGGAGAACTTCAGCTCTTCCTATGACTATGGAGAAAACGAGAGTGACTCGTGCT
PTPRC	0.00137	0.000224	-4.16862	0.2285	-1.61367	NM_080921.3	TTTCTGGACACAGAAGTATTTGTGACAGGGCAAAGCCCAACACCTTCCCCCACTGATGCCTACCTTAATGCCTCTGAAACAACCACTCTGAGCCCTTCTG
SPN	0.0014	0.000231	-4.15831	0.2005	-2.10488	NM_003123.3	AGTGCCTGCGTGTGTCCACTCGTGGGTGTGGTTTGTGTGCAAGAGCTGAGGATTTGGCGATGCTTGGGAGGGGTAGTTGTGGGTACAGACGGTGTGGGGG
IRAK4	0.0014	0.000231	-4.15707	0.1971	-1.14375	NM_016123.1	GAATTCTCCTTGTAAGCCTTGAAGAAGTATGTGAGAGGGCCACATTGGCTAAAACCTAAAGGTGGCCTCTAGGAGATGAGACCTACCTTCCAGTTGTCAG
RUNX3	0.00151	0.000252	-4.12742	0.1167	-1.74025	NM_004350.1	GTGGTCTCATAATTCCATTTGTGGAGAGAACAGGAGGGCCAGATAGATAGGTCCTAGCAGAAGGCATTGAGGTGAGGGATCATTTTGGGTCAGACATCAA
JAM3	0.00154	0.000259	-4.11686	0.0882	-1.74433	NM_032801.3	AATTATTGGGGGGGTTCTGGTTGTCCTTGCTGTACTGGCCCTGATCACGTTGGGCATCTGCTGTGCATACAGACGTGGCTACTTCATCAACAATAAACAG
TLR10	0.00158	0.000268	-4.10482	0.0556	-1.42313	NM_030956.2	TGGTTGGATGGTCAGATTCATACACCTGTGAATACCCTTTAAACCTAAGGGGAACTAGGTTAAAAGACGTTCATCTCCACGAATTATCTTGCAACACAGC
FCGR3A	0.00159	0.000272	-4.09932	0.0407	-1.69727	NM_000569.6	AAATCATGAGGGTGACGTAGAATTGAGTCTTCCAGGGGACTCTATCAGAACTGGACCATCTCCAAGTATATAACGATGAGTCCTCTTAATGCTAGGAGTA
MEF2C	0.00167	0.000288	-4.07941	-0.0131	-1.42309	NM_002397.3	ACATTTGCCAAAAGCGGCAGATCTTTACTGAAAGAGAGAGCAGCTGTTATGCAACATATAGAAAAATGTATAGATGCTTGGACAGACCCGGTAATGGGTG
CLEC6A	0.00175	0.000304	-4.06012	-0.0651	-1.25726	NM_001007033.1	TGGGGATGTTGCCCAGCTTCTTGGAAGTCATTTGGTTCCAGTTGCTACTTCATTTCCAGTGAAGAGAAGGTTTGGTCTAAGAGTGAGCAGAACTGTGTTG
LRRN3	0.00183	0.000319	-4.043	-0.1112	-2.07639	NM_001099660.1	GTCTTGGAGGCCTTCTGGGGATTATTGGTGTGATATGTCTTATCAGCTGCCTCTCTCCAGAAATGAACTGTGATGGTGGACACAGCTATGTGAGGAATTA
CXCR5	0.00195	0.000344	-4.0161	-0.1836	-1.59166	NM_001716.3	ACGTCCCTTTTTTCTCTGAGTATCTCCTCGCAAGCTGGGTAATCGATGGGGGAGTCTGAAGCAGATGCAAAGAGGCAAGAGGCTGGATTTTGAATTTTCT
CD2	0.00202	0.000358	-4.0014	-0.223	-2.13946	NM_001767.3	GCAGCCTCTTGATGGTCTTTGTGGCACTGCTCGTTTTCTATATCACCAAAAGGAAAAAACAGAGGAGTCGGAGAAATGATGAGGAGCTGGAGACAAGAGC
BST1	0.00203	0.000362	-3.99773	-0.2329	-1.22583	NM_004334.2	GAAAAGGGCATCCATCCAGTATTCCAAGGATAGTTCTGGGGTGATCCACGTCATGCTGAATGGTTCAGAGCCAACAGGAGCCTATCCCATCAAAGGTTTT	NA
ATM	0.00209	0.000375	-3.98441	-0.2686	-1.39598	NM_000051.3	ACGCTAAGTCGCTGGCCATTGGTGGACATGGCGCAGGCGCGTTTGCTCCGACGGGCCGAATGTTTTGGGGCAGTGTTTTGAGCGCGGAGACCGCGTGATA	NA
CYBB	0.0021	0.000379	-3.98066	-0.2786	-1.73832	NM_000397.3	TTTGAAGCATGAAAAAAGAGGGTTGGAGGTGGAGAATTAACCTCCTGCCATGACTCTGGCTCATCTAGTCCTGCTCCTTGTGCTATAAAATAAATGCAGA
CD1B	0.0021	0.000383	-3.97702	-0.2884	-1.58765	NM_001764.2	TGCTCCTTTTGCTATGCCTTGCATTATGGTATATGAGGCGCCGGTCATATCAGAATATCCCATGAGCCATCATCATGTCTCCTCTCCCATTCGCAATAAG
CD3G	0.00211	0.000389	-3.97194	-0.302	-1.87554	NM_000073.2	GAACTAAATGCAGCCACCATATCTGGCTTTCTCTTTGCTGAAATCGTCAGCATTTTCGTCCTTGCTGTTGGGGTCTACTTCATTGCTGGACAGGATGGAG
CD74	0.00211	0.000391	-3.96999	-0.3072	-2.03089	NM_001025159.1	TTCAGCCCCCAGCCCCTCCCCCATCTCCCACCCTGTACCTCATCCCATGAGACCCTGGTGCCTGGCTCTTTCGTCACCCTTGGACAAGACAAACCAAGTC
HLA-DRB3	0.00213	0.000397	-3.96428	-0.3225	-2.0672	NM_022555.3	GGTCTGAATCTGCACAGAGCAAGATGCTGAGTGGAGTCGGGGGCTTTGTGCTGGGCCTGCTCTTCCTTGGGGCCGGGCTGTTCATCTACTTCAGGAATCA
CTSW	0.00213	0.000399	-3.9629	-0.3262	-2.08372	NM_001335.3	TGCACCGAGGGAGCAATACCTGTGGCATCACCAAGTTCCCGCTCACTGCCCGTGTGCAGAAACCGGATATGAAGCCCCGAGTCTCCTGCCCTCCCTGAAC
HCK	0.00224	0.000422	-3.94224	-0.3814	-1.74425	NM_002110.2	CCAGGTCGGAGGCAATACATTCTCAAAAACTGAAACCAGCGCCAGCCCACACTGTCCTGTGTACGTGCCGGATCCCACATCCACCATCAAGCCGGGGCCT
IL32	0.00229	0.000435	-3.93118	-0.411	-1.97236	NM_001012633.1	TTAATAAAACCTGCTTATACTTCCCTGGCAGGGGAGATACCATGATCGCGGAGGTGGGTTTCCCAGGGCAAGGCTGATCTGTTGCCGTATTAGTCCGTTT
CEACAM8	0.00229	0.000438	-3.92927	-0.4161	-1.28564	NM_001816.3	ATTTCCCCTTCAGACACCTATTACCATGCAGGGGTAAATCTCAACCTCTCCTGCCATGCGGCCTCTAATCCACCCTCACAGTATTCTTGGTCTGTCAATG
GZMH	0.00234	0.000451	-3.91895	-0.4436	-1.60739	NM_033423.3	AAAAAAGGGACACCTCCAGGAGTCTACATCAAGGTCTCACACTTCCTGCCCTGGATAAAGAGAACAATGAAGCGCCTCTAACAGCAGGCATGAGACTAAC
TLR7	0.00234	0.000453	-3.91675	-0.4494	-1.76915	NM_016562.3	TGTGGGCACCACACAGGTGGTTGCTGCTTCAGTGCTTCCTGCTCTTTTTCCTTGGGCCTGCTTCTGGGTTCCATAGGGAAACAGTAAGAAAGAAAGACAC
GZMB	0.00236	0.00046	-3.91131	-0.4639	-1.76035	NM_004131.3	ACACTACAAGAGGTGAAGATGACAGTGCAGGAAGATCGAAAGTGCGAATCTGACTTACGCCATTATTACGACAGTACCATTGAGTTGTGCGTGGGGGACC
ETS1	0.00236	0.000463	-3.90918	-0.4696	-1.39063	NM_005238.3	GGTTTTACAGCATTAACCTGCCTAACCTTCATGGTGAGAAATACACCATCTCTCTTCTAGTCATGCTGTGCATGCCGCTTACTCTGTTGGGGTCTATATA
LILRB3	0.00247	0.000489	-3.88973	-0.5214	-1.99565	NM_006864.2	AAAAAAACAAAAAACAAAAACAGACGTAAAGGCCGGGTGTGGTACTCAGGAGGCTGAGTGGGGAGGATTCCTTGAACACAAGAAGTTAAGGCTGCTGAGG
TARP	0.00247	0.00049	-3.88832	-0.5251	-2.17293	NM_001003799.1	CTGCAATGGAGAGAAATCATAACAGACGGTGGCACAAGGAGGCCATCTTTTCCTCATCGGTTATTGTCCCTAGAAGCGTCTTCTGAGGATCTAGTTGGGC
EOMES	0.00247	0.000496	-3.88419	-0.5361	-1.60953	NM_005442.2	ATCCCATGCCCTGGGGTATTACCCAGACCCAACCTTTCCTGCAATGGCAGGGTGGGGAGGTCGAGGTTCTTACCAGAGGAAGATGGCAGCTGGACTACCA
CCL1	0.00247	0.000498	-3.88297	-0.5393	-1.22354	NM_002981.1	CCTTCTCCAGATGTTGCTTCTCATTTGCGGAGCAAGAGATTCCCCTGAGGGCAATCCTGTGTTACAGAAATACCAGCTCCATCTGCTCCAATGAGGGCTT	NA
TOLLIP	0.00258	0.000524	3.86454	-0.5883	1.04306	NM_019009.2	GGAATAGAGCTGTTGATTTAAGGCACACACAATCCCTCACACTGTGGGTTTTTTTTAGAACTTCCCAGACGAAAACTCACGCCCTTGCCCTAACGCGCTT
ITGAX	0.00265	0.000541	-3.85293	-0.6191	-1.37928	NM_000887.3	CCCCTCAGCCTGTTGGCTTCTGTTCACCAGCTGCAAGGGTTTACATACACGGCCACCGCCATCCAAAATGTCGTGCACCGATTGTTCCATGCCTCATATG
CD38	0.00277	0.00057	-3.83421	-0.6686	-1.8789	NM_001775.2	TTGCAACAAGATTCTTCTTTGGAGCAGAATAAAAGATCTGGCCCATCAGTTCACACAGGTCCAGCGGGACATGTTCACCCTGGAGGACACGCTGCTAGGC
IRF2	0.0029	0.000599	-3.81608	-0.7165	-0.978089	NM_002199.3	AGGCAGCACTAGCGACATTGCAGTCTGCTTCTGCACCTTATCTTAAAGCACTTACAGATAGGCCTTCTTGTGATCTTGCTCTATCTCACAGCACACTCAG
CD1C	0.00296	0.000616	-3.8062	-0.7426	-1.51395	NM_001765.2	AGGCTGTGGAAGTTTGGCCCAAAGTGTCTGTCATCTACTCAATCATCAGTATGAAGGCGTCACAGAAACAGTGTATAATCTCATAAGAAGCACTTGCCCC
CD1E	0.00319	0.000667	-3.77728	-0.8189	-1.57792	NM_001042583.1	ATATCTGAATTATTAGGGCAGGTGTCCTGCCAAGGAATCCCTCCTTTAACAGAGCTTCAATGCTGCTCCTGTTCCTCCTCTTCGAGGGTCTCTGCTGTCC
RORA	0.00324	0.000681	-3.76932	-0.8398	-1.55093	NM_134261.2	AAAATTAACCGAGACACTTTATATGGCCCTGCACAGACCTGGAGCGCCACACACTGCACATCTTTTGGTGATCGGGGTCAGGCAAAGGAGGGGAAACAAT
ITGA4	0.00325	0.000689	-3.765	-0.8512	-1.29636	NM_000885.4	GCCCACTGCCAACTGGCTCGCCAACGCTTCAGTGATCAATCCCGGGGCGATTTACAGATGCAGGATCGGAAAGAATCCCGGCCAGACGTGCGAACAGCTC
CD209	0.00328	0.000701	-3.75914	-0.8666	-1.75959	NM_021155.2	TTATCTCATACATGCAAACCTACCATCTGTTCAACTTCCACCTACCACCTCCTGCACCCCTTTGATCGGGGACTTACTGGTTGCAAGAGCTCATTTTGCA
SDHA	0.00328	0.000703	3.75771	-0.8703	0.823895	NM_004168.1	TGGAGGGGCAGGCTTGCGAGCTGCATTTGGCCTTTCTGAGGCAGGGTTTAATACAGCATGTGTTACCAAGCTGTTTCCTACCAGGTCACACACTGTTGCA
CXCL12	0.00343	0.00074	-3.73945	-0.9182	-1.45036	NM_000609.5	CCAGAGCCAACGTCAAGCATCTCAAAATTCTCAACACTCCAAACTGTGCCCTTCAGATTGTAGCCCGGCTGAAGAACAACAACAGACAAGTGTGCATTGA
IL24	0.00347	0.000755	-3.73192	-0.938	-1.38411	NM_181339.1	CTGAACTTCAGAGCATGAAAATCACACTGTCTTCTGATATCTGCAGGGACAGAGCATTGGGGTGGGGGTAAGGTGCATCTGTTTGAAAAGTAAACGATAA
PRG2	0.00347	0.000757	-3.73115	-0.94	-1.37219	NM_002728.4	CTCTGGAAGTGAAGATGCCTCCAAGAAAGATGGGGCTGTTGAGTCTATCTCAGTGCCAGATATGGTGGACAAAAACCTTACGTGTCCTGAGGAAGAGGAC
IL15RA	0.00373	0.000819	-3.70223	-1.0156	-1.41947	NM_002189.2	ACAACAGCAGCTATTGTCCCGGGCTCCCAGCTGATGCCTTCAAAATCACCTTCCACAGGAACCACAGAGATAAGCAGTCATGAGTCCTCCCACGGCACCC
C1S	0.00377	0.000832	-3.69624	-1.0313	-1.82329	NM_001734.2	ACTGCACTGATTGGGGAGATTGCAAGTCCCAATTATCCCAAACCATATCCAGAGAACTCAAGGTGTGAATACCAGATCCGGTTGGAGAAAGGGTTCCAAG	NA
C8A	0.00379	0.000841	-3.69242	-1.0413	-1.1332	NM_000562.2	GAGCTTCGATATGACTCCACCTGTGAACGTCTCTACTATGGAGATGATGAGAAATACTTTCGGAAACCCTACAACTTTCTGAAGTACCACTTTGAAGCCC	NA
CD1D	0.00402	0.000897	-3.6689	-1.1026	-1.41585	NM_001766.3	GGCGTGCTTGCTGTTCCTCCTCATTGTGGGCTTTACCTCCCGGTTTAAGAGGCAAACTTCCTATCAGGGCGTCCTGTGACTCGCCTTGCCACATCTGTGT
CD80	0.00404	0.000908	-3.66464	-1.1137	-1.27754	NM_005191.3	AAAGATCTGAAGGTCCCACCTCCATTTGCAATTGACCTCTTCTGGGAACTTCCTCAGATGGACAAGATTACCCCACCTTGCCCTTTACGTATCTGCTCTT
VEGFC	0.00415	0.000938	-3.65268	-1.1447	-1.89001	NM_005429.2	GGCGAGGCCACGGCTTATGCAAGCAAAGATCTGGAGGAGCAGTTACGGTCTGTGTCCAGTGTAGATGAACTCATGACTGTACTCTACCCAGAATATTGGA
JAK2	0.00416	0.000945	-3.64985	-1.1521	-1.09511	NM_004972.2	CTCCTCCCGCGACGGCAAATGTTCTGAAAAAGACTCTGCATGGGAATGGCCTGCCTTACGATGACAGAAATGGAGGGAACATCCACCTCTTCTATATATC
LY9	0.00426	0.000973	-3.63925	-1.1796	-1.53516	NM_001033667.1	GTAGACACAGAGATTGAGAACGTCATCTGGATTGGTCCCAAAAATGCTCTTGCTTTCGCACGTCCCAAAGAAAATGTAACCATTATGGTCAAAAGCTACC
TNFAIP3	0.0043	0.000988	-3.63331	-1.195	-1.69773	NM_006290.2	CAAAGCCCTCATCGACAGAAACATCCAGGCCACCCTGGAAAGCCAGAAGAAACTCAACTGGTGTCGAGAAGTCCGGAAGCTTGTGGCGCTGAAAACGAAC
CCR4	0.00443	0.00103	-3.61859	-1.2332	-1.27572	NM_005508.4	GGTCCTTCTTAGCATCGTGCTTCCTGAGCAAGCCTGGCATTGCCTCACAGACCTTCCTCAGAGCCGCTTTCAGAAAAGCAAGCTGCTTCTGGTTGGGCCC	NA
KIT	0.00443	0.00103	-3.61842	-1.2336	-1.91275	NM_000222.2	GGTCCTATGGGATTTTTCTTTGGGAGCTGTTCTCTTTAGGAAGCAGCCCCTATCCTGGAATGCCGGTCGATTCTAAGTTCTACAAGATGATCAAGGAAGG
LILRB1	0.00508	0.00119	-3.56608	-1.3687	-1.32701	NM_001081637.1	AGCTGAGAAAACTAAGTCAGAAAGTGCATTAAACTGAATCACAATGTAAATATTACACATCAAGCGATGAAACTGGAAAACTACAAGCCACGAATGAATG
TLR8	0.00523	0.00123	-3.55169	-1.4057	-1.30689	NM_016610.2	TTTAACTGATAGCCTATCTGACTTTACATCTTCCCTTCGGACACTGCTGCTGAGTCATAACAGGATTTCCCACCTACCCTCTGGCTTTCTTTCTGAAGTC
PSMB10	0.00523	0.00124	-3.55022	-1.4095	-1.33063	NM_002801.2	ACCATCGCGGGCCTGGTGTTCCAAGACGGGGTCATTCTGGGCGCCGATACGCGAGCCACTAACGATTCGGTCGTGGCGGACAAGAGCTGCGAGAAGATCC
TNFSF10	0.00523	0.00124	-3.54908	-1.4124	-1.56201	NM_003810.2	GGGGGGACCCAGCCTGGGACAGACCTGCGTGCTGATCGTGATCTTCACAGTGCTCCTGCAGTCTCTCTGTGTGGCTGTAACTTACGTGTACTTTACCAAC
IL1R1	0.00525	0.00125	-3.54586	-1.4207	-2.01377	NM_000877.2	CCAGAGAGTGGGGGTGATGATGACCAAGAATTACAAGTAGAATGGCAGCTGGAATTTAAGGAGGGACAAGAATCAATGGATAAGCGTGGGTGGAGGAAGA
MYD88	0.00528	0.00127	-3.5401	-1.4355	-1.01802	NM_002468.3	ACGTTTTTCTAGGTACAGCTCCCAGGAACAGCTAGGTGGGAAAGTCCCATCACTGAGGGAGCCTAACCATGTCCCTGAACAAAAATTGGGCACTCATCTA
PDCD1LG2	0.00528	0.00128	-3.53821	-1.4403	-1.54479	NM_025239.3	TGTGGAGCTGTGGCAAGTCCTCATATCAAATACAGAACATGATCTTCCTCCTGCTAATGTTGAGCCTGGAATTGCAGCTTCACCAGATAGCAGCTTTATT
LAG3	0.00528	0.00128	-3.53748	-1.4422	-1.75258	NM_002286.5	CTTTTGGTGACTGGAGCCTTTGGCTTTCACCTTTGGAGAAGACAGTGGCGACCAAGACGATTTTCTGCCTTAGAGCAAGGGATTCACCCTCCGCAGGCTC
KLRK1	0.00542	0.00134	-3.52186	-1.4822	-1.41566	NM_007360.3	GAGAGTAAAAACTGGTATGAGAGCCAGGCTTCTTGTATGTCTCAAAATGCCAGCCTTCTGAAAGTATACAGCAAAGAGGACCAGGATTTACTTAAACTGG
TNFSF4	0.00542	0.00134	-3.52146	-1.4833	-1.08639	NM_003326.2	GAAGGTCAGGTCTGTCAACTCCTTGATGGTGGCCTCTCTGACTTACAAAGACAAAGTCTACTTGAATGTGACCACTGACAATACCTCCCTGGATGACTTC
PDGFRB	0.00542	0.00134	-3.52124	-1.4838	-1.04846	NM_002609.3	CGTGGGCTTCCTCCCTAATGATGCCGAGGAACTATTCATCTTTCTCACGGAAATAACTGAGATCACCATTCCATGCCGAGTAACAGACCCACAGCTGGTG
IL1B	0.00542	0.00134	-3.52033	-1.4861	-1.73665	NM_000576.2	GGGACCAAAGGCGGCCAGGATATAACTGACTTCACCATGCAATTTGTGTCTTCCTAAAGAGAGCTGTACCCAGAGAGTCCTGTGCTGAATGTGGACTCAA
CD244	0.00572	0.00143	-3.49802	-1.5432	-1.34025	NM_016382.2	AAGAGGAACCACAGCCCTTCCTTCAATAGCACTATCTATGAAGTGATTGGAAAGAGTCAACCTAAAGCCCAGAACCCTGCTCGATTGAGCCGCAAAGAGC
S100A8	0.00577	0.00145	-3.49231	-1.5578	-2.34757	NM_002964.3	CTGATAAAGGGGAATTTCCATGCCGTCTACAGGGATGACCTGAAGAAATTGCTAGAGACCGAGTGTCCTCAGTATATCAGGAAAAAGGGTGCAGACGTCT
IL21	0.00577	0.00146	-3.48982	-1.5641	-1.57149	NM_021803.2	CATGGAGAGGATTGTCATCTGTCTGATGGTCATCTTCTTGGGGACACTGGTCCACAAATCAAGCTCCCAAGGTCAAGATCGCCACATGATTAGAATGCGT
CMA1	0.00577	0.00146	-3.48913	-1.5659	-1.34288	NM_001836.2	TTCAGAGACTTTGACCACAATCTTCAGCTGTGTGTGGGCAATCCCAGGAAGACAAAATCTGCATTTAAGGGAGACTCTGGGGGCCCTCTTCTGTGTGCTG
CCL22	0.00605	0.00154	-3.46969	-1.6154	-1.77493	NM_002990.3	CTCGCCCAAGCAGCTGGTAATTCCATTTCATGTATTAGATGTCCCCTGGCCCTCTGTCCCCTCTTAATAACCCTAGTCACAGTCTCCGCAGATTCTTGGG	NA
KLRC1	0.00609	0.00156	-3.46543	-1.6262	-1.43041	NM_002259.3	ACCTATCACTGCAAAGATTTACCATCAGCTCCAGAGAAGCTCATTGTTGGGATCCTGGGAATTATCTGTCTTATCTTAATGGCCTCTGTGGTAACGATAG
IL12RB2	0.0062	0.00159	-3.45704	-1.6475	-1.29603	NM_001559.2	CCTCCGTGGGACATTAGAATCAAATTTCAAAAGGCTTCTGTGAGCAGATGTACCCTTTATTGGAGAGATGAGGGACTGGTACTGCTTAATCGACTCAGAT
MASP1	0.00659	0.0017	-3.43214	-1.7107	-1.19279	NM_139125.3	TCAGTTATTTTCTCTCAAGGGCTGAAGTCAGCCACACAGGATAAAGGAGGGAAGGGAAGGAGCAGATCTTTTCGGTAGGAAGACAGATTTTGTTGTCAGG
CD4	0.00671	0.00174	-3.42335	-1.7329	-1.31284	NM_000616.4	TGGCAGGCGGAGAGGGCTTCCTCCTCCAAGTCTTGGATCACCTTTGACCTGAAGAACAAGGAAGTGTCTGTAAAACGGGTTACCCAGGACCCTAAGCTCC
ITGB3	0.00671	0.00175	-3.42174	-1.737	-1.46532	NM_000212.2	GAATAAGCCTTGGAATTAGATATGGGGCAATGACTGAGCCCTGTCTCACCCATGGATTACTCCTTACTGTAGGGAATGGCAGTATGGTAGAGGGATAAAT
IL15	0.00688	0.0018	-3.41069	-1.7649	-1.35986	NM_172174.1	AGGGTGATAGTCAAATTATGTATTGGTGGGGCTGGGTACCAATGCTGCAGGTCAACAGCTATGCTGGTAGGCTCCTGCCAGTGTGGAACCACTGACTACT
HLA-DPB1	0.00691	0.00182	-3.40728	-1.7735	-1.46249	NM_002121.4	TCCAAATTGGATACTGCTGCCAAGAAGTTGCTCTGAAGTCAGTTTCTATCATTCTGCTCTTTGATTCAAAGCACTGTTTCTCTCACTGGGCCTCCAACCA
CD8B	0.00694	0.00184	-3.40353	-1.783	-1.29493	NM_004931.3	CAGCTGAGTGTGGTTGATTTCCTTCCCACCACTGCCCAGCCCACCAAGAAGTCCACCCTCAAGAAGAGAGTGTGCCGGTTACCCAGGCCAGAGACCCAGA
MEFV	0.00701	0.00187	-3.39577	-1.8025	-1.27587	NM_000243.2	TGTAAGCGCCACCTGAAGCAGGTCCAGCTGCTCTTCTGTGAGGATCACGATGAGCCCATCTGCCTCATCTGCAGTCTGAGTCAGGAGCACCAAGGCCACC
ICAM4	0.00701	0.00187	-3.3956	-1.803	-1.87726	NM_001039132.1	CTGAGGCATGGAAGCCGGGTCATCTATTCCGAAAGCCTGGAGCGCTTCACCGGCCTGGATCTGGCCAACGTGACCTTGACCTACGAGTTTGCTGCTGGAC
LAIR2	0.00701	0.00188	-3.3943	-1.8062	-1.66551	NM_002288.3	GGCTCCTCAGCTGGGACTGTGCCAGGCACTGAAGCCTCCGGATTTGATGCACCATGAATGAGGAGAAATGGCCTCCCGTCTTGTGAACTTCAATGGGGAG
ICAM1	0.00714	0.00193	-3.38395	-1.8323	-1.61363	NM_000201.2	AAATACTGAAACTTGCTGCCTATTGGGTATGCTGAGGCCCCACAGACTTACAGAAGAAGTGGCCCTCCATAGACATGTGTAGCATCAAAACACAAAGGCC
LAMP3	0.00714	0.00194	-3.38365	-1.833	-1.57691	NM_014398.3	GGTCTCTGCCTTATGGGTATGGGTGTCTATAAAATCCGCCTAAGGTGTCAATCATCTGGATACCAGAGAATCTAATTGTTGCCCGGGGGGAATGAAAATA
GZMM	0.00715	0.00195	-3.38169	-1.8379	-1.80707	NM_005317.2	GGGCCCCTGGTGTGTGGCAAAGGCCGGGTGTTGGCCGGAGTCCTGTCCTTCAGCTCCAGGGTCTGCACTGACATCTTCAAGCCTCCCGTGGCCACCGCTG
SPINK5	0.00721	0.00197	-3.37635	-1.8514	-1.40389	NM_006846.3	GAGCAATGACAAAGAGGATCTGTGTCGTGAATTTCGAAGCATGCAGAGAAATGGAAAGCTTATCTGCACCAGAGAAAATAACCCTGTTCGAGGCCCATAT
CD180	0.00721	0.00198	-3.37508	-1.8546	-1.44206	NM_005582.2	TTCACCCAACTCCAAGAATTGGATCTGACAGCAACTCACTTGAAAGGGTTACCCTCTGGGATGAAGGGTCTGAACTTGCTCAAGAAATTAGTTCTCAGTG
EGR2	0.00728	0.00201	-3.36933	-1.869	-1.27606	NM_000399.3	GGTGGAGCTAGCACTGCCCCCTTTCCACCTAGAAGCAGGTTCTTCCTAAAACTTAGCCCATTCTAGTCTCTCTTAGGTGAGTTGACTATCAACCCAAGGC
HDAC3	0.00728	0.00202	3.36691	-1.8751	0.761692	NM_003883.2	CTGGGAAAGAGTCTGGAGACCACATTTGGTTCTCGAACCATCTACCTGCTTTTCCTCTCTCTCCCAAGGCCTGACAATGGTACCTATTAGGGATGGAGAT
TNFSF15	0.00728	0.00203	-3.36604	-1.8773	-1.33123	NM_001204344.1	GGTGACCCTTGGCCCGTATTATAAATGCTTCCTATCCTGGGAGACCTCATGGATGAGTCTGAGAGGAAATTTGGCACCAAAATCACTCTCACTCTGGTTT
MME	0.00729	0.00204	-3.36395	-1.8825	-1.75637	NM_000902.2	GGATTGTAGGTGCAAGCTGTCCAGAGAAAAGAGTCCTTGTTCCAGCCCTATTCTGCCACTCCTGACAGGGTGACCTTGGGTATTTGCAATATTCCTTTGG
HLA-DRA	0.00747	0.0021	-3.35278	-1.9105	-1.37292	NM_019111.3	GGCCAACATAGCTGTGGACAAAGCCAACCTGGAAATCATGACAAAGCGCTCCAACTATACTCCGATCACCAATGTACCTCCAGAGGTAACTGTGCTCACG
BTK	0.00762	0.00215	-3.34368	-1.9333	-1.3897	NM_000061.1	TGATCTGGTTCAGAAATATCACCCTTGCTTCTGGATCGATGGGCAGTATCTCTGCTGCTCTCAGACAGCCAAAAATGCTATGGGCTGCCAAATTTTGGAG	NA
CFP	0.00763	0.00216	-3.34164	-1.9384	-1.35368	NM_002621.2	CTGGGGGGTGGTGTCAGCGTGGAAGACTGCTGTCTCAACACTGCCTTTGCCTACCAGAAACGTAGTGGTGGGCTCTGTCAGCCTTGCAGGTCCCCACGAT
CYLD	0.00778	0.00222	-3.33243	-1.9614	-1.06621	NM_015247.1	AAATATAACCCAGTGTCACTTCCCAAAGACTTACCCGACTGGGACTGGAGACACGGCTGCATCCCTTGCCAGAATATGGAGTTATTTGCTGTTCTCTGCA
CD1A	0.0079	0.00226	-3.32475	-1.9806	-2.18088	NM_001763.2	CCTGTTTTAGATATCCCTTACTCCAGAGGGCCTTCCCTGACTTACAAGTGGGAAGCAGTCTCTTCCTGGTCTGAACTCCCGCCACATTTTAGCCGTACTT
MAPK11	0.00806	0.00232	-3.31552	-2.0036	-1.18518	NM_002751.5	GCATGCACAAACATGTGTGTACATGTGCTTGCCATGTGTAGGAGTCTGGGCACAAGTGTCCCTGGGCCTACCTTGGTCCTCCTGTCCTCTTCTGGCTACT
IL11	0.00809	0.00234	-3.31255	-2.011	-1.57282	NM_000641.2	TGAGACAGAGAACAGGGAATTAAATGTGTCATACATATCCACTTGAGGGCGATTTGTCTGAGAGCTGGGGCTGGATGCTTGGGTAACTGGGGCAGGGCAG
IL10RA	0.00814	0.00236	-3.3083	-2.0216	-1.10423	NM_001558.2	TGCCCAGCCCTCCGTCTGTGTGGTTTGAAGCAGAATTTTTCCACCACATCCTCCACTGGACACCCATCCCAAATCAGTCTGAAAGTACCTGCTATGAAGT
GNLY	0.00834	0.00243	-3.29779	-2.0477	-1.58143	NM_006433.2	CAGGAGCTGGGCCGTGACTACAGGACCTGTCTGACGATAGTCCAAAAACTGAAGAAGATGGTGGATAAGCCCACCCAGAGAAGTGTTTCCAATGCTGCGA
IL26	0.00924	0.0027	-3.25705	-2.1487	-1.38847	NM_018402.1	CTGTCTCTTGCCATTGCCAAGCACAAGCAATCTTCCTTCACCAAAAGTTGTTACCCAAGGGGAACATTGTCCCAAGCTGTTGACGCTCTCTATATCAAAG
FCER2	0.00947	0.00278	-3.24591	-2.1762	-1.43555	NM_002002.4	AACTTGGAAAGCCACCACGGTGACCAGATGGCGCAGAAATCCCAGTCCACGCAGATTTCACAGGAACTGGAGGAACTTCGAGCTGAACAGCAGAGATTGA
TNFSF8	0.00956	0.00282	-3.24076	-2.1889	-1.05045	NM_001244.3	CCCTCAAAGGAGGAAATTGCTCAGAAGACCTCTTATGTATCCTGAAAAGGGCTCCATTCAAGAAGTCATGGGCCTACCTCCAAGTGGCAAAGCATCTAAA
IL18RAP	0.00959	0.00285	-3.23652	-2.1993	-1.54464	NM_003853.2	GCTTGATGGACAATGGAGTGGGATTGAGACTGTGGTTTAGAGCCTTTGATTTCCTGGACTGGACTGACGGCGAGTGAATTCTCTAGACCTTGGGTACTTT
CCL2	0.00959	0.00286	-3.23626	-2.2	-1.33611	NM_002982.3	CATTCCCCAAGGGCTCGCTCAGCCAGATGCAATCAATGCCCCAGTCACCTGCTGTTATAACTTCACCAATAGGAAGATCTCAGTGCAGAGGCTCGCGAGC	NA
IRAK1	0.00988	0.00296	3.22308	-2.2324	0.90298	NM_001569.3	CACAGCCGTGGAAGGACTGGCCCTTGGCAGCTCTGCATCATCGTCGTCAGAGCCACCGCAGATTATCATCAACCCTGCCCGACAGAAGATGGTCCAGAAG
CCL16	0.0111	0.00333	-3.17673	-2.3459	-1.07985	NM_004590.2	TTGTCCACGGTTAAAATTATTACAGCAAAGAATGGTCAACCCCAGCTCCTCAACTCCCAGTGATGACCAGGCTTTAGTGGAAGCCCTTGTTTACAGAAGA	NA
ITGA1	0.0118	0.00359	-3.14848	-2.4147	-0.978159	NM_181501.1	AAGTGGCAAGACTATAAGGAAAGAGTATGCACAACGTATTCCATCAGGTGGGGATGGTAAGACACTGAAATTTTTTGGCCAGTCTATCCACGGAGAAATG
NCR1	0.0118	0.00359	-3.14816	-2.4155	-1.37643	NM_004829.5	CGATGTTTTGGCTCCTATAACAACCATGCCTGGTCTTTCCCCAGTGAGCCAGTGAAGCTCCTGGTCACAGGCGACATTGAGAACACCAGCCTTGCACCTG
THBD	0.0118	0.00361	-3.14668	-2.4191	-1.54408	NM_000361.2	GTGGAGCCCGTGGACCCGTGCTTCAGAGCCAACTGCGAGTACCAGTGCCAGCCCCTGAACCAAACTAGCTACCTCTGCGTCTGCGCCGAGGGCTTCGCGC
COL3A1	0.0124	0.00378	-3.12837	-2.4635	-1.80934	NM_000090.3	TTGGCACAACAGGAAGCTGTTGAAGGAGGATGTTCCCATCTTGGTCAGTCCTATGCGGATAGAGATGTCTGGAAGCCAGAACCATGCCAAATATGTGTCT
PTGS2	0.0129	0.00396	-3.1107	-2.5062	-1.91193	NM_000963.1	GCTACAAAAGCTGGGAAGCCTTCTCTAACCTCTCCTATTATACTAGAGCCCTTCCTCCTGTGCCTGATGATTGCCCGACTCCCTTGGGTGTCAAAGGTAA
PDCD1	0.0129	0.004	-3.10668	-2.5159	-1.30326	NM_005018.1	CTTCTTCCCAGCCCTGCTCGTGGTGACCGAAGGGGACAACGCCACCTTCACCTGCAGCTTCTCCAACACATCGGAGAGCTTCGTGCTAAACTGGTACCGC
CD40	0.0129	0.004	-3.10605	-2.5174	-1.34362	NM_001250.4	CCCAGGAAGCCATATACACAGATGCCCATTGCAGCATTGTTTGTGATAGTGAACAACTGGAAGCTGCTTAACTGTCCATCAGCAGGAGACTGGCTAAATA
MX1	0.0131	0.00405	-3.10124	-2.529	-1.45649	NM_002462.2	GCCTTTAATCAGGACATCACTGCTCTCATGCAAGGAGAGGAAACTGTAGGGGAGGAAGACATTCGGCTGTTTACCAGACTCCGACACGAGTTCCACAAAT
POU2F2	0.0131	0.00408	-3.09877	-2.535	-1.0739	NM_002698.2	GACGCAAGAAGAGGACCAGCATCGAGACAAACGTCCGCTTCGCCTTAGAGAAGAGTTTTCTAGCGAACCAGAAGCCTACCTCAGAGGAGATCCTGCTGAT
CD44	0.0134	0.0042	-3.08773	-2.5615	-1.58017	NM_001001392.1	ACACCATGGACAAGTTTTGGTGGCACGCAGCCTGGGGACTCTGCCTCGTGCCGCTGAGCCTGGCGCAGATCGATTTGAATATAACCTGCCGCTTTGCAGG
HLA-DPA1	0.0135	0.00426	-3.0822	-2.5748	-1.42668	NM_033554.2	GGAGAGATCTGAACTCCAGCTGCCCTACAAACTCCATCTCAGCTTTTCTTCTCACTTCATGTGAAAACTACTCCAGTGGCTGACTGAATTGCTGACCCTT
XCR1	0.0136	0.00429	-3.07954	-2.5812	-1.42886	NM_005283.2	GTCCTCCATCCTCGACACCATCTTCCACAAGGTGCTTTCTTCGGGCTGTGATTATTCCGAACTCACGTGGTACCTCACCTCCGTCTACCAGCACAACCTC
FCER1G	0.0137	0.00437	-3.07219	-2.5988	-1.21344	NM_004106.1	AGTGGTCTTGCTCTTACTCCTTTTGGTTGAACAAGCAGCGGCCCTGGGAGAGCCTCAGCTCTGCTATATCCTGGATGCCATCCTGTTTCTGTATGGAATT
IL18R1	0.0137	0.00437	-3.07176	-2.5999	-1.52681	NM_003855.2	GAATGAGGGGATTTTAAGTGTCTGAAGAGGCATTTTCTAGGGACCAGTGGGTGACTGAGTAACTGAAATGCTGCTTTCACTCCCTAACACCATGGATCTG
IL22	0.0138	0.00441	-3.06881	-2.607	-1.27099	NM_020525.4	CTATCTGATGAAGCAGGTGCTGAACTTCACCCTTGAAGAAGTGCTGTTCCCTCAATCTGATAGGTTCCAGCCTTATATGCAGGAGGTGGTGCCCTTCCTG
IDO1	0.0144	0.00461	-3.05082	-2.65	-1.83277	NM_002164.3	CTATTATAAGATGCTCTGAAAACTCTTCAGACACTGAGGGGCACCAGAGGAGCAGACTACAAGAATGGCACACGCTATGGAAAACTCCTGGACAATCAGT
EGR1	0.0145	0.00468	-3.04491	-2.6641	-1.28511	NM_001964.2	GAGGCATACCAAGATCCACTTGCGGCAGAAGGACAAGAAAGCAGACAAAAGTGTTGTGGCCTCTTCGGCCACCTCCTCTCTCTCTTCCTACCCGTCCCCG
CARD9	0.0147	0.00474	-3.03992	-2.676	-1.07199	NM_052813.4	TGCCTTGCCGGCGGGGGGAGCCCGAAACAGCCCTTTGCAGCTCTGCACCAGGAGCAGGTTTTGCGGAACCCCCATGACGCAGGCCTGAGCAGCGGGGAGC	NA
CXCR2	0.0147	0.00477	-3.03755	-2.6817	-1.39753	NM_001557.2	AGGAGAAACTGGAACTCTCGAGCGTTGCTGGGGGGGATTGTAAAATGGTGTGACCACTGCAGAAGACAGTATGGCAGCTTTCCTCAAAACTTCAGACATA
IL11RA	0.0149	0.00489	-3.0284	-2.7035	-0.836529	NM_147162.1	TCCAGCCCGCCCTGTTGTCTCCTGCCAAGCAGCCGACTATGAGAACTTCTCTTGCACTTGGAGTCCCAGCCAGATCAGCGGTTTACCCACCCGCTACCTC
F12	0.0149	0.00489	3.02839	-2.7035	1.30385	NM_000505.3	ACCTGGCCTGGATCCGGGAGCACACCGTTTCCTGATTGCTCAGGGACTCATCTTTCCCTCCTTGGTGATTCCGCAGTGAGAGAGTGGCTGGGGCATGGAA
CR2	0.0154	0.00505	-3.01521	-2.7348	-1.30456	NM_001006658.1	GGTGTCAAGCAAATAATATGTGGGGGCCGACACGACTACCAACCTGTGTAAGTGTTTTCCCTCTCGAGTGTCCAGCACTTCCTATGATCCACAATGGACA
CD207	0.0155	0.00513	-3.00967	-2.748	-1.37844	NM_015717.2	TTCATTTGTAAGCGACCCTATGTCCCATCAGAACCGTGACAGGACAGGCTCCCAAGCTCACTCTTTGAGCTCCAACGCTTGTTAAACATGAGGAAATGCC
IFNA2	0.0156	0.00515	-3.00764	-2.7528	-1.2865	NM_000605.3	GAAAGTTTAAGAAGTAAGGAATGAAAACTGGTTCAACATGGAAATGATTTTCATTGATTCGTATGCCAGCTCACCTTTTTATGATCTGCCATTTCAAAGA
IL3RA	0.0157	0.00522	-3.00233	-2.7654	-1.05576	NM_002183.2	GACGTCCAGTACGACCTGTACTTGAACGTTGCCAACAGGCGTCAACAGTACGAGTGTCTTCACTACAAAACGGATGCTCAGGGAACACGTATCGGGTGTC
IFNA7	0.0159	0.0053	-2.99662	-2.7789	-1.49906	NM_021057.2	TCAGATTCCCAGAGGAGGAGTTTGATGGCCACCAGTTCCAGAAGACTCAAGCCATCTCTGTCCTCCATGAGATGATCCAGCAGACCTTCAATCTCTTCAG
TBK1	0.016	0.00535	-2.99292	-2.7877	-0.706232	NM_013254.2	ACCAGTCTTCAGGATATCGACAGCAGATTATCTCCAGGTGGATCACTGGCAGACGCATGGGCACATCAAGAAGGCACTCATCCGAAAGACAGAAATGTAG
CXCL2	0.016	0.00537	-2.99108	-2.792	-1.66335	NM_002089.3	ATCACATGTCAGCCACTGTGATAGAGGCTGAGGAATCCAAGAAAATGGCCAGTGAGATCAATGTGACGGCAGGGAAATGTATGTGTGTCTATTTTGTAAC
CCR6	0.0161	0.00545	-2.98581	-2.8045	-1.06109	NM_031409.2	CTTTAACTGCGGGATGCTGCTCCTGACTTGCATTAGCATGGACCGGTACATCGCCATTGTACAGGCGACTAAGTCATTCCGGCTCCGATCCAGAACACTA	NA
IFNL1	0.0167	0.00565	-2.97158	-2.838	-1.32038	NM_172140.1	AGCTAGCGAGCTTCAAGAAGGCCAGGGACGCCTTGGAAGAGTCACTCAAGCTGAAAAACTGGAGTTGCAGCTCTCCTGTCTTCCCCGGGAATTGGGACCT
CD5	0.0167	0.00569	-2.96877	-2.8446	-1.20445	NM_014207.2	CCAGAAGAAGCAGCGCCAGTGGATTGGCCCAACGGGAATGAACCAAAACATGTCTTTCCATCGCAACCACACGGCAACCGTCCGATCCCATGCTGAGAAC
UBC	0.0171	0.00585	2.95737	-2.8714	0.588891	NM_021009.3	TGCAGATCTTCGTGAAGACCCTGACTGGTAAGACCATCACTCTCGAAGTGGAGCCGAGTGACACCATTGAGAATGTCAAGGCAAAGATCCAAGACAAGGA
CCL13	0.0176	0.00602	-2.94625	-2.8975	-2.20125	NM_005408.2	CCAGAATTATATGAAACACCTGGGCCGGAAAGCTCACACCCTGAAGACTTGAACTCTGCTACCCCTACTGAAATCAAGCTGGAGTACGTGAAATGACTTT	NA
TLR9	0.0179	0.00614	-2.93814	-2.9165	-1.38799	NM_017442.2	ACCTTCTTGGCTGTGCCCACCCTGGAAGAGCTAAACCTGAGCTACAACAACATCATGACTGTGCCTGCGCTGCCCAAATCCCTCATATCCCTGTCCCTCA
CCL26	0.0179	0.00617	-2.93623	-2.921	-1.59098	NM_006072.4	GGAGTGACATATCCAAGACCTGCTGCTTCCAATACAGCCACAAGCCCCTTCCCTGGACCTGGGTGCGAAGCTATGAATTCACCAGTAACAGCTGCTCCCA	NA
CTSS	0.0182	0.00633	-2.9263	-2.9442	-0.852942	NM_004079.3	ATGACAACGGCTTTCCAGTACATCATTGATAACAAGGGCATCGACTCAGACGCTTCCTATCCCTACAAAGCCATGGATCAGAAATGTCAATATGACTCAA
CRP	0.0182	0.00634	-2.92571	-2.9456	-1.17134	NM_000567.2	TTTATGGCTCTTCTGGGAAACTCCTCCCCTTTTCCACACGAACCTTGTGGGGCTGTGAATTCTTTCTTCATCCCCGCATTCCCAATATACCCAGGCCACA
TNFSF12	0.0193	0.00676	-2.89988	-3.0058	-1.04173	NM_003809.2	GCGCCTTTCCTGAACCGACTAGTTCGGCCTCGCAGAAGTGCACCTAAAGGCCGGAAAACACGGGCTCGAAGAGCGATCGCAGCCCATTATGAAGTTCATC
MCAM	0.0193	0.00677	-2.89952	-3.0066	-1.05872	NM_006500.2	GTGTTGAATGCACGGCCTCCAACGACCTGGGCAAAAACACCAGCATCCTCTTCCTGGAGCTGGTCAATTTAACCACCCTCACACCAGACTCCAACACAAC
HLA-E	0.02	0.00705	-2.88342	-3.0439	-0.903146	NM_005516.4	TGTCTTAGGGGACTCTGGCTTCTCTTTTTGCAAGGGCCTCTGAATCTGTCTGTGTCCCTGTTAGCACAATGTGAGGAGGTAGAGAAACAGTCCACCTCTG
MARCO	0.0202	0.00712	-2.87937	-3.0533	-1.726	NM_006770.3	GCTGAAGTTTACTACAGTGGTACCTGGGGGACAATTTGCGATGACGAGTGGCAAAATTCTGATGCCATTGTCTTCTGCCGCATGCTGGGTTACTCCAAAG
HLA-G	0.0208	0.00736	2.86592	-3.0844	1.23887	NM_002127.4	AAGAGCTCAGATTGAAAAGGAGGGAGCTACTCTCAGGCTGCAATGTGAAACAGCTGCCCTGTGTGGGACTGAGTGGCAAGTCCCTTTGTGACTTCAAGAA
LRP1	0.021	0.00746	-2.86077	-3.0963	-0.989971	NM_002332.2	GAGAGCTGCCGCAGCCTGGACCCCTTCAAGCCGTTCATCATTTTCTCCAACCGCCATGAAATCCGGCGCATCGATCTTCACAAAGGAGACTACAGCGTCC
IFNG	0.021	0.00748	-2.85958	-3.099	-1.22936	NM_000619.2	ATACTATCCAGTTACTGCCGGTTTGAAAATATGCCTGCAATCTGAGCCAGTGCTTTAATGGCATGTCAGACAGAACTTGAATGTGTCAGGTGACCCTGAT
CD36	0.021	0.00752	-2.85755	-3.1037	-1.75195	NM_001001548.2	CTAGCCAAGGAAAATGTAACCCAGGACGCTGAGGACAACACAGTCTCTTTCCTGCAGCCCAATGGTGCCATCTTCGAACCTTCACTATCAGTTGGAACAG
TRIM39	0.0215	0.00772	-2.84678	-3.1285	-0.719755	NM_021253.3	CTGCTATTCGGGTAATCTTCACAGAAATGACTGAGAGAAGAATCTGCAGTTTACTGAGGGCATTTCAGTTCCTCCTACCACCTCAACAGGACTTTGTCCA
IRF1	0.0221	0.00796	-2.83435	-3.157	-0.940667	NM_002198.1	CTGTGCGAGTGTACCGGATGCTTCCACCTCTCACCAAGAACCAGAGAAAAGAAAGAAAGTCGAAGTCCAGCCGAGATGCTAAGAGCAAGGCCAAGAGGAA
PASD1	0.0223	0.00807	-2.82917	-3.1689	-1.29884	NM_173493.2	GGAGGATCGGCTTTATCTTGTGGGAAATGTTTGCATTCTCAGGACTCAGCTCCTGCAGCAACTTTACACTTCAAAGGCAGTCAGTGATGAAGCTGTACTT
C7	0.0223	0.00811	-2.82709	-3.1736	-1.90891	NM_000587.2	ATGCTTTTGAAACACAGTCCTGTGAACCTACAAGAGGATGTCCAACAGAGGAGGGATGTGGAGAGCGTTTCAGGTGCTTTTCAGGTCAGTGCATCAGCAA	NA
IL4	0.0229	0.00834	-2.81547	-3.2002	-1.24322	NM_000589.2	GACACTCGCTGCCTGGGTGCGACTGCACAGCAGTTCCACAGGCACAAGCAGCTGATCCGATTCCTGAAACGGCTCGACAGGAACCTCTGGGGCCTGGCGG
CSF1R	0.023	0.00841	-2.81241	-3.2072	-1.30182	NM_005211.2	CATACTGGTACTGCTGTAATGAGCCAAGTGGCAGCTAAAAGTTGGGGGTGTTCTGCCCAGTCCCGTCATTCTGGGCTAGAAGGCAGGGGACCTTGGCATG
TPTE	0.0231	0.00847	-2.80954	-3.2137	-1.11081	NM_199259.2	TAGCTCCGCGCCCGAGAGAATGTTGGACCGACGACACAAGACCTCAGACTTGTGTTATTCTAGCAGCTGAACACACCCCAGGCTCTTCTGACCGGCAGTG
IL1RL1	0.0233	0.00862	-2.80246	-3.2299	-1.34589	NM_016232.4	CCTCTTGAGTGGTTTAAGAATTGTCAGGCTCTTCAAGGATCAAGGTACAGGGCGCACAAGTCATTTTTGGTCATTGATAATGTGATGACTGAGGACGCAG
RUNX1	0.0233	0.00863	-2.80208	-3.2308	-0.848607	NM_001754.4	CAGCCATGAAGAACCAGGTTGCAAGATTTAATGACCTCAGGTTTGTCGGTCGAAGTGGAAGAGGGAAAAGCTTCACTCTGACCATCACTGTCTTCACAAA
KLRC2	0.0234	0.00868	-2.79969	-3.2362	-1.32818	NM_002260.3	TATGTGAGTCAGCTTATAGGAAGTACCAAGAACAGTCAAACCCATGGAGACAGAAAGTAGAATAGTGGTTGCCAATGTCTCAGGGAGGTTGAAATAGGAG
CD70	0.0234	0.0087	-2.79871	-3.2384	-1.45776	NM_001252.2	CCTATGGGTGCGTCCTGCGGGCTGCTTTGGTCCCATTGGTCGCGGGCTTGGTGATCTGCCTCGTGGTGTGCATCCAGCGCTTCGCACAGGCTCAGCAGCA
TNFRSF1B	0.0237	0.00887	-2.79069	-3.2567	-1.04957	NM_001066.2	CCCAGCTGAAGGGAGCACTGGCGACTTCGCTCTTCCAGTTGGACTGATTGTGGGTGTGACAGCCTTGGGTCTACTAATAATAGGAGTGGTGAACTGTGTC
CTAG1B	0.0243	0.00914	-2.77878	-3.2837	-1.44398	NM_001327.2	GCGGGGCCAGGGGGCCGGAGAGCCGCCTGCTTGAGTTCTACCTCGCCATGCCTTTCGCGACACCCATGGAAGCAGAGCTGGCCCGCAGGAGCCTGGCCCA
NLRP3	0.0243	0.00914	-2.77868	-3.2839	-1.26994	NM_001079821.2	AGTGGGGTTCAGATAATGCACGTGTTTCGAATCCCACTGTGATATGCCAGGAAGACAGCATTGAAGAGGAGTGGATGGGTTTACTGGAGTACCTTTCGAG
LY96	0.0249	0.00941	-2.76684	-3.3107	-1.14671	NM_015364.2	AGAAGTTATTTGCCGAGGATCTGATGACGATTACTCTTTTTGCAGAGCTCTGAAGGGAGAGACTGTGAATACAACAATATCATTCTCCTTCAAGGGAATA
PAX5	0.0255	0.00965	-2.75649	-3.3341	-1.4498	NM_016734.1	CTCCAAGAGGAGCACACTTTGGGGAGATGTCCTGGTTTCCTGCCTCCATTTCTCTGGGACCGATGCAGTATCAGCAGCTCTTTTCCAGATCAAAGAACTC
CD53	0.0259	0.00983	-2.74906	-3.3508	-1.11721	NM_001040033.1	CAGTAGTCCTGTGGTGAAGAGACTTGTTTCATCTCCGGAAATGCAAAACCATTTATAGCATGAAGCCCTACATGATCACTGCAGGATGATCCTCCTCCCA
IRGM	0.0259	0.00986	-2.7477	-3.3539	-1.16258	NM_001145805.1	CCTGGAGAACTACCTGATGGAAATGCAGTTCAACCGGTATGACTTCATCATGGTTGCATCTGCACAATTCAGCATGAATCATGTGATGCTTGCCAAAACC
LILRA4	0.0263	0.01	-2.74002	-3.3711	-1.23167	NM_012276.3	AGACTGGGGCAGCAGTTGGGGAAGTGTCTGCTGAGAATATCAAGGGGAAGAAGCATGGGTCAGGTGCAGGAAGATGTCTGGGTGTCTGTAGAAGATGCTT
IRF3	0.0263	0.0101	-2.73873	-3.374	-0.93172	NM_001571.5	TCATGGCCCCAGGACCAGCCGTGGACCAAGAGGCTCGTGATGGTCAAGGTTGTGCCCACGTGCCTCAGGGCCTTGGTAGAAATGGCCCGGGTAGGGGGTG
TBX21	0.0263	0.0101	-2.73606	-3.38	-1.16584	NM_013351.1	ACACAGGAGCGCACTGGATGCGCCAGGAAGTTTCATTTGGGAAACTAAAGCTCACAAACAACAAGGGGGCGTCCAACAATGTGACCCAGATGATTGTGCT
ENG	0.0264	0.0102	-2.73444	-3.3837	-1.03508	NM_001114753.1	GTCCTTGATCCAGACAAAGTGTGCCGACGACGCCATGACCCTGGTACTAAAGAAAGAGCTTGTTGCGCATTTGAAGTGCACCATCACGGGCCTGACCTTC
BAGE	0.0265	0.0103	-2.73021	-3.3931	-1.54825	NM_001187.1	TGTGTCAGCCAGGATGGTCTCGATCTCCTGACCTCGTGATCCGCCCGCCTTGGCCTTCCAAAGTGCCGAGATTACAGCGATGTGCATTTTGTAAGCACTT	NA
MFGE8	0.0273	0.0106	-2.71693	-3.4229	-0.954426	NM_001114614.1	GCCACTGGGCCTGGAGAATGGGAACATTGCCAACTCACAGATCGCCGCCTCGTCTGTGCGTGTGACCTTCTTGGGTTTGCAGCATTGGGTCCCGGAGCTG
PLA2G1B	0.0275	0.0107	-2.71267	-3.4324	-1.61859	NM_000928.2	GACCGCAACGCTGCCATCTGCTTTTCAAAAGCTCCATATAACAAGGCACACAAGAACCTGGACACCAAGAAGTATTGTCAGAGTTGAATATCACCTCTCA
TLR4	0.0275	0.0108	-2.71126	-3.4356	-1.10988	NM_138554.2	ACTCAGAAAAGCCCTGCTGGATGGTAAATCATGGAATCCAGAAGGAACAGTGGGTACAGGATGCAATTGGCAGGAAGCAACATCTATCTGAAGAGGAAAA
IFNAR2	0.0283	0.0111	-2.69777	-3.4656	-0.769295	NM_000874.3	AAATACCACAAGATCATTTTGTGACCTCACAGATGAGTGGAGAAGCACACACGAGGCCTATGTCACCGTCCTAGAAGGATTCAGCGGGAACACAACGTTG
IFNB1	0.0285	0.0112	-2.69362	-3.4748	-1.03642	NM_002176.2	ACAGACTTACAGGTTACCTCCGAAACTGAAGATCTCCTAGCCTGTGCCTCTGGGACTGGACAATTGCTTCAAGCATTCTTCAACCAGCAGATGCTGTTTA
CFB	0.0285	0.0113	-2.69331	-3.4755	-1.34498	NM_001710.5	TAAGCTGAAATATGGCCAGACTATCAGGCCCATTTGTCTCCCCTGCACCGAGGGAACAACTCGAGCTTTGAGGCTTCCTCCAACTACCACTTGCCAGCAA
INPP5D	0.0287	0.0114	-2.68813	-3.487	-1.01451	NM_005541.3	ATAATGGCCACATGGATCGAACACTCATGATGTGCCAAGTGCTGTGCTAAGTGCTTTACGAACATTCGTCATATCAGGATGACCTCGAGAGCTGAGGCTC
FCGR1A	0.0287	0.0114	-2.68716	-3.4892	-0.741014	NM_000566.3	CCAGGAGTGGGTAGATTTCAGGGAGACAAGAGGGAATAGTATAGACAATAAGGAAGGAAATAGTACTTACAAATGACTCCTAAGGGACTGTGAGACTGAG
PYCARD	0.0288	0.0115	-2.6847	-3.4947	-1.09338	NM_013258.3	ATGCGGAAGCTCTTCAGTTTCACACCAGCCTGGAACTGGACCTGCAAGGACTTGCTCCTCCAGGCCCTAAGGGAGTCCCAGTCCTACCTGGTGGAGGACC
LCN2	0.0292	0.0117	2.6779	-3.5097	1.60464	NM_005564.3	AATGTCACCTCCGTCCTGTTTAGGAAAAAGAAGTGTGACTACTGGATCAGGACTTTTGTTCCAGGTTGCCAGCCCGGCGAGTTCACGCTGGGCAACATTA
KLRF1	0.0305	0.0123	-2.65785	-3.5541	-1.06319	NM_016523.1	AAAAAGGAAGTTGTTCAAATGCCACTCAGTATGAGGACACTGGAGATCTAAAAGTGAATAATGGCACAAGAAGAAATATAAGTAATAAGGACCTTTGTGC
IFNA1	0.0305	0.0123	-2.65679	-3.5564	-0.880196	NM_024013.1	ATCCCTCTCTTTATCAACAAACTTGCAAGAAAGATTAAGGAGGAAGGAATAACATCTGGTCCAACATGAAAACAATTCTTATTGACTCATACACCAGGTC
HLA-DMA	0.0312	0.0126	-2.64552	-3.5812	-1.15597	NM_006120.3	TTATTTGACAAAGAGTTCTGCGAGTGGATGATCCAGCAAATAGGGCCAAAACTTGATGGGAAAATCCCGGTGTCCAGAGGGTTTCCTATCGCTGAAGTGT
ATG7	0.0312	0.0126	-2.64515	-3.582	-0.790336	NM_001136031.2	TATGATCCCTGTAACTTAGCCCAGTACCCTGGATGGCCTTTGAGGAATTTTTTGGTCCTAGCAGCCCACAGATGGAGTAGCAGTTTCCAGTCTGTTGAAG	NA
CSF3R	0.0314	0.0128	-2.64067	-3.5919	-1.11299	NM_156038.2	GTGCCAACATGGGGAAACTGAGGCTCGGCTCGGAAAGGTGAAGTAACTTGTCCAAGATCACAAAGCTGGTGAACATCAAGTTGGTGCTATGGCAAGGCTG
CXCR1	0.0318	0.013	-2.63365	-3.6073	-0.986354	NM_000634.2	GCAGCCACCAGTCCATTGGGCAGGCAGATGTTCCTAATAAAGCTTCTGTTCCGTGCTTGTCCCTGTGGAAGTATCTTGGTTGTGACAGAGTCAAGGGTGT
NFATC1	0.033	0.0135	-2.61764	-3.6423	-2.80486	NM_172389.1	CGAATTCTCTGGTGGTTGAGATCCCGCCATTTCGGAATCAGAGGATAACCAGCCCCGTTCACGTCAGTTTCTACGTCTGCAACGGGAAGAGAAAGCGAAG
MRPS5	0.033	0.0136	2.61594	-3.646	0.613934	NM_031902.3	ATCCCTACGCCAGCTTGAGCCGTGCACTGCAGACACAATGCTGTATTTCTTCTCCCAGTCACCTGATGAGCCAGCAGTATAGACCATATAGTTTCTTCAC
CD86	0.0331	0.0136	-2.6141	-3.65	-1.02534	NM_175862.3	CCAGCTCTGCTCCGTATGCCAAGAGGAGACTTTAATTCTCTTACTGCTTCTTTTCACTTCAGAGCACACTTATGGGCCAAGCCCAGCTTAATGGCTCATG
CR1	0.0336	0.0139	-2.60618	-3.6673	-1.15019	NM_000651.4	TAAAGTACGAATGCCGTCCTGAGTACTACGGGAGGCCATTCTCTATCACATGTCTAGATAACCTGGTCTGGTCAAGTCCCAAAGATGTCTGTAAACGTAA
IL27	0.0336	0.0139	-2.60497	-3.6699	-1.23032	NM_145659.3	CAGGAGCTGCGGAGGGAGTTCACAGTCAGCCTGCATCTCGCCAGGAAGCTGCTCTCCGAGGTTCGGGGCCAGGCCCACCGCTTTGCGGAATCTCACCTGC
IL17B	0.0354	0.0147	-2.58205	-3.7197	-1.06105	NM_014443.2	ACCAGGTGCCACTGGACCTGGTGTCACGGATGAAACCGTATGCCCGCATGGAGGAGTATGAGAGGAACATCGAGGAGATGGTGGCCCAGCTGAGGAACAG
GATA3	0.0356	0.0149	-2.57772	-3.729	-0.794301	NM_001002295.1	AAGAGTCCGGCGGCATCTGTCTTGTCCCTATTCCTGCAGCCTGTGCTGAGGGTAGCAGTGTATGAGCTACCAGCGTGCATGTCAGCGACCCTGGCCCGAC
SEMG1	0.0358	0.015	-2.57472	-3.7355	-1.10401	NM_003007.2	GGCAGACACCAACATGGATCTCATGGGGGATTGGATATTGTAATTATAGAGCAGGAAGATGACAGTGATCGTCATTTGGCACAACATCTTAACAACGACC
FPR2	0.0358	0.015	-2.57238	-3.7406	-1.07749	NM_001462.3	GATGGGGTCAGGGATATTTTGAGTTCTGTTCATCCTACCCTAATGCCAGTTCCAGCTTCATCTACCCTTGAGTCATATTGAGGCATTCAAGGATGCACAG
CD14	0.0358	0.0151	-2.57165	-3.7422	-1.14326	NM_000591.2	GCCCAAGCACACTCGCCTGCCTTTTCCTGCGAACAGGTTCGCGCCTTCCCGGCCCTTACCAGCCTAGACCTGTCTGACAATCCTGGACTGGGCGAACGCG
ROPN1	0.0359	0.0152	-2.56867	-3.7486	-0.823947	NM_017578.2	TCCTGCCATCTACATGTGCCCAGAGTCCCCAAAATTGAGTGTCAAACAGAGGCTGGGTGACCTCCTGTCCAGGATTGCTCTCATCGTATGAATCGAAGTT
ICAM2	0.0365	0.0155	-2.56063	-3.7659	-0.880157	NM_000873.3	ACCTCTCTAGATAAGATTCTGCTGGACGAACAGGCTCAGTGGAAACATTACTTGGTCTCAAACATCTCCCATGACACGGTCCTCCAATGCCACTTCACCT
CD99	0.0365	0.0155	-2.55904	-3.7694	-0.987088	NM_002414.3	AGAAGCTATGCTTCAAAGAAAATGCAGAACAAGGGGAGGTGGACATGGAGAGCCACCGGAATGCCAACGCAGAGCCAGCTGTTCAGCGTACTCTTTTAGA
CD97	0.0365	0.0156	-2.55841	-3.7707	-0.971433	NM_078481.2	GAACCTGCATTCCAAGAAGCAAGCCGAACTGGAGGAGATATATGAAAGCAGCATCCGTGGTGTCCAACTCAGACGCCTCTCTGCCGTCAACTCCATCTTT
ELANE	0.0365	0.0156	-2.55706	-3.7736	-1.06186	NM_001972.2	ACTTCTGCGGCGCCACCCTGATTGCGCCCAACTTCGTCATGTCGGCCGCGCACTGCGTGGCGAATGTAAACGTCCGCGCGGTGCGGGTGGTCCTGGGAGC
C2	0.0369	0.0158	-2.55154	-3.7855	-1.09048	NM_000063.3	ATCTCATGATGAACAACCAAATGCGACTCCTCGGCATGGAAACGATGGCCTGGCAGGAAATCCGACATGCCATCATCCTTCTGACAGATGGAAAGTCCAA	NA
IL12B	0.0375	0.0161	-2.54362	-3.8025	-1.02044	NM_002187.2	GCAAGGCTGCAAGTACATCAGTTTTATGACAATCAGGAAGAATGCAGTGTTCTGATACCAGTGCCATCATACACTTGTGATGGATGGGAACGCAAGAGAT
CD33	0.0389	0.0168	-2.52655	-3.839	-0.983157	NM_001177608.1	GTCACCTATGTTCCACAGAACCCAACAACTGGTATCTTTCCAGGAGATGGCTCAGGGAAACAAGAGACCAGAGCAGGAGTGGTTCATGGGGCCATTGGAG
IL1RN	0.04	0.0173	-2.51287	-3.8681	-1.49939	NM_000577.3	GAGTCTGCCGCCTGCCCCGGTTGGTTCCTCTGCACAGCGATGGAAGCTGACCAGCCCGTCAGCCTCACCAATATGCCTGACGAAGGCGTCATGGTCACCA
AXL	0.0403	0.0175	-2.50892	-3.8765	-0.797061	NM_021913.2	AGCTGGAGGATTTCCTGAGTGAAGCGGTCTGCATGAAGGAATTTGACCATCCCAACGTCATGAGGCTCATCGGTGTCTGTTTCCAGGGTTCTGAACGAGA	NA
CD47	0.0409	0.0178	-2.5014	-3.8925	-0.601783	NM_001777.3	GCCATATTGGTTATTCAGGTGATAGCCTATATCCTCGCTGTGGTTGGACTGAGTCTCTGTATTGCGGCGTGTATACCAATGCATGGCCCTCTTCTGATTT
CSF3	0.0413	0.018	-2.49576	-3.9045	-1.05295	NM_000759.3	CCTGCATTTCTGAGTTTCATTCTCCTGCCTGTAGCAGTGAGAAAAAGCTCCTGTCCTCCCATCCCCTGGACTGGGAGGTAGATAGGTAAATACCAAGTAT
TNFSF13	0.0416	0.0182	-2.49175	-3.9129	-1.10183	NM_003808.3	AGTCAGAGAGCCGGCACTCTCAGTTGCCCTCTGGTTGAGTTGGGGGGCAGCTCTGGGGGCCGTGGCTTGTGCCATGGCTCTGCTGACCCAACAAACAGAG
ISG20	0.0434	0.019	-2.47232	-3.9539	-0.944346	NM_002201.4	GAGTGGCCTGGCTCGTTGCAGCCTCGTGAACGTCCACGGTGCTGTGCTGTACGACAAGTTCATCCGGCCTGAGGGAGAGATCACCGATTACAGAACCCGG
MICA	0.0437	0.0192	-2.46804	-3.9629	-0.785811	NM_000247.1	AAGATGCCATGAAGACCAAGACACACTATCACGCTATGCATGCAGACTGCCTGCAGGAACTACGGCGATATCTAAAATCCGGCGTAGTCCTGAGGAGAAC
PLAUR	0.0437	0.0193	-2.46653	-3.9661	-1.04388	NM_001005376.1	GAGAAGACCAACAGGACCCTGAGCTATCGGACTGGCTTGAAGATCACCAGCCTTACCGAGGTTGTGTGTGGGTTAGACTTGTGCAACCAGGGCAACTCTG
IFNA17	0.0443	0.0196	-2.45913	-3.9816	-1.16224	NM_021268.2	TGAGATGATCCAGCAGACCTTCAATCTCTTCAGCACAGAGGACTCATCTGCTGCTTGGGAACAGAGCCTCCTAGAAAAATTTTCCACTGAACTTTACCAG
ZNF143	0.0447	0.0198	-2.4545	-3.9913	-0.698224	NM_003442.5	TGAGCATGCAGGCTGTGGGAAGGCATTTGCAACAGGTTATGGATTAAAAAGTCACGTCAGAACTCATACAGGAGAAAAGCCATATCGGTGTTCGGAAGAT
CD68	0.0459	0.0205	-2.44128	-4.019	-1.00116	NM_001251.2	ACCGGTCCATCTTGCTGCCTCTCATCATCGGCCTGATCCTTCTTGGCCTCCTCGCCCTGGTGCTTATTGCTTTCTGCATCATCCGGAGACGCCCATCCGC
NFATC2	0.0476	0.0213	-2.42493	-4.053	-0.844397	NM_012340.3	GACGGACATTGGAAGAAAGAACACGCGGGTGAGACTGGTTTTCCGAGTTCACATCCCAGAGTCCAGTGGCAGAATCGTCTCTTTACAGACTGCATCTAAC
ST6GAL1	0.0479	0.0215	-2.4204	-4.0624	-0.723869	NM_003032.2	ATGATGACGCTGTGTGACCAGGTGGATATTTATGAGTTCCTCCCATCCAAGCGCAAGACTGACGTGTGCTACTACTACCAGAAGTTCTTCGATAGTGCCT
IFNA8	0.0491	0.0221	-2.40765	-4.0888	-0.940357	NM_002170.3	TGGTACAACACGGAAATGATTCTTATAGACTAATACAGCAGCTCACACTTCGACAAGTTGTGCTCTTTCAAAGACCCTTGTTTCTGCCAAAACCATGCTA
CMKLR1	0.0491	0.0221	-2.40748	-4.0891	-0.954662	NM_004072.1	CAACGTCTTCCTCCCAATCCATATCACCTATGCCGCCATGGACTACCACTGGGTTTTCGGGACAGCCATGTGCAAGATCAGCAACTTCCTTCTCATCCAC
PLA2G6	0.0495	0.0223	-2.4032	-4.098	-0.688127	NM_001004426.1	ACGCTGGATGCCATGACCGAGATCCATGAGTACAATCAGGACCTGATCCGCAAGGGTCAGGCCAACAAGGTGAAGAAACTCTCCATCGTTGTCTCCCTGG
NOS2A	0.052	0.0236	-2.37971	-4.1463	-1.13536	NM_153292.1	ACTTTCCAAGACACACTTCACCATAAGGCCAAAGGGATTTTAACTTGCAGGTCCAAATCTTGCCTGGGGTCCATTATGACTCCCAAAAGTTTGACCAGAG
TRAF6	0.0522	0.0238	-2.37637	-4.1531	-0.682141	NM_145803.1	CACCCGCTTTGACATGGGTAGCCTTCGGAGGGAGGGTTTTCAGCCACGAAGTACTGATGCAGGGGTATAGCTTGCCCTCACTTGCTCAAAAACAACTACC
RPS6	0.0522	0.0238	-2.37609	-4.1537	-0.576571	NM_001010.2	GAATGGAAGGGTTATGTGGTCCGAATCAGTGGTGGGAACGACAAACAAGGTTTCCCCATGAAGCAGGGTGTCTTGACCCATGGCCGTGTCCGCCTGCTAC
ZKSCAN5	0.0531	0.0243	-2.36716	-4.172	-0.617417	NM_014569.3	CCCAGAAATAGACCTCTCCTGTAGAGTGGTGATATACAGAATGAGTTTCAGTTTGCATTGCAGCTGGGATTGAAAGTAATCAGTCGTGAGCAGGCAGGCA
CASP1	0.0551	0.0253	-2.3494	-4.2082	-0.951965	NM_001223.3	TGGAGACATCCCACAATGGGCTCTGTTTTTATTGGAAGACTCATTGAACATATGCAAGAATATGCCTGTTCCTGTGATGTGGAGGAAATTTTCCGCAAGG	NA
NLRC5	0.0564	0.0259	-2.33837	-4.2305	-0.943167	NM_032206.4	GGGCAGAGGGCCATCTGAACTGTTTCCAGGCCCTGTTCCTTTTTGAATTCCGCCAGCTCAACTTGATCACGAGGTTCCTGACACCGTCCGAGCTCCTTTT
S100A7	0.0566	0.0262	-2.33427	-4.2388	-1.56374	NM_002963.2	AGATGAGCAACACTCAAGCTGAGAGGTCCATAATAGGCATGATCGACATGTTTCACAAATACACCAGACGTGATGACAAGATTGACAAGCCAAGCCTGCT
KIR3DL3	0.0566	0.0262	-2.33423	-4.2389	-0.777243	NM_153443.3	GGGTTCCCAGGTCAACTATTCCATGGGTCCCATGACACCTGCCCTTGCAGGGACCTACAGATGCTTTGGTTCTGTCACTCACTTACCCTATGAGTTGTCG
LAMP2	0.0582	0.027	2.32092	-4.2658	0.575254	NM_001122606.1	ATTCCTGGCTTTTGCAAGGCTGTGGTCGGTGGTCATCAGTGCTCTTGACCCAGGTCCAGCGAGCCTTTTCCCTGGTGTTGCAGCTGTTGTTGTACCGCCG
LILRA1	0.0584	0.0271	-2.31809	-4.2715	-0.811854	NM_006863.1	GATCTGATGATGCCAGGAGGTTCCGGGAGACAATTTAGGGCTGATGTTATCTGGACTGTCTGCCAATCATTTTTAGAGGGAGGAATCAGTGTTGGATTGC
CD164	0.0585	0.0273	-2.31539	-4.2769	-0.691319	NM_006016.4	GATTAATTCGAAAATAGGCAGAATTCCATTCCTCCCAAGGTGGCAAAAATTAGCTATACTGATGTAATTGTCATTTACCTGGGTATGAATTCCCTGACAC
C8G	0.0585	0.0273	-2.31466	-4.2784	-0.899471	NM_000606.2	CTTCCTGCTTCAAGCCCGAGACGCCCGAGGGGCTGTGCACGTGGTTGTCGCTGAGACCGACTACCAGAGTTTCGCTGTCCTGTACCTGGAGCGGGCGGGG	NA
SMAD3	0.0585	0.0274	-2.31319	-4.2814	-1.08989	NM_005902.3	TTAAAGGACAGTTGAAAAGGGCAAGAGGAAACCAGGGCAGTTCTAGAGGAGTGCTGGTGACTGGATAGCAGTTTTAAGTGGCGTTCACCTAGTCAACACG
MAF	0.0587	0.0276	-2.31099	-4.2858	-0.999025	NM_005360.4	TAATGACTTCGATCTGATGAAGTTTGAAGTGAAAAAGGAACCGGTGGAGACCGACCGCATCATCAGCCAGTGCGGCCGTCTCATCGCCGGGGGCTCGCTG
TNFRSF14	0.0592	0.0279	-2.30566	-4.2965	-0.808908	NM_003820.2	CTCAGGGAGCCTCGTCATCGTCATTGTTTGCTCCACAGTTGGCCTAATCATATGTGTGAAAAGAAGAAAGCCAAGGGGTGATGTAGTCAAGGTGATCGTC
CX3CL1	0.0603	0.0285	-2.29623	-4.3154	-1.10536	NM_002996.3	AGCACCACGGTGTGACGAAATGCAACATCACGTGCAGCAAGATGACATCAAAGATACCTGTAGCTTTGCTCATCCACTATCAACAGAACCAGGCATCATG
CDKN1A	0.0619	0.0293	-2.28383	-4.3401	-0.739467	NM_000389.2	CATGTGTCCTGGTTCCCGTTTCTCCACCTAGACTGTAAACCTCTCGAGGGCAGGGACCACACCCTGTACTGTTCTGTGTCTTTCACAGCTCCTCCCACAA
IL5RA	0.0619	0.0294	-2.28208	-4.3436	-0.787983	NM_000564.3	CTCCTGCACAGTTGCTCTGTACAAATCCTCCTCCATATTTGCTTAGAGAAAACGTGTTGCCATCCCATCATGAAGGAAGCTGCCTGAGAGTTTTTAACCA
HLA-DMB	0.0634	0.0302	-2.2705	-4.3666	-0.933655	NM_002118.3	CCCGTGAGCTGGAAGGAACAGATTTAATATCTAGGGGCTGGGTATCCCCACATCACTCATTTGGGGGGTCAAGGGACCCGGGCAATATAGTATTCTGCTC
DOCK9	0.0644	0.0308	-2.26224	-4.383	-0.578958	NM_001130048.1	CTTTGAAGCTGCAATGCAAGAAAAGCGAAATGGCGACTCTCACGAAGATGATGAACAAAGCAAATTGGAAGGTTCTGGTTCCGGTTTAGATAGCTACCTG
SELPLG	0.0661	0.0317	-2.24904	-4.409	-0.758524	NM_001206609.1	CCTGCTTGCCCGGGACCGGAGACAGGCCACCGAATATGAGTACCTAGATTATGATTTCCTGCCAGAAACGGAGCCTCCAGAAATGCTGAGGAACAGCACT
APOE	0.0673	0.0323	-2.2399	-4.427	-1.27856	NM_000041.2	GGGCTGCGTTGCTGGTCACATTCCTGGCAGGATGCCAGGCCAAGGTGGAGCAAGCGGTGGAGACAGAGCCGGAGCCCGAGCTGCGCCAGCAGACCGAGTG	NA
REL	0.0698	0.0336	-2.22258	-4.4609	-0.806249	NM_002908.2	TGGCCTCCGGTGCGTATAACCCGTATATAGAGATAATTGAACAACCCAGGCAGAGGGGAATGCGTTTTAGATACAAATGTGAAGGGCGATCAGCAGGCAG
NFATC4	0.07	0.0338	-2.22003	-4.4659	-0.689942	NM_001136022.2	ACAAGAGGGTTTCCCGGCCAGTCCAGGTCTACTTTTATGTCTCCAATGGGCGGAGGAAACGCAGTCCTACCCAGAGTTTCAGGTTTCTGCCTGTGATCTG
PSMB7	0.0729	0.0354	2.19897	-4.5069	0.706979	NM_002799.2	GTTACATTGGTGCAGCCCTAGTTTTAGGGGGAGTAGATGTTACTGGACCTCACCTCTACAGCATCTATCCTCATGGATCAACTGATAAGTTGCCTTATGT
HAMP	0.0729	0.0354	-2.19885	-4.5071	-1.14976	NM_021175.2	CTTGCCTCCTGCTCCTCCTCCTCCTCGCCAGCCTGACCAGTGGCTCTGTTTTCCCACAACAGACGGGACAACTTGCAGAGCTGCAACCCCAGGACAGAGC
SIGLEC1	0.0751	0.0365	-2.18454	-4.5348	-1.00408	NM_023068.3	GCCAGAATCTGTGATGACTCCAGCCTATGAATGTGAATGAGGCAGTGTTGAGTCCTGCCCGCCTCTACGAAAACAGCTCTGTGACATCTGACTTTTTATG
TNFSF18	0.0755	0.0368	-2.18072	-4.5421	-1.14512	NM_005092.2	GACTGCTAAGGAGCCCTGTATGGCTAAGTTTGGACCATTACCCTCAAAATGGCAAATGGCATCTTCTGAACCTCCTTGCGTGAATAAGGTGTCTGACTGG
ADA	0.0757	0.037	-2.17843	-4.5465	-1.01859	NM_000022.2	TCCAAGAAGACCATGATCTCAATAGTCAGTTACTGATGCTCCTGAACCCTATGTGTCCATTTCTGCACACACGTATACCTCGGCATGGCCGCGTCACTTC	NA
TNFRSF11A	0.0764	0.0375	2.17268	-4.5576	0.677175	NM_003839.2	CAAACCTTGCCTTGCAGGCTACTTCTCTGATGCCTTTTCCTCCACGGACAAATGCAGACCCTGGACCAACTGTACCTTCCTTGGAAAGAGAGTAGAACAT
AICDA	0.0777	0.0382	-2.16389	-4.5745	-0.942635	NM_020661.1	GCTGCATGAAAATTCAGTTCGTCTCTCCAGACAGCTTCGGCGCATCCTTTTGCCCCTGTATGAGGTTGATGACTTACGAGACGCATTTCGTACTTTGGGA	NA
IL13	0.078	0.0384	-2.16106	-4.5799	-0.890833	NM_002188.2	TTTCTTTCTGATGTCAAAAATGTCTTGGGTAGGCGGGAAGGAGGGTTAGGGAGGGGTAAAATTCCTTAGCTTAGACCTCAGCCTGTGCTGCCCGTCTTCA
IFI16	0.0793	0.0392	-2.15229	-4.5966	-1.00414	NM_005531.1	ACGACTGAACACAATCAACTGTGAGGAAGGAGATAAACTGAAACTCACCAGCTTTGAATTGGCACCGAAAAGTGGGAATACCGGGGAGTTGAGATCTGTA
NFKBIA	0.0798	0.0396	-2.14778	-4.6052	-0.860757	NM_020529.1	GGATGAGGAGAGCTATGACACAGAGTCAGAGTTCACGGAGTTCACAGAGGACGAGCTGCCCTATGATGACTGTGTGTTTGGAGGCCAGCGTCTGACGTTA
F13A1	0.0808	0.0401	-2.14125	-4.6177	-1.18677	NM_000129.3	TTCAGGTCCCCTTTCAGAGATATAATAAGCCCAACAAGTTGAAGAAGCTGGCGGATCTAGTGACCAGATATATAGAAGGACTGCAGCCACTGATTCTCTC
HLA-B	0.0815	0.0406	-2.13594	-4.6277	-0.786515	NM_005514.6	CCCTGAGATGGGAGCCGTCTTCCCAGTCCACCGTCCCCATCGTGGGCATTGTTGCTGGCCTGGCTGTCCTAGCAGTTGTGGTCATCGGAGCTGTGGTCGC
IL9	0.0815	0.0408	-2.13387	-4.6317	-0.86901	NM_000590.1	AAGTACTAAAGAACAACAAGTGTCCATATTTTTCCTGTGAACAGCCATGCAACCAAACCACGGCAGGCAACGCGCTGACATTTCTGAAGAGTCTTCTGGA
ALCAM	0.0815	0.0408	2.13356	-4.6323	0.792543	NM_001627.3	AATTCAGCATATGGAGATACCATTATCATACCTTGCCGACTTGACGTACCTCAGAATCTCATGTTTGGCAAATGGAAATATGAAAAGCCCGATGGCTCCC	NA
CCL4	0.0828	0.0415	-2.12525	-4.648	-1.00738	NM_002984.2	TTCTGCAGCCTCACCTCTGAGAAAACCTCTTTGCCACCAATACCATGAAGCTCTGCGTGACTGTCCTGTCTCTCCTCATGCTAGTAGCTGCCTTCTGCTC	NA
BLK	0.0835	0.042	-2.11969	-4.6585	-0.898711	NM_001715.2	AGCTTCTTGCTCCAATCAACAAGGCCGGCTCCTTTCTTATCAGAGAGAGTGAAACCAACAAAGGTGCCTTCTCCCTGTCTGTGAAGGATGTCACCACCCA	NA
C9	0.0838	0.0423	-2.11693	-4.6637	-1.06848	NM_001737.3	TTTGACAATGAGTTCTACAATGGACTCTGTAACCGGGATCGGGATGGAAACACTCTGACATACTACCGAAGACCTTGGAACGTGGCTTCTTTGATCTATG	NA
CCL25	0.0843	0.0426	-2.11344	-4.6703	-0.852147	NM_005624.2	CAGGCCCTCATGCTGTAAAGAAGTTGAGTTCTGGAAACTCCAAGTTATCATCGTCCAAGTTTAGCAATCCCATCAGCAGCAGTAAGAGGAATGTCTCCCT	NA
NOTCH1	0.0852	0.0432	-2.10701	-4.6824	-0.75458	NM_017617.3	CTGCCAGGCTTCACCGGCCAGAACTGTGAGGAAAATATCGACGATTGTCCAGGAAACAACTGCAAGAACGGGGGTGCCTGTGTGGACGGCGTGAACACCT
NCF4	0.0868	0.0441	-2.09698	-4.7012	-0.85878	NM_000631.4	CGAGAGTGACTTTGAACAGCTTCCGGATGATGTTGCCATCTCGGCCAACATTGCTGACATCGAGGAGAAGAGAGGCTTCACCAGCCACTTTGTTTTCGTC
SYCP1	0.0876	0.0447	-2.09166	-4.7111	-0.806309	NM_003176.2	GCATTGTTCGTACCACCGAGATCAAGCAGCAGTCAGGTGTCTGCGGTGAAACCTCAGACCCTGGGAGGCGATTCCACTTTCTTCAAGAGTTTCAACAAAT
NFKB2	0.0881	0.045	-2.08804	-4.7179	-0.798348	NM_002502.2	ATCTCCGGGGGCATCAAACCTGAAGATTTCTCGAATGGACAAGACAGCAGGCTCTGTGCGGGGTGGAGATGAAGTTTATCTGCTTTGTGACAAGGTGCAG
IL4R	0.0893	0.0457	-2.0806	-4.7317	-0.747771	NM_000418.2	ATCATCTCACCTATGCAGTCAACATTTGGAGTGAAAACGACCCGGCAGATTTCAGAATCTATAACGTGACCTACCTAGAACCCTCCCTCCGCATCGCAGC
AKT3	0.0898	0.0461	-2.07688	-4.7386	-0.845398	NM_181690.1	GGAATATGTTAATGGGGGCGAGCTGTTTTTCCATTTGTCGAGAGAGCGGGTGTTCTCTGAGGACCGCACACGTTTCTATGGTGCAGAAATTGTCTCTGCC	NA
TLK2	0.0913	0.047	2.0677	-4.7557	0.418224	NM_006852.2	ATTCGACGATGCTTGGCCTACCGAAAGGAGGACCGCATTGATGTCCAGCAGCTGGCCTGTGATCCCTACTTGTTGCCTCACATCCGAAAGTCAGTCTCTA
STAT3	0.0925	0.0477	-2.06039	-4.7692	-0.571142	NM_139276.2	AGACTTGGGCTTACCATTGGGTTTAAATCATAGGGACCTAGGGCGAGGGTTCAGGGCTTCTCTGGAGCAGATATTGTCAAGTTCATGGCCTTAGGTAGCA
SBNO2	0.093	0.0481	-2.05667	-4.7761	-0.589862	NM_014963.2	AACGATGGGCACCTCAACTGCTTCGTCTCGGCCGCTGAAGGCGTGTTCCTGTCGCTAATTCAGAAGCACTTTCCGTCCACCAAGAGAAAGCGGGACAGAG
NFATC3	0.0933	0.0484	-2.05405	-4.7809	-2.53012	NM_004555.2	GTCCTTGAAGTTCCTCCATATCATAACCCAGCAGTTACAGCTGCAGTGCAGGTGCACTTTTATCTTTGCAATGGCAAGAGGAAAAAAAGCCAGTCTCAAC
BID	0.096	0.0499	-2.0394	-4.8078	-0.622722	NM_001196.2	AAGCACGACAGTGGATGCTGGGTCCATATCACACACATTGCTGTGAACAGGAAACTCCTGTGACCACAACATGAGGCCACTGGAGACGCATATGAGTAAG	NA
GAGE1	0.0976	0.0508	-2.03061	-4.8239	-0.809438	NM_001040663.2	TGGTTTTATACTCCTAATCTCAAGCCATCCACTAGCCTCAGCCTCCCAAAGTGCTGGGATTACAGGAATGAGTCACGGTGCCTGGAAATTTTGTACATTT
FAS	0.0986	0.0516	-2.02406	-4.8358	-0.744398	NM_000043.3	CACCGGGGCTTTTCGTGAGCTCGTCTCTGATCTCGCGCAAGAGTGACACACAGGTGTTCAAAGACGCTTCTGGGGAGTGAGGGAAGCGGTTTACGAGTGA
CD274	0.0986	0.0517	-2.02301	-4.8377	-0.938841	NM_014143.3	GGATACTTCTGAACAAGGAGCCTCCAAGCAAATCATCCATTGCTCATCCTAGGAAGACGGGTTGAGAATCCCTAATTTGAGGGTCAGTTCCTGCAGAAGT
NCAM1	0.0997	0.0523	2.01681	-4.849	1.29542	NM_000615.5	GGTATTTGCCTATCCCAGTGCCACGATCTCATGGTTTCGGGATGGCCAGCTGCTGCCAAGCTCCAATTACAGCAATATCAAGATCTACAACACCCCCTCT
SERPINB2	0.1	0.0528	-2.01262	-4.8566	-1.33522	NM_002575.1	CTGTGGGTTCATGCAGCAGATCCAGAAGGGTAGTTATCCTGATGCGATTTTGCAGGCACAAGCTGCAGATAAAATCCATTCATCCTTCCGCTCTCTCAGC
TLR1	0.101	0.0535	-2.00681	-4.8672	-0.699857	NM_003263.3	TCAACCAGGAATTGGAATACTTGGATTTGTCCCACAACAAGTTGGTGAAGATTTCTTGCCACCCTACTGTGAACCTCAAGCACTTGGACCTGTCATTTAA
MSR1	0.104	0.0549	-1.99391	-4.8904	-0.728902	NM_002445.3	AGAGAAACTGAAGTCCTTCAAAGCTGCACTGATTGCCCTTTACCTCCTCGTGTTTGCAGTTCTCATCCCTCTCATTGGAATAGTGGCAGCTCAACTCCTG
CXCL14	0.105	0.0557	-1.98713	-4.9026	-1.80831	NM_004887.4	CCATACGTCACTATACATCTGAGCTTTATAAGCGCCCGGGAGGAACAATGAGCTTGGTGGACACATTTCATTGCAGTGTTGCTCCATTCCTAGCTTGGGA
CCL8	0.106	0.0561	-1.98354	-4.9091	-0.698703	NM_005623.2	AAGGAGAGATGGGTCAGGGATTCCATGAAGCATCTGGACCAAATATTTCAAAATCTGAAGCCATGAGCCTTCATACATGGACTGAGAGTCAGAGCTTGAA	NA
KIR3DL2	0.106	0.0566	-1.97902	-4.9172	-0.879806	NM_006737.2	TGCCACCCACGGAGGGACCTACAGATGCTTCGGCTCTTTCCGTGCCCTGCCCTGCGTGTGGTCAAACTCAAGTGACCCACTGCTTGTTTCTGTCACAGGA
LY86	0.108	0.0575	-1.97173	-4.9302	-0.775368	NM_004271.3	GAGAGAGGACATCAAAGAGCTTTTTCTTGACCTAGCTCTCATGTCTCAAGGCTCATCTGTTTTGAATTTCTCCTATCCCATCTGTGAGGCGGCTCTGCCC
CC2D1B	0.11	0.0589	-1.96001	-4.9511	-0.643188	NM_032449.2	TTGCATAAGCACAGCTCAAGAACTGAGCTTTGTATGTGTCCTTTTGGGGGATAACAGGGCTGGACCATGCTTCCCTGCCCTTAAACGCAGAGCTTTTAGT
TNFRSF18	0.11	0.059	-1.95945	-4.9521	-1.1136	NM_004195.2	AGGGGAAATTCAGTTTTGGCTTCCAGTGTATCGACTGTGCCTCGGGGACCTTCTCCGGGGGCCACGAAGGCCACTGCAAACCTTGGACAGACTGCACCCA
MAGEC2	0.11	0.0592	-1.95767	-4.9552	-0.803165	NM_016249.3	CATCAAGTACAAAGATTACTTTCCTGTGATACTCAAGAGAGCCCGTGAGTTCATGGAGCTTCTTTTTGGCCTTGCCCTGATAGAAGTGGGCCCTGACCAC
ABCF1	0.111	0.0598	1.95298	-4.9636	0.411098	NM_001090.2	GATGTCCTCCCGCCAAGCCATGTTAGAAAATGCATCTGACATCAAGCTGGAGAAGTTCAGCATCTCCGCTCATGGCAAGGAGCTGTTCGTCAATGCAGAC
ITGB2	0.112	0.0606	-1.94612	-4.9757	-0.824079	NM_000211.2	CATCGACCTGTACTATCTGATGGACCTCTCCTACTCCATGCTTGATGACCTCAGGAATGTCAAGAAGCTAGGTGGCGACCTGCTCCGGGCCCTCAACGAG
IL23A	0.112	0.0608	-1.94471	-4.9782	-0.972135	NM_016584.2	CAGGGACAACAGTCAGTTCTGCTTGCAAAGGATCCACCAGGGTCTGATTTTTTATGAGAAGCTGCTAGGATCGGATATTTTCACAGGGGAGCCTTCTCTG
PSEN2	0.112	0.0609	1.94391	-4.9796	0.428676	NM_000447.2	CTGCTACAAGTTCATCCATGGCTGGTTGATCATGTCTTCACTGATGCTGCTGTTCCTCTTCACCTATATCTACCTTGGGGAAGTGCTCAAGACCTACAAT
HRAS	0.112	0.0612	1.94179	-4.9834	0.602918	NM_005343.2	AGTACATGCGCACCGGGGAGGGCTTCCTGTGTGTGTTTGCCATCAACAACACCAAGTCTTTTGAGGACATCCACCAGTACAGGGAGCAGATCAAACGGGT
AIRE	0.114	0.0621	-1.93446	-4.9963	-0.719114	NM_000383.2	CAGCGCCACCTCTTGTCAGTGCTCGGCTGTAAACAGCTCTGTGTTTCTGGGGACACCAGCCATCATGTGCCTGGAAATTAAACCCTGCCCCACTTCTCTA	NA
AMMECR1L	0.116	0.0636	1.92318	-5.0161	0.496542	NM_001199140.1	GGCTCAGTGGTTTTTGGAGTGAAGAAGCCTTACTCCCTGCACATTCCCTCATGCTCCCACACAAGTCCAGCAATGGAAATGCTTGGGTTCCTCTTGCTTT
C4B	0.116	0.0637	-1.92247	-5.0173	-1.11349	NM_001002029.3	GAGTCCAGGGTGCACTACACCGTGTGCATCTGGCGGAACGGCAAGGTGGGGCTGTCTGGCATGGCCATCGCGGACGTCACCCTCCTGAGTGGATTCCACG	NA
AGK	0.117	0.0643	1.91754	-5.0259	0.493544	NM_018238.3	GATGCTGGCGTCAAAGTTAGCAAGTACTGGTATCTTGGGCCTCTAAAAATCAAAGCAGCCCACTTTTTCAGCACTCTTAAGGAGTGGCCTCAGACTCATC
CCRL2	0.118	0.0651	-1.91153	-5.0364	-0.792346	NM_003965.4	TACAATCTGGACAAAAGTGTTCACATCACTAAACTCATCGCCACCACCCACTGCTGCATCAACCCTCTCCTGTATGCGTTTCTTGATGGGACATTTAGCA
TXK	0.118	0.0652	-1.91107	-5.0372	-0.834959	NM_003328.1	ATGACTCGTCTCCGATATCCAGTTGGGCTGATGGGCAGTTGTTTACCAGCCACAGCTGGGTTTAGCTACGAAAAGTGGGAGATAGATCCATCTGAGTTGG
CCR3	0.118	0.0653	-1.91006	-5.039	-0.878115	NM_001837.2	CAGTGCTCTTTACCCAGAGGATACAGTATATAGCTGGAGGCATTTCCACACTCTGAGAATGACCATCTTCTGTCTCGTTCTCCCTCTGCTCGTTATGGCC	NA
NFKB1	0.118	0.0655	-1.90837	-5.0419	-0.582713	NM_003998.2	AGGGTATAGCTTCCCACACTATGGATTTCCTACTTATGGTGGGATTACTTTCCATCCTGGAACTACTAAATCTAATGCTGGGATGAAGCATGGAACCATG
STAT2	0.118	0.0658	-1.90662	-5.045	-0.427417	NM_005419.2	CCGTACACGAAGGAGGTGCTGCAGTCACTCCCGCTGACTGAAATCATCCGCCATTACCAGTTGCTCACTGAGGAGAATATACCTGAAAACCCACTGCGCT
GPI	0.118	0.0658	1.90632	-5.0455	0.595007	NM_000175.2	CAGTGCTCAAGTGACCTCTCACGACGCTTCTACCAATGGGCTCATCAACTTCATCAAGCAGCAGCGCGAGGCCAGAGTCCAATAAACTCGTGCTCATCTG
SAP130	0.118	0.0658	-1.90631	-5.0455	-0.409126	NM_024545.3	GATCTCCACCGAATAAACGAACTGATACAGGGAAATATGCAGAGGTGTAAACTTGTGATGGATCAAATCAGTGAAGCCAGAGACTCCATGCTTAAGGTTT
KLRD1	0.119	0.0667	-1.89951	-5.0573	-0.918773	NM_002262.3	AGCCTGCTTCAGCTTCAAAACACAGATGAACTGGATTTTATGAGCTCCAGTCAACAATTTTACTGGATTGGACTCTCTTACAGTGAGGAGCACACCGCCT
IL3	0.121	0.068	-1.89038	-5.0731	-0.697893	NM_000588.3	GCCCTTGAAGACAAGCTGGGTTAACTGCTCTAACATGATCGATGAAATTATAACACACTTAAAGCAGCCACCTTTGCCTTTGCTGGACTTCAACAACCTC
IRF5	0.122	0.0685	-1.88655	-5.0797	-0.731123	NM_002200.3	GCCTGGCTCTCGGGAAATTCAGCCATGAGCAGGGAAAGAACTCTCCCAACCCTGGGGCCTAGCTGTATAGGAGGAATTGCCTAAGGGTGGCCCACTCTTG
IGLL1	0.127	0.0715	-1.86573	-5.1155	-0.808364	NM_020070.2	GGCCCCTGCTGCTGCTGGGTCTGGCCGTGGTAACCCATGGCCTGCTGCGCCCAACAGCTGCATCGCAGAGCAGGGCCCTGGGCCCTGGAGCCCCTGGAGG
FN1	0.127	0.0718	-1.86361	-5.1191	-0.827083	NM_212482.1	GGGAATGGACATGCATTGCCTACTCGCAGCTTCGAGATCAGTGCATTGTTGATGACATCACTTACAATGTGAACGACACATTCCACAAGCGTCATGAAGA
SPACA3	0.13	0.0738	-1.84941	-5.1433	-0.784377	NM_173847.3	TGCACTCAAGCCCTGTTTCTTCTCCTTCTGTGAGTGGACCACGGAGGCTGGTGAGCTGCCTGTCATCCCAAAGCTCAGCTCTGAGCCAGAGTGGTGGTGG
FCF1	0.13	0.074	-1.84819	-5.1453	-0.394125	NM_015962.4	CAGCTAGAGAAACAGGGTATTTACAATGCCTGGGAAAGGAGGAGAGATAAGGCTCACTAGCCACAGAAAAACAGGCAGTTAATTTTTAAAGGACTCCAGC
IL19	0.131	0.0744	-1.8455	-5.1499	-0.664892	NM_013371.3	CCACAGACATGCACCATATAGAAGAGAGTTTCCAAGAAATCAAAAGAGCCATCCAAGCTAAGGACACCTTCCCAAATGTCACTATCCTGTCCACATTGGA
TNF	0.131	0.0745	-1.84529	-5.1503	-0.639829	NM_000594.2	AGCAACAAGACCACCACTTCGAAACCTGGGATTCAGGAATGTGTGGCCTGCACAGTGAAGTGCTGGCAACCACTAAGAATTCAAACTGGGGCCTCCAGAA
IL2	0.132	0.0752	-1.84017	-5.1589	-0.774263	NM_000586.2	AGGATGCAACTCCTGTCTTGCATTGCACTAAGTCTTGCACTTGTCACAAACAGTGCACCTACTTCAAGTTCTACAAAGAAAACACAGCTACAACTGGAGC
COLEC12	0.132	0.0758	-1.83665	-5.1649	-0.972171	NM_130386.2	ACACAAGCCAGGCTATCCAGCGAATCAAGAACGACTTTCAAAATCTGCAGCAGGTTTTTCTTCAAGCCAAGAAGGACACGGATTGGCTGAAGGAGAAAGT
ITGA5	0.134	0.0768	-1.82951	-5.1769	-0.737024	NM_002205.2	AGAAGACTTTGTTGCTGGTGTGCCCAAAGGGAACCTCACTTACGGCTATGTCACCATCCTTAATGGCTCAGACATTCGATCCCTCTACAACTTCTCAGGG
BATF	0.134	0.0772	-1.8269	-5.1813	-0.989617	NM_006399.3	CCTGGCAAACAGGACTCATCTGATGATGTGAGAAGAGTTCAGAGGAGGGAGAAAAATCGTATTGCCGCCCAGAAGAGCCGACAGAGGCAGACACAGAAGG	NA
TGFB1	0.136	0.0784	-1.81952	-5.1937	-0.6929	NM_000660.3	TATATGTTCTTCAACACATCAGAGCTCCGAGAAGCGGTACCTGAACCCGTGTTGCTCTCCCGGGCAGAGCTGCGTCTGCTGAGGCTCAAGTTAAAAGTGG
FOS	0.136	0.0789	-1.81622	-5.1992	-0.957505	NM_005252.2	ACTCAAGTCCTTACCTCTTCCGGAGATGTAGCAAAACGCATGGAGTGTGTATTGTTCCCAGTGACACTTCAGAGAGCTGGTAGTTAGTAGCATGTTGAGC
DDX43	0.136	0.0789	-1.81597	-5.1996	-1.06991	NM_018665.2	GGTCCTTCAACCCAGCCTTAAAGGTCAAAGGAATAGACCCGGCATGTTAGTTCTAACTCCCACTCGGGAATTAGCACTTCAAGTAGAAGGAGAATGTTGC
IL5	0.138	0.0798	-1.81042	-5.2089	-0.752696	NM_000879.2	CCACAGAAATTCCCACAAGTGCATTGGTGAAAGAGACCTTGGCACTGCTTTCTACTCATCGAACTCTGCTGATAGCCAATGAGACTCTGAGGATTCCTGT
DDX58	0.138	0.0802	-1.80812	-5.2127	-0.657696	NM_014314.3	CTGGCATATTGACTGGACGTGGCAAAACAAATCAGAACACAGGAATGACCCTCCCGGCACAGAAGTGTATATTGGATGCATTCAAAGCCAGTGGAGATCA
IFIT1	0.141	0.0824	-1.79423	-5.2358	-0.910987	NM_001548.3	GAGAAAGGCATTAGATCTGGAAAGCTTGAGCCTCCTTGGGTTCGTCTACAAATTGGAAGGAAATATGAATGAAGCCCTGGAGTACTATGAGCGGGCCCTG
CD160	0.141	0.0825	-1.7935	-5.237	-0.73386	NM_007053.2	TTGATGTTCACCATAAGCCAAGTCACACCGTTGCACAGTGGGACCTACCAGTGTTGTGCCAGAAGCCAGAAGTCAGGTATCCGCCTTCAGGGCCATTTTT
CAMP	0.145	0.0853	-1.77677	-5.2646	-0.752459	NM_004345.3	CATCATTGCCCAGGTCCTCAGCTACAAGGAAGCTGTGCTTCGTGCTATAGATGGCATCAACCAGCGGTCCTCGGATGCTAACCTCTACCGCCTCCTGGAC	NA
IL12A	0.145	0.0854	-1.77648	-5.2651	-0.65471	NM_000882.2	CTTTCTAGATCAAAACATGCTGGCAGTTATTGATGAGCTGATGCAGGCCCTGAATTTCAACAGTGAGACTGTGCCACAAAAATCCTCCCTTGAAGAACCG
ICAM3	0.147	0.0862	-1.77119	-5.2738	-0.558318	NM_002162.3	AGCGTCCAGCTGCGAGTCCTGTATGGTCCCAAAATTGACCGAGCCACATGCCCCCAGCACTTGAAATGGAAAGATAAAACGAGACACGTCCTGCAGTGCC
ATG10	0.149	0.088	-1.76067	-5.291	-0.530294	NM_001131028.1	TCAACTATATCACATCATGGCTGAGCATTGTAGGGCCAGTTGTTGGGCTGAATCTACCTCTGAGTTATGCCAAAGCAACGTCTCAGGATGAACGAAATGT	NA
CREB1	0.152	0.0895	-1.75202	-5.3051	-0.372102	NM_004379.3	TTTGATGGTAGGTCAGCAGCAGTGCTAGTCTCTGAAAGCACAATACCAGTCAGGCAGCCTATCCCATCAGATGTCATCTGGCTGAAGTTTATCTCTGTCT
ZNF205	0.152	0.0899	1.74991	-5.3085	0.425101	NM_001031686.1	GGGACGGCTGGACCACACGCAGCAGAACTTCTACAGGGATGTCCTGCAGAAGAAAAATGGGCTGTCACTGGGCTTTCCCTTCAGCAGGCCTTTCTGGGCC
MAP3K7	0.156	0.0927	1.73446	-5.3335	0.419065	NM_145333.1	GCCATATTATACTGCTGCCCACGCAATGAGTTGGTGTTTACAGTGTTCCCAAGGAGTGGCTTATCTTCACAGCATGCAACCCAAAGCGCTAATTCACAGG
IL23R	0.157	0.0931	-1.73202	-5.3374	-0.699274	NM_144701.2	AACTGCAAATTCACCTGGATGATATAGTGATACCTTCTGCAGCCGTCATTTCCAGGGCTGAGACTATAAATGCTACAGTGCCCAAGACCATAATTTATTG
TAPBP	0.158	0.0941	-1.72656	-5.3462	-0.534888	NM_003190.4	GGTCACCCTGGAGGTAGCAGGTCTTTCAGGGCCCTCCCTTGAGGACAGCGTAGGCCTTTTCCTGTCTGCCTTTCTTCTGCTTGGGCTCTTCAAGGCACTG
IL22RA2	0.162	0.0965	-1.71345	-5.3671	-0.774374	NM_181310.1	CACTTGCAACCATGATGCCTAAACATTGCTTTCTAGGCTTCCTCATCAGTTTCTTCCTTACTGGTGTAGCAGGAACTCAGTCAACGCATGAGTCTCTGAA
OSM	0.165	0.0985	-1.70287	-5.384	-0.938647	NM_020530.4	TGCCTCGGATGCTTTTCAGCGCAAGCTGGAGGGCTGCAGGTTCCTGCATGGCTACCATCGCTTCATGCACTCAGTGGGGCGGGTCTTCAGCAAGTGGGGG
PSMD7	0.165	0.0986	-1.702	-5.3854	-0.431662	NM_002811.3	CAACCTCGAAAACATTTGAACACGTGACCAGTGAAATTGGAGCAGAGGAAGCTGAGGAAGTTGGAGTTGAACACTTGTTACGAGATATCAAAGACACGAC
ITGAM	0.166	0.0998	-1.69586	-5.3951	-0.752582	NM_000632.3	GCCCTCCGAGGGTGTCCTCAAGAGGATAGTGACATTGCCTTCTTGATTGATGGCTCTGGTAGCATCATCCCACATGACTTTCGGCGGATGAAGGAGTTTG
MAGEA1	0.166	0.0999	-1.69516	-5.3962	-1.05355	NM_004988.4	AGGGGCCAAGCACCTCTTGTATCCTGGAGTCCTTGTTCCGAGCAGTAATCACTAAGAAGGTGGCTGATTTGGTTGGTTTTCTGCTCCTCAAATATCGAGC
CCR9	0.168	0.102	-1.68633	-5.4101	-0.758132	NM_031200.1	CCCTGTTCTCTATGTTTTTGTGGGTGAGAGATTCCGCCGGGATCTCGTGAAAACCCTGAAGAACTTGGGTTGCATCAGCCAGGCCCAGTGGGTTTCATTT	NA
MAPK3	0.168	0.102	1.68626	-5.4102	0.368962	NM_001040056.1	AACGTGCTCCACCGAGATCTAAAGCCCTCCAACCTGCTCATCAACACCACCTGCGACCTTAAGATTTGTGATTTCGGCCTGGCCCGGATTGCCGATCCTG
USP9Y	0.168	0.102	-1.68596	-5.4107	-1.24452	NM_004654.3	GGTGTGGAAAGACTTTTCTGGGCTCAGAGGTGAAACTGACCCTTGTGTATCAGCAGCATTTCTGACTGACTGAGAGAGTGTAGTGATTAACAGAGTTGTG
SSX1	0.168	0.102	-1.68526	-5.4118	-0.58723	NM_005635.2	TGCCACATACTTCTCTAAGAAAGAGTGGAAAAAGATGAAATACTCGGAGAAAATCAGCTATGTGTATATGAAGAGAAACTATAAGGCCATGACTAAACTA
IFIH1	0.171	0.104	-1.67405	-5.4294	-0.531094	NM_022168.2	GCTTGGGAGAACCCTCTCCCTTCTCTGAGAAAGAAAGATGTCGAATGGGTATTCCACAGACGAGAATTTCCGCTATCTCATCTCGTGCTTCAGGGCCAGG
KIR3DL1	0.171	0.104	-1.67314	-5.4308	-0.619928	NM_013289.2	GGCTGCAATCACACTGAGGAACTCACAATTCCAAACATACAAGAGGCTCCCTCTTGACGTGGCACTTACCCACGTGCTGTTCCACCTTCCCTCATGCTGT
RELA	0.171	0.104	1.67304	-5.431	0.389895	NM_021975.2	GATGGCTTCTATGAGGCTGAGCTCTGCCCGGACCGCTGCATCCACAGTTTCCAGAACCTGGGAATCCAGTGTGTGAAGAAGCGGGACCTGGAGCAGGCTA
IL6ST	0.171	0.105	-1.66957	-5.4364	-0.515513	NM_002184.2	CAAAACACTTCGAGCACTGTCCAGTATTCTACCGTGGTACACAGTGGCTACAGACACCAAGTTCCGTCAGTCCAAGTCTTCTCAAGATCCGAGTCTACCC
RELB	0.173	0.106	-1.66251	-5.4474	-0.578897	NM_006509.2	CACTCTCGCTCGCCGTTTCCAGGAGCACAGATGAATTGGAGATCATCGACGAGTACATCAAGGAGAACGGCTTCGGCCTGGACGGGGGACAGCCGGGCCC
SH2B2	0.174	0.107	-1.66092	-5.4499	-0.506798	NM_020979.3	AGCACCTGCGCCTGTCCCTGAACGGCCACGGCCAGTGTCACGTACAGCATCTGTGGTTCCAGTCTGTGCTTGACATGCTCCGCCACTTCCACACACACCC
XCL2	0.174	0.107	-1.65909	-5.4527	-0.698615	NM_003175.3	GTAGTCTCTGGCACCCTGTCCGTCTCCAGCCAGCCAGCTCATTTCACTTTACACCCTCATGGACTGAGATTATACTCACCTTTTATGAAAGCACTGCATG
CD46	0.176	0.109	1.65145	-5.4646	0.411337	NM_172350.1	TATACCTCCTCTTGCCACCCATACTATTTGTGATCGGAATCATACATGGCTACCTGTCTCAGATGACGCCTGTTATAGAGAAACATGTCCATATATACGG
DUSP4	0.176	0.109	-1.65113	-5.4651	-1.02223	NM_057158.2	GCACCGTAGCATGCAGATGTCAAGGCAGTTAGGAAGTAAATGGTGTCTTGTAGATATGTGCAAGGTAGCATGATGAGCAACTTGAGTTTGTTGCCACTGA
MAGEB2	0.179	0.111	-1.63882	-5.484	-1.18561	NM_002364.4	AGAAGCTTTGAAAGATGAAGAGAAAGCCGGAGTCTGAGCCAGAGTTGTAGCCAGGCCTTGCACTACTGCCATAGCCAATCAATCTCCCAAAGCCAAGTTT
CCL27	0.184	0.115	-1.62225	-5.5094	-0.597979	NM_006664.2	CCCCAGCCTGTCACAGTGGTTTGAGCACCAAGAGAGAAAGCTCCATGGGACTCTGCCCAAGCTGAATTTTGGGATGCTAAGGAAAATGGGCTGAAGCCCC	NA
ARG1	0.184	0.115	-1.62171	-5.5102	-0.618147	NM_000045.2	AAGGAACTAAAAGGAAAGATTCCCGATGTGCCAGGATTCTCCTGGGTGACTCCCTGTATATCTGCCAAGGATATTGTGTATATTGGCTTGAGAGACGTGG	NA
IKBKB	0.184	0.115	-1.6215	-5.5105	-0.599687	NM_001556.1	GTGATCTATACGCAGCTCAGTAAAACTGTGGTTTGCAAGCAGAAGGCGCTGGAACTGTTGCCCAAGGTGGAAGAGGTGGTGAGCTTAATGAATGAGGATG
F2RL1	0.187	0.117	1.61236	-5.5244	0.805579	NM_005242.3	GTGCTGATGATCAGAATGCTGCGATCTTCTGCCATGGATGAAAACTCAGAGAAGAAAAGGAAGAGGGCCATCAAACTCATTGTCACTGTCCTGGCCATGT
MR1	0.188	0.117	-1.6098	-5.5283	-0.628366	NM_001531.2	AACAGTGTCATCTTACAGCTGAAGTCATAGAGGGGAAATATCCCACTCAAGATCATATAACATTCCAGGTACTCAGGATGAATGGTTTGAGGACTGGTCT
CXCL10	0.191	0.12	-1.59786	-5.5463	-0.993642	NM_001565.1	GCAGAGGAACCTCCAGTCTCAGCACCATGAATCAAACTGCGATTCTGATTTGCTGCCTTATCTTTCTGACTCTAAGTGGCATTCAAGGAGTACCTCTCTC
MUC1	0.192	0.121	1.59375	-5.5525	0.864166	NM_001018017.1	CCCTAGCAGTACCGATCGTAGCCCCTATGAGAAGGTTTCTGCAGGTAATGGTGGCAGCAGCCTCTCTTACACAAACCCAGCAGTGGCAGCCACTTCTGCC
FCGR2B	0.195	0.123	-1.58582	-5.5644	-0.954278	NM_001002273.1	AGGCTGACAAAGTTGGGGCTGAGAACACAATCACCTATTCACTTCTCATGCACCCGGATGCTCTGGAAGAGCCTGATGACCAGAACCGTATTTAGTCTCC
LTK	0.196	0.124	-1.58165	-5.5706	-0.903622	NM_001135685.1	TGAGGGTCCCTCCCTATACTCCTCAGGCTCCTGGGTGGCCTGTTATGCCAGCGGCCTCTGTTCCCTGCAGTCTGTGCTGTGTGTCTGGGCCTGTCTCGGG
C3	0.199	0.126	-1.57128	-5.586	-0.990041	NM_000064.2	CATCTACCTGGACAAGGTCTCACACTCTGAGGATGACTGTCTAGCTTTCAAAGTTCACCAATACTTTAATGTAGAGCTTATCCAGCCTGGAGCAGTCAAG	NA
IFITM2	0.202	0.128	-1.56415	-5.5966	-0.549599	NM_006435.2	CCAAGTGCCTGAACATCTGGGCCCTGATTTTGGGCATCTTCATGACCATTCTGCTCATCATCATCCCAGTGTTGGTCGTCCAGGCCCAGCGATAGATCAG
PTGDR2	0.202	0.128	-1.56265	-5.5988	-0.647057	NM_004778.1	GCCAATGCTTACTGCGCTAGACGCTTCATCCCACAATCTTAAGGGGCAGCTTCTATTAGCCAGTCTTTACAGCTGAGCACATTCTGGCTCAGGGAGGTTA
CCL7	0.209	0.133	-1.54208	-5.629	-0.557935	NM_006273.2	CAGCCCCCAGGGGCTTGCTCAGCCAGTTGGGATTAATACTTCAACTACCTGCTGCTACAGATTTATCAATAAGAAAATCCCTAAGCAGAGGCTGGAGAGC	NA
PBK	0.213	0.136	1.53115	-5.6449	0.767101	NM_018492.2	GCTGATGTGTTTATCAAATGATAACTGGAAGCTGAGGAGAATATGCCTCAAAAAGAGTAGCTCCTTGGATACTTCAGACTCTGGTTACAGATTGTCTTGA
LAMP1	0.215	0.137	-1.52516	-5.6536	-0.400688	NM_005561.3	ATTTAAGCCTTACAAAGGGAAAGCCTCTGGCCGTCACACGTAGGACGCATGAAGGTCACTCGTGGTGAGGCTGACATGCTCACACATTACAACAGTAGAG
CTAGE1	0.215	0.138	-1.52262	-5.6573	-0.655514	NM_172241.2	GTTCCCTGAGAGACGCCCTCAAATTTTGGATTAGTCCTTCATGCAAGCTGGGCCACCAAGCCATTGCTTCTTTTGGGGACAACCTGCCCTCACTTTTAAA
TLR2	0.223	0.143	-1.50134	-5.6878	-0.739736	NM_003264.3	CTGCTTTCAACTGGTAGTTGTGGGTTGAAGCACTGGACAATGCCACATACTTTGTGGATGGTGTGGGTCTTGGGGGTCATCATCAGCCTCTCCAAGGAAG
CD163	0.223	0.143	1.50059	-5.6889	0.705783	NM_004244.4	CATCTGTGATTCGGACTTCTCTCTGGAAGCTGCCAGCGTTCTATGCAGGGAATTACAGTGTGGCACAGTTGTCTCTATCCTGGGGGGAGCTCACTTTGGA
NOL7	0.223	0.144	1.49964	-5.6902	0.507458	NM_016167.3	GAGGAGCTGTTCATCGAACAGAAGAAAAGAAAACTCCTTCCAGACACTATTTTGGAGAAGTTAACCACAGCTTCACAGACTAACATCAAGAAATCGCCAG
BLNK	0.224	0.144	-1.49727	-5.6936	-0.62483	NM_013314.2	ACACCACTGAAGACAACTCCAGTTGCCTCTCAACAGAATGCTTCAAGTGTTTGTGAAGAAAAACCTATACCTGCTGAACGCCACCGAGGGTCAAGTCACA	NA
TXNIP	0.224	0.145	-1.49455	-5.6975	-0.643673	NM_006472.1	TGGTCTTTAACGACCCTGAAAAGGTGTACGGCAGTGGCGAGAGGGTGGCTGGCCGGGTGATAGTGGAGGTGTGTGAAGTTACTCGTGTCAAAGCCGTTAG
POS_F	0.228	0.148	-1.48322	-5.7135	-0.292371			CONTROL
SPANXB1	0.228	0.148	-1.48173	-5.7156	-0.662238	NM_032461.2	GGTGAATGACCACGCCCGAGAGAACAGAATCAACCCCGACCAAATGGAGGAGGAGGAATTCATAGAAATAACGACTGAAAGACCTAAAAAGTAGCAAGAA
PMCH	0.228	0.148	-1.48133	-5.7162	-0.652355	NM_002674.2	ACATGGTATTTAATACATTCAGGTTGGGGAAAGGCTTTCAGAAGGAAGACACTGCAGAAAAATCAGTTATTGCTCCTTCCCTGGAACAATATAAAAATGA
MBL2	0.228	0.149	-1.47974	-5.7184	-0.664373	NM_000242.2	TGGACTTGTCTTTTGGTGGACATGGTGCACTAATTTCACTACCTATCCAGGAGTGGAACTGGTAGAGGATGAGGAAAGCATGTATTCAGCTTTAGTAGAT
IKBKE	0.228	0.149	-1.47919	-5.7192	-0.52976	NM_014002.2	CCGCATCATCGAACGGCTAAATAGAGTCCCAGCACCTCCTGATGTCTGAGCTCCATGGGGCACATGAGGCATCCTGAAGCATTAGAATGATTCCAACACT
LGALS3	0.232	0.152	1.46846	-5.7342	0.435807	NM_001177388.1	CACGGTGAAGCCCAATGCAAACAGAATTGCTTTAGATTTCCAAAGAGGGAATGATGTTGCCTTCCACTTTAACCCACGCTTCAATGAGAACAACAGGAGA
IL2RA	0.233	0.153	-1.46489	-5.7392	-0.750272	NM_000417.1	CTTGGTAAGAAGCCGGGAACAGACAACAGAAGTCATGAAGCCCAAGTGAAATCAAAGGTGCTAAATGGTCGCCCAGGAGACATCCGTTGTGCTTGCCTGC
PPBP	0.234	0.154	-1.46155	-5.7439	-0.715427	NM_002704.2	GGAAAGGAACCCATTGCAACCAAGTCGAAGTGATAGCCACACTGAAGGATGGGAGGAAAATCTGCCTGGACCCAGATGCTCCCAGAATCAAGAAAATTGT
GPATCH3	0.235	0.154	-1.45919	-5.7472	-0.490457	NM_022078.2	AGTCTGGGAGCAGCAGTCTTCGTGGCTGGTTCAGGGTGTTTTGTTCCGAGCCTGCCTGCCTGCCGGTTCTATACCTCAGGGGCATTTTTACAAAAAGCCC
MAP3K5	0.235	0.155	-1.45776	-5.7492	-0.484446	NM_005923.3	GAAACTTGGAAAAACTCCAGAGCTACTGGGAAGTTGGATTTTTTCTGGGGGCCAGCGTCCTAGCCAATGACCACATGAGAGTCATTCAAGCATCTGAAAA
CTSH	0.241	0.159	-1.44162	-5.7715	-0.745441	NM_004390.3	CAGACATGAGCTTTGCTGAAATAAAACACAAGTATCTCTGGTCAGAGCCTCAGAATTGCTCAGCCACCAAAAGTAACTACCTTCGAGGTACTGGTCCCTA
LBP	0.245	0.162	-1.43212	-5.7846	-0.819603	NM_004139.2	ATCGTAACCACCGTTCTCCAGTTACCCTCCTTGCTGCAGTCATGAGCCTTCCTGAGGAACACAACAAAATGGTCTACTTTGCCATCTCGGATTATGTCTT
STAT1	0.247	0.164	-1.42565	-5.7934	-0.456227	NM_007315.2	TTTGCTGTATGCCATCCTCGAGAGCTGTCTAGGTTAACGTTCGCACTCTGTGTATATAACCTCGACAGTCTTGGCACCTAACGTGCTGTGCGTAGCTGCT
EPCAM	0.248	0.165	1.42187	-5.7985	0.403366	NM_002354.1	AGAAGAGCAAAACCTGAAGGGGCCCTCCAGAACAATGATGGGCTTTATGATCCTGACTGCGATGAGAGCGGGCTCTTTAAGGCCAAGCAGTGCAACGGCA
MAPK8	0.25	0.166	-1.41656	-5.8058	-0.326039	NM_002750.2	TCTCTGTAGATGAAGCTCTCCAACACCCGTACATCAATGTCTGGTATGATCCTTCTGAAGCAGAAGCTCCACCACCAAAGATCCCTGACAAGCAGTTAGA
CHUK	0.251	0.168	-1.41206	-5.8118	-0.329038	NM_001278.3	TAGAACCCATGGAAAACTGGCTACAGTTGATGTTGAATTGGGACCCTCAGCAGAGAGGAGGACCTGTTGACCTTACTTTGAAGCAGCCAAGATGTTTTGT
IL25	0.255	0.17	-1.4033	-5.8237	-0.569249	NM_022789.2	CAGCTGCTGCTTAGGGCCGCCGGAAGCTGGTGTCCTGTCATTTTCTCTCAGGAAAGGTTTTCAAAGTTCTGCCCATTTCTGGAGGCCACCACTCCTGTCT
TREM1	0.256	0.172	-1.39938	-5.8289	-0.69554	NM_018643.3	AGTGGAAGATTCTGGACTGTATCAGTGTGTGATCTACCAGCCTCCCAAGGAGCCTCACATGCTGTTCGATCGCATCCGCTTGGTGGTGACCAAGGGTTTT
HAVCR2	0.259	0.174	-1.39221	-5.8385	-0.521655	NM_032782.3	TATATGAAGTGGAGGAGCCCAATGAGTATTATTGCTATGTCAGCAGCAGGCAGCAACCCTCACAACCTTTGGGTTGTCGCTTTGCAATGCCATAGATCCA
PLAU	0.26	0.175	-1.38718	-5.8452	-0.728983	NM_002658.2	TTCATTGATTACCCAAAGAAGGAGGACTACATCGTCTACCTGGGTCGCTCAAGGCTTAACTCCAACACGCAAGGGGAGATGAAGTTTGAGGTGGAAAACC
NUBP1	0.268	0.18	1.3703	-5.8676	0.304494	NM_001278506.1	CCCATGGCCTAGCAGAGGATGAAAACACACAGATTGCTCTTCTAGACATCGATATATGTGGGCCATCGATTCCCAAGATAATGGGATTGGAAGGAGAGCA
TICAM1	0.269	0.181	-1.36702	-5.8719	-0.446401	NM_014261.1	CCCCAGTCTCTCCCCTTGCCTATTCTGGAGCCGGTCAAAAACCCCTGCTCTGTCAAAGACCAGACGCCACTCCAACTTTCTGTAGAAGATACCACCTCTC
MAP2K4	0.269	0.182	1.36386	-5.876	0.349454	NM_003010.2	TTGTATGACAGTGAAGCAGCACTGTGAGTGGTTCAAGCACACTGGAATATAAAACAGTCATGGCCTGAGATGCAGGTGATGCCATTACAGAACCAAATCG
CX3CR1	0.272	0.184	-1.3573	-5.8846	-0.84415	NM_001337.3	GGGCGCTCAGTCCACGTTGATTTCTCCTCATCTGAATCACAAAGGAGCAGGCATGGAAGTGTTCTGAGCAGCAATTTTACTTACCACACGAGTGATGGAG
IL17F	0.273	0.186	-1.35315	-5.89	-0.648757	NM_052872.3	GCCCGCCTGTGCCAGGAGGTAGTATGAAGCTTGACATTGGCATCATCAATGAAAACCAGCGCGTTTCCATGTCACGTAACATCGAGAGCCGCTCCACCTC
CD81	0.274	0.186	-1.35139	-5.8923	-0.357248	NM_004356.3	CAGTGCTCAAGAACAATTTGTGTCCCTCGGGCAGCAACATCATCAGCAACCTCTTCAAGGAGGACTGCCACCAGAAGATCGATGACCTCTTCTCCGGGAA
HLA-C	0.277	0.189	-1.3431	-5.9031	-0.466503	NM_002117.4	AGCTGGGAGCCATCTTCCCAGCCCACCATCCCCATCATGGGCATCGTTGCTGGCCTGGCTGTCCTGGTTGTCCTAGCTGTCCTTGGAGCTGTGGTCACCG
CCL17	0.278	0.19	-1.33961	-5.9076	-0.760536	NM_002987.2	GCCTGGAGTACTTCAAGGGAGCCATTCCCCTTAGAAAGCTGAAGACGTGGTACCAGACATCTGAGGACTGCTCCAGGGATGCCATCGTTTTTGTAACTGT	NA
HPRT1	0.279	0.191	1.33736	-5.9105	0.329049	NM_000194.1	TGTGATGAAGGAGATGGGAGGCCATCACATTGTAGCCCTCTGTGTGCTCAAGGGGGGCTATAAATTCTTTGCTGACCTGCTGGATTACATCAAAGCACTG
CCL3	0.279	0.191	-1.33671	-5.9113	-0.667486	NM_002983.2	CAGTTCTCTGCATCACTTGCTGCTGACACGCCGACCGCCTGCTGCTTCAGCTACACCTCCCGGCAGATTCCACAGAATTTCATAGCTGACTACTTTGAGA	NA
IFNL2	0.279	0.191	-1.33516	-5.9133	-0.695186	NM_172138.1	TTCAACCTCTTCCGCCTCCTCACGCGAGACCTGAATTGTGTTGCCAGTGGGGACCTGTGTGTCTGACCCTCCCACCAGTCATGCAACCTGAGATTTTATT
CFI	0.28	0.192	-1.33198	-5.9174	-0.677874	NM_000204.3	TCTGGAGGCCCCTTAGTCTGTATGGATGCCAACAATGTGACTTATGTCTGGGGTGTTGTGAGTTGGGGGGAAAACTGTGGAAAACCAGAGTTCCCAGGTG
ANXA1	0.282	0.194	-1.32596	-5.9251	-0.616373	NM_000700.1	GAAATCAGAGACATTAACAGGGTCTACAGAGAGGAACTGAAGAGAGATCTGGCCAAAGACATAACCTCAGACACATCTGGAGATTTTCGGAACGCTTTGC	NA
IL13RA1	0.282	0.195	-1.3254	-5.9258	-0.417022	NM_001560.2	TCTGCACTGGAAGAAGTACGACATCTATGAGAAGCAAACCAAGGAGGAAACCGACTCTGTAGTGCTGATAGAAAACCTGAAGAAAGCCTCTCAGTGATGG
IL10	0.286	0.198	-1.3146	-5.9396	-0.603207	NM_000572.2	AAGGATCAGCTGGACAACTTGTTGTTAAAGGAGTCCTTGCTGGAGGACTTTAAGGGTTACCTGGGTTGCCAAGCCTTGTCTGAGATGATCCAGTTTTACC
HLA-DQA1	0.295	0.205	-1.29503	-5.9643	-1.55069	NM_002122.3	GGTGGCCTGAGTTCAGCAAATTTGGAGGTTTTGACCCGCAGGGTGCACTGAGAAACATGGCTGTGGCAAAACACAACTTGAACATCATGATTAAACGCTA
C1QA	0.298	0.207	-1.28933	-5.9714	-0.557877	NM_015991.2	GGTGACCAGGTCTGGGTTGAAAAAGACCCCAAAAAGGGTCACATTTACCAGGGCTCTGAGGCCGACAGCGTCTTCAGCGGCTTCCTCATCTTCCCATCTG	NA
HLA-DQB1	0.299	0.208	-1.28484	-5.977	-1.40359	NM_002123.3	GGGGACCCGGGCGGAGTTGGACACGGTGTGCAGACACAACTACGAGGTGGCGTTCCGCGGGATCTTGCAGAGGAGAGTGGAGCCCACAGTGACCATCTCC
EP300	0.3	0.209	-1.28173	-5.9808	-0.305195	NM_001429.2	CCAGCCAGGCCCAACAGAGCAGTCCTGGATTAGGTTTGATAAATAGCATGGTCAAAAGCCCAATGACACAGGCAGGCTTGACTTCTCCCAACATGGGGAT
SMPD3	0.301	0.21	-1.27883	-5.9844	-0.688852	NM_018667.3	CAGGCCAGGCCCTTCCACTGATTTTTTAAAGTGAACCATTGCTGGATCTCAGATTCTGTGGCATCTAAGGCCTAGCAGGGGTGGGCACACGGGTCACCCG
CASP3	0.304	0.213	1.2719	-5.993	0.345137	NM_032991.2	ACTCCACAGCACCTGGTTATTATTCTTGGCGAAATTCAAAGGATGGCTCCTGGTTCATCCAGTCGCTTTGTGCCATGCTGAAACAGTATGCCGACAAGCT	NA
CEACAM1	0.305	0.214	-1.2688	-5.9968	-0.776931	NM_001712.3	AGAGGGAGGGGTTATAGCTTCAGGAGGGAACCAGCTTCTGATAAACACAATCTGCTAGGAACTTGGGAAAGGAATCAGAGAGCTGCCCTTCAGCGATTAT
CARD11	0.311	0.219	-1.2553	-6.0133	-0.697139	NM_032415.2	TTGAAAATCGGCCCAAGAAGGAGCAGGTTCTGGAACTGGAGCGGGAGAATGAAATGCTGAAGACCAAAAACCAGGAGCTGCAGTCCATCATCCAGGCCGG	NA
MAGEA3	0.311	0.219	-1.25396	-6.015	-1.22945	NM_005362.3	ACTGTGCCCCTGAGGAGAAAATCTGGGAGGAGCTGAGTGTGTTAGAGGTGTTTGAGGGGAGGGAAGACAGTATCTTGGGGGATCCCAAGAAGCTGCTCAC
RIPK2	0.312	0.22	-1.25188	-6.0175	-0.459615	NM_003821.5	ATGCCCTTCTGTCCAGGGACTTGATCATGAAAGAGGACTATGAACTTGTTAGTACCAAGCCTACAAGGACCTCAAAAGTCAGACAATTACTAGACACTAC
CCR1	0.313	0.221	-1.24874	-6.0213	-0.54433	NM_001295.2	CATCATTTGGGCCCTGGCCATCTTGGCTTCCATGCCAGGCTTATACTTTTCCAAGACCCAATGGGAATTCACTCACCACACCTGCAGCCTTCACTTTCCT	NA
STAT6	0.313	0.222	-1.24687	-6.0236	-0.366503	NM_003153.3	AGAACATCCAGCCATTCTCTGCCAAAGACCTGTCCATTCGCTCACTGGGGGACCGAATCCGGGATCTTGCTCAGCTCAAAAATCTCTATCCCAAGAAGCC
TFEB	0.32	0.227	-1.23266	-6.0407	-0.471153	NM_007162.2	GGGCCTGGTGGAGATTCCCTGTCTTCTGAGCCCGAGCCCCTCATTACCAGTGAAGGACATGCTTGAGGGGTTCGGGAAGCTCCTCATCTGAGGCAACTGG
MAP3K1	0.32	0.227	-1.23137	-6.0422	-0.33533	NM_005921.1	ACTTCAGAGACTTCTCCAGCCAGTTGTAGACACCATCCTAGTCAAATGTGCAGATGCCAATAGCCGCACAAGTCAGCTGTCCATATCAACACTGTTGGAA
TNFRSF10C	0.322	0.229	-1.22645	-6.0481	-0.532922	NM_003841.3	CCGGAAGTGTAGCAGGTGCCCTAGTGGGGAAGTCCAAGTCAGTAATTGTACGTCCTGGGATGATATCCAGTGTGTTGAAGAATTTGGTGCCAATGCCACT
BCL2L1	0.326	0.232	1.21825	-6.0578	0.335278	NM_001191.2	ATCTTGGCTTTGGATCTTAGAAGAGAATCACTAACCAGAGACGAGACTCAGTGAGTGAGCAGGTGTTTTGGACAATGGACTGGTTGAGCCCATCCCTATT	NA
NEG_A	0.328	0.234	-1.21221	-6.065	-0.323679			CONTROL
TTK	0.328	0.235	-1.21202	-6.0652	-0.656684	NM_003318.3	AACCAGAGGTTCCAGAGAGTAACCAGAAACAGTGGCAATCTAAGAGAAAGTCAGAGTGTATTAACCAGAATCCTGCTGCATCTTCAAATCACTGGCAGAT
CCL24	0.33	0.236	-1.20745	-6.0706	-0.533141	NM_002991.2	ATAGTAACCAGCCTTCTGTTCCTTGGTGTCTGTGCCCACCACATCATCCCTACGGGCTCTGTGGTCATCCCCTCTCCCTGCTGCATGTTCTTTGTTTCCA	NA
IL17RA	0.332	0.238	1.20325	-6.0755	0.366281	NM_014339.6	TGCAGCTGAACACCAATGAACGTTTGTGCGTCAGGTTTGAGTTTCTGTCCAAACTGAGGCATCACCACAGGCGGTGGCGTTTTACCTTCAGCCACTTTGT
REPS1	0.333	0.24	-1.19839	-6.0812	-0.406697	NM_001128617.2	CACCAACCAGTACTCTTTTAACCATGCATCCTGCTTCTGTCCAGGACCAGACAACAGTACGAACTGTAGCATCAGCTACAACTGCCATTGAAATTCGTAG
IRF7	0.333	0.24	-1.198	-6.0816	-0.376285	NM_001572.3	CGCAGCGTGAGGGTGTGTCTTCCCTGGATAGCAGCAGCCTCAGCCTCTGCCTGTCCAGCGCCAACAGCCTCTATGACGACATCGAGTGCTTCCTTATGGA
CLU	0.333	0.241	-1.1956	-6.0844	-0.480635	NM_001831.2	TGTCCACCGCCGGTTTATATGATCTTCATACCTTTCCCTGGACCACAGGCGTTTCTCGGCTTTTAGTCTGAACCATAGCTGGGCTGCAGTACCCTACGCT
CREBBP	0.333	0.241	-1.1954	-6.0847	-0.305961	NM_004380.2	CACATTCGAGGCTCACAGGTGATTGTCGCTCACACAGTTAGGGTCGTCAGTTGGTCTGAAACTGCATTTGGCCCACTCCTCCATCCTCCCTGTCCGTCGT
TAP2	0.336	0.243	-1.18914	-6.092	-0.448872	NM_000544.3	GGCTTCCTTTAAATGCCAATGTGCTCTTGCGAAGCCTGGTGAAAGTGGTGGGGCTGTATGGCTTCATGCTCAGCATATCGCCTCGACTCACCCTCCTTTC
TNFSF11	0.343	0.249	-1.17541	-6.1078	-0.510064	NM_003701.2	TACCTGATTCATGTAGGAGAATTAAACAGGCCTTTCAAGGAGCTGTGCAAAAGGAATTACAACATATCGTTGGATCACAGCACATCAGAGCAGAGAAAGC
FEZ1	0.343	0.249	-1.17377	-6.1097	-0.503484	NM_005103.4	TGAATTTGATGAGAAGCTCAATGTCTGCTTTCGGAACTACAACGCCAAGACCGAGAACCTAGCTCCCGTGAAGAACCAGTTACAGATCCAAGAGGAGGAG
AMBP	0.343	0.25	-1.17321	-6.1103	-0.468332	NM_001633.3	CCAAATGGAACATAACCATGGAGTCCTATGTGGTCCACACCAACTATGATGAGTATGCCATTTTCCTGACCAAGAAATTCAGCCGCCATCATGGACCCAC	NA
MPPED1	0.345	0.252	-1.16785	-6.1164	-0.61858	NM_001044370.1	GGAAATGACTAAATCTTCATTCTTCTCCCTTGGACGCCCTCCTGGTTTGGGAAGCTGCTGCTCTTGAATGGGTTTTGGAAGTTACACAAAATCTCCCTCT
TNFRSF12A	0.352	0.257	1.15348	-6.1327	0.507713	NM_016639.1	GCCCAGGGTTCAGGGGAACCTTCCAAGGTGTCTGGTTGCCCTGCCTCTGGCTCCAGAACAGAAAGGGAGCCTCACGCTGGCTCACACAAAACAGCTGACA
VEGFA	0.356	0.261	-1.1456	-6.1416	-0.403052	NM_001025366.1	GAGTCCAACATCACCATGCAGATTATGCGGATCAAACCTCACCAAGGCCAGCACATAGGAGAGATGAGCTTCCTACAGCACAACAAATGTGAATGCAGAC
CD84	0.356	0.261	-1.14528	-6.1419	-0.44487	NM_001184879.1	TCTGCTAGAACAGTGCCGTGCTTTTCCACAGAAGGTTAGACCCTGAAAGAGATGGCTCAGCACCACCTATGGATCTTGCTCCTTTGCCTGCAAACCTGGC
GUSB	0.357	0.262	-1.14129	-6.1464	-0.334454	NM_000181.1	CGGTCGTGATGTGGTCTGTGGCCAACGAGCCTGCGTCCCACCTAGAATCTGCTGGCTACTACTTGAAGATGGTGATCGCTCACACCAAATCCTTGGACCC
NOD2	0.359	0.264	-1.13673	-6.1515	-0.515542	NM_022162.1	GGGCCAGAATTTCAAACGGCCTCACTAGGCTTCTGGTTGATGCCTGTGAACTGAACTCTGACAACAGACTTCTGAAATAGACCCACAAGAGGCAGTTCCA
MAGEA12	0.359	0.265	-1.13516	-6.1532	-0.61998	NM_001166386.1	CCCACTACCATCAACTATACTCTCTGGAGTCAATCCGATGAGGGCTCCAGCAACGAAGAACAGGAAGGGCCAAGCACCTTTCCTGACCTGGAGACGAGCT
CD55	0.359	0.265	-1.13507	-6.1533	-0.37399	NM_000574.3	CCCTACTCCACCCGTCTTGTTTGTCCCACCCTTGGTGACGCAGAGCCCCAGCCCAGACCCCGCCCAAAGCACTCATTTAACTGGTATTGCGGAGCCACGA
IL17A	0.361	0.267	-1.13008	-6.1589	-0.565611	NM_002190.2	TACTACAACCGATCCACCTCACCTTGGAATCTCCACCGCAATGAGGACCCTGAGAGATATCCCTCTGTGATCTGGGAGGCAAAGTGCCGCCACTTGGGCT
CREB5	0.362	0.268	-1.12668	-6.1626	-0.426596	NM_182898.2	CTCACAGAACAGACCTGAATCCGATTCTTTAAAATGCACCATCAGACCTGGCCTCCAAGAAGAGCTGTAGCGTACCATGCGTCCTTTCTTTTAAGGGCAT
PRAME	0.363	0.27	-1.12363	-6.166	-1.33271	NM_006115.3	AGGACCTGGTCTTTGATGAGTGTGGGATCACGGATGATCAGCTCCTTGCCCTCCTGCCTTCCCTGAGCCACTGCTCCCAGCTTACAACCTTAAGCTTCTA
IFIT2	0.363	0.27	-1.12256	-6.1671	-0.439494	NM_001547.4	TGCATCCCATAGAGGTTAGTCCTGCATAGCCAGTAATGTGCTAAGTTCATCCAAAAGCTGGCGGACCAAAGTCTAAATAGGGCTCAGTATCCCCCATCGC
CLEC5A	0.369	0.275	-1.11148	-6.1793	-0.585499	NM_013252.2	GGCGTTGGATCAACAACTCTGTGTTCAATGGCAATGTTACCAATCAGAATCAGAATTTCAACTGTGCGACCATTGGCCTAACAAAGACATTTGATGCTGC
ZC3H14	0.375	0.28	-1.10017	-6.1915	-0.2955	NM_001160103.1	TTGGGGCATGTTTGTGCACTGCTGTTGTGAGGATCAGCATATGAAATTGACATCATGGTTAGTCATGGTACTGCAGCTTAGGGGGCTACACGGTTGCTGT
IL1A	0.378	0.282	-1.0938	-6.1984	-0.582868	NM_000575.3	ACTCCATGAAGGCTGCATGGATCAATCTGTGTCTCTGAGTATCTCTGAAACCTCTAAAACATCCAAGCTTACCTTCAAGGAGAGCATGGTGGTAGTAGCA
TP53	0.378	0.283	-1.09312	-6.1991	-0.395562	NM_000546.2	GGGGAGCAGGGCTCACTCCAGCCACCTGAAGTCCAAAAAGGGTCAGTCTACCTCCCGCCATAAAAAACTCATGTTCAAGACAGAAGGGCCTGACTCAGAC
CASP10	0.381	0.286	-1.08627	-6.2064	-0.424338	NM_032977.3	GAAAGCCTGAAGCACTTTGTGGCTTCCACGGGTTCGTTTCTAGGAAGCTTTTGCTTTACCTGGGGAAACCCCAAGCTCTACAGTGAGAAAGTTGTAAATT	NA
IRAK2	0.383	0.288	-1.08074	-6.2123	-0.401948	NM_001570.3	GTGTTGGCCGAGGTCCTCACGGGCATCCCTGCAATGGATAACAACCGAAGCCCGGTTTACCTGAAGGACTTACTCCTCAGTGATATTCCAAGCAGCACCG
ISG15	0.383	0.288	-1.07981	-6.2133	-0.608399	NM_005101.3	CCCGGCAGCACGGTCCTGCTGGTGGTGGACAAATGCGACGAACCTCTGAGCATCCTGGTGAGGAATAACAAGGGCCGCAGCAGCACCTACGAGGTACGGC
FADD	0.384	0.29	1.0774	-6.2159	0.300797	NM_003824.2	TGAGACTGCTAAGTAGGGGCAGTGATGGTTGCCAGGACGAATTGAGATAATATCTGTGAGGTGCTGATGAGTGATTGACACACAGCACTCTCTAAATCTT
PSMB9	0.393	0.297	-1.06155	-6.2325	-0.49751	NM_002800.4	TCAGGTATATGGAACCCTGGGAGGAATGCTGACTCGACAGCCTTTTGCCATTGGTGGCTCCGGCAGCACCTTTATCTATGGTTATGTGGATGCAGCATAT
TIRAP	0.393	0.297	-1.06035	-6.2338	-0.371112	NM_148910.2	ACCCACACATGCGAGTGACAGTGGCAGTAGTCGCTGGAGCAAAGACTATGACGTCTGCGTGTGCCACAGTGAGGAAGACCTGGTGGCCGCCCAGGACCTG
PSMB8	0.397	0.301	-1.05221	-6.2422	-0.315983	NM_004159.4	ACTCACAGAGACAGCTATTCTGGAGGCGTTGTCAATATGTACCACATGAAGGAAGATGGTTGGGTGAAAGTAGAAAGTACAGATGTCAGTGACCTGCTGC
MIF	0.397	0.301	1.05102	-6.2435	0.306534	NM_002415.1	TCCTACAGCAAGCTGCTGTGCGGCCTGCTGGCCGAGCGCCTGCGCATCAGCCCGGACAGGGTCTACATCAACTATTACGACATGAACGCGGCCAATGTGG
CD24	0.397	0.302	-1.05003	-6.2445	-0.630706	NM_013230.2	ACCGACGGAGGGGACATGGGCAGAGCAATGGTGGCCAGGCTCGGGCTGGGGCTGCTGCTGCTGGCACTGCTCCTACCCACGCAGATTTATTCCAGTGAAA
CXCL16	0.401	0.305	-1.04191	-6.2529	-0.33213	NM_001100812.1	CCATGGGTTCAGGAATTGATGAGCTGTCTTGATCTCAAAGAATGTGGACATGCTTACTCGGGGATTGTGGCCCACCAGAAGCATTTACTTCCTACCAGCC
TANK	0.408	0.311	-1.02956	-6.2655	-0.247959	NM_004180.2	CCTGTCATTTACTCCATCCTTTATAGTGATGCTACAGGACGAAGAGGAATGGATAAAAACATTGGCGAGCAACTCAATAAAGCGTATGAAGCCTTCCGGC
CXCL3	0.413	0.316	-1.01985	-6.2753	-0.603353	NM_002090.2	TCCCTGCCCTTACCAGAGCTGAAAATGAAAAAGAGAACAGCAGCTTTCTAGGGACAGCTGGAAAGGACTTAATGTGTTTGACTATTTCTTACGAGGGTTC
CXCL6	0.413	0.316	-1.01977	-6.2754	-0.677676	NM_002993.3	AGTAACAAAAAAGACCATGCATCATAAAATTGCCCAGTCTTCAGCGGAGCAGTTTTCTGGAGATCCCTGGACCCAGTAAGAATAAGAAGGAAGGGTTGGT
PIK3CD	0.419	0.321	-1.00817	-6.287	-0.533294	NM_005026.3	GAATCAACCGCGAGCGTGTCCCATTCATCCTCACCTACGACTTTGTCCATGTGATTCAGCAGGGGAAGACTAATAATAGTGAGAAATTTGAACGGTTCCG
GTF3C1	0.421	0.324	-1.00297	-6.2921	-0.208182	NM_001520.3	TCTGTACAAGAGGCGTTACATTTTTTCGGTGGTGGAGAACCTTCAGAGGCTGTGCTACATGGGGCTGCTACAGTTTGGTCCCACGGAAAAGTTTCAGGAT
BST2	0.424	0.326	-0.997002	-6.298	-0.415765	NM_004335.2	GAAGCTGGCACATCTTGGAAGGTCCGTCCTGCTCGGCTTTTCGCTTGAACATTCCCTTGATCTCATCAGTTCTGAGCGGGTCATGGGGCAACACGGTTAG	NA
EDC3	0.426	0.329	-0.991282	-6.3036	-0.224486	NM_001142443.1	GGAATCCTTGAGTCAGTCCAAAAGTTTCCGTCGTCGGCACAACTCCTGGTCATCTAGTAGCAGGCACCCAAATCAGGCAACTCCCAAGAAAAGTGGTTTA
ITGAE	0.426	0.329	0.990992	-6.3039	0.254247	NM_002208.4	CTGAATGCAGAGAACCACAGAACTAAGATCACTGTCGTCTTCCTGAAAGATGAGAAGTACCATTCTTTGCCTATCATCATTAAAGGCAGCGTTGGTGGAC
CSF1	0.426	0.33	-0.990183	-6.3047	-0.377317	NM_000757.4	TTTCTATGAGACACCTCTCCAGTTGCTGGAGAAGGTCAAGAATGTCTTTAATGAAACAAAGAATCTCCTTGACAAGGACTGGAATATTTTCAGCAAGAAC
APP	0.426	0.33	-0.989782	-6.3051	-0.230501	NM_000484.3	TAAAGCATTTCGAGCATGTGCGCATGGTGGATCCCAAGAAAGCCGCTCAGATCCGGTCCCAGGTTATGACACACCTCCGTGTGATTTATGAGCGCATGAA	NA
BAX	0.431	0.334	-0.981291	-6.3134	-0.244242	NM_138761.3	TTTTTCCGAGTGGCAGCTGACATGTTTTCTGACGGCAACTTCAACTGGGGCCGGGTTGTCGCCCTTTTCTACTTTGCCAGCAAACTGGTGCTCAAGGCCC	NA
LIF	0.433	0.337	-0.975949	-6.3185	-0.586054	NM_002309.3	GGGATGGAAGGCTGTCTTCTTTTGAGGATGATCAGAGAACTTGGGCATAGGAACAATCTGGCAGAAGTTTCCAGAAGGAGGTCACTTGGCATTCAGGCTC
C1QB	0.433	0.337	-0.975947	-6.3185	-0.417965	NM_000491.3	AACTCACTACTGGGCATGGAGGGTGCCAACAGCATCTTTTCCGGGTTCCTGCTCTTTCCAGATATGGAGGCCTGACCTGTGGGCTGCTTCACATCCACCC	NA
IL6R	0.433	0.338	0.973653	-6.3207	0.313046	NM_000565.2	CTTTCTACATAGTGTCCATGTGCGTCGCCAGTAGTGTCGGGAGCAAGTTCAGCAAAACTCAAACCTTTCAGGGTTGTGGAATCTTGCAGCCTGATCCGCC
USP39	0.434	0.339	0.971249	-6.3231	0.340532	NM_001256725.1	TATGCCAACGCTGTCCTTCAGGCTCTATCTAATGTTCCTCCTCTCCGGAACTACTTTCTGGAAGAAGACAATTATAAGAACATCAAACGTCCTCCAGGGG
MICB	0.443	0.346	-0.955861	-6.3377	-0.427922	NM_005931.3	TGCAAAGTGTTAGTAGGTATGAGGTGTTTGCTGCTCTGCCACGTAGAGAGCCAGCAAAGGGATCATGACCAACTCAACATTCCATTGGAGGCTATATGAT
PRM1	0.446	0.349	-0.950484	-6.3428	-0.324558	NM_002761.2	CCACATCTTGAAAATGCCACCATCCAATAAAAATCAGGAGCCTGCTAAGGAACAATGCCGCCTGTCAATAAATGTTGAAAAGTCATCCCAAAAAAAAAAA
IL1RAPL2	0.46	0.361	-0.926571	-6.365	-0.437496	NM_017416.1	AAGGATTTAATCTATAAAATTGAGCTTGCAGGGGGCCTGGGAGCAATCTTCCTCCTCCTTGTACTGCTGGTGGTCATTTACAAATGCTACAACATTGAAT
RAG1	0.46	0.361	-0.926138	-6.3654	-0.365947	NM_000448.2	CAGTCTACATTTGTACTCTTTGTGATGCCACCCGTCTGGAAGCCTCTCAAAATCTTGTCTTCCACTCTATAACCAGAAGCCATGCTGAGAACCTGGAACG
MNX1	0.464	0.365	0.919543	-6.3715	0.514322	NM_005515.3	CCTGGGCGCTTCCCTTTTAAGCAAGGGCGCCTCACCTGCTCTTCAAGAAACAGCGAGAGGGAGACCCAGGGGGCTGAAACTTGAACTCTGGTTCTTTTAA
TNFRSF1A	0.464	0.366	-0.918128	-6.3728	-0.288814	NM_001065.2	ACGGACTGCAGGGAGTGTGAGAGCGGCTCCTTCACCGCTTCAGAAAACCACCTCAGACACTGCCTCAGCTGCTCCAAATGCCGAAAGGAAATGGGTCAGG
TAB1	0.468	0.37	-0.909871	-6.3803	-0.226574	NM_153497.2	TTTTATGCAAATCGACAGTGGATGGGTTGCAGGTGACACAGCTGAACGTGGACCACACCACAGAGAACGAGGATGAGCTCTTCCGTCTTTCGCAGCTGGG
BCL6	0.474	0.375	-0.899955	-6.3892	-0.284128	NM_001706.2	GTTGTGGACACTTGCCGGAAGTTTATTAAGGCCAGTGAAGCAGAGATGGTTTCTGCCATCAAGCCTCCTCGTGAAGAGTTCCTCAACAGCCGGATGCTGA	NA
TLR6	0.475	0.376	-0.897775	-6.3911	-0.325261	NM_006068.2	TGTCTGGAGGTGCCTCCATTATCCTCATGCCTTCAGGAAAGACTTAACAAAAACAATGTTTCATCTGGGGAACTGAGCTAGGCGGTGAGGTTAGCCTGCC
ZNF346	0.475	0.377	-0.896082	-6.3926	-0.238366	NM_012279.2	CACTGAAGCATCCAAATAAAGAATTTCCCTCATGGGCCAGACTACAACTTAACAGACCTAGGGTTTTGAGCCATATTGCCATTGGATCTAGTATGTCTGT
MST1R	0.475	0.378	0.894169	-6.3943	0.383827	NM_002447.1	CCACTTTGGAGTTGTCTACCACGGAGAATACATAGACCAGGCCCAGAATCGAATCCAATGTGCCATCAAGTCACTAAGTCGCATCACAGAGATGCAGCAG
IL7	0.475	0.379	-0.893115	-6.3953	-0.318812	NM_000880.2	AATAACCCAGCTTGCGTCCTGCACACTTGTGGCTTCCGTGCACACATTAACAACTCATGGTTCTAGCTCCCAGTCGCCAAGCGTTGCCAAGGCGTTGAGA
SPA17	0.475	0.379	-0.893045	-6.3953	-0.268339	NM_017425.3	CAAGGATTTGGGAATCTTCTTGAAGGGCTGACACGCGAGATTCTGAGAGAGCAACCGGACAATATACCAGCTTTTGCAGCAGCCTATTTTGAGAGCCTTC
CD59	0.477	0.381	-0.889486	-6.3985	-0.318139	NM_000611.4	GACTTGAACTAGATTGCATGCTTCCTCCTTTGCTCTTGGGAAGACCAGCTTTGCAGTGACAGCTTGAGTGGGTTCTCTGCAGCCCTCAGATTATTTTTCC
NRP1	0.477	0.382	-0.887301	-6.4004	-0.311039	NM_003873.5	GCCTCGCTGCTTTCTTTTCTCCAAGACGGGCTGAGGATTGTACAGCTCTAGGCGGAGTTGGGGCTCTTCGGATCGCTTAGATTCTCCTCTTTGCTGCATT
MAPK14	0.48	0.384	-0.882141	-6.4049	-0.197567	NM_001315.1	TGGGCTCTGGCGCCTATGGCTCTGTGTGTGCTGCTTTTGACACAAAAACGGGGTTACGTGTGGCAGTGAAGAAGCTCTCCAGACCATTTCAGTCCATCAT
TFE3	0.481	0.386	-0.87997	-6.4068	-0.305392	NM_006521.3	GGTATTAGTGGGGGACTGAGTTCAGGTTACCAGAACCAGTACCTCAGTATTCTTTTTCAACATGTAGGGCAAGAGGATGAAGGAAGGGGCTATCCTGGGA
S100B	0.483	0.388	0.875493	-6.4108	0.493887	NM_006272.1	AGAAGGCCATGGTGGCCCTCATCGACGTTTTCCACCAATATTCTGGAAGGGAGGGAGACAAGCACAAGCTGAAGAAATCCGAACTCAAGGAGCTCATCAA
TBP	0.491	0.395	-0.861668	-6.4227	-0.253492	NM_001172085.1	ACAGTGAATCTTGGTTGTAAACTTGACCTAAAGACCATTGCACTTCGTGCCCGAAACGCCGAATATAATCCCAAGCGGTTTGCTGCGGTAATCATGAGGA
SMAD2	0.497	0.4	0.852449	-6.4306	0.301459	NM_005901.5	TGCTCAAGCATGTCATAAAGCTTCACCAATCAAGTCCCATGAAAAGACTTAATGTAACAACTCTTCTGTCATAGCATTGTGTGTGGTCCCTATGGACTGT
TMUB2	0.499	0.403	0.847719	-6.4346	0.156025	NM_024107.2	ATTTCTCAGCCAAATACTCATCTTTTGAGACTGAAATCACACTGGCGGGAATGAAGATTGTGCCAGCCTTCTCTTATGGGCACCTAGCCGCCTTCACCTT
TMEFF2	0.5	0.404	0.845849	-6.4362	0.49925	NM_016192.2	CCTCTGCGCTTCTGATGGGAAATCTTATGATAATGCATGCCAAATCAAAGAAGCATCGTGTCAGAAACAGGAGAAAATTGAAGTCATGTCTTTGGGTCGA
POS_A	0.503	0.408	-0.839046	-6.4419	-0.205352			CONTROL
PDGFC	0.505	0.41	-0.83595	-6.4444	-0.276771	NM_016205.2	TCAAGGACCTTTCATCTTCAGGATTTACAGTGCATTCTGAAAGAGGAGACATCAAACAGAATTAGGAGTTGTGCAACAGCTCTTTTGAGAGGAGGCCTAA
ERCC3	0.511	0.415	-0.825926	-6.4528	-0.179881	NM_000122.1	AAGCAAATGTCCTCATTCAGATCTCATCCCATGGTGGCTCCAGGCGTCAGGAAGCCCAAAGGCTAGGGCGGGTGCTTCGAGCTAAAAAAGGGATGGTTGC
SYK	0.52	0.424	-0.810955	-6.465	-0.239077	NM_003177.3	CGGACTCTCCAAAGCACTGCGTGCTGATGAAAACTACTACAAGGCCCAGACCCATGGAAAGTGGCCTGTCAAGTGGTACGCTCCGGAATGCATCAACTAC
JAK1	0.522	0.426	-0.807416	-6.4678	-0.195665	NM_002227.1	GAGAACACCAAGCTCTGGTATGCTCCAAATCGCACCATCACCGTTGATGACAAGATGTCCCTCCGGCTCCACTACCGGATGAGGTTCTATTTCACCAATT
CTCFL	0.524	0.428	-0.803068	-6.4713	-0.523611	NM_001269042.1	TTAACACCCACACAGGAACCAGGCCCTACAAGTGTAACGACTGCAACATGGCATTTGTCACCAGTGGAGAACTCGTCCGACACAGGCGCTATAAACATAC
EWSR1	0.532	0.435	-0.791267	-6.4807	-0.165117	NM_013986.3	GAACCTATGGACAGCCCACTGATGTCAGCTATACCCAGGCTCAGACCACTGCAACCTATGGGCAGACCGCCTATGCAACTTCTTATGGACAGCCTCCCAC
CD3EAP	0.54	0.442	-0.778775	-6.4905	-0.257288	NM_012099.1	CAGCCTCAGAGTCCCCTCGTTTCTCCTTGGAGGCGCTGACGGGTCCAGATACGGAGCTGTGGCTTATTCAGGCCCCTGCAGACTTTGCCCCAGAATGCTT
ITGA2B	0.54	0.443	-0.77717	-6.4918	-0.363049	NM_000419.3	AGTTACCGCCCAGGCATCCTTTTGTGGCACGTGTCCTCCCAGAGCCTCTCCTTTGACTCCAGCAACCCAGAGTACTTCGACGGCTACTGGGGGTACTCGG
IL17RB	0.542	0.446	-0.772276	-6.4956	-0.371993	NM_018725.3	TCAATTTTGATGAATGTAAGCTGGGTACTCCGGGCAGATGCCAGCATCCGCTTGTTGAAGGCCACCAAGATTTGTGTGACGGGCAAAAGCAACTTCCAGT
MAGEC1	0.542	0.447	-0.770398	-6.497	-0.447871	NM_005462.4	CATTCAGTGAAGAGTCCAGCAGCCCAGTAGATGAATATACAAGTTCCTCAGACACCTTGCTAGAGAGTGATTCCTTGACAGACAGCGAGTCCTTGATAGA
SSX4	0.542	0.447	-0.770355	-6.497	-0.359743	NM_005636.3	TTGCCAAATACTTCTCTAAGAAAGAGTGGGAAAAGATGAAATCCTCGGAGAAAATCGTCTATGTGTATATGAAGCTAAACTATGAGGTCATGACTAAACT
ALAS1	0.543	0.448	0.768148	-6.4987	0.184794	NM_000688.4	GGGGATCGGGATGGAGTCATGCCAAAAATGGACATCATTTCTGGAACACTTGGCAAAGCCTTTGGTTGTGTTGGAGGGTACATCGCCAGCACGAGTTCTC
C3AR1	0.549	0.454	-0.75793	-6.5065	-0.296103	NM_004054.2	CAGTGTCTTCCTGCTTACTGCCATTAGCCTGGATCGCTGTCTTGTGGTATTCAAGCCAATCTGGTGTCAGAATCATCGCAATGTAGGGATGGCCTGCTCT	NA
ICOSLG	0.569	0.471	-0.730111	-6.5273	-0.222491	NM_015259.4	CTGCTGGCGTTGGCTGTGATCCTGGAATGAGGCCCTTTCAAAAGCGTCATCCACACCAAAGGCAAATGTCCCCAAGTGAGTGGGCTCCCCGCTGTCACTG
CD276	0.57	0.472	-0.727294	-6.5293	-0.220915	NM_001024736.1	ACATTTCTTAGGGACACAGTACACTGACCACATCACCACCCTCTTCTTCCAGTGCTGCGTGGACCATCTGGCTGCCTTTTTTCTCCAAAAGATGCAATAT
CD58	0.58	0.481	0.712395	-6.5401	0.181239	NM_001779.2	GTGCTTGAGTCTCTTCCATCTCCCACACTAACTTGTGCATTGACTAATGGAAGCATTGAAGTCCAATGCATGATACCAGAGCATTACAACAGCCATCGAG
CYFIP2	0.582	0.484	-0.707631	-6.5435	-0.278748	NM_001037332.2	GACCGGATCAGGAAGTATCAGATCTTGAACAATGAGGTTTTTGCCATCCTGAACAAATACATGAAGTCCGTGGAGACAGACAGTTCCACTGTGGAGCATG
TRAF2	0.582	0.485	-0.707381	-6.5436	-0.161126	NM_021138.3	GTGGCCCTTCAACCAGAAGGTGACCTTAATGCTGCTCGACCAGAATAACCGGGAGCACGTGATTGACGCCTTCAGGCCCGACGTGACTTCATCCTCTTTT
CCL15	0.582	0.486	0.704973	-6.5454	0.261809	NM_032965.3	TGCTAACACCTCCTGGTTGGAACTACAGGAATAGAACTGGAAAGGGAAAAAAGGCAGCATTCACCACATCCCAATCCTGAATCCAAGAGTCTAAGATAGT	NA
PRKCE	0.584	0.488	-0.702131	-6.5474	-0.232533	NM_005400.2	GCTCCCGAAAATTCGACGAGCCTCGTTCACGGTTCTATGCTGCAGAGGTCACATCGGCCCTCATGTTCCTCCACCAGCATGGAGTCATCTACAGGGATTT
DPP4	0.584	0.489	-0.699889	-6.5489	-0.435729	NM_001935.3	CAGCAGTCAGCTCAGATCTCCAAAGCCCTGGTCGATGTTGGAGTGGATTTCCAGGCAATGTGGTATACTGATGAAGACCATGGAATAGCTAGCAGCACAG
CXCL1	0.584	0.49	-0.699033	-6.5495	-0.428093	NM_001511.1	TATGTTAATATTTCTGAGGAGCCTGCAACATGCCAGCCACTGTGATAGAGGCTGGCGGATCCAAGCAAATGGCCAATGAGATCATTGTGAAGGCAGGGGA
NEFL	0.594	0.499	0.684356	-6.5597	0.52141	NM_006158.3	GGTAAAGTGCTTCCTTGCCATGATGGTAATGGATTGGAACTATGAAGGCTCTCAGTGTATTGGCTTCTGTAAAGATGAGGCGTCTCCTCAGAAACAAAAC
ITGB1	0.595	0.5	-0.681687	-6.5616	-0.155624	NM_033666.2	TTTTAACATTACCAAGGTAGAAAGTCGGGACAAATTACCCCAGCCGGTCCAACCTGATCCTGTGTCCCATTGTAAGGAGAAGGATGTTGACGACTGTTGG
ABL1	0.597	0.503	0.678368	-6.5638	0.160378	NM_005157.3	CTGCGTGAGCTATGTGGATTCCATCCAGCAAATGAGGAACAAGTTTGCCTTCCGAGAGGCCATCAACAAACTGGAGAATAATCTCCGGGAGCTTCAGATC	NA
HLA-DRB4	0.599	0.505	-0.674752	-6.5663	-0.857513	NM_021983.4	TGTGAGTGTCATTTCCTCAATGGGACGGAGCGAGTGTGGAACCTGATCAGATACATCTATAACCAAGAGGAGTACGCGCGCTACAACAGTGACCTGGGGG
IGF1R	0.601	0.508	-0.670153	-6.5694	-0.271408	NM_000875.2	TCGGGGGGCCATCAGGATTGAGAAAAATGCTGACCTCTGTTACCTCTCCACTGTGGACTGGTCCCTGATCCTGGATGCGGTGTCCAATAACTACATTGTG
TICAM2	0.601	0.509	-0.668764	-6.5703	-0.208066	NM_021649.4	TATTCCCCACTTGTATATCCCCTACCAGTACCGGGATCTGCACACATCTTTTTGCAGTTACCTCTTCATAGCCATGAACCAAAACGTTCTATGAGGAGCA
IL22RA1	0.605	0.513	-0.661092	-6.5755	-0.316697	NM_021258.2	GACGGGTACAATAACACACTGTACTGATGTCACAACTTTGCAAGCTCTGCCTTGGGTTCAGCCCATCTGGGCTCAAATTCCAGCCTCACCACTCACAAGC
C5	0.605	0.513	-0.660981	-6.5755	-0.31075	NM_001735.2	TTCTGTGTTAAAATGTCTGCTGTGGAGGGAATCTGCACTTCGGAAAGCCCAGTCATTGATCATCAGGGCACAAAGTCCTCCAAATGTGTGCGCCAGAAAG	NA
IL1RL2	0.606	0.515	-0.658966	-6.5769	-0.263926	NM_003854.2	GTCCAATAAAGTGGTATAAGGACTGTAACGAGATTAAAGGGGAGCGGTTCACTGTTTTGGAAACCAGGCTTTTGGTGAGCAATGTCTCGGCAGAGGACAG
HMGB1	0.61	0.519	0.651853	-6.5815	0.156994	NM_002128.4	TATGCATTTTTTGTGCAAACTTGTCGGGAGGAGCATAAGAAGAAGCACCCAGATGCTTCAGTCAACTTCTCAGAGTTTTCTAAGAAGTGCTCAGAGAGGT
TAP1	0.613	0.523	-0.646534	-6.585	-0.241008	NM_000593.5	GTGGCTGCAGTGGGACAAGAGCCACAGGTATTTGGAAGAAGTCTTCAAGAAAATATTGCCTATGGCCTGACCCAGAAGCCAACTATGGAGGAAATCACAG
NEG_H	0.613	0.524	0.645007	-6.586	0.2682			CONTROL
ANP32B	0.617	0.528	-0.638398	-6.5903	-0.154407	NM_006401.2	CACCTTGGAACCTTTGAAAAAGTTAGAATGTCTGAAAAGCCTGGACCTCTTTAACTGTGAGGTTACCAACCTGAATGACTACCGAGAGAGTGTCTTCAAG	NA
PIN1	0.62	0.531	-0.634252	-6.5929	-0.166231	NM_006221.2	CGTTTGCGCTGCGGACGGGGGAGATGAGCGGGCCCGTGTTCACGGATTCCGGCATCCACATCATCCTCCGCACTGAGTGAGGGTGGGGAGCCCAGGCCTG
OAS3	0.621	0.533	0.6305	-6.5953	0.254444	NM_006187.2	GAGTGCCTTAGACAGCCTGACTCTCCACAAACCACTGTTAAAACTTACCTGCTAGGAATGCTAGATTGAATGGGATGGGAAGAGCCTTCCCTCATTATTG
CEBPB	0.621	0.534	0.629442	-6.596	0.191096	NM_005194.2	CAACCGCACATGCAGATGGGGCTCCCGCCCGTGGTGTTATTTAAAGAAGAAACGTCTATGTGTACAGATGAATGATAAACTCTCTGCTTCTCCCTCTGCC
NUP107	0.621	0.534	-0.62849	-6.5966	-0.183617	NM_020401.2	TTGGGAAAATACTCTGCATACCTTAAAACAACGGCAGCTGACTTCTTACGTTGGAAGTGTTCGTCCGCTTGTCACTGAATTGGACCCTGATGCTCCCATA
PPIA	0.629	0.542	0.616951	-6.6038	0.139316	NM_021130.2	GGAATATTGAAAATGTAGGCAGCAACTGGGCATGGTGGCTCACTGTCTGTAATGTATTACCTGAGGCAGAAGACCACCT
CSF2	0.629	0.543	-0.615586	-6.6047	-0.317332	NM_000758.2	AGATGAGGCTGGCCAAGCCGGGGAGCTGCTCTCTCATGAAACAAGAGCTAGAAACTCAGGATGGTCATCTTGGAGGGACCAAGGGGTGGGCCACAGCCAT
POLR2A	0.63	0.544	0.612835	-6.6064	0.14783	NM_000937.2	TTCCAAGAAGCCAAAGACTCCTTCGCTTACTGTCTTCCTGTTGGGCCAGTCCGCTCGAGATGCTGAGAGAGCCAAGGATATTCTGTGCCGTCTGGAGCAT
MTMR14	0.63	0.545	0.612135	-6.6068	0.118545	NM_022485.3	CATCAAGCTGCTTCGATACCTGTCAGTCAAATACATCTGTGACCTGATGGTGGAGAACAAGAAGGTGAAGTTTGGCATGAATGTAACCTCCTCTGAGAAG
CASP8	0.634	0.549	-0.605219	-6.611	-0.196085	NM_001228.4	AGATGGACTTCAGCAGAAATCTTTATGATATTGGGGAACAACTGGACAGTGAAGATCTGGCCTCCCTCAAGTTCCTGAGCCTGGACTACATTCCGCAAAG	NA
IFI27	0.637	0.553	-0.599832	-6.6143	-0.320597	NM_005532.3	TCACTGGGAGCAACTGGACTCTCCGGATTGACCAAGTTCATCCTGGGCTCCATTGGGTCTGCCATTGCGGCTGTCATTGCGAGGTTCTACTAGCTCCCTG
SPP1	0.638	0.555	0.597016	-6.616	0.368463	NM_000582.2	CGCCTTCTGATTGGGACAGCCGTGGGAAGGACAGTTATGAAACGAGTCAGCTGGATGACCAGAGTGCTGAAACCCACAGCCACAAGCAGTCCAGATTATA
CNOT4	0.648	0.564	-0.583015	-6.6243	-0.122602	NM_001190848.1	AAGTGCCAGTGCTTATGTAACCTATATCCGGTCAGAAGACGCTCTCAGAGCCATACAGTGTGTCAACAATGTGGTAGTAGATGGCAGAACACTTAAGGCA
YTHDF2	0.651	0.568	0.577452	-6.6276	0.173047	NM_001172828.1	ACAGGCAAGGCCCAATAATGCATATACTGCCATGTCAGATTCCTACTTACCCAGTTACTACAGTCCCTCCATTGGCTTCTCCTATTCTTTGGGTGAAGCT
MAP2K1	0.652	0.569	0.575122	-6.6289	0.137178	NM_002755.2	ACGGAATGGACAGCCGACCTCCCATGGCAATTTTTGAGTTGTTGGATTACATAGTCAACGAGCCTCCTCCAAAACTGCCCAGTGGAGTGTTCAGTCTGGA
FOXJ1	0.652	0.571	-0.573018	-6.6302	-0.413687	NM_001454.3	ACTTCTGCTACTTCCGCCACGCAGATCCCACCTGGCAGAATTCAATCCGCCACAACCTGTCTCTGAACAAGTGCTTCATCAAAGTGCCTCGGGAGAAGGA
ITGB4	0.652	0.571	-0.57252	-6.6305	-0.334016	NM_001005731.1	GGCCCATGTCCATCCCCATCATCCCTGACATCCCTATCGTGGACGCCCAGAGCGGGGAGGACTACGACAGCTTCCTTATGTACAGCGATGACGTTCTACG
NOD1	0.654	0.573	-0.568966	-6.6325	-0.214196	NM_006092.1	AGAGGATGCTTTCCTGTTCATGGGGTTTTTGCCCTGGAGCCTCAGCAGCAAATGCCACTCTGGGCAGTCTTTTGTGTCAGTGTCTTAAAGGGGCCTGCGC
PPARG	0.655	0.575	-0.566009	-6.6342	-0.231269	NM_015869.3	GAGCAAAGAGGTGGCCATCCGCATCTTTCAGGGCTGCCAGTTTCGCTCCGTGGAGGCTGTGCAGGAGATCACAGAGTATGCCAAAAGCATTCCTGGTTTT
NEG_E	0.661	0.581	-0.557446	-6.639	-0.166383			CONTROL
IFI35	0.663	0.584	0.553022	-6.6415	0.209142	NM_005533.3	TGCCCTCTGCTTGCGGGCTCTGCTCTGATCACCTTTGATGACCCCAAAGTGGCTGAGCAGGTGCTGCAACAAAAGGAGCACACGATCAACATGGAGGAGT
ATF2	0.668	0.589	-0.545559	-6.6457	-0.113022	NM_001256090.1	GAAATTCAAGTTACATGTGAATTCTGCCAGGCAATACAAGGACCTGTGGAATATGAGTGATGACAAACCCTTTCTATGTACTGCGCCTGGATGTGGCCAG	NA
CCND3	0.67	0.592	-0.541498	-6.6479	-0.137656	NM_001760.2	GGCCAGCCATGTCTGCATTTCGGTGGCTAGTCAAGCTCCTCCTCCCTGCATCTGACCAGCAGCGCCTTTCCCAACTCTAGCTGGGGGTGGGCCAGGCTGA	NA
PVR	0.67	0.594	-0.539125	-6.6492	-0.156781	NM_006505.3	GCTGCGGAATGCCTCGCTGAGGATGTTCGGGTTGCGCGTAGAGGATGAAGGCAACTACACCTGCCTGTTCGTCACGTTCCCGCAGGGCAGCAGGAGCGTG
STAT5B	0.67	0.594	-0.539059	-6.6492	-0.148631	NM_012448.3	AAGGAGAAGCCCTTCATCAGATGCAAGCGTTATATGGCCAGCATTTTCCCATTGAGGTGCGGCATTATTTATCCCAGTGGATTGAAAGCCAAGCATGGGA
COG7	0.675	0.598	0.531991	-6.653	0.115101	NM_153603.3	TGTGTCTGATTTCACCAGCACTCTCCAGTCCATACGAAAGAAGTGCAAACTGGACCACATTCCTCCCAACTCCCTCTTCCAGGAAGATTGGACGGCTTTT
CLEC7A	0.676	0.6	0.529685	-6.6543	0.225943	NM_197954.2	TGTTAAACTCCGGTAAGTACCTAGCCCACATGATTTGACTCAGAGATTCTCTTTTGTCCACAGACAGTCATCTCAGGAGCAGAAAGAAAAGAGCTCCCAA
ABCB1	0.679	0.604	-0.524438	-6.6571	-0.154949	NM_000927.3	TATAGCACTAAAGTAGGAGACAAAGGAACTCAGCTCTCTGGTGGCCAGAAACAACGCATTGCCATAGCTCGTGCCCTTGTTAGACAGCCTCATATTTTGC	NA
ILF3	0.683	0.608	-0.517933	-6.6605	-0.108862	NM_001137673.1	TGTAACAGAAGACAAGTACGAAATACTGCAATCTGTCGACGATGCTGCGATTGTGATAAAAAACACAAAAGAGCCTCCATTGTCCCTGACCATCCACCTG
TRAF3	0.685	0.611	-0.51323	-6.663	-0.134755	NM_145725.1	ATATGATGCCCTGCTTCCTTGGCCGTTTAAGCAGAAAGTGACACTCATGCTGATGGATCAGGGGTCCTCTCGACGTCATTTGGGAGATGCATTCAAGCCC
MRC1	0.693	0.619	-0.501757	-6.6688	-0.241388	NM_002438.2	CTATGGAACCACAGACAATCTGTGCTCCAGAGGTTATGAAGCCATGTATACGCTACTAGGCAATGCCAATGGAGCAACCTGTGCATTCCCGTTCAAGTTT
NEG_C	0.704	0.63	0.486823	-6.6763	0.171493			CONTROL
CKLF	0.705	0.632	0.483274	-6.678	0.114641	NM_181640.2	ATCTGTGTTGGCACTGATACCAGAAACCACAACATTGACAGTTGGTGGAGGGGTGTTTGCACTTGTGACAGCAGTATGCTGTCTTGCCGACGGGGCCCTT
TREM2	0.705	0.633	-0.482898	-6.6782	-0.217293	NM_018965.3	TTCCCACCCACTTCCATCCTTCTCCTCCTGGCCTGCATCTTTCTCATCAAGATTCTAGCAGCCAGCGCCCTCTGGGCTGCAGCCTGGCATGGACAGAAGC
NEG_D	0.705	0.634	0.481163	-6.6791	0.162625			CONTROL
IL1RAP	0.718	0.646	0.464017	-6.6873	0.158047	NM_002182.2	CCGCCTCCCCGAGAACCGCATTAGTAAGGAGAAAGATGTGCTGTGGTTCCGGCCCACTCTCCTCAATGACACTGGCAACTATACCTGCATGTTAAGGAAC
IFNGR1	0.719	0.648	-0.46155	-6.6884	-0.13764	NM_000416.1	CCCGGGCAGCCATCTGACTCCAATAGAGAGAGAGAGTTCTTCACCTTTAAGTAGTAACCAGTCTGAACCTGGCAGCATCGCTTTAAACTCGTATCACTCC
PRKCD	0.723	0.652	-0.454884	-6.6915	-0.13295	NM_006254.3	ACCATAAACTGGACTCTGCTGGAAAAGCGGAGGTTGGAGCCACCTTTCAGGCCCAAAGTGAAGTCACCCAGAGACTACAGTAACTTTGACCAGGAGTTCC
ATG5	0.735	0.665	0.43766	-6.6993	0.143551	NM_004849.2	TGCAGTGGCTGAGTGAACATCTGAGCTACCCGGATAATTTTCTTCATATTAGTATCATCCCACAGCCAACAGATTGAAGGATCAACTATTTGCCTGAACA	NA
TLR5	0.739	0.669	-0.431886	-6.7018	-0.168035	NM_003268.3	GTTCCTGGCACTACTACAAGATTCATACTCCTGATGCTACTGACAACGTGGCTTCTCCACAGTCACCAAACCAGGGATGCTATACTGGACTTCCCTACTC
SOCS1	0.747	0.677	0.420157	-6.7069	0.151322	NM_003745.1	TTAACTGTATCTGGAGCCAGGACCTGAACTCGCACCTCCTACCTCTTCATGTTTACATATACCCAGTATCTTTGCACAAACCAGGGGTTGGGGGAGGGTC
POS_D	0.749	0.68	-0.415943	-6.7087	-0.103269			CONTROL
TGFB2	0.749	0.681	-0.415552	-6.7089	-0.200765	NM_003238.2	AAGCCAGAGTGCCTGAACAACGGATTGAGCTATATCAGATTCTCAAGTCCAAAGATTTAACATCTCCAACCCAGCGCTACATCGACAGCAAAGTTGTGAA
ATG16L1	0.749	0.682	-0.413524	-6.7097	-0.095606	NM_198890.2	CCTTCCAAAGTCGGTTCTGGCCTAACGCATGTCCCAACACCTTGGGTTCATTTGCCCGGTGAACTCACTTTAAGCATTGGATTAACGGAAACTCCCGAAC	NA
G6PD	0.749	0.683	0.41255	-6.7101	0.140322	NM_000402.2	ACAACATCGCCTGCGTTATCCTCACCTTCAAGGAGCCCTTTGGCACTGAGGGTCGCGGGGGCTATTTCGATGAATTTGGGATCATCCGGGACGTGATGCA
MAGEA4	0.755	0.689	-0.403585	-6.7138	-0.276944	NM_001011548.1	TGATGGCCTGCTGGGTAATAATCAGATCTTTCCCAAGACAGGCCTTCTGATAATCGTCCTGGGCACAATTGCAATGGAGGGCGACAGCGCCTCTGAGGAG
NEG_F	0.758	0.693	-0.399058	-6.7157	-0.091278			CONTROL
FCGR2A	0.766	0.701	-0.386906	-6.7205	-0.158382	NM_021642.3	TGGAGACCCAAATGTCTCAGAATGTATGTCCCAGAAACCTGTGGCTGCTTCAACCATTGACAGTTTTGCTGCTGCTGGCTTCTGCAGACAGTCAAGCTGC
ARG2	0.767	0.703	-0.385259	-6.7212	-0.18447	NM_001172.3	ATCAGAAAATCAAGCACGTGTGAGAATTTAGGAGACACTGTGCACTGACATGTTTCACAACAGGCATTCCAGAATTATGAGGCATTGAGGGGATAGATGA	NA
ITGA6	0.772	0.709	-0.376909	-6.7244	-0.22058	NM_000210.1	CTCATGCGAGCCTTCATTGATGTGACTGCTGCTGCCGAAAATATCAGGCTGCCAAATGCAGGCACTCAGGTTCGAGTGACTGTGTTTCCCTCAAAGACTG
DHX16	0.772	0.709	0.375978	-6.7247	0.081838	NM_001164239.1	CCCGTGTCAACTTCTTTCTCCCTGGCGGTGACCACCTGGTTCTGCTAAATGTTTACACACAGTGGGCTGAGAGTGGTTACTCTTCCCAGTGGTGCTATGA
POS_B	0.781	0.719	-0.362943	-6.7296	-0.093297			CONTROL
CCL28	0.783	0.721	0.359903	-6.7307	0.167177	NM_148672.2	TTGGCTGTCTGTGCGGCCCTACATGCCTCAGAAGCCATACTTCCCATTGCCTCCAGCTGTTGCACGGAGGTTTCACATCATATTTCCAGAAGGCTCCTGG	NA
CCL20	0.792	0.731	-0.346536	-6.7355	-0.259037	NM_004591.1	ATCTGTTCTTTGAGCTAAAAACCATGTGCTGTACCAAGAGTTTGCTCCTGGCTGCTTTGATGTCAGTGCTGCTACTCCACCTCTGCGGCGAATCAGAAGC	NA
FUT5	0.792	0.732	-0.345955	-6.7357	-0.131972	NM_002034.2	TGCACATGGCTGGGGGACACTCGGTTTGACCGCCAGCGGATGGGTGTCACAAATGCATCACTATGGGTGTGACCTCGGCGTGACTCTGATAGTGCCTGTG
ECSIT	0.792	0.733	0.344722	-6.7362	0.110727	NM_001142464.2	AGGCGGTGGACTGAAGGCATGAGATGCCCTTTGAGTGTACAGCAAATCAATGTTTTCCTGCTTGGGGCTCTCTTCCCTCATCTCTAGCAGTATGGCATCC
IGF2R	0.792	0.734	0.342265	-6.737	0.081864	NM_000876.1	TGCCGGGCTGCAACCGATATGCATCGGCTTGCCAGATGAAGTATGAAAAAGATCAGGGCTCCTTCACTGAAGTGGTTTCCATCAGTAACTTGGGAATGGC
PRPF38A	0.795	0.738	0.337127	-6.7388	0.071	NM_032864.3	GAACTTGTAGTCGATAAAGCCATGGAGTTAAGGTTTGTGGGTGGCGTCTATGGTGGCAACATAAAACCAACACCCTTTCTGTGTTTAACCTTGAAGATGC
DEFB1	0.801	0.744	0.329102	-6.7415	0.182942	NM_005218.3	CTTATAAATACAGTGACGCTCCAGCCTCTGGAAGCCTCTGTCAGCTCAGCCTCCAAAGGAGCCAGCGTCTCCCCAGTTCCTGAAATCCTGGGTGTTGCCT
ATG12	0.802	0.746	-0.326652	-6.7423	-0.129184	NM_004707.2	CCGCTCCTCTCCCGAGGTCTGTAGTCGCGGAGAAACACATGTTGCGTTACTAACGTTCAGAGGTCTGCGACAGCTTCGATTTGAATGACTAGCCGGGAAC	NA
BCL10	0.802	0.747	0.324833	-6.7429	0.081098	NM_003921.2	TGAAAATACCATCTTCTCTTCAACTACACTTCCCAGACCTGGGGACCCAGGGGCTCCTCCTTTGCCACCAGATCTACAGTTAGAAGAAGAAGGAACTTGT	NA
TFRC	0.809	0.755	-0.314194	-6.7464	-0.121309	NM_003234.1	CAGTTTCCACCATCTCGGTCATCAGGATTGCCTAATATACCTGTCCAGACAATCTCCAGAGCTGCTGCAGAAAAGCTGTTTGGGAATATGGAAGGAGACT
ITGA2	0.81	0.757	-0.312718	-6.7469	-0.116119	NM_002203.2	CAACGGGTGTGTGTTCTGACATCAGTCCTGATTTTCAGCTCTCAGCCAGCTTCTCACCTGCAACTCAGCCCTGCCCTTCCCTCATAGATGTTGTGGTTGT
DDX50	0.812	0.761	-0.306648	-6.7488	-0.067356	NM_024045.1	CTACTGTGGAACATTTGGCCATCCAGTGTCATTGGTCTCAGAGGCCAGCAGTTATTGGAGATGTCCTTCAAGTCTACAGTGGGTCTGAAGGGAGGGCTAT
EIF2B4	0.812	0.761	0.306515	-6.7488	0.062344	NM_172195.3	ATGTACCAGTGCTGGTTTGCTGTGAAACATACAAGTTCTGTGAGCGTGTGCAGACTGATGCCTTTGTCTCTAATGAGCTAGATGACCCTGATGATCTGCA
PNMA1	0.814	0.764	-0.302628	-6.75	-0.076148	NM_006029.4	ATTGTCTGCTTATGTCATTCGTCTGGAGCCTCTGCTACAGAAGGTGGTAGAGAAGGGGGCCATTGATAAAGATAATGTGAACCAGGCCCGCCTAGAGCAG
NT5E	0.818	0.769	-0.296284	-6.7519	-0.163637	NM_002526.2	ATTCGGGTTTTGAAATGGATAAACTCATCGCTCAGAAAGTGAGGGGTGTGGACGTCGTGGTGGGAGGACACTCCAACACATTTCTTTACACAGGCAATCC
NEG_G	0.821	0.773	0.290966	-6.7535	0.0861			CONTROL
IKBKG	0.821	0.774	-0.289674	-6.7539	-0.093721	NM_003639.2	TTCTGCGGGAGCGCTGCGAGGAGCTTCTGCATTTCCAAGCCAGCCAGAGGGAGGAGAAGGAGTTCCTCATGTGCAAGTTCCAGGAGGCCAGGAAACTGGT
SLC11A1	0.825	0.78	-0.282333	-6.7561	-0.149492	NM_000578.2	GTTTCCTAGCGCAGCCATGTGATTACCCTCTGGGTCTCAGTGTCCTCATCTGTAAAATGGAGACGCCACCACCCTTGCCATGGAGGTTAAGCACTTTAAC
MAPK1	0.825	0.78	0.282019	-6.7561	0.08093	NM_138957.2	ACTGCCAGAGAACCCTGAGGGAGATAAAAATCTTACTGCGCTTCAGACATGAGAACATCATTGGAATCAATGACATTATTCGAGCACCAACCATCGAGCA
HLA-A	0.832	0.787	-0.272177	-6.7589	-0.103835	NM_002116.5	GGAAGAGCTCAGATAGAAAAGGAGGGAGTTACACTCAGGCTGCAAGCAGTGACAGTGCCCAGGGCTCTGATGTGTCCCTCACAGCTTGTAAAGTGTGAGA
CCL3L1	0.843	0.799	-0.257418	-6.7629	-0.123714	NM_021006.4	GGAGCCTGAGCCTTGGGAACATGCGTGTGACCTCTACAGCTACCTCTTCTATGGACTGGTTATTGCCAAACAGCCACACTGTGGGACTCTTCTTAACTTA	NA
ELK1	0.844	0.8	0.254985	-6.7635	0.060943	NM_005229.3	TTTTCAATAGGGGAGAGGGAGTCATCTCTTCCTATATTTGGTGGGGTGGGTGGGAAGGAAGGGATTTGGGGGGGAATCTTCCTGCCGCCTCCCCCACTCC
MAP4K2	0.852	0.81	-0.243109	-6.7665	-0.056834	NM_004579.2	GAAGGCATCTACACACTCAACCTGCATGAACTGCATGAGGATACGCTGGAGAAGCTGATTTCACATCGCTGCTCCTGGCTCTACTGCGTGAACAACGTGC
C1QBP	0.853	0.811	-0.240554	-6.7672	-0.06781	NM_001212.3	ATTATACACTCAACACAGATTCCTTGGACTGGGCCTTATATGACCACCTAATGGATTTCCTTGCCGACCGAGGGGTGGACAACACTTTTGCAGATGAGCT	NA
EBI3	0.853	0.813	0.238791	-6.7676	0.09693	NM_005755.2	ATCTTCTCACTGAAGTACTGGATCCGTTACAAGCGTCAGGGAGCTGCGCGCTTCCACCGGGTGGGGCCCATTGAAGCCACGTCCTTCATCCTCAGGGCTG
MASP2	0.863	0.823	-0.225342	-6.7708	-0.100516	NM_139208.1	GACACTTTCTACTCGCTGGGCTCCAGCCTGGACATTACCTTCCGCTCCGACTACTCCAACGAGAAGCCGTTCACGGGGTTCGAGGCCTTCTATGCAGCCG
DUSP6	0.87	0.831	0.214851	-6.7731	0.103501	NM_001946.2	ATGTGACAACAGGGTTCCAGCACAGCAGCTGTATTTTACCACCCCTTCCAACCAGAATGTATACCAGGTGGACTCTCTGCAATCTACGTGAAAGACCCCA
MAPKAPK2	0.872	0.835	0.210534	-6.774	0.056489	NM_004759.3	ACGGTGGAGAACTCTTTAGCCGAATCCAGGATCGAGGAGACCAGGCATTCACAGAAAGAGAAGCATCCGAAATCATGAAGAGCATCGGTGAGGCCATCCA
POS_E	0.872	0.835	-0.210391	-6.7741	-0.04995			CONTROL
CEACAM6	0.872	0.836	-0.208483	-6.7745	-0.231844	NM_002483.4	CTGGCAGATTGGACCAGACCCTGAATTCTTCTAGCTCCTCCAATCCCATTTTATCCCATGGAACCACTAAAAACAAGGTCTGCTCTGCTCCTGAAGCCCT
ITCH	0.878	0.843	0.199172	-6.7764	0.041812	NM_001257138.1	GAGGTGACAAAGAGCCAACAGAGACAATAGGAGACTTGTCAATTTGTCTTGATGGGCTACAGTTAGAGTCTGAAGTTGTTACCAATGGTGAAACTACATG
MAVS	0.878	0.845	0.196733	-6.7769	0.048783	NM_020746.3	ACCCACTGTTGGGGAGATTATCTACAATAACACCAGAAACACATTGGGGTGGATTGGGGGTATCCTTATGGGTTCTTTTCAGGGAACCATTGCTGGACAA
SIGIRR	0.878	0.845	0.196563	-6.7769	0.068598	NM_021805.2	GTCCTGGGGGTCAACGTGACCAGCACTGAAGTCTATGGGGCCTTCACCTGCTCCATCCAGAACATCAGCTTCTCCTCCTTCACTCTTCAGAGAGCTGGCC
IL1R2	0.885	0.853	-0.187132	-6.7788	-0.09611	NM_173343.1	TGCTTCTGCCACGTGCTGCTGGGTCTCAGTCCTCCACTTCCCGTGTCCTCTGGAAGTTGTCAGGAGCAATGTTGCGCTTGTACGTGTTGGTAATGGGAGT
SAA1	0.891	0.86	0.177729	-6.7805	0.141805	NM_199161.1	AGCTTCTTTTCGTTCCTTGGCGAGGCTTTTGATGGGGCTCGGGACATGTGGAGAGCCTACTCTGACATGAGAGAAGCCAATTACATCGGCTCAGACAAAT
TNFRSF10B	0.896	0.866	0.169584	-6.782	0.047928	NM_003842.3	GCATCTCCTGCAAATATGGACAGGACTATAGCACTCACTGGAATGACCTCCTTTTCTGCTTGCGCTGCACCAGGTGTGATTCAGGTGAAGTGGAGCTAAG
DNAJC14	0.904	0.875	0.158217	-6.7839	0.039235	NM_032364.5	TCGTTTTCTTAAGCTGCTGGGTGCTTTGCTGCTCCTGGCTCTGGCCCTCTTTTTGGGCTTTCTACAGTTGGGATGGCGGTTTCTGGTGGGACTAGGTGAC
BIRC5	0.905	0.878	0.155175	-6.7844	0.073664	NM_001168.2	CCATTCTAAGTCATTGGGGAAACGGGGTGAACTTCAGGTGGATGAGGAGACAGAATAGAGTGATAGGAAGCGTCTGGCAGATACTCCTTTTGCCACTGCT	NA
CDK1	0.905	0.878	-0.154157	-6.7845	-0.06665	NM_001786.4	GGTACCTATGGAGTTGTGTATAAGGGTAGACACAAAACTACAGGTCAAGTGGTAGCCATGAAAAAAATCAGACTAGAAAGTGAAGAGGAAGGGGTTCCTA
IFITM1	0.907	0.881	-0.150797	-6.785	-0.050802	NM_003641.3	CCTGTTACTGGTATTCGGCTCTGTGACAGTCTACCATATTATGTTACAGATAATACAGGAAAAACGGGGTTACTAGTAGCCGCCCATAGCCTGCAACCTT
POS_C	0.915	0.891	-0.1385	-6.7868	-0.037087			CONTROL
CTSL	0.915	0.891	0.137941	-6.7869	0.044605	NM_001912.4	TGTGGGGCCCATTTCTGTTGCTATTGATGCAGGTCATGAGTCCTTCCTGTTCTATAAAGAAGGCATTTATTTTGAGCCAGACTGTAGCAGTGAAGACATG
LTBR	0.919	0.896	-0.131397	-6.7878	-0.049541	NM_002342.1	CTAACAGGGGCCCAAGGAACCAATTTATCACCCATGACTGACGGAGTCTGAGAAAAGGCAGAAGAAGGGGGGCACAAGGGCACTTTCTCCCTTGAGGCTG
CD63	0.919	0.898	0.128944	-6.7882	0.039623	NM_001780.4	GTCATCATCGCAGTGGGTGTCTTCCTCTTCCTGGTGGCTTTTGTGGGCTGCTGCGGGGCCTGCAAGGAGAACTATTGTCTTATGATCACGTTTGCCATCT
LYN	0.938	0.918	0.104106	-6.7911	0.037864	NM_002350.1	TCCTGAAGAGCGATGAAGGTGGCAAAGTGCTGCTTCCAAAGCTCATTGACTTTTCTGCTCAGATTGCAGAGGGAATGGCATACATCGAGCGGAAGAACTA
TUBB	0.944	0.925	-0.094845	-6.792	-0.031525	NM_178014.2	TGGTGGATCTAGAACCTGGGACCATGGACTCTGTTCGCTCAGGTCCTTTTGGCCAGATCTTTAGACCAGACAACTTTGTATTTGGTCAGTCTGGGGCAGG
ATF1	0.95	0.932	0.085859	-6.7929	0.028355	NM_005171.2	CAGATACTTGTGCCCAGCAATCAGGTGGTCGTACAAACTGCATCAGGAGATATGCAAACATATCAGATCCGAACTACACCTTCAGCTACTTCTCTGCCAC	NA
IL18	0.95	0.934	0.082925	-6.7931	0.044851	NM_001562.2	GACAGTCAGCAAGGAATTGTCTCCCAGTGCATTTTGCCCTCCTGGCTGCCAACTCTGGCTGCTAAAGCGGCTGCCACCTGCTGCAGTCTACACAGCTTCG
CD9	0.95	0.935	-0.082834	-6.7931	-0.029544	NM_001769.2	ATATTCGCCATTGAAATAGCTGCGGCCATCTGGGGATATTCCCACAAGGATGAGGTGATTAAGGAAGTCCAGGAGTTTTACAAGGACACCTACAACAAGC
TYK2	0.95	0.935	0.082182	-6.7932	0.019046	NM_003331.3	TCATCGCTGACAGCTGAGGAAGTCTGCATCCACATTGCACATAAAGTTGGTATCACTCCTCCTTGCTTCAATCTCTTTGCCCTCTTCGATGCTCAGGCCC
CDH1	0.953	0.94	0.076201	-6.7937	0.027675	NM_004360.2	GAATTGCTCACATTTCCCAACTCCTCTCCTGGCCTCAGAAGACAGAAGAGAGACTGGGTTATTCCTCCCATCAGCTGCCCAGAAAATGAAAAAGGCCCAT
SYT17	0.961	0.948	0.065346	-6.7944	0.026058	NM_016524.2	CTGCTCCTGACCGTGGTGGATTTTGATAAGTTCTCCCGCCACTGTGTCATTGGGAAAGTTTCTGTGCCTTTGTGTGAAGTTGACCTGGTCAAGGGCGGGC
CT45A1	0.963	0.952	-0.060217	-6.7948	-0.051084	NM_001017417.1	TGATTGAGGAGAGAAAAGGATCAGATTGCTGTTTTCTACAATGGAGCAGGATATTGCTGAAGTCTCCTGGCATATGTTACCGAATCAACTGGCCTTCCAG
MERTK	0.968	0.958	0.053562	-6.7952	0.016119	NM_006343.2	GAAGAGATCGTGTCTGATCCCATCTACATCGAAGTACAAGGACTTCCTCACTTTACTAAGCAGCCTGAGAGCATGAATGTCACCAGAAACACAGCCTTCA
CXCL5	0.973	0.965	-0.044196	-6.7956	-0.03326	NM_002994.3	AGAGAGCTGCGTTGCGTTTGTTTACAGACCACGCAAGGAGTTCATCCCAAAATGATCAGTAATCTGCAAGTGTTCGCCATAGGCCCACAGTGCTCCAAGG
ULBP2	0.973	0.966	0.042541	-6.7957	0.021998	NM_025217.2	TGCCCACGACCTACGGTGTATGTCCAGTGGCCTCCAGCAGATCATGATGACATCATGGACCCAATAGCTCATTCACTGCCTTGATTCCTTTTGCCAACAA
RORC	0.973	0.966	0.042451	-6.7957	0.021896	NM_001001523.1	CTCATCAATGCCCATCGGCCAGGGCTCCAAGAGAAAAGGAAAGTAGAACAGCTGCAGTACAATCTGGAGCTGGCCTTTCATCATCATCTCTGCAAGACTC
BMI1	0.975	0.97	0.038527	-6.7959	0.00906	NM_005180.5	CCTGGAGAAGGAATGGTCCACTTCCATTGAAATACAGAGTTCGACCTACTTGTAAAAGAATGAAGATCAGTCACCAGAGAGATGGACTGACAAATGCTGG	NA
TLR3	0.976	0.972	-0.035543	-6.796	-0.014133	NM_003265.2	CAGGTACCCGATGATCTACCCACAAACATAACAGTGTTGAACCTTACCCATAATCAACTCAGAAGATTACCAGCCGCCAACTTCACAAGGTATAGCCAGC
NEG_B	0.985	0.982	0.022584	-6.7964	0.006204			CONTROL
MAP2K2	0.987	0.986	-0.017953	-6.7965	-0.004206	NM_030662.2	GCGGACCTGAAGATGCTCACAAACCACACCTTCATCAAGCGGTCCGAGGTGGAAGAAGTGGATTTTGCCGGCTGGTTGTGTAAAACCCTGCGGCTGAACC
CNOT10	0.999	0.999	0.000977	-6.7966	0.000239	NM_001256741.1	TGCTGCAGAAGCCCTCATCTCTCTCGACAGAATATCTGATGCCATTACTCACTTGAACCCGGAGAATGTCACTGATGTCTCCTTAGGGATCTCTTCAAAT
